# Supplementary material for: Proteomic analysis reveals key differences between squamous cell carcinomas and adenocarcinomas across multiple tissues
Source: Nat Commun. 2022 Jul 18;13:4167. doi: 10.1038/s41467-022-31719-0 (PMC9293992; doi:10.1038/s41467-022-31719-0)
Supplement: Supplementary file 4 — Supplementary Data 1 [file 41467_2022_31719_MOESM4_ESM.xlsx]

## Sheet: Description
Supplementary Data 1: Clinical characteristics of pan-SCC patients. Related to Figure 1.
Year of surgery	The distribution of surgery year of 333 SCC patients.
Clinical characteristics	Clinical characteristics of 333 SCC patients.
Statistics	The associations between SCC types and clinicopathological characteristics was calculated by two-sided Fisher’s exact test for categorical variables and two-sided Wilcoxon rank-sum test for continuous variables for the 333 patients.
Multivariate COX model	Association between clinicopathological characteristics and OS/DFS by multivariate COX proportional hazards model.
Proteome quantification matrix	14,598 proteins at gene level. This sheet contains information of 14,598 proteins quantified at gene level in all 333 SCC samples.

## Sheet: Year of surgery
	Year of Surgery
Organ	2001	2002	2003	2004	2005	2006	2007	2008	2009	2010	2011	2012	2013	2014	2015	2016	2017	2018	2019	Sum
Breast	2	3					1		1			1	2				6	3	1	20
Skin	1	2					1		1	1	1						4	4	5	20
Oral cavity		2		2			1			1		1	1	2	2	3	3		4	22
Bladder		1			2		3	3	1	1	1				1	2			7	22
Anus			1				1		1		1						1	1	4	10
Thyroid			1		1					1		2	1	1		1	2	2	1	13
Perineum			1		1	1	1	1	1		1	1			1	1	6	1	3	20
Vagina									1		1	1		2	2	6	3	3	2	21
Pancreas														2	2	6	4	5	2	21
Gallbladder															4	3	4	4	5	20
Penis															3	3	6	7	3	22
Thymus																		9	12	21
Esophagus															20					20
Cervix															21					21
Lung															20					20
Nasopharyns															20					20
Throat															20					20
																			Total	333

## Sheet: Clinical characteristics
Sample_ID	Exp_ID	TNM stage	Pathological diagnosis	Gender	Age	Survial (1, dead; 0, alive)	Overall survial (month)	Recurrence or relapse (1, yes; 0, no)	Disease-free survival (month)	Differentiation (1, high; 2, moderate; 3, low )	Keratinization (0, none; 1, low; 2, medium; 3, high )	Stromal Ratio (%)	Stromal Inflammation (1, low; 2, medium; 3, high)	Cell Nest Size (1, single; 2, small; 3, Medium; 4, large)	Cell Size (1, small; 2, medium; 3, large)	Mitotic Figures (/HPF)	Cancer Inflammation (/HPF)	Proteomic Clusters	TME Subtypes
Anus_SCC_1	057338_DingC_FFPE_SCC47_3per_150min_30cm_20191025_F1_R1_Slot2-08_1_125 Area	I	Squamous cell carcinoma	Female	40	0	24	0	24	3	1	5	2	4	1	3	40	4	1
Anus_SCC_10	069275_DingC_FFPE_B65_3per_150min_30cm_20200329_F1_R1_Slot1-71_1_2027 Area	IIIA	Squamous cell carcinoma	Female	57	0	8	0	8	3	1	20	2	3	2	4	10	4	1
Anus_SCC_2	057351_DingC_FFPE_SCC60_3per_150min_30cm_20191026_F1_R1_Slot2-21_1_151 Area	I	Squamous cell carcinoma	Female	43	0	13	0	13	2	1	10	3	4	1	1	100	4	1
Anus_SCC_3	062425_DingC_FFPE_SCC183_3per_150min_30cm_20191212_F1_R1_Slot2-27_1_733 Area	I	Squamous cell carcinoma	Female	75	0	125	0	125	3	1	15	2	4	3	3	5	4	1
Anus_SCC_4	063732_DingC_FFPE_SCC191_3per_150min_30cm_20191213_F1_R1_Slot2-34_1_747 Area	IIA	Squamous cell carcinoma	Male	75	NA	NA	NA	NA	2	1	10	2	2	3	3	60	4	1
Anus_SCC_5	063738_DingC_FFPE_SCC198_3per_150min_30cm_20191214_F1_R1_Slot2-40_1_759 Area	IIIA	Squamous cell carcinoma	Female	56	0	16	0	16	2	3	30	2	2	3	2	8	4	1
Anus_SCC_6	063929_DingC_FFPE_SCC209_3per_150min_30cm_20191214_F1_R1_Slot2-46_1_773 Area	NA	Squamous cell carcinoma	Female	NA	NA	NA	NA	NA	2	2	20	2	3	3	7	40	4	1
Anus_SCC_7	063943_DingC_FFPE_SCC223_3per_150min_30cm_20191231_F1_R1_Slot1-74_1_1018 Area	NA	Squamous cell carcinoma	Female	55	NA	NA	NA	NA	2	2	30	1	2	3	2	10	4	1
Anus_SCC_8	069263_DingC_FFPE_B53_6per_150min_30cm_20200318_F1_R1_Slot1-25_1_1931 Area	I	Squamous cell carcinoma	Female	45	0	12	0	12	3	1	10	2	4	3	3	70	4	1
Anus_SCC_9	069274_DingC_FFPE_B64_3per_150min_30cm_20200328_F1_R1_Slot1-70_1_2025 Area	I	Squamous cell carcinoma	Female	39	0	8	0	8	2	1	20	2	3	3	1	6	4	1
Bladder_SCC_1	061741_DingC_FFPE_SCC_S108_3per_150min_30cm_20191120_F1_R1_Slot1-87_1_462 Area	II	Adenosquamous carcinoma	Female	66	0	42	0	42	2	1	20	2	2	3	2	5	3	1
Bladder_SCC_10	063741_DingC_FFPE_SCC201_3per_150min_30cm_20191214_F1_R1_Slot2-43_1_765 Area	IVA	Squamous cell carcinoma	Male	80	1	6	1	1	2	2	30	2	2	2	2	3	3	1
Bladder_SCC_11	063928_DingC_FFPE_SCC208_3per_150min_30cm_20191214_F1_R1_Slot2-45_1_769 Area	NA	Squamous cell carcinoma	Male	78	NA	NA	NA	NA	2	3	10	2	3	3	4	40	3	1
Bladder_SCC_12_02	063944_DingC_FFPE_SCC224_3per_150min_30cm_20200101_F1_R1_Slot1-76_1_1020 Area	IIIA	Squamous cell carcinoma	Male	58	NA	NA	NA	NA	1	3	40	1	4	2	1	20	3	1
Bladder_SCC_13	063945_DingC_FFPE_SCC225_3per_150min_30cm_20200101_F1_R1_Slot1-77_1_1022 Area	II	Urothelial carcinoma with squamous differentiation	Male	81	0	160	0	160	2	2	30	2	3	3	2	20	3	1
Bladder_SCC_14	063947_DingC_FFPE_SCC227_3per_150min_30cm_20200101_F1_R1_Slot1-79_1_1026 Area	II	Urothelial carcinoma with squamous differentiation	Male	63	NA	NA	NA	NA	2	2	15	2	2	3	3	8	3	1
Bladder_SCC_15	063948_DingC_FFPE_SCC228_3per_150min_30cm_20200101_F1_R1_Slot1-80_1_1028 Area	II	Squamous cell carcinoma	Male	76	1	12	1	6	1	3	20	2	2	3	5	5	3	1
Bladder_SCC_16	063951_DingC_FFPE_SCC231_3per_150min_30cm_20200101_F1_R1_Slot1-83_1_1034 Area	IIIA	Squamous cell carcinoma	Female	62	NA	NA	NA	NA	3	1	50	1	2	3	3	2	3	1
Bladder_SCC_17	063933_DingC_FFPE_SCC213_3per_150min_30cm_20191230_F1_R1_Slot1-64_1_993 Area	NA	Squamous cell carcinoma	Female	85	NA	NA	NA	NA	3	1	2	2	4	3	5	10	3	3
Bladder_SCC_18	063934_DingC_FFPE_SCC214_3per_150min_30cm_20191230_F1_R1_Slot1-65_1_995 Area	IIIA	Squamous cell carcinoma	Male	83	1	84	0	84	1	3	20	3	4	3	6	15	3	1
Bladder_SCC_19_02	063940_DingC_FFPE_SCC220_3per_150min_30cm_20191231_F1_R1_Slot1-71_1_1007 Area	IIIA	Urothelial carcinoma with squamous differentiation	Female	76	NA	NA	NA	NA	2	2	20	2	2	2	2	20	3	1
Bladder_SCC_2	061743_DingC_FFPE_SCC_S110_3per_150min_30cm_20191120_F1_R1_Slot1-89_1_466 Area	II	Squamous cell carcinoma	Female	70	0	48	0	48	2	2	10	2	3	3	25	5	3	1
Bladder_SCC_20	069265_DingC_FFPE_B55_3per_150min_30cm_20200327_F1_R1_Slot1-60_1_2007 Area	IIIA	Urothelial carcinoma with squamous differentiation	Male	73	1	10	1	2	2	2	20	1	3	3	0	7	3	1
Bladder_SCC_21	069280_DingC_FFPE_B70_3per_150min_30cm_20200404_F1_R1_Slot1-17_1_2108 Area	IIIA	Urothelial carcinoma with squamous differentiation	Male	69	0	13	0	13	2	2	20	2	2	3	1	15	3	1
Bladder_SCC_22	069282_DingC_FFPE_B72_3per_150min_30cm_20200404_F1_R1_Slot1-19_1_2112 Area	IIIA	Urothelial carcinoma with squamous differentiation	Male	55	0	12	0	12	2	1	20	1	2	2	1	15	3	1
Bladder_SCC_23	069283_DingC_FFPE_B73_3per_150min_30cm_20200329_F1_R1_Slot1-76_1_2037 Area	I	Urothelial carcinoma with squamous differentiation	Male	64	0	12	0	12	2	2	10	1	2	2	3	40	3	1
Bladder_SCC_24	069284_DingC_FFPE_B74_3per_150min_30cm_20200404_F1_R1_Slot1-20_1_2114 Area	IIIA	Urothelial carcinoma with squamous differentiation	Male	70	0	7	0	7	2	1	20	3	3	3	2	3	3	1
Bladder_SCC_3	062378_DingC_FFPE_SCC138_3per_150min_30cm_20191130_F1_R1_PASEF5_Slot1-47_1_579 Area	IIIA	Urothelial carcinoma with squamous differentiation	Female	53	0	6	0	6	2	1	20	2	3	3	5	5	3	1
Bladder_SCC_6	062423_DingC_FFPE_SCC182_3per_150min_30cm_20191211_F1_R1_Slot2-26_1_731 Area	IIIA	Squamous cell carcinoma	Female	55	1	11	NA	NA	1	3	10	1	2	3	1	10	3	1
Bladder_SCC_7	062427_DingC_FFPE_SCC184_3per_150min_30cm_20191212_F1_R1_Slot2-28_1_735 Area	IIIA	Urothelial carcinoma with squamous differentiation	Male	70	0	96	0	96	3	1	10	2	4	3	2	10	3	1
Bladder_SCC_8	063730_DingC_FFPE_SCC189_3per_150min_30cm_20191212_F1_R1_Slot2-32_1_743 Area	IIIA	Squamous cell carcinoma	Female	61	1	5	0	5	1	3	10	1	2	3	2	15	3	1
Bladder_SCC_9	063736_DingC_FFPE_SCC196_3per_150min_30cm_20191213_F1_R1_Slot2-38_1_755 Area	IIIA	Squamous cell carcinoma	Male	63	0	12	0	12	1	3	15	2	1	3	3	20	3	1
Breast_SCC_1	054153_DingC_FFPE_SCC1_5per_150min_30cm_20191022_F1_R1_Slot1-81_1_82 Area	IIA	Squamous cell carcinoma	Female	81	0	30	0	30	3	0	5	1	3	3	2	2	3	2
Breast_SCC_11	62392_DingC_FFPE_SCC152_3per_150min_30cm_20191206_F1_R1_Slot1-78_1_650 Area	IIIA	Squamous cell carcinoma	Female	72	1	11	1	7	2	3	7	1	1	2	1	3	3	4
Breast_SCC_12	62394_DingC_FFPE_SCC154_3per_150min_30cm_20191206_F1_R1_Slot1-80_1_654 Area	IA	Adenosquamous carcinoma	Female	45	NA	NA	NA	NA	3	0	20	2	3	3	6	60	3	4
Breast_SCC_13	62396_DingC_FFPE_SCC156_3per_150min_30cm_20191206_F1_R1_Slot1-82_1_659 Area	IIB	Squamous cell carcinoma	Female	84	1	12	1	3	3	0	50	2	2	2	0	30	3	4
Breast_SCC_14	062419_DingC_FFPE_SCC179_3per_150min_30cm_20191211_F1_R1_Slot2-23_1_725 Area	IIA	Adenosquamous carcinoma	Female	61	0	12	0	12	1	3	40	3	2	3	3	10	3	4
Breast_SCC_15	062420_DingC_FFPE_SCC180_3per_150min_30cm_20191211_F1_R1_Slot2-24_1_727 Area	IIB	Adenosquamous carcinoma	Female	49	0	132	0	132	3	1	20	2	2	2	8	10	3	4
Breast_SCC_17_02	063743_DingC_FFPE_SCC203_3per_150min_30cm_20191215_F1_R1_Slot2-50_1_779 Area	NA	Adenosquamous carcinoma	Female	79	NA	NA	NA	NA	2	2	30	1	2	3	2	3	3	3
Breast_SCC_18	063744_DingC_FFPE_SCC204_3per_150min_30cm_20191215_F1_R1_Slot2-51_1_781 Area	NA	Adenosquamous carcinoma	Female	66	NA	NA	NA	NA	3	1	25	1	3	1	1	12	3	2
Breast_SCC_19	063745_DingC_FFPE_SCC205_3per_150min_30cm_20191215_F1_R1_Slot2-52_1_783 Area	NA	Adenosquamous carcinoma	Female	NA	NA	NA	NA	NA	2	1	10	2	2	2	5	20	3	2
Breast_SCC_2	054174_DingC_FFPE_SCC22_3per_150min_25cm_20190925_F1_R1_Slot1-58_1_1196 Area	IIIB	Adenosquamous carcinoma	Female	32	1	14	1	4	3	0	20	1	4	2	2	30	3	4
Breast_SCC_20	063746_DingC_FFPE_SCC206_5per_150min_30cm_20191230_F1_R1_Slot1-61_1_987 Area	NA	Squamous cell carcinoma	Female	82	NA	NA	NA	NA	3	0	10	1	2	1	2	3	3	4
Breast_SCC_21	063927_DingC_FFPE_SCC207_3per_150min_30cm_20191214_F1_R1_Slot2-44_1_767 Area	NA	Squamous cell carcinoma	Female	NA	NA	NA	NA	NA	2	1	10	2	3	3	1	7	3	4
Breast_SCC_22_01	063937_DingC_FFPE_SCC217_3per_150min_30cm_20191231_F1_R1_Slot1-68_1_1001 Area	NA	Adenosquamous carcinoma	Female	58	NA	NA	NA	NA	3	1	15	1	1	3	6	30	3	1
Breast_SCC_3	054175_DingC_FFPE_SCC23_3per_150min_25cm_20190925_F1_R1_Slot1-59_1_1198 Area	IIA	Squamous cell carcinoma	Female	53	0	27	0	27	3	0	25	2	4	3	1	50	3	4
Breast_SCC_4_01	054178_DingC_FFPE_SCC26_3per_150min_25cm_20190926_F1_R1_Slot1-62_1_1204 Area	IIA	Adenosquamous carcinoma	Female	57	0	27	0	27	2	2	10	2	2	3	1	25	3	4
Breast_SCC_5	057323_DingC_FFPE_SCC33_3per_150min_30cm_20191023_F1_R1_Slot1-91_1_101 Area	IA	Squamous cell carcinoma	Female	53	0	26	0	26	3	1	10	1	1	3	2	8	3	1
Breast_SCC_6	057334_DingC_FFPE_SCC43_3per_150min_30cm_20191024_F1_R1_Slot2-04_1_117 Area	IIA	Adenosquamous carcinoma	Female	46	0	24	0	24	2	2	10	2	3	3	8	3	3	4
Breast_SCC_7_01	057359_DingC_FFPE_SCC68_3per_150min_30cm_20191104_F1_R1_Slot2-77_1_259 Area	IIIA	Adenosquamous carcinoma	Female	71	0	17	0	17	3	1	10	1	2	3	1	22	3	4
Breast_SCC_8	061957_DingC_FFPE_SCC_S130_3per_150min_30cm_20191121_F1_R1_Slot1-94_1_476 Area	IA	Adenosquamous carcinoma	Female	69	0	9	0	9	2	2	40	1	1	3	9	6	3	4
Breast_SCC_9	061960_DingC_FFPE_SCC_S133_3per_150min_30cm_20191122_F1_R1_Slot2-02_1_482 Area	IA	Adenosquamous carcinoma	Female	84	0	19	0	19	3	0	20	1	2	3	1	30	3	2
Cervix_SCC_1	065262_DingC_FFPE_SCC256_3per_150min_30cm_20200106_F1_R1_Slot1-18_1_1091 Area	IIA2	Squamous cell carcinoma	Female	48	0	59	0	59	2	2	15	2	3	3	1	5	4	4
Cervix_SCC_10	065327_DingC_FFPE_SCC280_3per_150min_30cm_20200109_F1_R1_Slot1-40_1_1135 Area	IB1	Squamous cell carcinoma	Female	50	0	51	0	51	2	1	15	1	1	3	2	6	4	4
Cervix_SCC_11	065272_DingC_FFPE_SCC266_3per_150min_30cm_20200108_F1_R1_Slot1-27_1_1107 Area	IIA1	Squamous cell carcinoma	Female	78	1	40	0	40	3	1	10	2	4	3	3	50	4	4
Cervix_SCC_12	065273_DingC_FFPE_SCC267_3per_150min_30cm_20200108_F1_R1_Slot1-28_1_1109 Area	IB1	Squamous cell carcinoma	Female	53	0	56	0	56	2	2	10	3	3	3	4	50	4	4
Cervix_SCC_13	065274_DingC_FFPE_SCC268_3per_150min_30cm_20200108_F1_R1_Slot1-29_1_1111 Area	IA2	Squamous cell carcinoma	Female	46	0	55	0	55	2	2	15	3	3	3	1	10	4	4
Cervix_SCC_14	065278_DingC_FFPE_SCC269_3per_150min_30cm_20200108_F1_R1_Slot1-30_1_1113 Area	IB1	Squamous cell carcinoma	Female	33	0	54	0	54	2	1	20	2	3	3	0	30	4	4
Cervix_SCC_15	065285_DingC_FFPE_SCC270_3per_150min_30cm_20200108_F1_R1_Slot1-31_1_1115 Area	IIA2	Squamous cell carcinoma	Female	38	0	54	0	54	2	1	10	2	2	3	1	40	4	4
Cervix_SCC_16	065291_DingC_FFPE_SCC271_3per_150min_30cm_20200108_F1_R1_Slot1-32_1_1117 Area	IIA	Squamous cell carcinoma	Female	66	0	54	0	54	2	1	25	1	3	3	1	10	4	4
Cervix_SCC_17	065314_DingC_FFPE_SCC272_3per_150min_30cm_20200108_F1_R1_Slot1-33_1_1119 Area	IIA1	Squamous cell carcinoma	Female	66	0	54	0	54	3	1	20	2	4	2	0	15	4	4
Cervix_SCC_18	065315_DingC_FFPE_SCC273_3per_150min_30cm_20200108_F1_R1_Slot1-34_1_1121 Area	IB1	Squamous cell carcinoma	Female	58	0	54	0	54	3	1	40	2	2	2	1	60	4	4
Cervix_SCC_19	065317_DingC_FFPE_SCC275_3per_150min_30cm_20200109_F1_R1_Slot1-35_1_1123 Area	IIA	Squamous cell carcinoma	Female	76	0	53	0	53	3	1	30	2	4	2	5	35	4	4
Cervix_SCC_2	065263_DingC_FFPE_SCC257_3per_150min_30cm_20200106_F1_R1_Slot1-19_1_1093 Area	IIA1	Squamous cell carcinoma	Female	75	0	59	0	59	3	1	20	3	3	3	3	5	4	4
Cervix_SCC_20	065318_DingC_FFPE_SCC276_3per_150min_30cm_20200109_F1_R1_Slot1-36_1_1125 Area	IB2	Squamous cell carcinoma	Female	47	1	10	1	5	2	2	30	1	2	3	2	30	4	4
Cervix_SCC_21	065320_DingC_FFPE_SCC277_3per_150min_30cm_20200109_F1_R1_Slot1-37_1_1127 Area	IB1	Squamous cell carcinoma	Female	50	0	52	0	52	2	2	15	3	3	2	4	100	4	4
Cervix_SCC_3	065264_DingC_FFPE_SCC258_3per_150min_30cm_20200106_F1_R1_Slot1-20_1_1095 Area	IA2	Squamous cell carcinoma	Female	64	0	59	0	59	2	2	40	2	2	3	1	10	4	4
Cervix_SCC_4	065265_DingC_FFPE_SCC259_3per_150min_30cm_20200106_F1_R1_Slot1-21_1_1097 Area	IIA	Squamous cell carcinoma	Female	50	0	59	0	59	2	1	30	2	4	3	2	10	4	4
Cervix_SCC_5	065266_DingC_FFPE_SCC260_3per_150min_30cm_20200107_F1_R1_Slot1-23_1_1099 Area	IB1	Squamous cell carcinoma	Female	60	0	58	0	58	2	2	30	2	2	3	15	1	4	4
Cervix_SCC_6	065267_DingC_FFPE_SCC261_3per_150min_30cm_20200107_F1_R1_Slot1-24_1_1101 Area	IIA1	Squamous cell carcinoma	Female	33	0	58	0	58	2	2	20	3	3	3	1	50	4	4
Cervix_SCC_7	065268_DingC_FFPE_SCC262_3per_150min_30cm_20200107_F1_R1_Slot1-25_1_1103 Area	IIA	Squamous cell carcinoma	Female	56	0	58	0	58	3	0	20	2	4	2	1	10	4	4
Cervix_SCC_8	065270_DingC_FFPE_SCC264_3per_150min_30cm_20200107_F1_R1_Slot1-26_1_1105 Area	IIA1	Squamous cell carcinoma	Female	59	0	57	1	20	3	2	20	3	4	3	2	15	4	4
Cervix_SCC_9	065326_DingC_FFPE_SCC279_3per_150min_30cm_20200109_F1_R1_Slot1-39_1_1133 Area	IB2	Squamous cell carcinoma	Female	59	0	52	0	52	3	0	15	2	4	1	2	7	4	4
Esophagus_SCC_1	065443_DingC_FFPE_E1_6per_150min_30cm_20200225_F1_R1_Slot1-82_1_1665 Area	II	Squamous cell carcinoma	Male	55	0	60	0	60	2	3	10	1	2	3	1	6	1	1
Esophagus_SCC_10	067790_DingC_FFPE_E15_6per_150min_30cm_20200226_F1_R1_Slot1-90_1_1681 Area	II	Squamous cell carcinoma	Male	63	0	53	0	53	2	3	30	2	3	2	5	10	1	4
Esophagus_SCC_11	067791_DingC_FFPE_E16_6per_150min_30cm_20200227_F1_R1_Slot1-91_1_1683 Area	II	Squamous cell carcinoma	Male	59	0	51	0	51	2	3	20	2	2	3	7	2	1	4
Esophagus_SCC_12	067792_DingC_FFPE_E17_6per_150min_30cm_20200227_F1_R1_Slot1-92_1_1685 Area	IVA	Squamous cell carcinoma	Male	63	0	51	0	51	2	3	20	2	2	3	2	30	1	1
Esophagus_SCC_13	067793_DingC_FFPE_E18_6per_150min_30cm_20200227_F1_R1_Slot1-93_1_1687 Area	II	Squamous cell carcinoma	Female	62	0	51	0	51	2	2	15	2	3	3	5	3	1	1
Esophagus_SCC_16_R2	067796_DingC_FFPE_E21_3per_150min_30cm_20200331_F1_R1_Slot1-83_1_2052 Area	II	Squamous cell carcinoma	Male	61	1	22	1	18	2	2	30	1	2	3	4	1	1	1
Esophagus_SCC_17_R2	067797_DingC_FFPE_E22_3per_150min_30cm_20200331_F1_R2_Slot1-84_1_2054 Area	II	Squamous cell carcinoma	Male	50	0	49	0	49	2	2	40	1	2	3	3	1	1	1
Esophagus_SCC_18_R2	067798_DingC_FFPE_E23_3per_150min_30cm_20200331_F1_R2_Slot1-85_1_2056 Area	II	Squamous cell carcinoma	Male	57	0	49	0	49	2	3	30	2	4	2	5	6	1	4
Esophagus_SCC_19_R2	067799_DingC_FFPE_E24_3per_150min_30cm_20200331_F1_R2_Slot1-86_1_2058 Area	II	Squamous cell carcinoma	Male	66	1	30	0	30	2	2	30	1	3	2	4	30	1	1
Esophagus_SCC_2	065444_DingC_FFPE_E2_6per_150min_30cm_20200225_F1_R1_Slot1-83_1_1667 Area	II	Squamous cell carcinoma	Female	71	0	60	0	60	3	1	30	2	3	2	4	70	1	4
Esophagus_SCC_20_R2	067800_DingC_FFPE_E25_3per_150min_30cm_20200331_F1_R2_Slot1-87_1_2060 Area	II	Squamous cell carcinoma	Male	52	1	25	1	18	2	1	30	1	2	3	5	5	1	1
Esophagus_SCC_21_R2	067801_DingC_FFPE_E26_3per_150min_30cm_20200331_F1_R2_Slot1-88_1_2062 Area	III	Squamous cell carcinoma	Male	66	1	14	1	9	2	3	30	2	4	2	5	3	1	1
Esophagus_SCC_22_R2	067802_DingC_FFPE_E27_3per_150min_30cm_20200403_F1_R2_Slot1-14_1_2102 Area	I	Squamous cell carcinoma	Female	65	0	49	0	49	2	1	20	1	4	2	2	12	1	1
Esophagus_SCC_25	067805_DingC_FFPE_B1_3per_150min_30cm_20200405_F1_R2_Slot1-24_1_2122 Area	II	Squamous cell carcinoma	Male	65	0	56	0	56	2	2	20	2	3	3	2	4	1	1
Esophagus_SCC_26	067806_DingC_FFPE_B2_3per_150min_30cm_20200405_F1_R2_Slot1-25_1_2124 Area	II	Squamous cell carcinoma	Male	62	1	24	1	21	2	2	20	2	2	3	2	10	1	1
Esophagus_SCC_4	065446_DingC_FFPE_E4_3per_150min_30cm_20200204_F1_R1_Slot1-79_1_1461 Area	II	Squamous cell carcinoma	Male	72	0	56	0	56	2	2	30	1	1	3	1	6	1	4
Esophagus_SCC_6	067785_DingC_FFPE_E10_6per_150min_30cm_20200226_F1_R1_Slot1-85_1_1671 Area	II	Squamous cell carcinoma	Male	64	0	54	0	54	2	3	40	2	2	3	6	20	1	1
Esophagus_SCC_7	067786_DingC_FFPE_E11_6per_150min_30cm_20200226_F1_R1_Slot1-86_1_1673 Area	I	Squamous cell carcinoma	Male	57	0	54	0	54	2	3	20	2	4	3	2	10	1	4
Esophagus_SCC_8	067788_DingC_FFPE_E13_6per_150min_30cm_20200226_F1_R1_Slot1-88_1_1677 Area	II	Squamous cell carcinoma	Female	76	1	4	1	2	3	1	20	2	2	3	1	40	1	4
Esophagus_SCC_9	067789_DingC_FFPE_E14_6per_150min_30cm_20200226_F1_R1_Slot1-89_1_1679 Area	II	Squamous cell carcinoma	Male	49	0	53	0	53	2	1	20	1	1	2	3	5	1	1
Gallbladder_SCC_1	054169_DingC_S17_3per_150min_25cm_20190923_F1_R1_Slot1-43_1_1164 Area	II	Adenosquamous carcinoma	Female	48	NA	NA	NA	NA	3	1	50	1	1	2	1	25	3	3
Gallbladder_SCC_10	61952_DingC_FFPE_SCC125_3per_150min_30cm_20191205_F1_R1_Slot1-75_1_644 Area	IVB	Adenosquamous carcinoma	Male	68	0	33	0	33	2	1	3	1	2	3	0	40	3	3
Gallbladder_SCC_11	061962_DingC_FFPE_SCC_S135_3per_150min_30cm_20191122_F1_R1_Slot2-04_1_486 Area	II	Squamous cell carcinoma	Male	60	0	7	0	7	3	1	20	1	1	2	2	20	3	3
Gallbladder_SCC_12	062386_DingC_FFPE_SCC146_3per_150min_30cm_20191210_F1_R1_Slot2-17_1_713 Area	IIIB	Adenosquamous carcinoma	Female	84	1	10	1	7	2	2	40	2	2	3	2	15	3	3
Gallbladder_SCC_13	062389_DingC_FFPE_SCC149_3per_150min_30cm_20191210_F1_R1_Slot2-20_1_719 Area	IIIA	Adenosquamous carcinoma	Male	59	1	22	1	15	2	2	10	1	2	3	1	12	3	3
Gallbladder_SCC_14	063733_DingC_FFPE_SCC193_3per_150min_30cm_20191213_F1_R1_Slot2-35_1_749 Area	IIIB	Squamous cell carcinoma	Female	75	1	4	1	1	2	1	30	1	3	3	2	6	3	3
Gallbladder_SCC_15	069259_DingC_FFPE_B49_3per_150min_30cm_20200326_F1_R1_Slot1-51_1_1993 Area	IIIA	Adenosquamous carcinoma	Male	40	0	10	1	6	3	1	10	1	3	3	2	1	3	3
Gallbladder_SCC_17	069262_DingC_FFPE_B52_3per_150min_30cm_20200326_F1_R1_Slot1-54_1_1986 Area	IIIA	Squamous cell carcinoma	Male	75	1	9	0	9	2	1	30	1	2	3	1	3	3	3
Gallbladder_SCC_18	069266_DingC_FFPE_B56_3per_150min_30cm_20200327_F1_R1_Slot1-61_1_2009 Area	IIIA	Adenosquamous carcinoma	Male	52	0	3	0	3	2	1	10	2	3	2	3	60	3	3
Gallbladder_SCC_19	069269_DingC_FFPE_B59_3per_150min_30cm_20200327_F1_R1_Slot1-64_1_2015 Area	IIIA	Adenosquamous carcinoma	Male	63	1	7	1	7	2	1	20	1	3	3	4	20	3	3
Gallbladder_SCC_2	057330_DingC_FFPE_SCC40_3per_150min_30cm_20191023_F1_R1_Slot1-96_1_111 Area	II	Squamous cell carcinoma	Female	71	1	6	1	3	2	1	10	2	1	3	4	30	3	4
Gallbladder_SCC_20	069278_DingC_FFPE_B68_3per_150min_30cm_20200329_F1_R1_Slot1-74_1_2033 Area	IIIA	Adenosquamous carcinoma	Female	67	0	5	0	5	2	1	10	1	2	3	3	15	3	3
Gallbladder_SCC_21	069285_DingC_FFPE_B75_3per_150min_30cm_20200401_F1_R1_Slot1-96_1_2066 Area	IIIA	Adenosquamous carcinoma	Male	65	1	5	0	5	2	1	30	2	1	3	3	6	3	3
Gallbladder_SCC_3	057332_DingC_FFPE_SCC42_3per_150min_30cm_20191024_F1_R1_Slot2-03_1_115 Area	II	Adenosquamous carcinoma	Male	55	0	24	1	6	2	2	20	2	4	3	1	7	3	1
Gallbladder_SCC_4	057340_DingC_FFPE_SCC49_3per_150min_30cm_20191025_F1_R1_Slot2-10_1_129 Area	II	Adenosquamous carcinoma	Male	64	1	19	0	19	2	2	50	1	4	3	3	4	3	3
Gallbladder_SCC_5_01	057353_DingC_FFPE_SCC62_3per_150min_30cm_20191027_F1_R1_Slot2-23_1_155 Area	IIIA	Adenosquamous carcinoma	Female	68	1	6	1	1	3	2	30	1	1	3	2	16	3	3
Gallbladder_SCC_6_01	061533_DingC_FFPE_SCC85_3per_150min_30cm_20191108_F1_R1_Slot1-10_1_307 Area	II	Squamous cell carcinoma	Female	80	0	14	0	14	2	1	5	1	1	3	0	7	3	3
Gallbladder_SCC_7_02	061730_DingC_FFPE_SCC97_3per_150min_30cm_20191110_F1_R1_Slot1-22_1_331 Area	IIIA	Adenosquamous carcinoma	Male	63	0	21	1	6	2	2	40	2	1	3	1	50	3	3
Gallbladder_SCC_8	61942_DingC_FFPE_SCC115_3per_150min_30cm_20191203_F1_R1_Slot1-64_1_621 Area	IIIB	Adenosquamous carcinoma	Female	53	NA	NA	NA	NA	2	1	15	1	2	3	2	5	3	3
Gallbladder_SCC_9	61950_DingC_FFPE_SCC123_3per_150min_30cm_20191204_F1_R1_Slot1-72_1_640 Area	II	Squamous cell carcinoma	Male	77	1	12	1	6	3	1	40	2	2	2	1	20	3	3
Lung_SCC_1	065339_DingC_FFPE_L1_3per_150min_30cm_20200110_F1_R1_Slot1-41_1_1137 Area	IIIA	Squamous cell carcinoma	Male	62	0	59	0	59	2	2	10	1	4	3	1	5	2	4
Lung_SCC_10	065353_DingC_FFPE_L15_3per_150min_30cm_20200205_F1_R1_Slot1-84_1_1471 Area	IB	Squamous cell carcinoma	Male	68	0	53	0	53	2	1	10	2	3	3	2	15	2	4
Lung_SCC_11	065354_DingC_FFPE_L16_3per_150min_30cm_20200126_F1_R1_Slot1-43_1_1352 Area	IIB	Squamous cell carcinoma	Male	68	0	53	0	53	3	1	10	2	4	3	8	5	2	3
Lung_SCC_12	065355_DingC_FFPE_L17_3per_150min_30cm_20200126_F1_R1_Slot1-44_1_1354 Area	IA3	Squamous cell carcinoma	Male	74	0	53	0	53	2	2	20	1	3	3	4	10	2	5
Lung_SCC_13	065356_DingC_FFPE_L18_3per_150min_30cm_20200205_F1_R1_Slot1-85_1_1473 Area	IIIA	Squamous cell carcinoma	Male	61	0	53	0	53	2	3	10	1	3	3	2	10	2	4
Lung_SCC_14	065364_DingC_FFPE_L25_3per_150min_30cm_20200126_F1_R1_Slot1-47_1_1360 Area	IIIA	Squamous cell carcinoma	Male	63	1	10	1	10	2	2	20	1	3	3	2	10	2	3
Lung_SCC_15	065365_DingC_FFPE_L26_3per_150min_30cm_20200127_F1_R1_Slot1-48_1_1362 Area	IB	Adenosquamous carcinoma	Male	74	1	25	1	23	3	0	25	1	2	2	1	5	2	3
Lung_SCC_16	065366_DingC_FFPE_L27_3per_150min_30cm_20200127_F1_R1_Slot1-49_1_1364 Area	IIIA	Squamous cell carcinoma	Male	61	0	51	0	51	3	0	20	1	2	1	1	3	2	3
Lung_SCC_18	065370_DingC_FFPE_L31_3per_150min_30cm_20200127_F1_R1_Slot1-53_1_1372 Area	IIIA	Squamous cell carcinoma	Male	75	1	31	1	31	2	2	30	1	3	3	1	5	2	4
Lung_SCC_19	065372_DingC_FFPE_L33_3per_150min_30cm_20200206_F1_R1_Slot1-88_1_1479 Area	IIA	Squamous cell carcinoma	Male	63	0	49	0	49	3	1	10	1	3	3	11	5	2	3
Lung_SCC_2	065340_DingC_FFPE_L2_3per_150min_30cm_20200110_F1_R1_Slot1-42_1_1139 Area	IIA	Squamous cell carcinoma	Male	68	1	49	1	27	2	1	30	2	3	2	3	15	2	4
Lung_SCC_20	065374_DingC_FFPE_L35_3per_150min_30cm_20200128_F1_R1_Slot1-56_1_1385 Area	IA2	Squamous cell carcinoma	Male	71	0	49	1	45	2	1	40	2	3	3	3	12	2	3
Lung_SCC_21	067814_DingC_FFPE_L38_3per_150min_30cm_20200331_F1_R2_Slot1-89_1_2064 Area	IIIA	Squamous cell carcinoma	Female	65	0	48	0	48	2	2	5	2	4	2	3	8	2	4
Lung_SCC_3	065341_DingC_FFPE_L3_3per_150min_30cm_20200110_F1_R1_Slot1-43_1_1141 Area	IIB	Squamous cell carcinoma	Male	52	0	59	0	59	2	2	10	2	4	2	2	20	2	4
Lung_SCC_4	065342_DingC_FFPE_L4_3per_150min_30cm_20200110_F1_R1_Slot1-44_1_1143 Area	IIIB	Squamous cell carcinoma	Male	52	0	59	0	59	2	1	10	1	4	2	8	3	2	4
Lung_SCC_5	065345_DingC_FFPE_L7_3per_150min_30cm_20200111_F1_R1_Slot1-47_1_1149 Area	IIIA	Squamous cell carcinoma	Male	66	0	57	0	57	2	1	10	1	4	2	7	7	2	4
Lung_SCC_6	065346_DingC_FFPE_L8_3per_150min_30cm_20200111_F1_R1_Slot1-48_1_1151 Area	IIIA	Squamous cell carcinoma	Male	56	0	56	0	56	2	2	20	2	3	3	5	5	2	4
Lung_SCC_7	065347_DingC_FFPE_L9_3per_150min_30cm_20200111_F1_R1_Slot1-49_1_1153 Area	IA3	Squamous cell carcinoma	Male	57	0	56	0	56	2	2	25	3	3	3	2	2	2	4
Lung_SCC_8	065349_DingC_FFPE_L11_3per_150min_30cm_20200112_F1_R1_Slot1-54_1_1166 Area	IIB	Squamous cell carcinoma	Male	58	0	55	0	55	2	1	20	2	2	3	3	2	2	4
Lung_SCC_9	065352_DingC_FFPE_L14_3per_150min_30cm_20200205_F1_R1_Slot1-83_1_1469 Area	IIB	Squamous cell carcinoma	Male	61	0	54	0	54	2	3	10	2	4	2	1	15	2	4
Nasopharynx_SCC_10	065428_DingC_FFPE_N13_6per_150min_30cm_20200224_F1_R1_Slot1-73_1_1646 Area	I	Squamous cell carcinoma	Male	66	0	55	0	55	2	2	50	3	2	2	0	12	2	6
Nasopharynx_SCC_11	065429_DingC_FFPE_N14_6per_150min_30cm_20200224_F1_R1_Slot1-74_1_1648 Area	III	Squamous cell carcinoma	Female	58	0	53	0	53	2	1	30	1	3	2	1	70	2	6
Nasopharynx_SCC_12	065431_DingC_FFPE_N16_6per_150min_30cm_20200224_F1_R1_Slot1-75_1_1650 Area	I	Squamous cell carcinoma	Female	47	1	30	1	15	3	0	20	2	3	1	1	80	2	6
Nasopharynx_SCC_13	065432_DingC_FFPE_N17_6per_150min_30cm_20200224_F1_R1_Slot1-76_1_1652 Area	I	Squamous cell carcinoma	Male	80	1	24	1	12	2	2	10	2	3	3	10	10	2	6
Nasopharynx_SCC_14	065433_DingC_FFPE_N18_6per_150min_30cm_20200224_F1_R1_Slot1-77_1_1654 Area	II	Squamous cell carcinoma	Male	63	0	51	0	51	2	2	10	1	3	2	9	6	2	6
Nasopharynx_SCC_15	065434_DingC_FFPE_N19_6per_150min_30cm_20200224_F1_R1_Slot1-78_1_1656 Area	I	Squamous cell carcinoma	Male	63	1	33	1	2	3	1	20	3	1	2	5	50	2	6
Nasopharynx_SCC_16	065435_DingC_FFPE_N20_3per_150min_30cm_20200207_F1_R1_Slot1-06_1_1497 Area	I	Squamous cell carcinoma	Female	69	1	15	1	10	3	1	10	1	4	1	4	15	2	6
Nasopharynx_SCC_17	065436_DingC_FFPE_N21_6per_150min_30cm_20200225_F1_R1_Slot1-79_1_1659 Area	I	Squamous cell carcinoma	Male	52	0	50	0	50	2	1	30	3	3	3	0	160	2	6
Nasopharynx_SCC_18	065437_DingC_FFPE_N22_6per_150min_30cm_20200225_F1_R1_Slot1-80_1_1661 Area	I	Squamous cell carcinoma	Male	58	0	50	0	50	3	0	30	3	3	2	2	120	2	6
Nasopharynx_SCC_19	065438_DingC_FFPE_N23_6per_150min_30cm_20200225_F1_R1_Slot1-81_1_1663 Area	I	Squamous cell carcinoma	Male	60	0	49	0	49	3	0	15	1	3	2	3	20	2	6
Nasopharynx_SCC_2	065417_DingC_FFPE_N2_3per_150min_30cm_20200206_F1_R1_Slot1-90_1_1483 Area	III	Squamous cell carcinoma	Female	26	0	60	0	60	3	0	20	2	3	1	2	120	2	6
Nasopharynx_SCC_20_SCC_R2	065439_DingC_FFPE_N24_3per_150min_30cm_20200402_F1_R2_Slot1-08_1_2090 Area	I	Squamous cell carcinoma	Female	37	0	49	0	49	2	2	40	3	4	2	1	60	2	6
Nasopharynx_SCC_21_SCC_R2	065440_DingC_FFPE_N25_6per_150min_30cm_20200403_F1_R2_Slot1-09_1_2092 Area	I	Squamous cell carcinoma	Female	37	0	49	0	49	2	1	10	3	3	1	1	100	2	6
Nasopharynx_SCC_22_SCC_R2	065441_DingC_FFPE_N26_3per_150min_30cm_20200405_F1_R2_Slot1-22_1_2118 Area	I	Squamous cell carcinoma	Male	59	0	49	0	49	3	1	20	2	3	1	1	30	2	6
Nasopharynx_SCC_4	065420_DingC_FFPE_N5_3per_150min_30cm_20200206_F1_R1_Slot1-92_1_1487 Area	III	Squamous cell carcinoma	Male	67	1	24	1	20	2	1	30	2	2	2	3	50	2	6
Nasopharynx_SCC_5	065422_DingC_FFPE_N7_6per_150min_30cm_20200223_F1_R1_Slot1-68_1_1636 Area	I	Squamous cell carcinoma	Female	50	0	56	0	56	2	1	5	1	4	2	4	80	2	6
Nasopharynx_SCC_6	065423_DingC_FFPE_N8_6per_150min_30cm_20200223_F1_R1_Slot1-69_1_1638 Area	III	Squamous cell carcinoma	Female	54	0	56	0	56	3	1	50	3	2	2	0	160	2	6
Nasopharynx_SCC_7	065424_DingC_FFPE_N9_6per_150min_30cm_20200223_F1_R1_Slot1-70_1_1640 Area	III	Squamous cell carcinoma	Male	74	1	8	1	1	3	1	10	2	4	3	0	60	2	6
Nasopharynx_SCC_8	065425_DingC_FFPE_N10_6per_150min_30cm_20200223_F1_R1_Slot1-71_1_1642 Area	III	Squamous cell carcinoma	Male	64	1	44	1	24	3	1	10	2	3	2	1	70	2	6
Nasopharynx_SCC_9	065427_DingC_FFPE_N12_6per_150min_30cm_20200223_F1_R1_Slot1-72_1_1644 Area	II	Squamous cell carcinoma	Male	72	1	8	1	2	2	2	30	1	2	2	4	1	2	6
Oral_Cavity_SCC_01_R2	065413_DingC_FFPE_K12_6per_150min_30cm_20200223_F1_R1_Slot1-65_1_1630 Area	I	Squamous cell carcinoma	Male	60	0	15	1	14	2	3	5	1	3	3	1	5	1	1
Oral_Cavity_SCC_10_R2	065412_DingC_FFPE_K11_6per_150min_30cm_20200222_F1_R1_Slot1-64_1_1628 Area	I	Squamous cell carcinoma	Female	66	1	14	0	14	2	2	5	2	3	3	2	8	1	1
Oral_Cavity_SCC_11	063952_DingC_FFPE_SCC232_5per_150min_30cm_20200102_F1_R1_Slot1-85_1_1038 Area	NA	Squamous cell carcinoma	Male	42	NA	NA	NA	NA	1	3	15	2	4	3	7	15	1	1
Oral_Cavity_SCC_12	063953_DingC_FFPE_SCC233_5per_150min_30cm_20200102_F1_R1_Slot1-86_1_1040 Area	NA	Squamous cell carcinoma	Male	65	NA	NA	NA	NA	2	1	20	2	1	3	11	10	1	4
Oral_Cavity_SCC_13	063954_DingC_FFPE_SCC234_5per_150min_30cm_20200102_F1_R1_Slot1-87_1_1042 Area	NA	Squamous cell carcinoma	Male	54	NA	NA	NA	NA	1	3	5	1	4	3	0	10	1	1
Oral_Cavity_SCC_14_R2	065404_DingC_FFPE_K3_6per_150min_30cm_20200221_F1_R1_Slot1-56_1_1610 Area	NA	Squamous cell carcinoma	Female	48	NA	NA	NA	NA	2	2	30	3	3	2	1	50	1	3
Oral_Cavity_SCC_15	065405_DingC_FFPE_K4_6per_150min_30cm_20200221_F1_R1_Slot1-57_1_1612 Area	NA	Squamous cell carcinoma	Male	85	NA	NA	NA	NA	2	3	10	3	1	3	6	40	1	1
Oral_Cavity_SCC_16	065406_DingC_FFPE_K5_6per_150min_30cm_20200221_F1_R1_Slot1-58_1_1614 Area	I	Squamous cell carcinoma	Male	50	NA	NA	NA	NA	2	2	15	1	3	3	1	10	1	4
Oral_Cavity_SCC_17	065407_DingC_FFPE_K6_6per_150min_30cm_20200221_F1_R1_Slot1-59_1_1616 Area	NA	Squamous cell carcinoma	Male	51	NA	NA	NA	NA	2	2	10	1	2	3	3	15	1	3
Oral_Cavity_SCC_18	065414_DingC_FFPE_K13_6per_150min_30cm_20200223_F1_R1_Slot1-66_1_1632 Area	I	Squamous cell carcinoma	Male	61	1	5	0	5	2	2	20	1	2	3	1	25	1	1
Oral_Cavity_SCC_2_R2	065415_DingC_FFPE_K14_6per_150min_30cm_20200223_F1_R1_Slot1-67_1_1634 Area	I	Squamous cell carcinoma	Male	69	0	9	1	5	2	1	5	1	4	3	7	20	1	1
Oral_Cavity_SCC_20	069230_DingC_FFPE_B20_3per_150min_30cm_20200402_F1_R1_Slot1-05_1_2084 Area	NA	Squamous cell carcinoma	Female	48	NA	NA	NA	NA	2	3	20	2	2	3	4	5	1	3
Oral_Cavity_SCC_21	069231_DingC_FFPE_B21_3per_150min_30cm_20200402_F1_R1_Slot1-06_1_2086 Area	NA	Squamous cell carcinoma	Male	65	0	100	0	100	2	2	30	2	3	2	0	30	1	1
Oral_Cavity_SCC_22	069233_DingC_FFPE_B23_3per_150min_30cm_20200404_F1_R1_Slot1-15_1_2104 Area	III	Squamous cell carcinoma	Male	44	0	41	0	41	2	1	10	2	4	1	10	20	1	4
Oral_Cavity_SCC_23	069235_DingC_FFPE_B25_3per_150min_30cm_20200404_F1_R1_Slot1-21_1_2116 Area	NA	Squamous cell carcinoma	Male	61	0	13	0	13	2	3	10	1	4	3	4	5	1	3
Oral_Cavity_SCC_3	063955_DingC_FFPE_SCC235_5per_150min_30cm_20200102_F1_R1_Slot1-88_1_1044 Area	NA	Squamous cell carcinoma	Female	41	NA	NA	NA	NA	2	2	10	1	4	2	0	15	1	1
Oral_Cavity_SCC_4	063962_DingC_FFPE_SCC242_3per_150min_30cm_20200104_F1_R1_Slot1-05_1_1060 Area	I	Squamous cell carcinoma	Male	65	1	6	0	6	2	2	10	2	3	3	9	20	1	4
Oral_Cavity_SCC_5_R2	069232_DingC_FFPE_B22_3per_150min_30cm_20200402_F1_R1_Slot1-07_1_2088 Area	I	Squamous cell carcinoma	Male	59	1	14	1	7	3	1	10	3	4	3	0	60	1	4
Oral_Cavity_SCC_6_R1	063965_DingC_FFPE_SCC245_3per_150min_30cm_20200104_F1_R1_Slot1-08_1_1066 Area	I	Squamous cell carcinoma	Male	65	0	45	0	45	2	3	10	2	3	3	2	40	1	1
Oral_Cavity_SCC_7	063966_DingC_FFPE_SCC246_3per_150min_30cm_20200105_F1_R1_Slot1-09_1_1070 Area	I	Squamous cell carcinoma	Male	65	0	6	0	6	2	2	30	2	4	3	3	30	1	4
Oral_Cavity_SCC_8_R2	065410_DingC_FFPE_K9_6per_150min_30cm_20200222_F1_R1_Slot1-62_1_1624 Area	IVB	Squamous cell carcinoma	Male	56	NA	NA	NA	NA	2	2	20	1	4	3	7	5	1	1
Oral_Cavity_SCC_9	063968_DingC_FFPE_SCC249_3per_150min_30cm_20200105_F1_R1_Slot1-11_1_1074 Area	I	Squamous cell carcinoma	Male	83	0	12	1	12	3	1	10	2	3	2	8	15	1	4
Pancreas_SCC_1_01	054154_DingC_FFPE_SCC2_3per_150min_25cm_20190928_F1_R1_Slot1-80_1_1243 Area	III	Adenosquamous carcinoma	Male	66	1	NA	NA	NA	1	3	20	1	2	3	1	1	3	1
Pancreas_SCC_10	061735_DingC_FFPE_SCC_S102_3per_150min_30cm_20191119_F1_R1_Slot1-81_1_449 Area	III	Adenosquamous carcinoma	Male	38	1	8	1	7	2	1	30	2	1	3	1	10	3	3
Pancreas_SCC_11	061739_DingC_FFPE_SCC_S106_3per_150min_30cm_20191120_F1_R1_Slot1-85_1_457 Area	IB	Adenosquamous carcinoma	Female	68	0	42	0	42	3	1	30	1	1	2	2	5	3	3
Pancreas_SCC_12	061740_DingC_FFPE_SCC_S107_3per_150min_30cm_20191120_F1_R1_Slot1-86_1_460 Area	IB	Adenosquamous carcinoma	Female	74	NA	NA	NA	NA	2	1	40	1	2	3	1	10	3	1
Pancreas_SCC_13	61746_DingC_FFPE_SCC113_3per_150min_30cm_20191203_F1_R1_Slot1-61_1_617 Area	IB	Adenosquamous carcinoma	Female	70	0	36	0	36	2	1	20	1	1	3	1	10	3	3
Pancreas_SCC_14	61948_DingC_FFPE_SCC121_3per_150min_30cm_20191204_F1_R1_Slot1-70_1_636 Area	IIB	Adenosquamous carcinoma	Male	63	NA	NA	NA	NA	2	2	30	2	1	3	1	2	3	3
Pancreas_SCC_15	61949_DingC_FFPE_SCC122_3per_150min_30cm_20191204_F1_R1_Slot1-71_1_638 Area	IB	Adenosquamous carcinoma	Male	48	1	22	1	NA	2	1	50	2	3	3	1	3	3	3
Pancreas_SCC_16	061961_DingC_FFPE_SCC_S134_3per_150min_30cm_20191122_F1_R1_Slot2-03_1_484 Area	III	Adenosquamous carcinoma	Male	54	0	4	1	8	2	2	40	2	1	3	1	10	3	3
Pancreas_SCC_17	062381_DingC_FFPE_SCC141_3per_150min_30cm_20191130_F1_R1_PASEF5_Slot1-50_1_585 Area	IB	Adenosquamous carcinoma	Female	44	1	24	1	19	3	0	20	1	2	1	2	4	3	2
Pancreas_SCC_18	062382_DingC_FFPE_SCC142_3per_150min_30cm_20191130_F1_R1_PASEF5_Slot1-51_1_587 Area	IB	Adenosquamous carcinoma	Male	73	1	31	1	26	3	1	30	1	1	2	0	8	3	2
Pancreas_SCC_2	054170_DingC_S18_3per_150min_25cm_20190923_F1_R1_Slot1-44_1_1166 Area	IIA	Adenosquamous carcinoma	Male	71	0	27	0	27	2	2	25	1	3	3	3	5	3	3
Pancreas_SCC_20	62398_DingC_FFPE_SCC158_3per_150min_30cm_20191207_F1_R1_Slot1-84_1_663 Area	IB	Adenosquamous carcinoma	Male	68	NA	NA	NA	NA	3	0	15	1	4	3	16	5	3	3
Pancreas_SCC_21	62401_DingC_FFPE_SCC161_3per_150min_30cm_20191207_F1_R1_Slot1-87_1_669 Area	IIB	Adenosquamous carcinoma	Female	49	NA	NA	NA	NA	2	2	15	2	3	2	1	7	3	3
Pancreas_SCC_22	069272_DingC_FFPE_B62_3per_150min_30cm_20200328_F1_R1_Slot1-68_1_2021 Area	IIB	Adenosquamous carcinoma	Male	70	0	9	0	9	2	1	30	1	1	2	3	4	3	3
Pancreas_SCC_23	069273_DingC_FFPE_B63_3per_150min_30cm_20200328_F1_R1_Slot1-69_1_2023 Area	IIA	Adenosquamous carcinoma	Male	64	0	9	0	9	2	2	30	1	2	3	1	10	3	3
Pancreas_SCC_3	057328_DingC_FFPE_SCC38_3per_150min_30cm_20191023_F1_R1_Slot1-95_1_109 Area	III	Adenosquamous carcinoma	Male	69	1	6	1	2	3	1	10	1	2	3	0	10	3	3
Pancreas_SCC_4	057348_DingC_FFPE_SCC57_3per_150min_30cm_20191026_F1_R1_Slot2-18_1_145 Area	IA	Adenosquamous carcinoma	Female	72	0	20	0	20	2	2	15	1	3	3	1	13	3	3
Pancreas_SCC_6_01	057356_DingC_FFPE_SCC65_3per_150min_30cm_20191104_F1_R1_Slot2-74_1_253 Area	IIB	Adenosquamous carcinoma	Male	47	0	17	0	17	2	2	40	1	1	2	2	2	3	1
Pancreas_SCC_7	057362_DingC_FFPE_SCC71_3per_150min_30cm_20191105_F1_R1_Slot2-80_1_265 Area	IIB	Adenosquamous carcinoma	Male	75	1	6	1	1	2	1	10	1	2	3	4	5	3	3
Pancreas_SCC_8	057365_DingC_FFPE_SCC74_3per_150min_30cm_20191105_F1_R1_Slot2-83_1_271 Area	IA	Adenosquamous carcinoma	Female	64	0	17	1	16	3	1	20	1	2	3	10	10	3	3
Pancreas_SCC_9	061733_DingC_FFPE_SCC100_3per_150min_30cm_20191110_F1_R1_Slot1-25_1_337 Area	IB	Adenosquamous carcinoma	Female	60	0	12	0	12	2	3	40	1	1	3	0	3	3	1
Penis_SCC_10	057361_DingC_FFPE_SCC70_3per_150min_30cm_20191104_F1_R1_Slot2-79_1_263 Area	I	Squamous cell carcinoma	Male	84	0	17	0	17	3	1	15	3	3	1	8	130	4	3
Penis_SCC_11	057367_DingC_FFPE_SCC76_3per_150min_30cm_20191108_F1_R1_Slot1-07_1_301 Area	I	Squamous cell carcinoma	Male	81	0	16	0	16	1	3	5	1	4	3	1	30	4	4
Penis_SCC_12	057372_DingC_FFPE_SCC81_3per_150min_30cm_20191106_F1_R1_Slot2-90_1_287 Area	IIA	Squamous cell carcinoma	Male	71	0	15	0	15	2	3	20	2	1	3	1	5	4	3
Penis_SCC_13	061536_DingC_FFPE_SCC88_3per_150min_30cm_20191108_F1_R1_Slot1-13_1_313 Area	IIA	Squamous cell carcinoma	Male	55	0	14	0	14	3	2	40	3	4	3	1	50	4	3
Penis_SCC_14	061539_DingC_FFPE_SCC91_3per_150min_30cm_20191109_F1_R1_Slot1-16_1_319 Area	IIIA	Squamous cell carcinoma	Male	79	0	13	0	13	2	2	35	2	3	3	10	5	4	4
Penis_SCC_15_01	061542_DingC_FFPE_SCC94_3per_150min_30cm_20191109_F1_R1_Slot1-19_1_325 Area	IIIA	Squamous cell carcinoma	Male	68	1	12	0	12	2	3	20	2	3	1	4	35	4	3
Penis_SCC_16	061734_DingC_FFPE_SCC_S101_3per_150min_30cm_20191119_F1_R1_Slot1-80_1_447 Area	IIA	Squamous cell carcinoma	Male	38	0	54	1	12	2	2	30	3	3	2	4	8	4	3
Penis_SCC_18	061745_DingC_FFPE_SCC112_3per_150min_30cm_20191210_F1_R1_Slot2-16_1_711 Area	IIA	Squamous cell carcinoma	Male	52	NA	NA	NA	NA	1	3	30	3	4	3	1	30	4	3
Penis_SCC_19	062380_DingC_FFPE_SCC140_3per_150min_30cm_20191130_F1_R1_PASEF5_Slot1-49_1_583 Area	IIB	Squamous cell carcinoma	Male	73	0	12	1	12	3	1	15	2	4	2	1	50	4	3
Penis_SCC_2	054165_DingC_FFPE_SCC13_3per_150min_25cm_20190918_F1_R1_Slot1-12_1_1096 Area	I	Squamous cell carcinoma	Male	56	NA	NA	NA	NA	3	0	5	2	4	1	1	25	4	3
Penis_SCC_20	61947_DingC_FFPE_SCC120_3per_150min_30cm_20191204_F1_R1_Slot1-69_1_634 Area	IIB	Squamous cell carcinoma	Male	53	0	36	0	36	2	2	10	2	2	3	3	5	4	3
Penis_SCC_21	62405_DingC_FFPE_SCC165_3per_150min_30cm_20191207_F1_R1_Slot1-91_1_681 Area	IIA	Squamous cell carcinoma	Male	80	0	7	1	7	2	1	20	3	3	3	3	35	4	4
Penis_SCC_22	62411_DingC_FFPE_SCC171_3per_150min_30cm_20191208_F1_R1_Slot2-07_1_693 Area	IIB	Squamous cell carcinoma	Male	86	0	13	0	13	2	1	20	2	4	3	10	10	4	3
Penis_SCC_23	069257_DingC_FFPE_B47_3per_150min_30cm_20200326_F1_R1_Slot1-49_1_1989 Area	I	Squamous cell carcinoma	Male	32	0	62	0	62	1	3	30	3	4	3	1	30	4	4
Penis_SCC_24	069258_DingC_FFPE_B48_3per_150min_30cm_20200326_F1_R1_Slot1-50_1_1991 Area	I	Squamous cell carcinoma	Male	65	0	61	1	60	3	0	20	2	4	3	4	15	4	3
Penis_SCC_25	069279_DingC_FFPE_B69_3per_150min_30cm_20200329_F1_R1_Slot1-75_1_2035 Area	IIB	Squamous cell carcinoma	Male	65	NA	NA	NA	NA	2	3	10	2	3	3	7	10	4	3
Penis_SCC_4	054181_DingC_FFPE_SCC29_3per_150min_25cm_20190927_F1_R1_Slot1-68_1_1218 Area	IIB	Squamous cell carcinoma	Male	88	1	4	1	4	3	1	10	1	2	3	15	5	4	3
Penis_SCC_5	054183_DingC_FFPE_SCC31_3per_150min_25cm_20190927_F1_R1_Slot1-70_1_1222 Area	I	Squamous cell carcinoma	Male	68	0	26	0	26	2	3	10	2	2	3	3	2	4	3
Penis_SCC_6	057324_DingC_FFPE_SCC34_3per_150min_30cm_20191023_F1_R1_Slot1-92_1_103 Area	IIA	Squamous cell carcinoma	Male	62	0	26	0	26	2	3	25	3	4	2	5	40	4	3
Penis_SCC_7	057343_DingC_FFPE_SCC52_3per_150min_30cm_20191025_F1_R1_Slot2-13_1_135 Area	I	Squamous cell carcinoma	Male	70	1	6	1	6	2	1	5	2	2	3	5	40	4	3
Penis_SCC_8	057346_DingC_FFPE_SCC55_3per_150min_30cm_20191026_F1_R1_Slot2-16_1_141 Area	IIA	Squamous cell carcinoma	Male	58	0	21	0	21	1	3	40	3	4	3	3	30	4	3
Penis_SCC_9	057355_DingC_FFPE_SCC64_3per_150min_30cm_20191104_F1_R1_Slot2-73_1_251 Area	I	Squamous cell carcinoma	Male	69	0	18	0	18	1	3	30	3	4	3	2	2	4	3
Perineum_SCC_1_R1	054172_DingC_FFPE_SCC20_3per_150min_25cm_20190925_F1_R1_Slot1-56_1_1192 Area	IA	Squamous cell carcinoma	Female	39	0	27	0	27	2	2	5	2	4	2	17	6	4	1
Perineum_SCC_10	062379_DingC_FFPE_SCC139_3per_150min_30cm_20191130_F1_R1_PASEF5_Slot1-48_1_581 Area	IIIB	Squamous cell carcinoma	Female	83	1	5	1	4	2	2	7	2	2	3	2	5	4	5
Perineum_SCC_12	62390_DingC_FFPE_SCC150_3per_150min_30cm_20191206_F1_R1_Slot1-76_1_646 Area	IA	Squamous cell carcinoma	Female	93	NA	NA	NA	NA	2	2	40	2	4	3	6	3	4	5
Perineum_SCC_13	62414_DingC_FFPE_SCC174_3per_150min_30cm_20191209_F1_R1_Slot2-10_1_699 Area	IA	Squamous cell carcinoma	Female	60	0	12	0	12	2	1	2	2	2	3	4	4	4	5
Perineum_SCC_14	62415_DingC_FFPE_SCC175_3per_150min_30cm_20191209_F1_R1_Slot2-11_1_701 Area	IB	Squamous cell carcinoma	Female	75	NA	NA	NA	NA	2	2	30	3	2	2	3	30	4	5
Perineum_SCC_15	063731_DingC_FFPE_SCC190_3per_150min_30cm_20191213_F1_R1_Slot2-33_1_745 Area	IA	Squamous cell carcinoma	Female	74	NA	NA	NA	NA	2	3	5	1	4	3	7	30	4	5
Perineum_SCC_16_02	063932_DingC_FFPE_SCC212_3per_150min_30cm_20191230_F1_R1_Slot1-63_1_991 Area	IIIB	Squamous cell carcinoma	Female	74	NA	NA	NA	NA	2	2	30	3	1	3	1	30	4	3
Perineum_SCC_17	063936_DingC_FFPE_SCC216_3per_150min_30cm_20191230_F1_R1_Slot1-67_1_999 Area	IB	Squamous cell carcinoma	Female	83	NA	NA	NA	NA	2	3	40	1	1	3	4	3	4	3
Perineum_SCC_18	063941_DingC_FFPE_SCC221_3per_150min_30cm_20191231_F1_R1_Slot1-72_1_1009 Area	IB	Squamous cell carcinoma	Female	50	NA	NA	NA	NA	2	3	15	2	2	2	3	10	4	3
Perineum_SCC_19	063950_DingC_FFPE_SCC230_3per_150min_30cm_20200101_F1_R1_Slot1-82_1_1032 Area	IA	Squamous cell carcinoma	Female	14	NA	NA	NA	NA	2	3	10	2	1	3	2	20	4	3
Perineum_SCC_2	057327_DingC_FFPE_SCC37_3per_150min_30cm_20191023_F1_R1_Slot1-94_1_107 Area	IA	Squamous cell carcinoma	Female	57	NA	NA	NA	NA	2	1	20	1	4	3	5	5	4	5
Perineum_SCC_20	069244_DingC_FFPE_B34_6per_150min_30cm_20200318_F1_R1_Slot1-30_1_1941 Area	IB	Squamous cell carcinoma	Female	87	NA	NA	NA	NA	2	3	30	1	2	2	2	5	4	5
Perineum_SCC_21	069264_DingC_FFPE_B54_3per_150min_30cm_20200327_F1_R1_Slot1-59_1_2005 Area	III	Squamous cell carcinoma	Female	71	1	3	0	3	2	3	10	2	4	2	0	13	4	5
Perineum_SCC_23	069268_DingC_FFPE_B58_3per_150min_30cm_20200327_F1_R1_Slot1-63_1_2013 Area	IB	Squamous cell carcinoma	Female	85	0	12	0	12	3	1	5	1	4	1	5	3	4	5
Perineum_SCC_3	057336_DingC_FFPE_SCC45_3per_150min_30cm_20191024_F1_R1_Slot2-06_1_121 Area	IB	Squamous cell carcinoma	Male	55	0	24	0	24	2	2	15	1	2	1	4	30	4	5
Perineum_SCC_4	057339_DingC_FFPE_SCC48_3per_150min_30cm_20191025_F1_R1_Slot2-09_1_127 Area	IB	Squamous cell carcinoma	Female	53	0	24	0	24	2	3	25	1	3	3	6	6	4	5
Perineum_SCC_5	057344_DingC_FFPE_SCC53_3per_150min_30cm_20191025_F1_R1_Slot2-14_1_137 Area	IB	Squamous cell carcinoma	Male	50	0	32	1	10	3	2	25	1	3	1	2	11	4	5
Perineum_SCC_6	057350_DingC_FFPE_SCC59_3per_150min_30cm_20191026_F1_R1_Slot2-20_1_149 Area	IB	Squamous cell carcinoma	Female	87	NA	NA	NA	NA	1	3	20	2	4	3	3	5	4	6
Perineum_SCC_7	057366_DingC_FFPE_SCC75_3per_150min_30cm_20191108_F1_R1_Slot1-06_1_299 Area	IB	Squamous cell carcinoma	Female	46	0	16	0	16	2	1	20	2	4	2	2	90	4	5
Perineum_SCC_9	061742_DingC_FFPE_SCC_S109_3per_150min_30cm_20191120_F1_R1_Slot1-88_1_464 Area	IB	Squamous cell carcinoma	Male	54	NA	NA	NA	NA	2	3	5	2	2	3	3	15	4	5
Skin_SCC_1	057341_DingC_FFPE_SCC50_3per_150min_30cm_20191025_F1_R1_Slot2-11_1_131 Area	II	Squamous cell carcinoma	Female	82	0	24	0	24	2	1	15	2	4	2	8	10	1	1
Skin_SCC_10	063740_DingC_FFPE_SCC200_3per_150min_30cm_20191214_F1_R1_Slot2-42_1_763 Area	II	Squamous cell carcinoma	Male	36	0	16	0	16	1	3	10	3	4	3	1	3	1	3
Skin_SCC_11	069240_DingC_FFPE_B30_6per_150min_30cm_20200318_F1_R1_Slot1-26_1_1933 Area	NA	Squamous cell carcinoma	Female	55	NA	NA	NA	NA	2	2	10	1	3	3	3	15	1	1
Skin_SCC_12	069241_DingC_FFPE_B31_6per_150min_30cm_20200318_F1_R1_Slot1-27_1_1935 Area	NA	Squamous cell carcinoma	Male	85	NA	NA	NA	NA	2	3	10	2	2	3	1	1	1	3
Skin_SCC_13	069242_DingC_FFPE_B32_6per_150min_30cm_20200318_F1_R1_Slot1-28_1_1937 Area	NA	Squamous cell carcinoma	Male	46	NA	NA	NA	NA	2	2	10	1	2	3	2	3	1	3
Skin_SCC_14	069247_DingC_FFPE_B37_3per_150min_30cm_20200330_F1_R1_Slot1-77_1_2040 Area	NA	Squamous cell carcinoma	Male	79	NA	NA	NA	NA	2	3	30	1	2	3	0	0	1	1
Skin_SCC_15	069248_DingC_FFPE_B38_3per_150min_30cm_20200330_F1_R1_Slot1-78_1_2042 Area	III	Squamous cell carcinoma	Male	63	NA	NA	NA	NA	2	2	20	2	3	2	2	50	1	1
Skin_SCC_16	069250_DingC_FFPE_B40_3per_150min_30cm_20200330_F1_R1_Slot1-80_1_2046 Area	NA	Squamous cell carcinoma	Female	58	0	113	1	20	2	1	10	2	4	3	3	40	1	2
Skin_SCC_17	069252_DingC_FFPE_B42_3per_150min_30cm_20200330_F1_R1_Slot1-82_1_2050 Area	II	Squamous cell carcinoma	Female	65	NA	NA	NA	NA	3	1	10	2	2	2	2	15	1	1
Skin_SCC_18	069261_DingC_FFPE_B51_3per_150min_30cm_20200326_F1_R1_Slot1-53_1_2003 Area	NA	Squamous cell carcinoma	Male	56	0	20	1	9	2	2	20	1	3	3	2	8	1	1
Skin_SCC_2	057342_DingC_FFPE_SCC51_3per_150min_30cm_20191025_F1_R1_Slot2-12_1_133 Area	I	Squamous cell carcinoma	Female	90	0	22	0	22	1	3	20	2	3	2	1	1	1	2
Skin_SCC_20	069271_DingC_FFPE_B61_3per_150min_30cm_20200328_F1_R1_Slot1-67_1_2019 Area	III	Squamous cell carcinoma	Female	73	0	10	0	10	3	1	20	3	4	3	3	5	1	3
Skin_SCC_21	069276_DingC_FFPE_B66_3per_150min_30cm_20200329_F1_R1_Slot1-72_1_2029 Area	NA	Squamous cell carcinoma	Male	87	0	8	0	8	2	3	15	2	2	2	2	10	1	1
Skin_SCC_22	069277_DingC_FFPE_B67_3per_150min_30cm_20200329_F1_R1_Slot1-73_1_2031 Area	III	Squamous cell carcinoma	Female	86	0	8	0	8	1	3	10	2	4	3	6	7	1	1
Skin_SCC_3	057345_DingC_FFPE_SCC54_3per_150min_30cm_20191025_F1_R1_Slot2-15_1_139 Area	NA	Squamous cell carcinoma	Female	63	NA	NA	NA	NA	1	3	30	2	3	2	1	1	1	1
Skin_SCC_4	057347_DingC_FFPE_SCC56_3per_150min_30cm_20191026_F1_R1_Slot2-17_1_143 Area	NA	Squamous cell carcinoma	Male	68	NA	NA	NA	NA	2	2	25	2	2	2	7	8	1	1
Skin_SCC_6	057358_DingC_FFPE_SCC67_3per_150min_30cm_20191104_F1_R1_Slot2-76_1_257 Area	I	Squamous cell carcinoma	Female	88	0	17	0	17	3	1	2	2	2	3	2	90	1	1
Skin_SCC_7	057370_DingC_FFPE_SCC79_3per_150min_30cm_20191106_F1_R1_Slot2-88_1_283 Area	NA	Squamous cell carcinoma	Male	88	0	16	0	16	2	2	30	3	3	3	5	3	1	1
Skin_SCC_8	061954_DingC_FFPE_SCC_S127_3per_150min_30cm_20191121_F1_R1_Slot1-91_1_470 Area	NA	Squamous cell carcinoma	Female	78	NA	NA	NA	NA	2	2	5	2	4	3	4	15	1	2
Skin_SCC_9	62402_DingC_FFPE_SCC162_3per_150min_30cm_20191207_F1_R1_Slot1-88_1_675 Area	NA	Squamous cell carcinoma	Female	45	0	60	1	24	3	2	10	3	3	3	5	8	1	1
Throat_SCC_1	065379_DingC_FFPE_T3_3per_150min_30cm_20200204_F1_R1_Slot1-75_1_1452 Area	I	Squamous cell carcinoma	Male	65	0	59	0	59	2	3	20	2	3	3	6	50	1	5
Throat_SCC_10	065397_DingC_FFPE_T21_3per_150min_30cm_20200207_F1_R1_Slot1-18_1_1522 Area	III	Squamous cell carcinoma	Male	63	0	50	0	50	2	2	20	2	4	3	12	4	1	5
Throat_SCC_11	065398_DingC_FFPE_T22_3per_150min_30cm_20200207_F1_R1_Slot1-19_1_1524 Area	II	Squamous cell carcinoma	Male	64	0	50	0	50	2	2	20	2	4	3	2	15	1	5
Throat_SCC_12	065399_DingC_FFPE_T23_3per_150min_30cm_20200207_F1_R1_Slot1-20_1_1526 Area	IVA	Squamous cell carcinoma	Male	68	0	50	0	50	2	2	30	2	3	3	1	5	1	5
Throat_SCC_13	065400_DingC_FFPE_T24_3per_150min_30cm_20200207_F1_R1_Slot1-21_1_1528 Area	II	Squamous cell carcinoma	Male	49	0	49	0	49	2	2	20	2	3	3	2	5	1	5
Throat_SCC_14	065377_DingC_FFPE_T1_6per_150min_30cm_20200403_F1_R2_Slot1-10_1_2094 Area	I	Squamous cell carcinoma	Male	80	0	59	0	59	2	2	30	1	1	2	1	1	1	5
Throat_SCC_15	065387_DingC_FFPE_T11_6per_150min_30cm_20200403_F1_R2_Slot1-11_1_2096 Area	I	Squamous cell carcinoma	Male	63	0	54	0	54	2	2	40	2	3	3	2	15	1	5
Throat_SCC_16	067807_DingC_FFPE_B3_6per_150min_30cm_20200403_F1_R2_Slot1-12_1_2098 Area	III	Squamous cell carcinoma	Male	50	0	53	0	53	2	3	10	1	2	3	3	1	1	5
Throat_SCC_17	067808_DingC_FFPE_B4_6per_150min_30cm_20200403_F1_R2_Slot1-13_1_2100 Area	IVA	Squamous cell carcinoma	Male	52	0	52	1	40	2	2	30	2	2	3	5	3	1	5
Throat_SCC_18	067813_DingC_FFPE_B9_3per_150min_30cm_20200401_F1_R1_Slot1-92_1_2070 Area	II	Squamous cell carcinoma	Male	77	1	24	0	24	2	2	20	2	2	3	2	30	1	5
Throat_SCC_19	069220_DingC_FFPE_B10_3per_150min_30cm_20200401_F1_R1_Slot1-93_1_2072 Area	II	Squamous cell carcinoma	Male	60	0	55	0	55	3	1	15	1	1	3	7	10	1	5
Throat_SCC_2	065381_DingC_FFPE_T5_3per_150min_30cm_20200204_F1_R1_Slot1-77_1_1456 Area	I	Squamous cell carcinoma	Male	52	1	21	0	21	2	2	5	1	4	2	8	6	1	5
Throat_SCC_20	069221_DingC_FFPE_B11_3per_150min_30cm_20200401_F1_R1_Slot1-94_1_2074 Area	II	Squamous cell carcinoma	Male	80	1	3	0	3	2	2	10	1	2	3	1	1	1	5
Throat_SCC_3	065382_DingC_FFPE_T6_3per_150min_30cm_20200204_F1_R1_Slot1-78_1_1459 Area	I	Squamous cell carcinoma	Male	50	0	57	0	57	2	3	20	1	3	3	5	3	1	5
Throat_SCC_4	065383_DingC_FFPE_T7_3per_150min_30cm_20200207_F1_R1_Slot1-07_1_1499 Area	II	Squamous cell carcinoma	Male	51	0	56	0	56	2	2	30	3	3	3	2	50	1	5
Throat_SCC_5	065385_DingC_FFPE_T9_3per_150min_30cm_20200207_F1_R1_Slot1-10_1_1506 Area	I	Squamous cell carcinoma	Male	52	0	55	0	55	2	2	10	2	4	3	22	3	1	5
Throat_SCC_6	065388_DingC_FFPE_T12_3per_150min_30cm_20200207_F1_R1_Slot1-04_1_1493 Area	II	Squamous cell carcinoma	Male	50	0	54	0	54	2	2	30	1	2	3	6	3	1	5
Throat_SCC_7	065393_DingC_FFPE_T17_6per_150min_30cm_20200216_F1_R1_Slot1-26_1_1549 Area	I	Squamous cell carcinoma	Male	60	0	51	0	51	2	2	30	3	3	3	5	30	1	5
Throat_SCC_8	065395_DingC_FFPE_T19_3per_150min_30cm_20200207_F1_R1_Slot1-16_1_1518 Area	I	Squamous cell carcinoma	Male	56	1	43	1	41	2	3	10	2	4	3	2	15	1	5
Throat_SCC_9	065396_DingC_FFPE_T20_3per_150min_30cm_20200207_F1_R1_Slot1-17_1_1520 Area	III	Squamous cell carcinoma	Male	59	0	50	0	50	2	2	30	1	3	2	1	5	1	5
Thymus_SCC_11	061959_DingC_FFPE_SCC_S132_3per_150min_30cm_20191121_F1_R1_Slot1-96_1_480 Area	IIIA	Squamous cell carcinoma	Male	71	0	9	0	9	3	0	10	1	3	1	0	10	2	2
Thymus_SCC_12	62403_DingC_FFPE_SCC163_3per_150min_30cm_20191207_F1_R1_Slot1-89_1_677 Area	IIIA	Squamous cell carcinoma	Male	47	0	14	0	14	3	0	15	2	3	2	2	25	2	2
Thymus_SCC_13	62404_DingC_FFPE_SCC164_3per_150min_30cm_20191207_F1_R1_Slot1-90_1_679 Area	II	Squamous cell carcinoma	Female	66	0	14	0	14	3	0	20	2	4	3	3	10	2	2
Thymus_SCC_14	62406_DingC_FFPE_SCC166_3per_150min_30cm_20191208_F1_R1_Slot2-02_1_683 Area	II	Squamous cell carcinoma	Female	76	NA	NA	NA	NA	3	0	5	1	2	1	2	25	2	2
Thymus_SCC_15	62408_DingC_FFPE_SCC168_3per_150min_30cm_20191208_F1_R1_Slot2-04_1_687 Area	IVB	Squamous cell carcinoma	Male	58	0	13	0	13	3	0	10	2	3	1	3	15	2	2
Thymus_SCC_16	62409_DingC_FFPE_SCC169_3per_150min_30cm_20191208_F1_R1_Slot2-05_1_689 Area	IVB	Squamous cell carcinoma	Male	67	0	13	0	13	3	0	7	1	2	1	2	10	2	2
Thymus_SCC_17	62410_DingC_FFPE_SCC170_3per_150min_30cm_20191208_F1_R1_Slot2-06_1_691 Area	I	Squamous cell carcinoma	Female	51	0	6	0	6	3	0	10	1	2	2	1	20	2	2
Thymus_SCC_18	62412_DingC_FFPE_SCC172_3per_150min_30cm_20191209_F1_R1_Slot2-08_1_695 Area	II	Squamous cell carcinoma	Female	70	0	13	0	13	3	0	10	1	4	1	2	7	2	2
Thymus_SCC_19	62413_DingC_FFPE_SCC173_3per_150min_30cm_20191209_F1_R1_Slot2-09_1_697 Area	IIIA	Squamous cell carcinoma	Male	63	0	13	0	13	3	0	20	1	2	3	2	13	2	2
Thymus_SCC_2	057371_DingC_FFPE_SCC80_3per_150min_30cm_20191106_F1_R1_Slot2-89_1_285 Area	IVB	Squamous cell carcinoma	Female	61	0	15	0	15	3	2	2	2	4	1	1	12	2	2
Thymus_SCC_20	62416_DingC_FFPE_SCC176_3per_150min_30cm_20191209_F1_R1_Slot2-12_1_703 Area	II	Squamous cell carcinoma	Male	50	0	12	0	12	2	2	20	2	3	2	0	35	2	2
Thymus_SCC_21	062417_DingC_FFPE_SCC177_3per_150min_30cm_20191211_F1_R1_Slot2-21_1_721 Area	IVB	Squamous cell carcinoma	Male	73	0	8	0	8	3	1	20	1	2	3	1	35	2	2
Thymus_SCC_22	063735_DingC_FFPE_SCC195_3per_150min_30cm_20191213_F1_R1_Slot2-37_1_753 Area	I	Squamous cell carcinoma	Male	58	0	16	0	16	3	1	20	3	2	2	0	20	2	2
Thymus_SCC_23	063739_DingC_FFPE_SCC199_3per_150min_30cm_20191214_F1_R1_Slot2-41_1_761 Area	IVB	Squamous cell carcinoma	Male	57	0	16	0	16	3	0	10	1	3	2	2	40	2	2
Thymus_SCC_3	057373_DingC_FFPE_SCC82_3per_150min_30cm_20191106_F1_R1_Slot2-91_1_289 Area	II	Squamous cell carcinoma	Male	62	0	15	0	15	3	1	30	1	3	1	0	10	2	2
Thymus_SCC_4	061535_DingC_FFPE_SCC87_3per_150min_30cm_20191108_F1_R1_Slot1-12_1_311 Area	I	Squamous cell carcinoma	Female	51	0	14	0	14	2	1	25	2	4	2	0	20	2	2
Thymus_SCC_5	061538_DingC_FFPE_SCC90_3per_150min_30cm_20191109_F1_R1_Slot1-15_1_317 Area	IIIB	Squamous cell carcinoma	Male	64	0	13	0	13	2	2	25	2	3	3	3	20	2	2
Thymus_SCC_6	061540_DingC_FFPE_SCC92_3per_150min_30cm_20191109_F1_R1_Slot1-17_1_321 Area	IIIA	Squamous cell carcinoma	Female	60	0	12	0	12	3	0	10	2	4	2	4	30	2	2
Thymus_SCC_7	061541_DingC_FFPE_SCC93_3per_150min_30cm_20191109_F1_R1_Slot1-18_1_323 Area	IIIA	Squamous cell carcinoma	Male	63	0	13	0	13	2	2	20	2	3	3	5	10	2	2
Thymus_SCC_8_01	061731_DingC_FFPE_SCC98_3per_150min_30cm_20191110_F1_R1_Slot1-23_1_333 Area	IIIA	Squamous cell carcinoma	Female	59	0	12	0	12	3	0	20	1	3	1	0	6	2	2
Thymus_SCC_9	061953_DingC_FFPE_SCC_S126_3per_150min_30cm_20191121_F1_R1_Slot1-90_1_468 Area	IIIA	Squamous cell carcinoma	Female	66	0	12	0	12	3	1	25	1	4	3	3	10	2	2
Thyroid_SCC_1	057335_DingC_FFPE_SCC44_3per_150min_30cm_20191024_F1_R1_Slot2-05_1_119 Area	IVA	Adenosquamous carcinoma	Female	74	1	8	1	1	2	2	30	2	4	3	1	10	3	2
Thyroid_SCC_10	62430_DingC_FFPE_SCC186_3per_150min_30cm_20191208_F1_R1_Slot1-92_1_671 Area	NA	Squamous cell carcinoma	Male	73	NA	NA	NA	NA	2	2	50	1	2	3	5	8	3	2
Thyroid_SCC_11	063734_DingC_FFPE_SCC194_3per_150min_30cm_20191213_F1_R1_Slot2-36_1_751 Area	IVA	Squamous cell carcinoma	Male	61	0	4	1	4	2	2	30	3	1	3	1	10	3	2
Thyroid_SCC_12	063930_DingC_FFPE_SCC210_3per_150min_30cm_20191214_F1_R1_Slot2-47_1_775 Area	NA	Squamous cell carcinoma	Female	NA	1	NA	NA	NA	3	1	15	3	1	3	3	50	3	2
Thyroid_SCC_13	063935_DingC_FFPE_SCC215_3per_150min_30cm_20191230_F1_R1_Slot1-66_1_997 Area	NA	Squamous cell carcinoma	Male	NA	NA	NA	NA	NA	2	2	30	2	1	2	1	3	3	2
Thyroid_SCC_2	057337_DingC_FFPE_SCC46_3per_150min_30cm_20191024_F1_R1_Slot2-07_1_123 Area	IVA	Squamous cell carcinoma	Male	63	0	24	0	24	2	2	30	2	1	1	1	10	3	2
Thyroid_SCC_3	057364_DingC_FFPE_SCC73_3per_150min_30cm_20191105_F1_R1_Slot2-82_1_269 Area	IIIB	Squamous cell carcinoma	Male	60	NA	NA	NA	NA	2	1	20	1	2	2	2	35	3	2
Thyroid_SCC_4	061531_DingC_FFPE_SCC83_3per_150min_30cm_20191108_F1_R1_Slot1-08_1_303 Area	IVA	Adenosquamous carcinoma	Female	67	1	8	1	1	3	1	2	1	2	3	6	7	3	2
Thyroid_SCC_5	061744_DingC_FFPE_SCC111_3per_150min_30cm_20191210_F1_R1_Slot2-15_1_709 Area	I	Squamous cell carcinoma	Male	53	NA	NA	NA	NA	3	1	40	2	3	1	2	8	3	2
Thyroid_SCC_6	62391_DingC_FFPE_SCC151_3per_150min_30cm_20191206_F1_R1_Slot1-77_1_648 Area	I	Adenosquamous carcinoma	Female	29	0	91	0	91	2	1	40	2	2	3	0	20	3	2
Thyroid_SCC_7	62393_DingC_FFPE_SCC153_3per_150min_30cm_20191206_F1_R1_Slot1-79_1_652 Area	I	Squamous cell carcinoma	Female	43	NA	NA	NA	NA	3	1	30	3	3	3	0	15	3	2
Thyroid_SCC_8	62395_DingC_FFPE_SCC155_3per_150min_30cm_20191206_F1_R1_Slot1-81_1_656 Area	IIIB	Squamous cell carcinoma	Female	65	0	84	0	84	3	1	40	1	3	3	3	6	3	2
Thyroid_SCC_9	62397_DingC_FFPE_SCC157_3per_150min_30cm_20191206_F1_R1_Slot1-83_1_661 Area	IIIB	Squamous cell carcinoma	Male	54	NA	NA	NA	NA	3	0	30	2	1	2	2	15	3	2
Vagina_SCC_10	61747_DingC_FFPE_SCC114_3per_150min_30cm_20191203_F1_R1_Slot1-62_1_619 Area	IB	Squamous cell carcinoma	Female	56	0	39	1	39	3	0	30	2	4	1	0	15	4	4
Vagina_SCC_11	61944_DingC_FFPE_SCC117_3per_150min_30cm_20191203_F1_R1_Slot1-66_1_628 Area	NA	Squamous cell carcinoma	Female	62	0	37	0	37	2	2	NA	NA	4	3	1	30	4	4
Vagina_SCC_12	61945_DingC_FFPE_SCC118_3per_150min_30cm_20191204_F1_R1_Slot1-67_1_630 Area	II	Squamous cell carcinoma	Female	56	0	46	0	46	2	2	15	2	4	1	7	5	4	4
Vagina_SCC_13	61946_DingC_FFPE_SCC119_3per_150min_30cm_20191204_F1_R1_Slot1-68_1_632 Area	II	Squamous cell carcinoma	Female	67	0	46	0	46	2	2	30	3	3	3	0	5	4	4
Vagina_SCC_14	61951_DingC_FFPE_SCC124_3per_150min_30cm_20191205_F1_R1_Slot1-74_1_642 Area	NA	Squamous cell carcinoma	Female	59	0	34	1	24	2	1	5	2	2	2	1	15	4	4
Vagina_SCC_15	061958_DingC_FFPE_SCC_S131_3per_150min_30cm_20191121_F1_R1_Slot1-95_1_478 Area	III	Squamous cell carcinoma	Female	50	0	9	0	9	3	2	20	2	4	2	5	10	4	4
Vagina_SCC_16	061963_DingC_FFPE_SCC_S136_3per_150min_30cm_20191122_F1_R1_Slot2-05_1_488 Area	NA	Squamous cell carcinoma	Female	52	NA	NA	NA	NA	2	1	30	3	4	3	3	10	4	4
Vagina_SCC_17	062387_DingC_FFPE_SCC147_3per_150min_30cm_20191210_F1_R1_Slot2-18_1_715 Area	NA	Squamous cell carcinoma	Female	71	NA	NA	NA	NA	2	3	30	1	2	2	6	3	4	4
Vagina_SCC_18	62399_DingC_FFPE_SCC159_3per_150min_30cm_20191207_F1_R1_Slot1-85_1_665 Area	NA	Squamous cell carcinoma	Female	65	NA	NA	NA	NA	3	0	20	1	4	3	10	2	4	4
Vagina_SCC_19	62400_DingC_FFPE_SCC160_3per_150min_30cm_20191207_F1_R1_Slot1-85_1_667 Area	NA	Squamous cell carcinoma	Female	59	NA	NA	NA	NA	2	1	20	2	4	3	24	10	4	4
Vagina_SCC_2	054167_DingC_FFPE_SCC15_3per_150min_25cm_20190918_F1_R1_Slot1-14_1_1100 Area	IIA	Squamous cell carcinoma	Female	66	0	28	0	28	2	1	15	3	3	1	1	80	4	2
Vagina_SCC_20	62407_DingC_FFPE_SCC167_3per_150min_30cm_20191208_F1_R1_Slot2-03_1_685 Area	IIB	Squamous cell carcinoma	Female	58	0	13	0	13	3	1	8	3	3	3	3	40	4	4
Vagina_SCC_21	062418_DingC_FFPE_SCC178_3per_150min_30cm_20191211_F1_R1_Slot2-22_1_723 Area	I	Squamous cell carcinoma	Female	50	0	6	0	6	2	1	10	2	1	3	5	70	4	4
Vagina_SCC_22	069249_DingC_FFPE_B39_3per_150min_30cm_20200330_F1_R1_Slot1-79_1_2044 Area	NA	Squamous cell carcinoma	Female	80	NA	NA	NA	NA	3	1	10	2	3	3	3	50	4	4
Vagina_SCC_23	069251_DingC_FFPE_B41_3per_150min_30cm_20200330_F1_R1_Slot1-81_1_2048 Area	NA	Squamous cell carcinoma	Female	60	NA	NA	NA	NA	2	2	30	2	2	1	1	15	4	4
Vagina_SCC_24	069253_DingC_FFPE_B43_3per_150min_30cm_20200405_F1_R1_Slot1-26_1_2126 Area	NA	Squamous cell carcinoma	Female	52	1	24	0	24	2	1	10	2	2	2	8	40	4	4
Vagina_SCC_3	054180_DingC_FFPE_SCC28_3per_150min_25cm_20190926_F1_R1_Slot1-64_1_1208 Area	IIB	Squamous cell carcinoma	Female	53	0	26	1	10	3	1	NA	NA	4	3	3	12	4	2
Vagina_SCC_5	057331_DingC_FFPE_SCC41_3per_150min_30cm_20191024_F1_R1_Slot2-02_1_113 Area	NA	Squamous cell carcinoma	Female	60	0	24	0	24	3	1	20	2	2	3	0	35	4	4
Vagina_SCC_7	057368_DingC_FFPE_SCC77_3per_150min_30cm_20191106_F1_R1_Slot2-86_1_279 Area	NA	Squamous cell carcinoma	Female	47	0	16	0	16	2	2	20	2	3	2	22	20	4	2
Vagina_SCC_8	061537_DingC_FFPE_SCC89_3per_150min_30cm_20191109_F1_R1_Slot1-14_1_315 Area	NA	Squamous cell carcinoma	Female	68	0	22	0	22	3	1	30	1	3	2	1	50	4	4
Vagina_SCC_9	061736_DingC_FFPE_SCC_S103_3per_150min_30cm_20191119_F1_R1_Slot1-82_1_451 Area	NA	Squamous cell carcinoma	Female	53	0	42	0	42	2	1	5	2	4	1	2	20	4	4

## Sheet: Statistics
	Common SCC										Rare SCC
Feature	Nasopharynx	Oral	Throat	Skin	Esophagus	Lung	Cervix	Penis	Perineum	Vagina	Thyroid	Thymus	Breast	Pancreas	Gallbladder	Bladder	Anus	P-value
Gender																		0.029
Female	8	4	0	11	4	1	21	0	17	21	6	9	20	8	8	8	9
Male	12	18	20	9	16	19	0	22	3	0	7	12	0	13	12	14	1
Age																		0.142
> 60	9	11	8	14	13	0	6	15	10	7	6	12	10	14	13	18	2
<= 60	11	11	12	6	7	20	15	7	10	14	5	9	8	7	7	4	7
NA	0	0	0	0	0	0	0	0	0	0	2	0	2	0	0	0	1
Stage																		0.377
I	12	10	8	2	2	5	10	8	0	2	3	3	4	10	0	1	5
II	2	0	7	3	16	5	11	12	0	5	0	5	7	7	7	5	1
III	6	1	3	3	1	8	0	2	0	1	3	8	3	4	12	13	2
IV	0	1	2	0	1	0	0	0	0	0	4	5	0	0	1	1	0
NA	0	10	0	12	0	2	0	0	20	13	3	0	6	0	0	2	2
Differentiation																		0.000863
High	0	2	0	4	0	0	0	5	1	0	0	0	1	1	0	6	0
Medium	10	18	19	12	18	16	13	11	17	13	7	4	7	14	15	13	6
Low	10	2	1	4	2	4	8	6	2	8	6	17	12	6	5	3	4
Keratinization																		2.76e-05
None	4	0	0	0	0	2	2	2	0	2	1	12	7	2	0	0	0
Low	11	5	1	5	5	8	10	6	4	12	7	5	7	10	14	7	7
Medium	5	10	15	8	7	8	9	4	7	6	5	4	4	7	6	8	2
High	0	7	4	7	8	2	0	10	9	1	0	0	2	2	0	7	1
Cell Nest Size																		4.13e-06
Single	1	2	2	0	2	0	1	1	3	1	5	0	4	9	7	1	0
Small	4	3	5	7	9	3	5	4	7	5	4	6	9	7	7	11	3
Medium	11	8	8	7	5	10	8	6	2	6	3	9	5	4	4	6	3
Large	4	9	5	6	4	7	7	11	8	9	1	6	2	1	2	4	4
Cell Size																		0.452
Small	5	1	0	0	0	1	1	3	3	5	2	8	2	1	0	0	2
Medium	12	4	3	7	7	7	5	3	6	6	3	7	5	5	4	5	1
Large	3	17	17	13	13	12	15	16	11	10	8	6	13	15	16	17	7
Stromal Ratio																		0.611
(0-15]	8	15	6	12	2	10	8	9	10	8	2	10	10	5	8	9	5
(15-20]	4	4	6	4	8	5	6	5	3	5	1	7	4	4	3	9	3
(20-50]	8	3	8	4	10	5	7	8	7	8	10	4	6	12	9	4	2
Stromal Inflammation																		0.000141
Low	6	9	8	4	8	10	3	2	8	5	4	11	11	16	13	7	1
Medium	7	10	10	12	12	9	12	11	10	12	6	9	8	5	7	13	8
High	7	3	2	4	0	1	6	9	2	4	3	1	1	0	0	2	1
Cancer Inflammation																		0.502
<15/HPF	4	8	13	14	15	16	10	9	13	8	8	10	11	21	9	12	5
>= 15/HPF	16	14	7	6	5	4	11	13	7	13	5	11	9	0	11	10	5
Mitotic Figures																		0.000792
<3/HPF	12	10	10	11	8	10	15	8	7	9	9	15	13	16	14	12	4
>= 3/HPF	8	12	10	9	12	10	6	14	13	12	4	6	7	5	6	10	6
Stromal Score																		5.52e-16
Average	-169.2	-301.1	-119.4	-177.8	116.9	-237.2	-118.3	-274.8	-196.5	-256.3	66.3	-114.1	53.6	-9.7	50.8	-209.3	-190
Range	(-260.5,-17.0)	（-452.4,-205.2）	(-320.8,-32.9)	(-307.6,-98.6)	(23.9,214.4)	(-345.4,-111.6)	(-244.1,16.0)	(-361.1,-210.2)	（-359.4，39.0）	(-342.2,-166.6)	（-14.0，124.5）	(-242.4,6.4)	(-27.7,119.1)	（-191.0，110.8）	(-99.8,161.2)	(-348.5,-66.0)	(-76.8,-313.9)
Immune Score																		2.86e-09
Average	756.3	530.3	522.6	479.3	482.6	281.5	506.7	536.8	387.2	501.4	632	343.4	389	299.3	487.6	408.8	472
Range	(602.6,909.9)	(451.8,641.8)	(300.0,719.7)	(326.2,612.6)	(407.6,558.7)	(93.6,430.0)	(287.3,661.1)	(408.4,679.2)	（235.9，601.4）	(410.5,621.2)	（429.7，741.7）	(250.7,429.4)	(180.9,570.7)	（161.2，442.1）	(365.5,651.2)	(251.0,514.7)	(393.3,550.8)
ESTIMATE Score																		0.0585
Average	587	229.1	403.1	301.5	599.4	44.3	388.4	262	190.7	245	698.3	229.3	443	290	538.4	199.6	282
Range	(408.6,809.5)	(90.9,377.7)	(74.5,660.3)	(93.7,501.4)	(474.6,696.8)	(-173.5,240.0)	(95.8,609.5)	(164.8,452.5)	（-36.7，331.7）	(73.6,403.2)	（471.0，866.2）	(45.5,435.8)	(187.7,689.8)	（3.7，453.5）	(269.4,768.0)	(-27.0,379.2)	(145.7,382.4)
Total	20	22	20	20	20	20	21	22	20	21	13	21	20	21	20	22	10

## Sheet: Multivariate COX model
OS					DFS
	HR	95%CI	p value		Factor	HR	95%CI	p value
SCC origin	1	(95%CI:0.95-1.1)	0.67		SCC origin	1	(95%CI:0.95-1.1)	0.82
Gender	0.82	(95%CI:0.46-1.5)	0.5		Gender	0.81	(95%CI:0.45-1.5)	0.48
Age	1.1	(95%CI:1-1.1)	6e-05		Age	1.1	(95%CI:1-1.1)	4.4e-05
Stage	1.5	(95%CI:1.1-1.9)	0.0083		Stage	1.5	(95%CI:1.1-1.9)	0.01
Histology	1.7	(95%CI:0.94-3.1)	0.077		Histology	1.6	(95%CI:0.89-3)	0.11

## Sheet: Proteome quantification matrix
UniprotID	US	Symbol.U2S	Symbol	Common	Phosphotase	Kinase	Membrane protein	Tumor suppressor gene	Oncogene	Housekeeping	TF	DrugTarget	Receptor	Ligand	Anus_SCC_1	Anus_SCC_2	Anus_SCC_3	Anus_SCC_4	Anus_SCC_5	Anus_SCC_6	Anus_SCC_7	Anus_SCC_8	Anus_SCC_9	Anus_SCC_10	Bladder_SCC_1	Bladder_SCC_2	Bladder_SCC_3	Bladder_SCC_6	Bladder_SCC_7	Bladder_SCC_8	Bladder_SCC_9	Bladder_SCC_10	Bladder_SCC_11	Bladder_SCC_12_02	Bladder_SCC_13	Bladder_SCC_14	Bladder_SCC_15	Bladder_SCC_16	Bladder_SCC_17	Bladder_SCC_18	Bladder_SCC_19_02	Bladder_SCC_20	Bladder_SCC_21	Bladder_SCC_22	Bladder_SCC_23	Bladder_SCC_24	Breast_SCC_1	Breast_SCC_2	Breast_SCC_3
A0A024RBG1	A0A024RBG1|NUD4B	NUDT4	NUD4B	FALSE	FALSE	FALSE	FALSE	FALSE	FALSE	TRUE	FALSE	FALSE	FALSE	FALSE	0	0	0	0	0	0	0	0	0	0	0	0	0	0	0	0	0	0	0	0	0	0	0	0	0	0	0	0	0	0	0	0	0	0	0
A0A075B6H9	A0A075B6H9|LV469	LV469	LV469	FALSE	FALSE	FALSE	FALSE	FALSE	FALSE	FALSE	FALSE	FALSE	FALSE	FALSE	0	537.639	0	0	0	0	0	0	0	1682.38	0	711.592	0	0	0	514.947	0	0	2757.87	0	0	0	0	0	0	0	0	0	0	0	0	0	355.749	0	0
A0A075B6I0	A0A075B6I0|LV861	LV861	LV861	FALSE	FALSE	FALSE	FALSE	FALSE	FALSE	FALSE	FALSE	FALSE	FALSE	FALSE	0	0	0	0	0	0	0	0	0	0	656.024	442.228	486.889	1769	336.224	574.226	477.365	492.994	467.651	925.736	732.625	265.179	332.243	663.955	140.276	0	0	447.527	485.838	250.863	467.88	388.357	0	0	0
A0A075B6I1	A0A075B6I1|LV460	LV460	LV460	FALSE	FALSE	FALSE	FALSE	FALSE	FALSE	FALSE	FALSE	FALSE	FALSE	FALSE	0	0	0	0	0	0	0	0	0	0	293.059	5534.31	0	2810.38	0	1185.85	3356.74	2383.59	1870.91	727.006	987.399	0	0	459.556	0	0	0	2460.39	0	851.219	0	1592.01	0	0	0
A0A075B6I9	A0A075B6I9|LV746	LV746	LV746	FALSE	FALSE	FALSE	FALSE	FALSE	FALSE	FALSE	FALSE	FALSE	FALSE	FALSE	547.34	550.746	0	0	664.901	1466.15	1389.97	0	393.786	0	0	3241.28	928.84	713.338	601.551	1393.32	6566.43	1892.03	0	280.417	0	534.794	0	0	0	0	1467.65	1385.65	0	1226.32	632.506	1120.86	0	0	0
A0A075B6J1	A0A075B6J1|LV537	LV537	LV537	FALSE	FALSE	FALSE	FALSE	FALSE	FALSE	FALSE	FALSE	FALSE	FALSE	FALSE	0	0	0	0	0	0	0	0	0	0	0	0	0	0	0	0	0	0	0	0	0	0	0	0	0	0	0	0	0	0	0	0	0	0	0
A0A075B6J9	A0A075B6J9|LV218	LV218	LV218	FALSE	FALSE	FALSE	FALSE	FALSE	FALSE	FALSE	FALSE	FALSE	FALSE	FALSE	0	0	0	0	0	0	0	0	0	0	583.667	469.236	656.32	588.136	548.716	677.398	564.426	719.096	570.98	553.191	654.848	619.208	576.599	606.475	0	0	474.117	665.076	678.536	631.004	705.074	492.342	0	0	0
A0A075B6K0	A0A075B6K0|LV316	LV316	LV316	FALSE	FALSE	FALSE	FALSE	FALSE	FALSE	FALSE	FALSE	FALSE	FALSE	FALSE	0	0	0	0	0	0	0	0	0	0	554.754	2409.77	0	1260.12	396.289	0	2377.24	690.642	395.116	1785.63	2154.66	1562.33	341.067	923.335	1885.98	1086.4	18494.5	2523.89	912.057	714.639	1154.4	9050.83	0	0	0
A0A075B6K2	A0A075B6K2|LV312	LV312	LV312	FALSE	FALSE	FALSE	FALSE	FALSE	FALSE	FALSE	FALSE	FALSE	FALSE	FALSE	0	0	0	0	0	0	0	0	0	0	0	0	0	0	0	0	0	0	0	0	0	0	0	0	0	0	0	0	0	0	0	0	519.175	690.633	360.54
A0A075B6K4	A0A075B6K4|LV310	LV310	LV310	FALSE	FALSE	FALSE	FALSE	FALSE	FALSE	FALSE	FALSE	FALSE	FALSE	FALSE	1584.5	2094.12	1001.06	7491.97	1986.52	3422.88	6545.86	820.057	1960.9	1461.84	475.954	9515.12	0	1672.23	0	3309.81	20472.3	5672.57	1141.72	1975.35	2618.38	3480.98	0	1257.16	947.517	419.004	13372.9	4175.33	0	4243.39	1381.44	0	2960.58	678.96	2435.56
A0A075B6K5	A0A075B6K5|LV39	LV39	LV39	TRUE	FALSE	FALSE	FALSE	FALSE	FALSE	FALSE	FALSE	FALSE	FALSE	FALSE	8261.33	2389.64	11873.2	4724.58	3479.21	790.423	2367.07	3666.84	1323.28	10284.7	1219.66	1526.91	0	612.344	1805.56	487.556	2098.01	587.199	1135.4	2101.22	501.306	1454.6	598.396	415.79	164.973	141.413	431.623	2862.84	613.101	2871.4	1499.14	387.648	519.175	690.633	360.54
A0A075B6Q5	A0A075B6Q5|HV364	HV364	HV364	FALSE	FALSE	FALSE	FALSE	FALSE	FALSE	FALSE	FALSE	FALSE	FALSE	FALSE	0	0	0	0	0	0	0	0	0	0	0	0	0	0	0	0	0	0	0	0	0	0	0	0	0	0	0	0	0	0	0	0	0	0	0
A0A075B6R2	A0A075B6R2|HV404	HV404	HV404	FALSE	FALSE	FALSE	FALSE	FALSE	FALSE	FALSE	FALSE	FALSE	FALSE	FALSE	544.343	389.05	301.392	0	492.61	0	357.228	0	632.841	477.053	4285.92	13855.5	323.637	978.503	557.601	3679.6	17621.9	306.519	338.818	3255.27	702.3	5099.4	535.851	6268.2	4021.02	3111.03	1693.05	11155.1	8558.89	7793.25	12478.8	1010.34	0	0	0
A0A075B6S2	A0A075B6S2|KVD29	KVD29	KVD29	FALSE	FALSE	FALSE	FALSE	FALSE	FALSE	FALSE	FALSE	FALSE	FALSE	FALSE	0	0	0	0	0	0	0	0	0	0	0	0	0	0	0	0	0	0	0	0	0	0	0	0	0	0	0	0	0	0	0	0	737.744	521.113	567.034
A0A075B6S4	A0A075B6S4|KVD17	KVD17	KVD17	FALSE	FALSE	FALSE	FALSE	FALSE	FALSE	FALSE	FALSE	FALSE	FALSE	FALSE	0	0	0	0	0	0	0	0	0	0	0	0	0	0	0	0	0	0	0	0	0	0	0	0	0	0	0	0	0	0	0	0	0	0	0
A0A075B6S5	A0A075B6S5|KV127	KV127	KV127	FALSE	FALSE	FALSE	FALSE	FALSE	FALSE	FALSE	FALSE	FALSE	FALSE	FALSE	1045.93	1316.34	313.197	1067.31	659.295	251.204	423.06	2727.09	0	0	349.271	0	0	0	208.758	0	324.535	0	0	0	0	0	0	716.852	0	0	359.279	0	0	0	242.016	0	517.467	682.614	1126.36
A0A075B6S6	A0A075B6S6|KVD30	KVD30	KVD30	FALSE	FALSE	FALSE	FALSE	FALSE	FALSE	FALSE	FALSE	FALSE	FALSE	FALSE	0	0	0	0	0	0	0	0	0	0	0	0	0	0	0	0	0	0	0	0	0	0	0	0	0	0	0	0	0	0	0	0	0	0	0
A0A087WSY6	A0A087WSY6|KVD15	KVD15	KVD15	FALSE	FALSE	FALSE	FALSE	FALSE	FALSE	FALSE	FALSE	FALSE	FALSE	FALSE	0	0	0	0	0	0	0	0	0	0	372.503	1682.48	0	0	0	0	0	0	0	0	0	0	0	0	1019.29	1700.12	7594.84	0	0	0	0	0	536.796	1221.95	1847.99
A0A087WSZ0	A0A087WSZ0|KVD08	KVD08	KVD08	FALSE	FALSE	FALSE	FALSE	FALSE	FALSE	FALSE	FALSE	FALSE	FALSE	FALSE	0	0	0	0	0	0	0	0	0	0	216.454	308.346	294.095	422.564	319.876	340.87	308.7	311.105	0	568.94	353.438	274.059	223.562	445.652	583.911	561.233	544.677	759.912	215.572	1001.78	748.661	0	74.3378	278.279	0
A0A087WT03	A0A087WT03|TVAZ1	TVAZ1	TVAZ1	FALSE	FALSE	FALSE	FALSE	FALSE	FALSE	FALSE	FALSE	FALSE	FALSE	FALSE	209.976	265.09	263.114	302.684	272.056	376.668	352.678	0	407.804	425.563	0	0	0	0	0	0	0	0	0	0	0	0	0	0	0	0	0	0	0	0	0	0	0	0	0
A0A087WTH1	A0A087WTH1|TM265	TMEM265	TM265	FALSE	FALSE	FALSE	FALSE	FALSE	FALSE	FALSE	FALSE	FALSE	FALSE	FALSE	0	0	0	0	0	0	0	0	0	0	0	0	0	0	0	0	0	0	0	0	0	0	0	0	0	0	0	0	0	0	0	0	0	0	0
A0A087WUL8	A0A087WUL8|NBPFJ	NBPFJ	NBPFJ	FALSE	FALSE	FALSE	FALSE	FALSE	FALSE	FALSE	FALSE	FALSE	FALSE	FALSE	0	0	0	0	0	0	0	0	0	0	0	0	0	0	0	0	0	0	0	0	0	0	0	0	0	0	0	0	0	0	0	0	0	0	0
A0A087WW87	A0A087WW87|KV240	KV240	KV240	FALSE	FALSE	FALSE	FALSE	FALSE	FALSE	FALSE	FALSE	FALSE	FALSE	FALSE	0	0	0	0	0	0	0	0	0	0	0	0	0	0	0	0	0	0	0	0	0	0	0	0	0	0	0	0	0	0	0	0	0	0	0
A0A087X0M5	A0A087X0M5|TVB18	TVB18	TVB18	FALSE	FALSE	FALSE	FALSE	FALSE	FALSE	FALSE	FALSE	FALSE	FALSE	FALSE	0	0	0	0	0	0	0	0	0	0	0	0	0	0	0	0	0	0	0	0	0	0	0	0	0	0	0	0	0	0	0	0	0	0	0
A0A096LP01	A0A096LP01|SIM26	SIM26	SIM26	FALSE	FALSE	FALSE	FALSE	FALSE	FALSE	TRUE	FALSE	FALSE	FALSE	FALSE	0	0	0	0	0	0	0	0	0	0	0	0	0	0	0	0	0	0	0	0	0	0	0	0	0	0	0	0	0	0	0	0	0	0	0
A0A096LP49	A0A096LP49|CC187	CCDC187	CC187	FALSE	FALSE	FALSE	FALSE	FALSE	FALSE	FALSE	FALSE	FALSE	FALSE	FALSE	544.043	1055.06	522.458	1012.72	1012.65	0	136.073	0	1081.79	995.192	367.021	3791.1	532.166	491.968	472.253	464.367	503.908	431.43	524.557	496.281	540.745	403.747	437.412	599.992	624.769	177.207	423.186	466.807	698.394	424.327	389.006	566.491	0	0	0
A0A0A0MRZ8	A0A0A0MRZ8|KVD11	KVD11	KVD11	FALSE	FALSE	FALSE	FALSE	FALSE	FALSE	FALSE	FALSE	FALSE	FALSE	FALSE	581.347	973.766	650.061	565.345	560.178	524.275	663.41	1185.03	0	470.74	587.157	1699.22	1469.13	279.848	1949.31	2336.01	800.246	1762.08	4048.64	1109.88	496.962	427.847	351.933	342.03	127.341	583.363	1186.87	4166.87	1857.49	1386.72	364.146	545.939	0	1240.92	595.054
A0A0A0MS15	A0A0A0MS15|HV349	HV349	HV349	TRUE	FALSE	FALSE	FALSE	FALSE	FALSE	FALSE	FALSE	FALSE	FALSE	FALSE	691.872	763.977	506.782	2323.34	1707.36	1321.15	2830.19	3184.06	2319.92	9215.57	318.925	283.562	0	4952.31	292.456	192.71	229.983	207.237	0	0	0	759.202	371.033	209.278	281.147	308.352	301.481	919.351	0	0	2016.22	248.702	993.528	5544.27	2763.52
A0A0A0MT36	A0A0A0MT36|KVD21	KVD21	KVD21	FALSE	FALSE	FALSE	FALSE	FALSE	FALSE	FALSE	FALSE	FALSE	FALSE	FALSE	646.904	1966.84	1143.21	1106.25	4096.22	2290.78	1356.18	808.139	4488.57	6050.76	1232.88	1690.46	785.173	993.742	430.089	487.868	912.904	518.761	398.643	1603.28	657.602	645.933	629.363	586.115	844.454	473.987	1612.59	1808.04	2925.9	974.626	1278.82	1331.74	1554.8	1967.04	1682.81
A0A0B4J1U3	A0A0B4J1U3|LV136	LV136	LV136	FALSE	FALSE	FALSE	FALSE	FALSE	FALSE	FALSE	FALSE	FALSE	FALSE	FALSE	0	0	0	0	0	0	0	0	0	0	356.733	197.837	899.564	1008.35	0	562.772	410.687	407.729	482.42	4637.43	628.424	245.251	779.418	358.005	871.195	620.605	287.227	1097.79	0	356.919	486.666	357.765	0	670.62	181.465
A0A0B4J1U7	A0A0B4J1U7|HV601	HV601	HV601	FALSE	FALSE	FALSE	FALSE	FALSE	FALSE	FALSE	FALSE	FALSE	FALSE	FALSE	0	0	0	0	0	0	0	0	0	0	0	0	0	0	0	0	0	0	0	0	0	0	0	0	0	0	0	0	0	0	0	0	0	0	0
A0A0B4J1V0	A0A0B4J1V0|HV315	HV315	HV315	FALSE	FALSE	FALSE	FALSE	FALSE	FALSE	FALSE	FALSE	FALSE	FALSE	FALSE	576.561	597.47	846.684	1888.33	1599.38	898.563	609.793	13784.3	1813.56	1713.76	371.098	522.037	1768.56	1556.92	412.942	811.174	482.939	815.112	1399.5	811.747	884.825	786.647	489.145	803.231	493.186	793.912	2413.15	1623.84	862.308	1829.79	1178.74	824.115	1160.69	808.165	1139.39
A0A0B4J1V1	A0A0B4J1V1|HV321	HV321	HV321	FALSE	FALSE	FALSE	FALSE	FALSE	FALSE	FALSE	FALSE	FALSE	FALSE	FALSE	0	0	0	0	0	0	0	0	0	0	276.686	260.177	0	0	0	0	0	0	0	0	151.345	0	0	675.756	0	229.835	3680.27	0	0	182.14	770.694	0	0	0	0
A0A0B4J1V2	A0A0B4J1V2|HV226	HV226	HV226	FALSE	FALSE	FALSE	FALSE	FALSE	FALSE	FALSE	FALSE	FALSE	FALSE	FALSE	0	0	0	0	0	0	0	0	0	0	0	0	0	0	0	0	0	0	0	0	0	0	0	0	0	0	1045.8	0	0	536.736	0	0	0	0	0
A0A0B4J1X5	A0A0B4J1X5|HV374	HV374	HV374	TRUE	FALSE	FALSE	FALSE	FALSE	FALSE	FALSE	FALSE	FALSE	FALSE	FALSE	428.002	308.128	295.801	346.475	380.178	338.316	342.872	512.913	365.875	442.061	3982.6	3903.02	0	3960.02	499.258	868.506	1754.86	6172.21	1762.67	907.442	2966.57	2457.73	3353.28	706.772	765.537	6644.66	1320.19	1236.09	4611.04	2367.06	1742.63	3730.37	1623.07	1402.29	641.647
A0A0B4J1X8	A0A0B4J1X8|HV343	HV343	HV343	FALSE	FALSE	FALSE	FALSE	FALSE	FALSE	FALSE	FALSE	FALSE	FALSE	FALSE	0	0	0	0	0	0	0	0	0	0	0	0	0	0	0	0	0	0	0	0	0	0	0	0	0	0	0	0	0	0	0	0	0	0	0
A0A0B4J1Y8	A0A0B4J1Y8|LV949	LV949	LV949	FALSE	FALSE	FALSE	FALSE	FALSE	FALSE	FALSE	FALSE	FALSE	FALSE	FALSE	0	0	0	0	0	0	0	0	0	0	767.295	778.589	0	708.698	661.506	756.775	646.552	586.308	698.029	485.093	0	449.499	664.713	670.029	1305.94	766.17	444.442	712.243	848.286	646.554	697.193	769.821	1897	436.072	477.79
A0A0B4J1Y9	A0A0B4J1Y9|HV372	HV372	HV372	FALSE	FALSE	FALSE	FALSE	FALSE	FALSE	FALSE	FALSE	FALSE	FALSE	FALSE	1230.82	1935.46	521.616	2177.02	1506.17	719.567	1646.1	858.624	1861.42	2638.09	0	0	0	0	0	0	0	0	0	0	0	0	0	0	0	0	0	0	0	0	0	0	0	0	0
A0A0B4J265	A0A0B4J265|TVAZ2	TVAZ2	TVAZ2	FALSE	FALSE	FALSE	FALSE	FALSE	FALSE	FALSE	FALSE	FALSE	FALSE	FALSE	0	0	0	0	0	0	0	0	0	0	0	0	0	0	0	0	0	0	0	0	0	0	0	0	0	0	0	0	0	0	0	0	0	0	0
A0A0B4J2D5	A0A0B4J2D5|GAL3B	GATD3B	GAL3B	FALSE	FALSE	FALSE	FALSE	FALSE	FALSE	FALSE	FALSE	FALSE	FALSE	FALSE	5222.07	1507.22	2955.38	1409.83	5321.84	1717.78	1777.01	9744.91	1168.98	1170.57	0	0	0	0	0	0	0	0	0	0	0	0	0	0	0	0	0	0	0	0	0	0	0	0	0
A0A0B4J2D9	A0A0B4J2D9|KVD13	KVD13	KVD13	FALSE	FALSE	FALSE	FALSE	FALSE	FALSE	FALSE	FALSE	FALSE	FALSE	FALSE	0	0	0	0	0	0	0	0	0	0	7492.74	0	0	1293.26	1744.99	775.476	193.618	2231.34	0	1216.8	2798.44	856.265	4212.91	10340.7	8773.78	7740.92	3292.29	0	1041.13	0	2724.29	0	1614.79	639.383	12062.4
A0A0B4J2E0	A0A0B4J2E0|TVBL4	TVBL4	TVBL4	FALSE	FALSE	FALSE	FALSE	FALSE	FALSE	FALSE	FALSE	FALSE	FALSE	FALSE	0	0	0	0	0	0	0	0	0	0	0	0	0	0	0	0	0	0	0	0	0	0	0	0	0	0	0	0	0	0	0	0	0	0	0
A0A0B4J2F0	A0A0B4J2F0|PIOS1	PIGBOS1	PIOS1	FALSE	FALSE	FALSE	FALSE	FALSE	FALSE	TRUE	FALSE	FALSE	FALSE	FALSE	0	0	0	0	0	0	0	0	0	0	0	0	0	0	0	0	0	0	0	0	0	0	0	0	0	0	0	0	0	0	0	0	0	0	0
A0A0B4J2F2	A0A0B4J2F2|SIK1B	SIK1B	SIK1B	FALSE	FALSE	FALSE	FALSE	FALSE	FALSE	FALSE	FALSE	FALSE	FALSE	FALSE	0	0	0	0	0	0	0	0	0	0	0	0	0	0	0	0	0	0	0	0	0	0	0	0	0	0	0	0	0	0	0	0	0	0	0
A0A0B4J2H0	A0A0B4J2H0|HV69D	HV69D	HV69D	FALSE	FALSE	FALSE	FALSE	FALSE	FALSE	FALSE	FALSE	FALSE	FALSE	FALSE	744.568	414.405	306.468	430.989	730.02	215.278	937.025	8128.3	500.709	1463.65	547.381	410.961	444.685	715.124	0	826.283	422.034	422.391	0	1497.28	235.004	1024.08	177.895	1071.13	642.575	821.387	559.534	3135.26	1401.14	1813.22	1338.66	461.279	826.88	1560.67	677.894
A0A0C4DH24	A0A0C4DH24|KV621	KV621	KV621	FALSE	FALSE	FALSE	FALSE	FALSE	FALSE	FALSE	FALSE	FALSE	FALSE	FALSE	0	0	0	0	0	0	0	0	0	0	0	0	0	0	0	0	0	0	0	0	0	0	0	0	0	0	0	0	0	0	0	0	0	0	0
A0A0C4DH25	A0A0C4DH25|KVD20	KVD20	KVD20	FALSE	FALSE	FALSE	FALSE	FALSE	FALSE	FALSE	FALSE	FALSE	FALSE	FALSE	0	0	0	0	0	0	0	0	0	0	312.513	1024.65	0	0	656.691	477.301	327.575	0	0	177.293	0	435.458	335.726	231.372	0	0	449.632	515.937	392.515	2619.58	587.736	2103.64	1393.19	2925.44	1691.75
A0A0C4DH29	A0A0C4DH29|HV103	HV103	HV103	TRUE	FALSE	FALSE	FALSE	FALSE	FALSE	FALSE	FALSE	FALSE	FALSE	FALSE	1119.06	417.805	613.646	649.734	692.006	630.006	371.443	1031.31	2427.76	758.119	1155.31	2625.09	4115.78	1650.1	2318.1	4928.76	2835.55	1226.06	1167.32	1116.24	1379.45	843.601	1278.01	1479.5	913.095	283.375	761.952	1898.69	4154.42	2940.44	2344.47	2386.96	726.66	1287.23	1037.15
A0A0C4DH31	A0A0C4DH31|HV118	HV118	HV118	TRUE	FALSE	FALSE	FALSE	FALSE	FALSE	FALSE	FALSE	FALSE	FALSE	FALSE	790.797	433.638	1134.11	904.118	684.838	1250.16	817.181	1317.17	1020.13	1097.63	1976.97	1763.9	1449.99	1288.3	962.619	2510.65	1798.51	1622.96	2362.05	1863.92	1387.09	1606.17	1570.11	1072.03	2668.65	2320.15	1221.18	2106.63	2203.14	1779.94	2445.45	2848.91	1282.52	1500.39	1900.99
A0A0C4DH32	A0A0C4DH32|HV320	HV320	HV320	FALSE	FALSE	FALSE	FALSE	FALSE	FALSE	FALSE	FALSE	FALSE	FALSE	FALSE	0	0	0	0	0	0	0	0	0	0	0	0	0	0	0	0	0	0	0	0	0	0	0	0	0	0	0	0	0	0	0	0	0	0	0
A0A0C4DH33	A0A0C4DH33|HV124	HV124	HV124	FALSE	FALSE	FALSE	FALSE	FALSE	FALSE	FALSE	FALSE	FALSE	FALSE	FALSE	0	0	0	0	0	0	0	0	0	0	142.091	780.572	462.77	305.03	303.097	215.734	145.794	342.765	0	409.777	392.264	377.486	304.667	310.418	0	0	0	395.154	431.835	480.369	210.987	0	971.088	1392.55	1962.85
A0A0C4DH34	A0A0C4DH34|HV428	HV428	HV428	TRUE	FALSE	FALSE	FALSE	FALSE	FALSE	FALSE	FALSE	FALSE	FALSE	FALSE	497.369	309.525	1351.79	981.362	572.751	559.389	604.07	329.915	1638.73	4065.95	1944.51	7770.89	357.812	4071.64	3445.29	3104.67	5174.09	9140.56	7599.86	5375.85	2179.49	6095.36	496.191	1703.3	1063.34	583.757	5024.37	8152.36	3516.59	4160.64	2300.51	6901.93	475.326	659.254	1527.64
A0A0C4DH38	A0A0C4DH38|HV551	HV551	HV551	TRUE	FALSE	FALSE	FALSE	FALSE	FALSE	FALSE	FALSE	FALSE	FALSE	FALSE	3372.06	970.035	1177.51	1117.13	1280.34	866.72	1050.41	1032.21	1008.8	1827.85	492.783	619.044	1064.73	736.914	654.45	1873.9	255.626	4033.74	0	1174.87	557.328	2158.71	487.767	433.889	142.099	269.935	0	2265.34	4110.79	1723.45	1487.55	270.106	2131.47	2324.17	2306.93
A0A0C4DH39	A0A0C4DH39|HV158	HV158	HV158	FALSE	FALSE	FALSE	FALSE	FALSE	FALSE	FALSE	FALSE	FALSE	FALSE	FALSE	0	0	0	0	0	0	0	0	0	0	0	0	0	0	0	0	0	0	0	0	0	0	0	0	0	0	0	0	0	0	0	0	0	0	0
A0A0C4DH41	A0A0C4DH41|HV461	HV461	HV461	FALSE	FALSE	FALSE	FALSE	FALSE	FALSE	FALSE	FALSE	FALSE	FALSE	FALSE	0	0	0	0	0	0	0	0	0	0	0	0	0	0	0	0	0	0	0	0	0	0	0	0	0	0	0	0	0	0	0	0	0	0	0
A0A0C4DH42	A0A0C4DH42|HV366	HV366	HV366	FALSE	FALSE	FALSE	FALSE	FALSE	FALSE	FALSE	FALSE	FALSE	FALSE	FALSE	0	0	0	0	0	0	0	0	0	0	0	0	0	0	0	0	0	0	0	0	0	0	0	0	0	0	0	0	0	0	0	0	0	0	0
A0A0C4DH55	A0A0C4DH55|KVD07	KVD07	KVD07	FALSE	FALSE	FALSE	FALSE	FALSE	FALSE	FALSE	FALSE	FALSE	FALSE	FALSE	0	0	0	0	0	0	0	0	0	0	375.095	566.654	0	516.462	0	0	1771.93	365.928	0	532.559	325.45	712.169	607.882	386.673	339.141	854.515	933.663	2026.88	645.605	624.899	454.398	0	0	0	0
A0A0C4DH67	A0A0C4DH67|KV108	KV108	KV108	FALSE	FALSE	FALSE	FALSE	FALSE	FALSE	FALSE	FALSE	FALSE	FALSE	FALSE	1226.17	276.512	1317.31	832.828	736.186	537.678	367.686	1867.18	794.313	1702.78	747.674	443.146	1553.74	669.89	468.702	815.943	196.513	505.216	656.693	0	292.616	512.647	220.34	381.385	782.414	1303.84	2753.32	440.85	1368.45	1192.94	0	598.515	1423.2	646.409	471.162
A0A0C4DH68	A0A0C4DH68|KV224	KV224	KV224	TRUE	FALSE	FALSE	FALSE	FALSE	FALSE	FALSE	FALSE	FALSE	FALSE	FALSE	3992.84	557.916	841.898	636.242	506.974	401.975	693.065	1459.64	7922.66	2227.8	1270.26	1906.38	3232.33	1000.89	6153.92	7495.48	1382.47	4104.91	2950.4	4664.46	1029.88	4973.28	1388.04	1463.37	501.087	835.838	1570.77	9525.6	6830.57	2612.42	8056.18	6842.9	5523.92	5298	3146.63
A0A0C4DH69	A0A0C4DH69|KV109	KV109	KV109	FALSE	FALSE	FALSE	FALSE	FALSE	FALSE	FALSE	FALSE	FALSE	FALSE	FALSE	1045.93	1316.34	313.197	1067.31	659.295	251.204	423.06	2727.09	0	0	159.241	921.705	314.96	131.828	361.027	0	654.799	1122.7	274.792	0	0	241.488	0	258.519	289.712	616.711	774.185	517.194	233.689	388.211	377.466	265.479	899.431	2507.5	412.229
A0A0C4DH72	A0A0C4DH72|KV106	KV106	KV106	FALSE	FALSE	FALSE	FALSE	FALSE	FALSE	FALSE	FALSE	FALSE	FALSE	FALSE	0	0	0	0	0	0	0	0	0	0	672.439	664.182	959.88	920.277	723.169	996.012	661.072	880.519	771.524	833.021	653.421	479.618	1012.44	806.146	0	0	0	490.304	928.23	541.97	535.48	798.661	0	0	0
A0A0C4DH73	A0A0C4DH73|KV112	KV112	KV112	FALSE	FALSE	FALSE	FALSE	FALSE	FALSE	FALSE	FALSE	FALSE	FALSE	FALSE	0	0	0	0	0	0	0	0	0	0	1002.51	402.236	246.665	611.8	421.415	0	880.733	1285.85	0	243.96	0	193.044	142.091	1036.31	450.291	910.492	1704.38	0	156.437	0	768.571	0	512.417	2075.88	223.909
A0A0G2JMI3	A0A0G2JMI3|HV692	HV692	HV692	FALSE	FALSE	FALSE	FALSE	FALSE	FALSE	FALSE	FALSE	FALSE	FALSE	FALSE	0	0	0	0	0	0	0	0	0	0	0	0	0	0	0	0	0	0	0	0	0	0	0	0	0	0	0	0	0	0	0	0	0	0	0
A0A0G2JS06	A0A0G2JS06|LV539	LV539	LV539	FALSE	FALSE	FALSE	FALSE	FALSE	FALSE	FALSE	FALSE	FALSE	FALSE	FALSE	0	0	0	0	0	0	0	0	0	0	335.709	545.289	318.242	263.297	555.549	343.539	220.413	300.402	624.149	240.582	505.961	476.726	331.039	168.532	301.169	409.325	608.899	539.138	831.353	488.92	623.899	516.245	0	0	0
A0A0J9YVY3	A0A0J9YVY3|HV741	HV741	HV741	FALSE	FALSE	FALSE	FALSE	FALSE	FALSE	FALSE	FALSE	FALSE	FALSE	FALSE	768.939	1327.74	951.553	2258.43	1645.03	1120.35	471.504	471.383	1955.2	1235.79	209.269	129.421	0	178.489	163.491	0	0	244.597	0	485.227	185.883	276.419	284.755	239.035	124.964	0	755.798	1086.12	333.42	278.894	1109.5	0	666.894	259.361	178.907
A0A0J9YWL9	A0A0J9YWL9|TX13C	TEX13C	TX13C	FALSE	FALSE	FALSE	FALSE	FALSE	FALSE	FALSE	FALSE	FALSE	FALSE	FALSE	0	0	0	0	0	0	0	0	0	0	0	0	0	0	0	0	0	0	0	0	0	0	0	0	0	0	0	0	0	0	0	0	0	0	0
A0A0J9YX35	A0A0J9YX35|HV64D	HV64D	HV64D	FALSE	FALSE	FALSE	FALSE	FALSE	FALSE	FALSE	FALSE	FALSE	FALSE	FALSE	1113.06	1293.79	678.24	1496.84	704.293	730.514	1572.22	1836.92	886.845	1528.77	422.585	641.625	1130.23	554.227	664.773	1856.77	742.867	306.607	909.084	383.757	453.66	666.804	1204.26	593.406	0	0	389.169	1776.93	849.991	727.515	2691.79	768.495	0	0	0
A0A0J9YX94	A0A0J9YX94|PMA6F	PMA6F	PMA6F	FALSE	FALSE	FALSE	FALSE	FALSE	FALSE	FALSE	FALSE	FALSE	FALSE	FALSE	0	0	0	0	0	0	0	0	0	0	0	0	0	0	0	0	0	0	0	0	0	0	0	0	0	0	0	0	0	0	0	0	0	0	0
A0A0J9YXQ4	A0A0J9YXQ4|PMA6E	PMA6E	PMA6E	FALSE	FALSE	FALSE	FALSE	FALSE	FALSE	FALSE	FALSE	FALSE	FALSE	FALSE	0	0	0	0	0	0	0	0	0	0	393.935	354.728	498.317	358.795	374.561	384.082	378.871	426.674	375.344	424.564	367.185	393.38	1038.65	374.981	0	0	152.712	503.573	450.228	378.453	395.122	332.931	0	0	0
A0A0J9YXX1	A0A0J9YXX1|HV5X1	HV5X1	HV5X1	FALSE	FALSE	FALSE	FALSE	FALSE	FALSE	FALSE	FALSE	FALSE	FALSE	FALSE	0	0	0	0	0	0	0	0	0	0	0	0	0	0	0	0	0	0	0	0	0	0	0	0	0	0	0	0	0	0	0	0	0	293.172	0
A0A0U1RRK4	A0A0U1RRK4|LBHD2	LBHD2	LBHD2	FALSE	FALSE	FALSE	FALSE	FALSE	FALSE	FALSE	FALSE	FALSE	FALSE	FALSE	0	0	0	0	0	0	0	0	0	0	0	0	0	0	0	0	0	0	0	0	0	0	0	0	0	0	0	0	0	0	0	0	0	0	0
A0A140G945	A0A140G945|CRYA2	CRYAA	CRYA2	FALSE	FALSE	FALSE	FALSE	FALSE	FALSE	FALSE	FALSE	FALSE	FALSE	FALSE	0	0	0	0	0	0	0	0	0	0	0	0	0	0	0	0	0	0	0	0	0	0	0	0	0	0	0	0	0	0	0	0	0	0	0
A0A1B0GTI1	A0A1B0GTI1|CC201	CC201	CC201	FALSE	FALSE	FALSE	FALSE	FALSE	FALSE	FALSE	FALSE	FALSE	FALSE	FALSE	0	0	0	0	0	0	0	0	0	0	0	0	0	0	0	0	0	0	0	0	0	0	0	0	0	0	0	0	0	0	0	0	0	0	0
A0A1B0GTQ4	A0A1B0GTQ4|MYMX	MYMX	MYMX	FALSE	FALSE	FALSE	FALSE	FALSE	FALSE	FALSE	FALSE	FALSE	FALSE	FALSE	0	0	0	0	0	0	0	0	0	0	403.094	0	230.444	430.428	482.019	275.595	246.533	250.689	0	260.454	385.616	228.986	336.199	370.414	0	0	0	0	411.925	0	315.196	483.515	0	0	0
A0A1B0GTU1	A0A1B0GTU1|ZC11B	ZC11B	ZC11B	FALSE	FALSE	FALSE	FALSE	FALSE	FALSE	FALSE	FALSE	FALSE	FALSE	FALSE	436.829	361.217	426.41	457.648	427.35	409.459	373.484	623.34	0	0	0	0	0	0	0	0	0	0	0	0	0	0	0	0	0	0	0	0	0	0	0	0	0	0	0
A0A1B0GTW7	A0A1B0GTW7|LMLN2	LMLN2	LMLN2	FALSE	FALSE	FALSE	FALSE	FALSE	FALSE	FALSE	FALSE	FALSE	FALSE	FALSE	0	0	0	0	0	0	0	0	0	0	0	0	0	0	0	0	0	0	0	0	0	0	0	0	0	0	0	0	0	0	0	0	0	0	0
A0A1B0GTZ2	A0A1B0GTZ2|CC196	CC196	CC196	FALSE	FALSE	FALSE	FALSE	FALSE	FALSE	FALSE	FALSE	FALSE	FALSE	FALSE	0	0	0	0	0	0	0	0	0	0	0	0	0	0	0	0	0	0	0	0	0	0	0	0	0	0	0	0	0	0	0	0	0	0	0
A0A1B0GUJ8	A0A1B0GUJ8|PNM8C	PNM8C	PNM8C	FALSE	FALSE	FALSE	FALSE	FALSE	FALSE	FALSE	FALSE	FALSE	FALSE	FALSE	0	0	0	0	0	0	0	0	0	0	0	0	0	0	0	0	0	0	0	0	0	0	0	0	0	0	0	0	0	0	0	0	0	0	0
A0A1B0GUS4	A0A1B0GUS4|UB2L5	UB2L5	UB2L5	FALSE	FALSE	FALSE	FALSE	FALSE	FALSE	FALSE	FALSE	FALSE	FALSE	FALSE	956.431	0	267.585	819.642	390.531	0	0	726.939	0	0	0	0	0	0	0	0	0	0	0	0	0	0	0	0	0	0	0	0	0	0	0	0	0	0	0
A0A1B0GUU1	A0A1B0GUU1|CQ113	CQ113	CQ113	FALSE	FALSE	FALSE	FALSE	FALSE	FALSE	FALSE	FALSE	FALSE	FALSE	FALSE	0	0	0	0	0	0	0	0	0	0	0	0	0	0	0	0	0	0	0	0	0	0	0	0	0	0	0	0	0	0	0	0	0	0	0
A0A1B0GUV7	A0A1B0GUV7|TEX48	TEX48	TEX48	FALSE	FALSE	FALSE	FALSE	FALSE	FALSE	FALSE	FALSE	FALSE	FALSE	FALSE	0	0	0	0	0	0	0	0	0	0	0	0	0	0	0	0	0	0	0	0	0	0	0	0	0	0	0	0	0	0	0	0	0	0	0
A0A1B0GV03	A0A1B0GV03|GG6L7	GG6L7	GG6L7	FALSE	FALSE	FALSE	FALSE	FALSE	FALSE	FALSE	FALSE	FALSE	FALSE	FALSE	0	0	0	0	0	0	0	0	0	0	0	0	0	0	0	0	0	0	0	0	0	0	0	0	0	0	0	0	0	0	0	0	0	0	0
A0A1B0GVG4	A0A1B0GVG4|CC194	CC194	CC194	FALSE	FALSE	FALSE	FALSE	FALSE	FALSE	FALSE	FALSE	FALSE	FALSE	FALSE	0	0	0	0	0	0	0	0	0	0	0	0	0	0	0	0	0	0	0	0	0	0	0	0	0	0	0	0	0	0	0	0	414.363	474.936	527.84
A0A1B0GVM6	A0A1B0GVM6|CK097	C11orf97	CK097	FALSE	FALSE	FALSE	FALSE	FALSE	FALSE	FALSE	FALSE	FALSE	FALSE	FALSE	0	0	0	0	0	0	0	0	0	0	0	0	0	0	0	0	0	0	0	0	0	0	0	0	0	0	0	0	0	0	0	0	0	0	0
A0A1B0GWB2	A0A1B0GWB2|PRT1B	PRT1B	PRT1B	FALSE	FALSE	FALSE	FALSE	FALSE	FALSE	FALSE	FALSE	FALSE	FALSE	FALSE	0	0	0	0	0	0	0	0	0	0	0	0	0	0	0	0	0	0	0	0	0	0	0	0	0	0	0	0	0	0	0	0	0	0	0
A0A1B0GWK0	A0A1B0GWK0|PVLEF	PVLEF	PVLEF	FALSE	FALSE	FALSE	FALSE	FALSE	FALSE	FALSE	FALSE	FALSE	FALSE	FALSE	0	0	0	0	0	0	0	0	0	0	0	0	0	0	0	0	0	0	0	0	0	0	0	0	0	0	0	0	0	0	0	0	0	0	0
A0A1W2PP97	A0A1W2PP97|THSD8	THSD8	THSD8	FALSE	FALSE	FALSE	FALSE	FALSE	FALSE	FALSE	FALSE	FALSE	FALSE	FALSE	0	0	0	0	0	0	0	0	0	0	2026.74	2792.58	1945.21	1963.22	604.588	2039.76	1321.43	1195.46	0	311.565	1212.86	0	5455.81	2319.07	0	0	0	1804.85	1070.43	856.302	2662.03	0	0	0	0
A0A1W2PR48	A0A1W2PR48|TLE7	TLE7	TLE7	FALSE	FALSE	FALSE	FALSE	FALSE	FALSE	FALSE	FALSE	FALSE	FALSE	FALSE	3635.21	1223.23	973.234	558.719	1380.82	531.327	1419.4	6657.99	9225.35	20444.7	572.289	1233.77	1836.55	915.533	1244.78	1488.63	1138.21	2757.9	2709.58	2056.05	2140.39	3868.57	2095.27	2542.25	615.912	885.989	955.36	5721.64	5106.41	3405.27	7058.09	4133.77	2806.11	1409.23	1965.86
A0A286YF58	A0A286YF58|TM271	TM271	TM271	FALSE	FALSE	FALSE	FALSE	FALSE	FALSE	FALSE	FALSE	FALSE	FALSE	FALSE	0	0	0	0	0	0	0	0	0	0	0	0	0	0	0	0	0	0	0	0	0	0	0	0	0	0	0	0	0	0	0	0	0	0	0
A0A2Z4LIS9	A0A2Z4LIS9|FXO3B	FXO3B	FXO3B	FALSE	FALSE	FALSE	FALSE	FALSE	FALSE	FALSE	FALSE	FALSE	FALSE	FALSE	0	0	0	0	0	0	0	0	0	0	0	0	0	0	0	0	0	0	0	0	0	0	0	0	0	0	0	0	0	0	0	0	0	0	0
A0A5B9	A0A5B9|TRBC2	TRBC2	TRBC2	FALSE	FALSE	FALSE	TRUE	FALSE	FALSE	FALSE	FALSE	FALSE	FALSE	FALSE	0	0	0	0	0	0	0	0	0	0	444.138	0	810.28	0	0	0	774.777	0	0	0	0	0	0	0	590.332	906.154	856.116	0	0	0	0	0	592.23	0	937.551
A0AUZ9	A0AUZ9|KAL1L	KANSL1L	KAL1L	FALSE	FALSE	FALSE	FALSE	FALSE	FALSE	TRUE	FALSE	FALSE	FALSE	FALSE	0	0	0	0	0	0	0	0	0	0	0	0	0	0	0	0	0	0	0	0	0	0	0	0	0	0	0	0	0	0	0	0	0	0	0
A0AV02	A0AV02|S12A8	SLC12A8	S12A8	FALSE	FALSE	FALSE	FALSE	FALSE	FALSE	FALSE	FALSE	FALSE	FALSE	FALSE	0	0	0	0	0	0	0	0	0	0	0	0	0	0	0	0	0	0	0	0	0	0	0	0	0	0	0	0	0	0	0	0	0	0	0
A0AV96	A0AV96|RBM47	RBM47	RBM47	TRUE	FALSE	FALSE	FALSE	FALSE	FALSE	FALSE	FALSE	FALSE	FALSE	FALSE	4294.09	2623.25	4911.81	4949.18	3125.84	3833.43	2308.14	3932.07	1663.66	2389.93	1445.85	1986.96	2456.51	1639.8	2239.83	1826.49	1774.68	2083.31	1110.76	1096.88	932.751	1300.61	1668.5	1263.11	839.848	689.376	1455.28	2969.23	2744.47	1959.76	3212.55	2184.98	2218.28	5537.79	3060.11
A0AVF1	A0AVF1|IFT56	TTC26	IFT56	FALSE	FALSE	FALSE	FALSE	FALSE	FALSE	TRUE	FALSE	FALSE	FALSE	FALSE	0	0	0	0	0	0	0	0	0	0	0	0	0	0	0	0	0	0	0	0	0	0	0	0	0	0	0	0	0	0	0	0	0	0	0
A0AVI2	A0AVI2|FR1L5	FER1L5	FR1L5	FALSE	FALSE	FALSE	TRUE	FALSE	FALSE	FALSE	FALSE	FALSE	FALSE	FALSE	0	0	0	0	0	0	0	0	0	0	179.665	322.278	940.27	287.949	290.153	334.883	306.562	326.21	0	368.041	372.566	322.807	320.47	327.905	244.246	180.987	304.449	369.486	374.813	241.392	317.876	455.636	252.558	873.137	481.493
A0AVI4	A0AVI4|TM129	TMEM129	TM129	FALSE	FALSE	FALSE	FALSE	FALSE	FALSE	TRUE	FALSE	FALSE	FALSE	FALSE	0	0	0	0	0	0	0	0	0	0	326.509	255.935	605.299	357.434	344.139	0	349.209	292.208	0	312.854	387.213	379.91	302.344	390.724	429.197	0	295.588	482.454	528.131	423.254	448.332	0	0	0	0
A0AVK6	A0AVK6|E2F8	E2F8	E2F8	FALSE	FALSE	FALSE	FALSE	FALSE	FALSE	FALSE	TRUE	FALSE	FALSE	FALSE	478.354	422.706	411.971	573.547	491.091	522.719	455.261	647.313	550.367	597.422	291.845	277.265	352.657	310.238	122.079	376.048	473.451	297.359	0	290.799	216.754	488.945	0	161.792	256.475	285.502	277.687	371.957	723.022	667.013	503.044	0	0	0	0
A0AVT1	A0AVT1|UBA6	UBA6	UBA6	TRUE	FALSE	FALSE	FALSE	FALSE	FALSE	TRUE	FALSE	FALSE	FALSE	FALSE	7349.29	17984.4	7513.93	9884.55	14614.1	9384.25	7386.99	15512.6	2939.53	2488.2	11110.8	12252.8	18094.6	11130.8	10893.3	6793.39	9627.81	11791.6	970	12094.1	10323.8	11762.7	10132.3	9820.54	4893.83	5970.45	4545.41	22567.3	12675.8	20581.6	57460.7	6031.71	7153.5	14422	11632
A0FGR8	A0FGR8|ESYT2	ESYT2	ESYT2	TRUE	FALSE	FALSE	TRUE	FALSE	FALSE	TRUE	FALSE	FALSE	FALSE	FALSE	5515.11	4702.43	3131.3	2670.47	6895.63	1430.4	3922.61	4484.22	8436.89	4831.11	7564.16	9354.61	5739.7	4227.52	10187.5	7198.01	9051.31	7401.14	5691.11	11464.9	8930.66	13387.4	8929.05	6243.89	2045.87	6044.09	10288.8	16443.4	24869.8	19974.9	25636.5	2953.59	3790.74	3466.07	7132.18
A0FGR9	A0FGR9|ESYT3	ESYT3	ESYT3	FALSE	FALSE	FALSE	TRUE	FALSE	FALSE	FALSE	FALSE	FALSE	FALSE	FALSE	0	0	0	0	0	0	0	0	0	0	0	0	0	0	0	0	0	0	0	0	0	0	0	0	0	0	464.222	0	0	1539.02	0	5595.16	300.104	852.266	487.923
A0JLT2	A0JLT2|MED19	MED19	MED19	FALSE	FALSE	FALSE	FALSE	FALSE	FALSE	TRUE	FALSE	FALSE	FALSE	FALSE	0	0	0	0	0	0	0	0	0	0	0	0	0	0	0	0	0	0	0	0	0	0	0	0	0	0	0	0	0	0	0	0	0	0	0
A0JNW5	A0JNW5|UH1BL	UHRF1BP1L	UH1BL	FALSE	FALSE	FALSE	FALSE	FALSE	FALSE	TRUE	FALSE	FALSE	FALSE	FALSE	551.099	396.681	456.497	387.561	434.466	516.376	482.045	595.047	594.71	590.472	164.252	463.436	380.879	412.042	212.269	614.725	466.993	403.675	503.914	460.534	685.476	668.84	298.734	505.493	0	0	0	507.919	409.512	446.248	395.725	580.935	0	0	0
A0M8Q6	A0M8Q6|IGLC7	IGLC7	IGLC7	FALSE	FALSE	FALSE	FALSE	FALSE	FALSE	FALSE	FALSE	FALSE	FALSE	FALSE	0	0	0	0	0	0	479.022	0	819.123	0	401.164	288.527	500.05	716.033	419.28	264.88	450.808	519.275	427.624	494.327	426.014	536.986	187.725	575.488	0	0	503.07	405.63	678.725	263.563	381.601	536.531	1737.23	0	626.232
A0MZ66	A0MZ66|SHOT1	SHTN1	SHOT1	TRUE	FALSE	FALSE	FALSE	FALSE	FALSE	FALSE	FALSE	FALSE	FALSE	FALSE	3321.72	2036.72	1948.26	8153.95	4218.34	5933.52	3133.59	16886.3	6726.75	9157.56	2613.61	4092.22	2911.31	2326.06	2986.53	3673.4	2131.68	3739.67	3453.4	2289.14	2088.46	3285.24	4103.07	3329.66	1963.6	1472.85	2156.07	2212.14	5014.71	2130.53	3902.12	3842.51	5961.95	3590.77	7223.62
A0PJE2	A0PJE2|DHR12	DHRS12	DHR12	FALSE	FALSE	FALSE	FALSE	FALSE	FALSE	TRUE	FALSE	FALSE	FALSE	FALSE	0	0	0	0	0	0	0	0	0	0	0	0	0	0	0	0	0	0	0	0	0	0	0	0	0	0	0	0	0	0	0	0	0	0	0
A0PJK1	A0PJK1|SC5AA	SLC5A10	SC5AA	FALSE	FALSE	FALSE	FALSE	FALSE	FALSE	FALSE	FALSE	FALSE	FALSE	FALSE	0	0	0	0	0	0	0	0	0	0	0	0	0	0	0	0	0	0	0	0	0	0	0	0	0	0	0	0	0	0	0	0	0	0	0
A0PJW6	A0PJW6|TM223	TMEM223	TM223	FALSE	FALSE	FALSE	FALSE	FALSE	FALSE	TRUE	FALSE	FALSE	FALSE	FALSE	0	0	0	0	0	0	0	0	0	0	0	0	0	0	0	0	0	0	0	0	0	0	0	0	0	0	0	0	0	0	0	0	0	0	0
A0PJW8	A0PJW8|DAPL1	DAPL1	DAPL1	FALSE	FALSE	FALSE	FALSE	FALSE	FALSE	FALSE	FALSE	FALSE	FALSE	FALSE	0	0	0	0	0	0	0	0	0	0	0	0	0	0	0	0	0	0	0	0	0	0	0	0	0	0	0	0	0	0	0	0	0	0	0
A0PJX2	A0PJX2|TLDC2	TLDC2	TLDC2	FALSE	FALSE	FALSE	FALSE	FALSE	FALSE	FALSE	FALSE	FALSE	FALSE	FALSE	314.802	0	1465.79	953.454	0	709.615	0	0	0	0	0	0	0	0	0	0	0	0	0	0	0	0	0	0	0	0	0	0	0	0	0	0	0	0	0
A0PJX4	A0PJX4|SHSA3	SHISA3	SHSA3	FALSE	FALSE	FALSE	TRUE	FALSE	FALSE	FALSE	FALSE	FALSE	FALSE	FALSE	0	0	0	0	0	0	0	0	0	0	0	0	0	0	0	0	0	0	0	0	0	0	0	0	0	0	0	0	0	0	0	0	0	0	0
A0PJY2	A0PJY2|FEZF1	FEZF1	FEZF1	FALSE	FALSE	FALSE	FALSE	FALSE	FALSE	FALSE	FALSE	FALSE	FALSE	FALSE	0	0	0	0	0	0	0	0	0	0	0	0	0	0	0	0	0	0	0	0	0	0	0	0	0	0	0	0	0	0	0	0	0	0	0
A0PJZ3	A0PJZ3|GXLT2	GXYLT2	GXLT2	FALSE	FALSE	FALSE	TRUE	FALSE	FALSE	TRUE	FALSE	FALSE	FALSE	FALSE	1523.55	1907.88	1029.21	2544.42	405.359	1233.75	753.538	547.595	0	2603.13	0	0	328.593	136.25	244.305	0	318.681	0	332.73	0	0	0	0	0	278.858	169.696	559.863	547.455	217.815	649.946	0	0	0	0	0
A1A4G5	A1A4G5|LNP1	LNP1	LNP1	FALSE	FALSE	FALSE	FALSE	FALSE	FALSE	FALSE	FALSE	FALSE	FALSE	FALSE	0	0	0	0	0	0	0	0	0	0	0	0	0	0	0	0	0	0	0	0	0	0	0	0	0	0	0	0	0	0	0	0	0	429.36	0
A1A4S6	A1A4S6|RHG10	ARHGAP10	RHG10	FALSE	FALSE	FALSE	FALSE	FALSE	FALSE	TRUE	FALSE	FALSE	FALSE	FALSE	1502.16	1098.77	1417.16	1240.85	819.21	1144.45	1414.47	2224.38	1258.39	1803.32	2118.44	1641.9	2243.31	1061.85	1386.09	1725.84	1511.22	935.712	1856.56	1564.49	1340.53	1615.2	1181.41	1498.53	523.632	396.799	748.927	1296.37	1764.5	1394.38	1849.22	1297.04	278.174	281.277	519.761
A1A4V9	A1A4V9|CC189	CCDC189	CC189	FALSE	FALSE	FALSE	FALSE	FALSE	FALSE	FALSE	FALSE	FALSE	FALSE	FALSE	0	0	0	0	0	0	0	0	0	0	0	0	0	0	0	0	0	0	0	0	0	0	0	0	0	0	0	0	0	0	0	0	0	0	0
A1A5B4	A1A5B4|ANO9	ANO9	ANO9	TRUE	FALSE	FALSE	FALSE	FALSE	FALSE	FALSE	FALSE	FALSE	FALSE	FALSE	1728.99	1812.29	1873.19	3857.53	5946.76	1972.21	1835.07	4195.6	1808.38	3071.68	7052.74	406.64	8832.28	16912.9	2107.56	903.502	10056.9	1006.2	603.856	789.093	1102.75	774.771	418.605	5197.9	452.36	283.757	1419.98	2267.58	985.19	1323.3	613.118	294.425	6205.07	1428.22	4700.89
A1A5C7	A1A5C7|S22AN	SLC22A23	S22AN	FALSE	FALSE	FALSE	FALSE	FALSE	FALSE	TRUE	FALSE	FALSE	FALSE	FALSE	0	0	0	0	0	0	0	0	0	0	0	0	0	0	0	0	0	0	0	0	0	0	0	0	0	0	0	0	0	0	0	0	0	0	0
A1A5D9	A1A5D9|BICL2	BICDL2	BICL2	TRUE	FALSE	FALSE	FALSE	FALSE	FALSE	FALSE	FALSE	FALSE	FALSE	FALSE	1557.15	845.224	1531.3	1295.65	1953.95	1539.83	1617.84	2499.68	2173.21	1949.4	1383.05	2787.77	2411.78	1800.26	3507.75	3055.66	2109.63	1837.28	1353.65	1815.63	2566.53	1831.72	1295.81	1045.36	339.792	747.859	3491.07	4707.25	4429.03	2444.78	3902.6	2177.89	2246.01	3021.36	1368.24
A1E959	A1E959|ODAM	ODAM	ODAM	FALSE	FALSE	FALSE	FALSE	FALSE	FALSE	FALSE	FALSE	FALSE	FALSE	FALSE	0	0	0	0	0	0	0	0	0	0	0	0	0	0	0	0	0	0	0	0	0	0	0	0	0	0	0	0	0	0	0	0	0	0	0
A1IGU5	A1IGU5|ARH37	ARHGEF37	ARH37	TRUE	FALSE	FALSE	FALSE	FALSE	FALSE	TRUE	FALSE	FALSE	FALSE	FALSE	2325.86	5802.13	2039.26	1825.58	1697.67	2494.66	3637.02	1625.39	561.812	212.106	911.043	1083.34	1184.8	1392.03	1638.17	1444.53	1481.43	1241.99	1648.12	1158.71	1302.62	1646.99	1063.75	1185.68	1005.33	1076.46	1166.84	858.288	1316.74	1901.82	1717.27	1338.25	9705.05	3637.57	7752.56
A1KXE4	A1KXE4|F168B	FAM168B	F168B	FALSE	FALSE	FALSE	FALSE	FALSE	FALSE	TRUE	FALSE	FALSE	FALSE	FALSE	1361.85	3171.29	1634.24	1323.58	1413.38	937.632	651.443	1285.27	4076.16	3023.03	1201.98	624.002	0	642.858	994.55	1064.21	828.457	1118.38	480.488	770.811	842.24	759.942	1520.72	1369.35	635.681	677.85	155.669	1810.96	1405.89	880.277	693.671	2654.25	0	0	0
A1KZ92	A1KZ92|PXDNL	PXDNL	PXDNL	FALSE	FALSE	FALSE	FALSE	FALSE	FALSE	FALSE	FALSE	FALSE	FALSE	FALSE	0	0	0	0	0	0	0	0	0	0	0	0	0	0	0	0	0	0	0	0	0	0	0	0	0	0	0	0	0	0	0	0	336.057	547.896	0
A1L020	A1L020|MEX3A	MEX3A	MEX3A	FALSE	FALSE	FALSE	FALSE	FALSE	FALSE	FALSE	FALSE	FALSE	FALSE	FALSE	0	0	0	0	0	0	0	0	0	0	455.021	430.637	495.901	369.659	395.315	461.625	378.886	378.036	0	422.88	379.398	436.991	296.488	367.752	0	0	0	547.574	411.005	519.638	453.188	0	1585.25	1570.07	1818.39
A1L0T0	A1L0T0|ILVBL	ILVBL	ILVBL	TRUE	FALSE	FALSE	TRUE	FALSE	FALSE	TRUE	FALSE	FALSE	FALSE	FALSE	8783.01	3450.31	7237.24	2609	5401.29	5055.55	5785.34	5570.8	194.61	881.611	7470.98	8862.69	12543	9563.13	15900.1	14301.5	5697.13	15466.9	1519.76	13068.8	14597.3	9113.56	8747.44	7508.76	9270.53	8041.27	7156.9	13150.2	25822.3	14135.1	36044.7	375.234	8416.33	11839.7	17321.9
A1L157	A1L157|TSN11	TSPAN11	TSN11	FALSE	FALSE	FALSE	FALSE	FALSE	FALSE	FALSE	FALSE	FALSE	FALSE	FALSE	0	0	0	0	0	0	0	0	0	0	0	0	0	0	0	0	0	0	0	0	0	0	0	0	0	0	0	0	0	0	0	0	0	0	0
A1L168	A1L168|CT202	C20orf202	CT202	FALSE	FALSE	FALSE	FALSE	FALSE	FALSE	FALSE	FALSE	FALSE	FALSE	FALSE	0	0	0	0	0	0	0	0	0	0	0	0	0	0	0	0	0	0	0	0	0	0	0	0	0	0	0	0	0	0	0	0	0	0	0
A1L170	A1L170|CA226	C1orf226	CA226	FALSE	FALSE	FALSE	FALSE	FALSE	FALSE	FALSE	FALSE	FALSE	FALSE	FALSE	0	0	0	0	0	0	0	0	0	0	0	0	0	0	0	0	0	0	0	0	0	0	0	0	0	0	0	0	0	0	0	0	0	0	0
A1L190	A1L190|SYCE3	SYCE3	SYCE3	FALSE	FALSE	FALSE	FALSE	FALSE	FALSE	FALSE	FALSE	FALSE	FALSE	FALSE	0	0	0	0	0	0	0	0	0	0	0	0	0	0	0	0	0	0	0	0	0	0	0	0	0	0	0	0	0	0	0	0	0	0	0
A1L390	A1L390|PKHG3	PLEKHG3	PKHG3	TRUE	FALSE	FALSE	FALSE	FALSE	FALSE	TRUE	FALSE	FALSE	FALSE	FALSE	1093.03	1045.98	811.372	1126.4	1410.52	999.291	1013.17	1373.8	970.224	1370.94	1728.13	1703.55	1712.52	1473.14	1615.24	2032.45	1569.89	1391.65	687.309	1789.33	1944.32	1883.89	1775.37	1519.03	1313.1	1771.19	1470.08	1859.97	2559.9	1950.67	2634.41	354.314	1418.28	627.712	0
A1L443	A1L443|NTM2F	NUTM2F	NTM2F	FALSE	FALSE	FALSE	FALSE	FALSE	FALSE	FALSE	FALSE	FALSE	FALSE	FALSE	0	0	0	0	0	0	0	0	0	0	0	0	0	0	0	0	0	0	0	0	0	0	0	0	0	0	0	0	0	0	0	0	0	0	0
A1L453	A1L453|PRS38	PRSS38	PRS38	FALSE	FALSE	FALSE	FALSE	FALSE	FALSE	FALSE	FALSE	FALSE	FALSE	FALSE	0	0	0	0	0	0	0	0	0	0	0	0	0	0	0	0	0	0	0	0	0	0	0	0	0	0	0	0	0	0	0	0	0	0	0
A1L4H1	A1L4H1|SRCRL	SSC5D	SRCRL	TRUE	FALSE	FALSE	FALSE	FALSE	FALSE	FALSE	FALSE	FALSE	FALSE	FALSE	814.889	1114.25	891.494	1137.19	1210.07	1533.17	814.524	1517.41	1488.48	1570.05	2959.3	2925.8	889.608	3722.52	4453.6	4710.66	2878.35	2882.79	430.555	3208.4	3144.36	2568.39	2328	2278.68	5377.36	4193.78	3312.82	3332.55	5796.53	5926.17	3461.76	1820.37	612.785	461.991	0
A1L4K1	A1L4K1|FSD2	FSD2	FSD2	FALSE	FALSE	FALSE	FALSE	FALSE	FALSE	FALSE	FALSE	FALSE	FALSE	FALSE	0	0	0	0	0	0	0	0	0	0	448.777	473.24	357.106	360.334	400.508	428.337	536.992	514.456	289.463	253.263	257.992	461.946	471.209	412.095	638.093	496.927	393.284	399.192	528.19	585.663	495.899	436.143	0	0	0
A1X283	A1X283|SPD2B	SH3PXD2B	SPD2B	TRUE	FALSE	FALSE	FALSE	FALSE	FALSE	FALSE	FALSE	FALSE	FALSE	FALSE	1514.47	2163.27	1624.36	830.102	1905.74	2268.42	1640.05	2261.9	943.872	4884.97	1519.49	1713.28	3068.36	957.909	1645.9	1667.81	1064.73	2002.2	1787.45	1297.12	1540.99	1611.21	1614.73	1008.09	708.165	571.811	264.137	3021.51	2269.48	2964.98	2333.13	2407.6	1281.68	2533.56	3801.86
A1XBS5	A1XBS5|FA92A	FAM92A	FA92A	FALSE	FALSE	FALSE	FALSE	FALSE	FALSE	TRUE	FALSE	FALSE	FALSE	FALSE	0	0	0	0	0	0	0	0	0	0	399.534	342.165	468.315	376.293	329.827	348.66	372.214	364.262	547.895	553.853	268.987	407.169	388.237	415.237	0	0	432.902	376.735	383.123	450.794	427.605	513.124	0	0	0
A1Z1Q3	A1Z1Q3|MACD2	MACROD2	MACD2	FALSE	FALSE	FALSE	FALSE	FALSE	FALSE	FALSE	FALSE	FALSE	FALSE	FALSE	0	0	0	0	0	0	0	0	0	0	0	0	0	0	0	0	0	0	0	0	0	0	0	0	0	0	0	0	0	0	0	0	359.13	1436.73	0
A2A288	A2A288|ZC12D	ZC3H12D	ZC12D	FALSE	FALSE	FALSE	FALSE	FALSE	FALSE	FALSE	FALSE	FALSE	FALSE	FALSE	403.301	535.566	158.694	329.847	249.065	414.589	321.066	356.783	0	0	1110.19	2936.12	1764.65	1082.15	697.322	3117.06	1406.55	1762.33	601.944	866.247	1345.07	585.832	906.23	429.917	461.911	0	0	942.686	2958.17	4282.48	4485.32	5086.87	0	0	0
A2A2Y4	A2A2Y4|FRMD3	FRMD3	FRMD3	FALSE	FALSE	FALSE	TRUE	FALSE	FALSE	FALSE	FALSE	FALSE	FALSE	FALSE	0	0	0	0	0	0	0	0	0	0	0	0	0	0	0	0	0	0	0	0	0	0	0	0	0	0	0	0	0	0	0	0	0	0	0
A2A2Z9	A2A2Z9|AN18B	AN18B	AN18B	FALSE	FALSE	FALSE	FALSE	FALSE	FALSE	FALSE	FALSE	FALSE	FALSE	FALSE	0	0	0	0	0	0	0	0	0	0	0	0	0	0	0	0	0	0	0	0	0	0	0	0	0	0	0	0	0	0	0	0	0	0	0
A2A3K4	A2A3K4|PTPC1	PTPDC1	PTPC1	FALSE	TRUE	FALSE	FALSE	FALSE	FALSE	TRUE	FALSE	FALSE	FALSE	FALSE	0	0	0	0	0	0	0	0	0	0	0	0	0	0	0	0	0	0	0	0	0	0	0	0	0	0	0	0	0	0	0	0	0	0	0
A2A3L6	A2A3L6|TTC24	TTC24	TTC24	FALSE	FALSE	FALSE	FALSE	FALSE	FALSE	FALSE	FALSE	FALSE	FALSE	FALSE	0	0	0	0	0	0	0	0	0	0	0	0	0	0	0	0	0	0	0	0	0	0	0	0	0	0	0	0	0	0	0	0	0	0	0
A2A3N6	A2A3N6|PIPSL	PIPSL	PIPSL	FALSE	FALSE	FALSE	FALSE	FALSE	FALSE	FALSE	FALSE	FALSE	FALSE	FALSE	0	0	0	0	0	0	0	0	0	0	0	0	0	0	0	0	0	0	0	0	0	0	0	0	0	0	0	0	0	0	0	0	0	0	0
A2CJ06	A2CJ06|DYTN	DYTN	DYTN	FALSE	FALSE	FALSE	FALSE	FALSE	FALSE	FALSE	FALSE	FALSE	FALSE	FALSE	191.644	579.615	0	0	483.881	0	0	2070.97	0	406.966	0	0	0	0	0	0	0	0	0	0	0	0	0	0	0	0	0	0	0	0	0	0	0	0	0
A2NJV5	A2NJV5|KV229	KV229	KV229	FALSE	FALSE	FALSE	FALSE	FALSE	FALSE	FALSE	FALSE	FALSE	FALSE	FALSE	0	0	0	0	0	0	0	0	0	0	0	0	0	0	0	0	0	0	0	0	0	0	0	0	0	0	0	0	0	0	0	0	737.744	521.113	567.034
A2PYH4	A2PYH4|HFM1	HFM1	HFM1	FALSE	FALSE	FALSE	FALSE	FALSE	FALSE	FALSE	FALSE	FALSE	FALSE	FALSE	0	0	0	0	0	0	0	0	0	0	0	0	0	0	0	0	0	0	0	0	0	0	0	0	0	0	0	0	0	0	0	0	0	952.36	0
A2RRD8	A2RRD8|ZN320	ZNF320	ZN320	FALSE	FALSE	FALSE	FALSE	FALSE	TRUE	TRUE	FALSE	FALSE	FALSE	FALSE	0	0	0	0	0	0	0	0	0	0	0	0	0	0	0	0	0	0	0	0	0	0	0	0	0	0	0	0	0	0	0	0	0	0	0
A2RRH5	A2RRH5|WDR27	WDR27	WDR27	FALSE	FALSE	FALSE	FALSE	FALSE	FALSE	TRUE	FALSE	FALSE	FALSE	FALSE	408.517	0	368.281	0	468.956	1183.65	0	0	0	944.817	0	0	0	0	0	0	0	0	0	0	0	0	0	0	0	0	0	0	0	0	0	0	0	0	0
A2RRP1	A2RRP1|NBAS	NBAS	NBAS	TRUE	FALSE	FALSE	FALSE	FALSE	FALSE	TRUE	FALSE	FALSE	FALSE	FALSE	2800.09	1277.88	2364.43	2351.89	1933.89	2038.5	2754.36	3333.43	2331.26	3050.61	1869.95	2912.29	505.55	1787.63	1186.7	2409.52	3200.47	2845.72	1768.86	3162.05	2378.35	1436.79	1538.46	1844.57	3168.59	2609.36	2353.56	3958.58	2340.66	4640.92	4183.08	1658.02	3961.1	4176.6	4782.27
A2RTX5	A2RTX5|SYTC2	TARSL2	SYTC2	FALSE	FALSE	FALSE	FALSE	FALSE	FALSE	TRUE	FALSE	FALSE	FALSE	FALSE	1680.35	400.911	631.4	364.25	938.877	163.528	1563.73	2486.24	1061.95	2686.16	648.221	354.182	0	429.557	0	297.762	281.458	617.42	0	812.504	0	382.074	1021.13	327.065	1185.27	683.426	318.313	1680.82	1394.98	581.152	1648.83	1823.9	1054.73	1401.55	1129.09
A2RU30	A2RU30|TESP1	TESPA1	TESP1	FALSE	FALSE	FALSE	FALSE	FALSE	FALSE	FALSE	FALSE	FALSE	FALSE	FALSE	0	0	0	0	0	0	0	0	0	0	0	0	0	0	0	0	0	0	0	0	0	0	0	0	0	0	0	0	0	0	0	0	0	0	0
A2RU37	A2RU37|CI170	C9orf170	CI170	FALSE	FALSE	FALSE	FALSE	FALSE	FALSE	FALSE	FALSE	FALSE	FALSE	FALSE	0	0	0	0	0	0	0	0	0	0	0	0	0	0	0	0	0	0	0	0	0	0	0	0	0	0	0	0	0	0	0	0	0	0	0
A2RUB1	A2RUB1|MEIOC	MEIOC	MEIOC	FALSE	FALSE	FALSE	FALSE	FALSE	FALSE	FALSE	FALSE	FALSE	FALSE	FALSE	550.96	223.815	231.034	0	522.333	0	331.437	0	0	615.002	6493.93	2664.37	0	2285.07	2026.26	0	1359.22	2591.85	0	1238.6	702.895	1194.4	1059.98	2263.71	1764.7	1970.34	4173.68	743.466	737.981	692.871	1774.17	184.93	0	0	0
A2RUB6	A2RUB6|CCD66	CCDC66	CCD66	FALSE	FALSE	FALSE	FALSE	FALSE	FALSE	TRUE	FALSE	FALSE	FALSE	FALSE	0	0	0	0	0	0	0	0	0	0	4404.53	4059.72	4608.15	5986.59	2773.57	2489.96	3282.52	7233.98	482.39	1582.55	5248.05	4899.31	3001.73	4124.23	1732.75	1806.89	2380.93	5325.68	4439.39	4957.25	6031.12	274.661	1009.7	479.862	1215.55
A2RUQ5	A2RUQ5|CQ102	C17orf102	CQ102	FALSE	FALSE	FALSE	FALSE	FALSE	FALSE	FALSE	FALSE	FALSE	FALSE	FALSE	0	0	0	0	0	0	0	0	0	0	0	0	0	0	0	0	0	0	0	0	0	0	0	0	0	0	0	0	0	0	0	0	0	0	0
A2RUR9	A2RUR9|C144A	CCDC144A	C144A	FALSE	FALSE	FALSE	TRUE	FALSE	FALSE	FALSE	FALSE	FALSE	FALSE	FALSE	0	392.059	404.381	376.463	0	557.619	479.859	635.135	0	0	0	0	0	0	0	0	0	0	0	0	0	0	0	0	0	0	0	0	0	0	0	0	0	0	0
A2RUS2	A2RUS2|DEND3	DENND3	DEND3	FALSE	FALSE	FALSE	FALSE	FALSE	FALSE	TRUE	FALSE	FALSE	FALSE	FALSE	330.577	288.71	333.32	347.565	364.579	301.097	327.775	0	375.637	429.392	488.307	572.877	0	386.962	360.107	573.987	470.022	466.326	0	340.343	1155.07	564.058	376.144	344.526	665.269	807.731	595.101	966.332	725.843	733.688	792.544	0	0	0	0
A2VCK2	A2VCK2|DCD2B	DCDC2B	DCD2B	FALSE	FALSE	FALSE	FALSE	FALSE	FALSE	FALSE	FALSE	FALSE	FALSE	FALSE	0	0	0	0	0	0	0	0	0	0	0	0	0	0	0	0	0	0	0	0	0	0	0	0	0	0	0	0	0	0	0	0	0	0	0
A2VDF0	A2VDF0|FUCM	FUOM	FUCM	FALSE	FALSE	FALSE	FALSE	FALSE	FALSE	FALSE	FALSE	FALSE	FALSE	FALSE	474.483	482.114	742.645	655.65	677.694	775.125	543.885	0	0	0	0	268.421	1989.65	1658.61	795.839	1191.01	1147.48	743.86	215.228	1110.25	509.988	534.466	457.895	1044.64	0	0	280.93	1097.61	939.476	1277.14	1314.28	0	0	0	0
A2VDJ0	A2VDJ0|T131L	TMEM131L	T131L	FALSE	FALSE	FALSE	TRUE	FALSE	FALSE	FALSE	FALSE	FALSE	FALSE	FALSE	0	0	0	0	0	0	0	0	0	0	0	0	0	0	0	0	0	0	0	0	0	0	0	0	0	0	0	0	0	0	0	0	0	0	0
A2VEC9	A2VEC9|SSPO	SSPO	SSPO	FALSE	FALSE	FALSE	FALSE	FALSE	FALSE	FALSE	FALSE	FALSE	FALSE	FALSE	808.264	1672.24	693.076	620.27	736.659	599.015	711.413	400.668	676.629	3148.02	0	0	0	0	0	0	0	0	0	0	0	0	0	0	0	0	0	0	0	0	0	0	2322.05	1233.71	1419.88
A3KMH1	A3KMH1|VWA8	VWA8	VWA8	TRUE	FALSE	FALSE	FALSE	FALSE	FALSE	TRUE	FALSE	FALSE	FALSE	FALSE	2597.27	3065.66	3898.67	2710.86	2203.38	2737.09	3429.17	3261.96	2734.17	3631.2	2640.05	3394.21	5280.77	1886.65	2794.49	4045.15	2496.14	2254.1	2546.57	2704.98	2312.24	4095.53	2954.52	2630.52	3196.26	1787.21	2397.96	5430.69	3204.76	4977.6	4248.76	5109.2	2556.69	3214.27	2372.8
A3KN83	A3KN83|SBNO1	SBNO1	SBNO1	TRUE	FALSE	FALSE	FALSE	FALSE	FALSE	TRUE	FALSE	FALSE	FALSE	FALSE	2372.29	2972.98	2389.64	3450.58	2977.85	3704.75	2827.36	3543.36	2068.68	4536.23	740.68	666.357	903.133	1453.17	775.332	850.868	279.186	1010.52	0	965.204	1001.48	917.536	341.853	998.162	275.442	482.309	617.297	1060.78	1311.65	1375.87	850.014	441.368	676.935	2078.32	1863.82
A3QJZ6	A3QJZ6|PRA22	PRAMEF22	PRA22	FALSE	FALSE	FALSE	FALSE	FALSE	FALSE	FALSE	FALSE	FALSE	FALSE	FALSE	0	0	0	0	0	0	0	0	0	0	0	0	0	0	0	0	0	0	0	0	0	0	0	0	0	0	0	0	0	0	0	0	0	0	0
A4D0S4	A4D0S4|LAMB4	LAMB4	LAMB4	FALSE	FALSE	FALSE	FALSE	FALSE	FALSE	FALSE	FALSE	FALSE	FALSE	FALSE	1109.24	226.861	921.109	1319.5	2226.64	990.471	882.255	4229.07	2394.44	2602.92	424.158	1521.47	3741.85	516.761	1189.45	2805.81	1153.75	3175.55	2155.46	1753.63	1601.41	2557.59	417.301	1348.45	1310.17	558.611	1399.34	1065.58	1062.37	1248.96	1615.89	398.611	775.416	1900.69	1880.45
A4D0V7	A4D0V7|CPED1	CPED1	CPED1	FALSE	FALSE	FALSE	FALSE	FALSE	FALSE	FALSE	FALSE	FALSE	FALSE	FALSE	0	0	0	0	0	0	0	0	0	0	442.88	1452.17	0	673.456	330.657	1107.41	458.132	632.483	0	822.477	756.527	748.229	1356.3	312.195	1161.02	1049.47	2132.72	1581.89	910.293	1901.09	761.687	197.889	0	0	0
A4D126	A4D126|ISPD	CRPPA	ISPD	FALSE	FALSE	FALSE	FALSE	FALSE	FALSE	TRUE	FALSE	FALSE	FALSE	FALSE	0	0	0	0	0	0	0	0	0	0	991.779	858.145	1213.41	591.174	701.308	1013.59	553.236	508.944	601.391	1020.11	978.085	1462.05	321.43	1771.25	725.938	806.123	2163.72	1831.69	1457.27	1200.49	1396.23	0	0	0	0
A4D161	A4D161|F221A	FAM221A	F221A	FALSE	FALSE	FALSE	FALSE	FALSE	FALSE	TRUE	FALSE	FALSE	FALSE	FALSE	695.612	377.834	386.333	591.12	571.635	576.53	364.572	476.13	421.776	707.579	715.046	532.919	765.202	756.736	685.028	419.75	678.45	697.47	157.494	720.73	467.679	659.982	466.681	548.852	744.34	358.11	606.329	787.933	862.314	962.612	529.105	0	0	849.853	712.464
A4D1B5	A4D1B5|GSAP	GSAP	GSAP	FALSE	FALSE	FALSE	FALSE	FALSE	FALSE	TRUE	FALSE	FALSE	FALSE	FALSE	381.306	444.151	265.723	448.461	323.71	401.684	559.061	634.673	524.288	657.448	0	0	0	0	0	0	0	0	0	0	0	0	0	0	0	0	0	0	0	0	0	0	0	0	0
A4D1E1	A4D1E1|Z804B	ZNF804B	Z804B	FALSE	FALSE	FALSE	FALSE	FALSE	FALSE	FALSE	FALSE	FALSE	FALSE	FALSE	0	0	0	0	0	0	0	0	0	0	0	0	0	0	0	0	0	0	0	0	0	0	0	0	0	0	0	0	0	0	0	0	0	0	0
A4D1E9	A4D1E9|GTPBA	GTPBP10	GTPBA	TRUE	FALSE	FALSE	FALSE	FALSE	FALSE	TRUE	FALSE	FALSE	FALSE	FALSE	4024.59	1507.06	2554.47	3116	2248.5	2073.93	3139.01	3132.56	1712.2	1960.55	501.328	1103.91	1999.26	898.587	1205.7	1380.41	294.718	410.111	315.938	440.509	530.12	734.703	486.888	441.295	1258.13	727.9	838.659	1131.09	1372.66	823.164	1245.99	0	736.121	474.592	429.154
A4D1F6	A4D1F6|LRRD1	LRRD1	LRRD1	FALSE	FALSE	FALSE	FALSE	FALSE	FALSE	FALSE	FALSE	FALSE	FALSE	FALSE	0	0	0	0	0	0	0	0	0	0	0	0	0	0	0	0	0	0	0	0	0	0	0	0	0	0	0	0	0	0	0	0	0	424.237	469.521
A4D1N5	A4D1N5|YG018	YG018	YG018	FALSE	FALSE	FALSE	FALSE	FALSE	FALSE	FALSE	FALSE	FALSE	FALSE	FALSE	0	0	0	0	0	0	0	0	0	0	0	0	0	0	0	0	0	0	0	0	0	0	0	0	0	0	0	0	0	0	0	0	0	0	0
A4D1P6	A4D1P6|WDR91	WDR91	WDR91	TRUE	FALSE	FALSE	FALSE	FALSE	FALSE	TRUE	FALSE	FALSE	FALSE	FALSE	1595.7	2501.42	1903.12	3297.82	2797.28	2324.63	2319.29	3005.8	995.882	593.357	1175.77	2120.07	3351.06	1729.63	2759.49	1716.78	4066.56	1538.52	760.674	2206.88	2390.08	2739.71	1010.95	1129.17	399.173	563.63	1739.57	2384.37	3140.31	3162.78	3284.24	1983.46	2595.05	2994.15	3299.31
A4D1S0	A4D1S0|KLRG2	KLRG2	KLRG2	FALSE	FALSE	FALSE	TRUE	FALSE	FALSE	FALSE	FALSE	FALSE	FALSE	FALSE	1927.21	3552.38	1971.01	1378.71	1729.85	3097.65	2402.43	4715.87	2166.49	2999.84	321.642	222.44	421.922	262.013	234.335	293.948	223.705	275.357	214.626	249.564	252.983	257.142	238.641	259.605	0	218.001	223.84	264.204	311.118	282.037	220.498	0	459.352	574.268	787.637
A4D1U4	A4D1U4|LCHN	KIAA1147	LCHN	FALSE	FALSE	FALSE	FALSE	FALSE	FALSE	TRUE	FALSE	FALSE	FALSE	FALSE	0	0	0	0	0	0	0	0	0	0	0	0	0	0	0	0	0	0	0	0	0	0	0	0	0	0	0	0	0	0	0	0	192.586	255.81	243.268
A4D250	A4D250|BLACE	BLACE	BLACE	FALSE	FALSE	FALSE	FALSE	FALSE	FALSE	FALSE	FALSE	FALSE	FALSE	FALSE	345.035	446.136	307.092	400.854	406.1	313.541	276.727	530.324	422.726	487.875	0	0	0	0	0	0	0	0	0	0	0	0	0	0	0	0	0	0	0	0	0	0	0	0	0
A4D263	A4D263|SPT48	SPT48	SPT48	FALSE	FALSE	FALSE	FALSE	FALSE	FALSE	FALSE	FALSE	FALSE	FALSE	FALSE	274.349	0	393.046	367.351	323.263	353.475	337.549	0	413.999	0	365.631	250.689	523.485	191.771	242.631	441.144	302.027	310.707	325.749	297.449	227.635	247.177	228.396	332.389	0	0	316.82	377.67	342.458	352.337	342.862	316.442	0	0	0
A4D2B0	A4D2B0|MBLC1	MBLAC1	MBLC1	FALSE	FALSE	FALSE	FALSE	FALSE	FALSE	TRUE	FALSE	FALSE	FALSE	FALSE	0	0	0	0	0	0	0	0	0	0	0	0	0	0	0	0	0	0	0	0	0	0	0	0	0	0	0	0	0	0	0	0	245.263	535.885	522.4
A4D2P6	A4D2P6|GRD2I	GRID2IP	GRD2I	FALSE	FALSE	FALSE	FALSE	FALSE	FALSE	FALSE	FALSE	FALSE	FALSE	FALSE	0	0	0	0	0	0	0	0	0	0	1430.69	1367.42	2300.09	2220.98	0	4493.09	954.596	976.67	0	0	832.034	0	0	1485.44	927.949	0	1124.27	0	0	0	0	0	0	0	0
A4FU01	A4FU01|MTMRB	MTMR11	MTMRB	FALSE	TRUE	FALSE	FALSE	FALSE	FALSE	FALSE	FALSE	FALSE	FALSE	FALSE	0	0	0	0	0	0	0	0	0	0	0	0	0	0	0	0	0	0	0	0	0	0	0	0	0	0	0	0	0	0	0	0	0	0	0
A4FU49	A4FU49|SH321	SH3D21	SH321	FALSE	FALSE	FALSE	FALSE	FALSE	FALSE	TRUE	FALSE	FALSE	FALSE	FALSE	0	0	0	0	0	0	0	0	0	0	0	0	0	0	0	0	0	0	0	0	0	0	0	0	0	0	0	0	0	0	0	0	0	0	0
A4FU69	A4FU69|EFCB5	EFCAB5	EFCB5	FALSE	FALSE	FALSE	FALSE	FALSE	FALSE	FALSE	FALSE	FALSE	FALSE	FALSE	1585.42	707.792	2486.82	2067.01	3509.14	1100.95	1798.84	3077.24	6703.63	5063.31	0	0	243.814	299.61	255.296	271.712	274.102	290.033	289.312	250.099	275.023	166.097	493.584	277.251	443.892	367.917	265.362	356.02	283.868	349.09	551.383	287.764	473.85	1269.28	864.153
A4GXA9	A4GXA9|EME2	EME2	EME2	FALSE	FALSE	FALSE	FALSE	FALSE	FALSE	FALSE	FALSE	FALSE	FALSE	FALSE	0	0	0	0	0	0	0	0	0	0	0	0	0	0	0	0	0	0	0	0	0	0	0	0	0	0	0	0	0	0	0	0	0	0	0
A4IF30	A4IF30|S35F4	SLC35F4	S35F4	FALSE	FALSE	FALSE	FALSE	FALSE	FALSE	FALSE	FALSE	FALSE	FALSE	FALSE	0	0	0	0	0	0	0	0	0	0	0	0	0	0	0	0	0	0	0	0	0	0	0	0	0	0	0	0	0	0	0	0	0	0	0
A4QPH2	A4QPH2|PI4P2	PI4P2	PI4P2	FALSE	FALSE	FALSE	FALSE	FALSE	FALSE	FALSE	FALSE	FALSE	FALSE	FALSE	256.587	390.508	305.554	381.618	457.631	440.069	289.76	0	0	0	0	0	0	0	0	0	0	0	0	0	0	0	0	0	0	0	0	0	0	0	0	0	0	0	0
A4UGR9	A4UGR9|XIRP2	XIRP2	XIRP2	FALSE	FALSE	FALSE	FALSE	FALSE	FALSE	FALSE	FALSE	FALSE	FALSE	FALSE	288.408	180.113	334.683	263.255	0	343.367	151.021	0	0	0	1923.01	1989.9	2417.51	2135.5	1932.58	2029.46	1811.68	1473.37	1171.76	2159.47	2322.9	1605.47	1906.75	1223.23	424.03	0	2097.76	2375.9	1326.15	2381.72	3091.93	1865.64	0	1126.6	382.053
A5A3E0	A5A3E0|POTEF	POTEF	POTEF	FALSE	FALSE	FALSE	FALSE	FALSE	FALSE	FALSE	FALSE	FALSE	FALSE	FALSE	240.977	242.893	324.307	103.85	257.019	97.9992	246.812	883.012	0	0	1017.72	1155.23	1160.63	1997.07	1881.79	857.369	1917.56	1487.95	294.373	2101.05	2431.55	2627.26	1192.19	1280.88	2344.65	1689.38	1332.43	1504.96	2232.96	2090.46	1895.3	1105.58	258.049	1655.92	1979.64
A5D8T8	A5D8T8|CL18A	CLEC18A	CL18A	FALSE	FALSE	FALSE	FALSE	FALSE	FALSE	FALSE	FALSE	FALSE	FALSE	FALSE	329.513	620.838	199.126	573.705	584.692	529.154	571.154	1047.31	736.882	517.807	0	0	0	0	0	0	0	0	0	0	0	0	0	0	0	0	0	0	0	0	0	0	0	0	0
A5D8V6	A5D8V6|VP37C	VPS37C	VP37C	TRUE	FALSE	FALSE	FALSE	FALSE	FALSE	TRUE	FALSE	FALSE	FALSE	FALSE	2918.86	1484.5	1311.76	1430.62	2011.1	2577.97	4317.77	7826.13	2070.73	4553.72	778.046	464.92	1611.48	619.559	1123.26	914.657	648.588	546.29	364.886	593.684	652.826	406.458	409.349	1133.9	529.416	584.495	341.281	968.7	586.778	703.688	1780.55	0	426.584	601.842	765.33
A5D8V7	A5D8V7|CC151	CCDC151	CC151	FALSE	FALSE	FALSE	FALSE	FALSE	FALSE	FALSE	FALSE	FALSE	FALSE	FALSE	578.982	345.975	364.687	442.544	438.321	305.23	528.013	799.57	402.828	568.097	0	0	0	0	0	0	0	0	0	0	0	0	0	0	0	0	0	0	0	0	0	0	0	0	0
A5LHX3	A5LHX3|PSB11	PSMB11	PSB11	FALSE	FALSE	FALSE	FALSE	FALSE	FALSE	FALSE	FALSE	FALSE	FALSE	FALSE	508.663	443.866	592.615	551.506	148.894	254.394	503.479	0	12395.6	343.607	531.528	572.537	429.506	177.436	813.038	859.808	487.796	534.913	236.528	318.655	613.47	892.874	412.478	565.604	395.979	841.368	1185.25	945.808	721.404	930.516	763.071	380.585	1680.79	660.684	0
A5PKW4	A5PKW4|PSD1	PSD	PSD1	FALSE	FALSE	FALSE	FALSE	FALSE	FALSE	FALSE	FALSE	FALSE	FALSE	FALSE	0	0	0	0	0	0	0	0	0	0	257.503	272.16	234.872	194.624	304.714	281.651	233.929	236.532	0	203.304	302.791	447.951	315.022	255.935	0	0	0	316.844	403.745	304.222	616.743	358.451	0	0	0
A5PL33	A5PL33|KRBA1	KRBA1	KRBA1	FALSE	FALSE	FALSE	FALSE	FALSE	FALSE	TRUE	FALSE	FALSE	FALSE	FALSE	0	0	0	0	0	0	0	0	0	0	0	0	0	0	0	0	0	0	0	0	0	0	0	0	0	0	0	0	0	0	0	0	0	0	0
A5PLK6	A5PLK6|RGSL	RGSL1	RGSL	FALSE	FALSE	FALSE	TRUE	FALSE	FALSE	FALSE	FALSE	FALSE	FALSE	FALSE	0	0	0	0	0	0	0	0	0	0	0	0	0	0	0	0	0	0	0	0	0	0	0	0	0	0	0	0	0	0	0	0	0	0	0
A5PLL1	A5PLL1|AN34B	ANKRD34B	AN34B	FALSE	FALSE	FALSE	FALSE	FALSE	FALSE	FALSE	FALSE	FALSE	FALSE	FALSE	456.137	465.721	410.705	468.242	528.319	371.67	318.858	639.841	567.682	650.061	0	0	0	0	0	0	0	0	0	0	0	0	0	0	0	0	0	0	0	0	0	0	0	0	0
A5PLL7	A5PLL7|TM189	TMEM189	TM189	FALSE	FALSE	FALSE	FALSE	FALSE	FALSE	TRUE	FALSE	FALSE	FALSE	FALSE	0	0	0	0	0	0	0	0	0	0	362.88	269.57	808.878	643.883	645.391	509.216	606.242	389.929	436.524	374.691	297.517	833.245	0	314.938	0	0	0	568.134	662.813	490.051	716.571	422.788	0	348.369	0
A5PLN7	A5PLN7|F149A	FAM149A	F149A	FALSE	FALSE	FALSE	FALSE	FALSE	FALSE	FALSE	FALSE	FALSE	FALSE	FALSE	0	0	0	0	0	0	0	0	0	0	0	478.352	0	0	0	0	0	380.973	0	0	0	0	0	0	1062.86	401.178	1161.08	536.374	899.382	526.855	315.327	0	0	0	0
A5PLN9	A5PLN9|TPC13	TRAPPC13	TPC13	TRUE	FALSE	FALSE	FALSE	FALSE	FALSE	TRUE	FALSE	FALSE	FALSE	FALSE	488.046	1320.18	718.525	677.677	958.664	650.912	979.54	1691.17	175.464	750.887	700.274	678.995	319.348	457.861	813.41	747.309	1842.55	741.556	0	814.444	1357.61	1078.86	647.302	1214.77	133.355	0	439.125	625.639	1764.88	873.039	1099.6	224.486	741.885	1490.38	0
A5X5Y0	A5X5Y0|5HT3E	HTR3E	5HT3E	FALSE	FALSE	FALSE	FALSE	FALSE	FALSE	FALSE	FALSE	TRUE	FALSE	FALSE	0	0	0	0	0	0	0	0	0	0	0	0	0	0	0	0	0	0	0	0	0	0	0	0	0	0	0	0	0	0	0	0	0	0	0
A5YKK6	A5YKK6|CNOT1	CNOT1	CNOT1	TRUE	FALSE	FALSE	FALSE	FALSE	FALSE	TRUE	FALSE	FALSE	FALSE	FALSE	4537.86	3561.05	3549.58	5116.96	3838.6	1978.94	1280.56	4737.95	6514.84	8190.89	6038.23	4642.23	8667.6	3643.98	5983.09	2771.37	3206.08	3395.29	1866.52	3539.7	3911.66	7073.09	6086.18	2154.32	3103.61	3738.56	1323.94	7501.38	7165.12	6120.24	11090.3	5422.57	3743.2	8993.63	8727.6
A5YM69	A5YM69|ARG35	ARHGEF35	ARG35	FALSE	FALSE	FALSE	FALSE	FALSE	FALSE	FALSE	FALSE	FALSE	FALSE	FALSE	0	0	174.803	0	323.997	0	0	0	512.304	779.662	746.333	1108.03	1001.52	1005.72	4114.34	745.532	1537.97	1969.04	2575.89	518.037	2819.08	1222.99	2218.05	2092.57	428.868	429.833	1028.96	1135.84	1156.24	1760.43	3525.2	806.365	534.427	427.619	513.499
A5YM72	A5YM72|CRNS1	CARNS1	CRNS1	FALSE	FALSE	FALSE	FALSE	FALSE	FALSE	FALSE	FALSE	FALSE	FALSE	FALSE	0	0	0	0	0	0	0	0	0	0	0	0	0	0	0	0	0	0	0	0	0	0	0	0	0	0	0	0	0	0	0	0	0	0	0
A6BM72	A6BM72|MEG11	MEGF11	MEG11	FALSE	FALSE	FALSE	TRUE	FALSE	FALSE	FALSE	FALSE	FALSE	FALSE	FALSE	0	0	0	0	0	0	0	0	0	0	0	0	0	0	0	0	0	0	0	0	0	0	0	0	0	0	0	0	0	0	0	0	0	0	0
A6H8Y1	A6H8Y1|BDP1	BDP1	BDP1	FALSE	FALSE	FALSE	FALSE	FALSE	FALSE	TRUE	TRUE	FALSE	FALSE	FALSE	0	0	0	0	0	0	0	0	0	0	683.178	1597.65	1174.12	299.604	431.251	607.982	282.121	323.663	8680.63	0	978.336	1649.45	0	348.635	2466.13	0	1296.25	792.252	2273.92	2044.95	885.084	2413.53	324.844	1973.9	707.088
A6NC57	A6NC57|ANR62	ANKRD62	ANR62	FALSE	FALSE	FALSE	FALSE	FALSE	FALSE	FALSE	FALSE	FALSE	FALSE	FALSE	0	0	0	0	0	0	0	0	0	0	0	0	0	0	0	0	0	0	0	0	0	0	0	0	0	0	0	0	0	0	0	0	0	0	0
A6NC97	A6NC97|F172B	F172B	F172B	FALSE	FALSE	FALSE	FALSE	FALSE	FALSE	FALSE	FALSE	FALSE	FALSE	FALSE	0	0	0	0	0	0	0	0	0	0	0	0	0	0	0	0	0	0	0	0	0	0	0	0	0	0	0	0	0	0	0	0	0	0	0
A6NC98	A6NC98|CC88B	CCDC88B	CC88B	FALSE	FALSE	FALSE	FALSE	FALSE	FALSE	FALSE	FALSE	FALSE	FALSE	FALSE	793.275	0	0	0	871.141	0	926.712	0	0	1021.55	1377.43	1546.56	2500.92	1315.64	1922.29	1568.89	1653.15	1898.55	1936.83	1318.95	1489.89	1499.78	1047.71	1501.93	380.644	525.359	855.811	2560.96	1595.32	2403.33	2380.32	2140.7	1365.86	2502.91	1733.57
A6NCE7	A6NCE7|MP3B2	MAP1LC3B2	MP3B2	FALSE	FALSE	FALSE	FALSE	FALSE	FALSE	FALSE	FALSE	FALSE	FALSE	FALSE	0	0	0	0	0	0	0	0	0	0	0	0	0	0	0	0	0	0	0	0	0	0	0	0	0	0	0	0	0	0	0	0	2535.87	1160.7	1402.14
A6NCF5	A6NCF5|KLH33	KLHL33	KLH33	FALSE	FALSE	FALSE	FALSE	FALSE	FALSE	FALSE	FALSE	FALSE	FALSE	FALSE	0	0	0	0	0	0	0	0	0	0	0	0	0	0	0	0	0	0	0	0	0	0	0	0	0	0	0	0	0	0	0	0	0	0	0
A6NCF6	A6NCF6|MA13P	MA13P	MA13P	FALSE	FALSE	FALSE	FALSE	FALSE	FALSE	FALSE	FALSE	FALSE	FALSE	FALSE	0	0	0	0	0	0	0	0	0	0	0	0	0	0	0	0	0	0	0	0	0	0	0	0	0	0	0	0	0	0	0	0	0	0	0
A6NCI4	A6NCI4|VWA3A	VWA3A	VWA3A	FALSE	FALSE	FALSE	FALSE	FALSE	FALSE	FALSE	FALSE	FALSE	FALSE	FALSE	0	0	0	0	0	0	0	0	0	0	7134.17	5821.38	0	5074.88	7291.69	4935.18	3362.52	5674.99	0	7097.82	11191.9	484.737	4262.59	7478.55	7472.35	8029.04	9051.62	9538.22	8810.31	4455	7942.12	0	3459.88	0	4080.53
A6NCI8	A6NCI8|CB078	C2orf78	CB078	FALSE	FALSE	FALSE	FALSE	FALSE	FALSE	FALSE	FALSE	FALSE	FALSE	FALSE	0	0	0	0	0	0	0	0	0	0	0	0	0	0	0	0	0	0	0	0	0	0	0	0	0	0	0	0	0	0	0	0	0	0	0
A6NCL7	A6NCL7|AN33B	ANKRD33B	AN33B	FALSE	FALSE	FALSE	FALSE	FALSE	FALSE	FALSE	FALSE	FALSE	FALSE	FALSE	0	0	0	0	0	0	0	0	0	0	0	0	0	0	0	0	0	0	0	0	0	0	0	0	0	0	0	0	0	0	0	0	0	0	0
A6NCM1	A6NCM1|IQCAL	IQCAL	IQCAL	FALSE	FALSE	FALSE	FALSE	FALSE	FALSE	FALSE	FALSE	FALSE	FALSE	FALSE	0	0	0	0	0	0	0	0	0	0	0	0	0	0	0	0	0	0	0	0	0	0	0	0	0	0	0	0	0	0	0	0	0	0	0
A6NCN2	A6NCN2|KR87P	KR87P	KR87P	FALSE	FALSE	FALSE	FALSE	FALSE	FALSE	FALSE	FALSE	FALSE	FALSE	FALSE	0	0	0	0	0	0	0	0	0	0	1692.04	1599.39	2142.05	5006.32	3458.53	0	4041.33	1545.55	489.459	1725.33	1116.23	2727.91	533.153	1625.7	680.88	916.851	644.476	4922.56	1684.78	707.896	1519.9	0	0	0	0
A6NCQ9	A6NCQ9|RN222	RNF222	RN222	FALSE	FALSE	FALSE	TRUE	FALSE	FALSE	FALSE	FALSE	FALSE	FALSE	FALSE	0	0	0	0	0	0	0	0	0	0	0	0	0	0	0	0	0	0	0	0	0	0	0	0	0	0	0	0	0	0	0	0	0	0	0
A6NCS6	A6NCS6|CB072	C2orf72	CB072	FALSE	FALSE	FALSE	FALSE	FALSE	FALSE	FALSE	FALSE	FALSE	FALSE	FALSE	0	0	0	0	0	0	0	0	0	0	0	0	0	0	0	0	0	0	0	0	0	0	0	0	0	0	0	0	0	0	0	0	1116.01	550.4	436.696
A6ND36	A6ND36|FA83G	FAM83G	FA83G	TRUE	FALSE	FALSE	FALSE	FALSE	FALSE	FALSE	FALSE	FALSE	FALSE	FALSE	2012.9	1347.59	1503.28	2131.94	1434.82	1987.1	1676.9	3542.86	2010.97	1918.46	1303.86	996.415	0	1048.09	1261.22	0	1187.08	748.813	306.287	315.425	1251.22	920.203	1173.86	806.891	1172.09	1144.6	834.699	678.852	948.811	1069.87	564.581	715.266	416.272	842.395	1489.7
A6NDB9	A6NDB9|PALM3	PALM3	PALM3	FALSE	FALSE	FALSE	FALSE	FALSE	FALSE	FALSE	FALSE	FALSE	FALSE	FALSE	0	0	0	0	0	0	0	0	0	0	188.692	1207.82	0	671.195	275.745	0	458.592	905.892	384.856	829.963	289.289	575.82	422.457	431.364	144.662	465.36	754.173	627.176	262.893	500.297	504.899	783.837	0	0	0
A6NDE4	A6NDE4|RBY1B	RBMY1B	RBY1B	FALSE	FALSE	FALSE	FALSE	FALSE	FALSE	FALSE	FALSE	FALSE	FALSE	FALSE	0	0	0	0	0	0	0	0	0	0	0	0	0	0	0	0	0	0	0	0	0	0	0	0	0	0	0	0	0	0	0	0	0	0	0
A6NDG6	A6NDG6|PGP	PGP	PGP	TRUE	TRUE	FALSE	FALSE	FALSE	FALSE	TRUE	FALSE	FALSE	FALSE	FALSE	3459.17	3532.07	2694.03	5726.2	4547.76	1912.78	3979.98	5940.56	967.016	776.673	226.408	299.805	0	489.564	386.299	0	300.324	517.124	587.111	356.13	522.769	591.03	205.965	435.926	213.821	0	276.903	360.034	586.795	655.322	642.784	371.24	1377.48	1639.1	3574.37
A6NDI0	A6NDI0|TR49B	TRIM49B	TR49B	FALSE	FALSE	FALSE	FALSE	FALSE	FALSE	FALSE	FALSE	FALSE	FALSE	FALSE	0	0	0	0	0	0	0	0	0	0	0	0	0	0	0	0	0	0	0	0	0	0	0	0	0	0	0	0	0	0	0	0	0	0	0
A6NDR6	A6NDR6|ME3L1	ME3L1	ME3L1	FALSE	FALSE	FALSE	FALSE	FALSE	FALSE	FALSE	FALSE	FALSE	FALSE	FALSE	0	0	0	0	0	0	0	0	0	0	0	0	0	0	0	0	0	0	0	0	0	0	0	0	0	0	0	0	0	0	0	0	0	0	0
A6NDU8	A6NDU8|CE051	C5orf51	CE051	FALSE	FALSE	FALSE	FALSE	FALSE	FALSE	TRUE	FALSE	FALSE	FALSE	FALSE	0	520.01	0	386.301	364.794	5341.2	315.8	1476.96	207.519	0	1628.09	1081.28	1595.96	3877.8	746.095	553.74	436.615	302.367	0	1805.07	978.635	436.299	899.572	1248.49	1560.73	3575.72	1076.46	2688.93	765.055	709.777	1585.42	0	0	579.657	993.615
A6NDV4	A6NDV4|TMM8B	TMEM8B	TMM8B	FALSE	FALSE	FALSE	FALSE	FALSE	FALSE	TRUE	FALSE	FALSE	FALSE	FALSE	0	0	0	0	0	0	0	0	0	0	0	0	0	0	0	0	0	0	0	0	0	0	0	0	0	0	0	0	0	0	0	0	0	0	0
A6NDX5	A6NDX5|ZN840	ZN840	ZN840	FALSE	FALSE	FALSE	FALSE	FALSE	FALSE	FALSE	FALSE	FALSE	FALSE	FALSE	0	0	0	0	0	0	0	0	0	0	0	0	0	0	0	0	0	0	0	0	0	0	0	0	0	0	0	0	0	0	0	0	0	0	0
A6NE01	A6NE01|F186A	FAM186A	F186A	FALSE	FALSE	FALSE	FALSE	FALSE	FALSE	FALSE	FALSE	FALSE	FALSE	FALSE	0	0	0	0	0	0	0	0	0	0	0	0	0	0	0	0	0	0	0	0	0	0	0	0	0	0	0	0	0	0	0	0	434.914	291.021	602.549
A6NE52	A6NE52|WDR97	WDR97	WDR97	FALSE	FALSE	FALSE	FALSE	FALSE	FALSE	FALSE	FALSE	FALSE	FALSE	FALSE	0	0	0	0	0	0	0	0	0	0	0	0	0	0	0	0	0	0	0	0	0	0	0	0	0	0	0	0	0	0	0	0	316.107	737.33	490.489
A6NED2	A6NED2|RCCD1	RCCD1	RCCD1	FALSE	FALSE	FALSE	FALSE	FALSE	FALSE	TRUE	FALSE	FALSE	FALSE	FALSE	446.341	528.356	347.128	810.243	464.274	620.266	389.947	404.687	634.464	480.312	392.821	1220.2	182.699	883.225	1065.78	613.104	770.202	984.18	576.2	822.512	1032.92	901.211	730.061	416.993	1073.54	1093.82	1074.53	803.292	444.279	1205.4	1104.44	584.759	2101.57	2303.31	1455.65
A6NEE1	A6NEE1|PLHD1	PLEKHD1	PLHD1	FALSE	FALSE	FALSE	FALSE	FALSE	FALSE	FALSE	FALSE	FALSE	FALSE	FALSE	0	0	0	0	0	0	0	0	0	0	0	0	0	0	0	0	0	0	0	0	0	0	0	0	0	0	0	0	0	0	0	0	0	0	0
A6NEF3	A6NEF3|GG6L4	GOLGA6L4	GG6L4	FALSE	FALSE	FALSE	FALSE	FALSE	FALSE	TRUE	FALSE	FALSE	FALSE	FALSE	0	0	0	0	0	0	0	0	0	0	0	0	0	0	0	0	0	0	0	0	0	0	0	0	0	0	0	0	0	0	0	0	0	0	0
A6NEL2	A6NEL2|SWAHB	SOWAHB	SWAHB	FALSE	FALSE	FALSE	FALSE	FALSE	FALSE	FALSE	FALSE	FALSE	FALSE	FALSE	2984.81	657.05	9401.44	7134.74	458.182	14778.9	481.457	14327.6	35207.3	8060.35	937.659	541.263	0	236.813	421.404	679.735	340.438	567.989	209.692	0	178.513	351.64	0	428.472	780.576	466.448	0	516.041	1630.53	559.982	1006.14	307.155	0	0	0
A6NEQ0	A6NEQ0|RBY1E	RBMY1E	RBY1E	FALSE	FALSE	FALSE	FALSE	FALSE	FALSE	FALSE	FALSE	FALSE	FALSE	FALSE	0	0	0	0	0	0	0	0	0	0	0	0	0	0	0	0	0	0	0	0	0	0	0	0	0	0	0	0	0	0	0	0	0	0	0
A6NEQ2	A6NEQ2|F181B	FAM181B	F181B	FALSE	FALSE	FALSE	FALSE	FALSE	FALSE	FALSE	FALSE	FALSE	FALSE	FALSE	0	0	0	0	0	0	0	0	0	0	0	0	0	0	0	0	0	0	0	0	0	0	0	0	0	0	0	0	0	0	0	0	0	0	0
A6NES4	A6NES4|MRO2A	MRO2A	MRO2A	FALSE	FALSE	FALSE	FALSE	FALSE	FALSE	FALSE	FALSE	FALSE	FALSE	FALSE	0	0	0	0	0	0	0	0	0	0	0	0	0	0	0	0	0	0	0	0	0	0	0	0	0	0	0	0	0	0	0	0	0	0	0
A6NET4	A6NET4|OR5K3	OR5K3	OR5K3	FALSE	FALSE	FALSE	FALSE	FALSE	FALSE	FALSE	FALSE	FALSE	FALSE	FALSE	0	0	0	0	0	0	0	0	0	0	0	0	0	0	0	0	0	0	0	0	0	0	0	0	0	0	0	0	0	0	0	0	0	0	0
A6NF01	A6NF01|P121B	P121B	P121B	FALSE	FALSE	FALSE	FALSE	FALSE	FALSE	FALSE	FALSE	FALSE	FALSE	FALSE	0	0	0	0	0	0	0	0	0	0	0	0	0	0	0	0	0	0	0	0	0	0	0	0	0	0	0	0	0	0	0	0	0	0	0
A6NFE2	A6NFE2|SMCO2	SMCO2	SMCO2	FALSE	FALSE	FALSE	TRUE	FALSE	FALSE	FALSE	FALSE	FALSE	FALSE	FALSE	0	0	0	0	0	0	0	0	0	0	0	0	0	0	0	0	0	0	0	0	0	0	0	0	0	0	0	0	0	0	0	0	1760.88	1760.33	1845.46
A6NFH5	A6NFH5|FBP12	FABP12	FBP12	FALSE	FALSE	FALSE	FALSE	FALSE	FALSE	FALSE	FALSE	FALSE	FALSE	FALSE	0	0	0	0	0	0	0	0	0	0	0	0	0	0	0	0	0	0	0	0	0	0	0	0	0	0	0	0	0	0	0	0	0	0	0
A6NFI3	A6NFI3|ZN316	ZNF316	ZN316	FALSE	FALSE	FALSE	FALSE	FALSE	FALSE	TRUE	FALSE	FALSE	FALSE	FALSE	681.902	1119.74	1552.74	655.611	709.746	553.964	1734.8	1790.54	391.07	2085.07	1445.71	413.557	1275.23	1065.84	700.075	1332.28	994.374	1113.87	978.777	1280.83	539.697	1714.24	1235.06	1204.64	0	0	0	1453.73	1039.77	1215.5	1802.08	827.789	1028.06	1063.3	491.888
A6NFN9	A6NFN9|ANKUB	ANKUB1	ANKUB	FALSE	FALSE	FALSE	FALSE	FALSE	FALSE	FALSE	FALSE	FALSE	FALSE	FALSE	0	0	0	0	0	0	0	0	0	0	760.132	395.2	911.084	581.967	243.687	1381.11	799.085	1297.33	1402.2	412.083	225.755	382.997	346.247	1084.95	0	0	0	1485.97	1324.36	862.135	411.668	975.661	0	0	0
A6NFQ2	A6NFQ2|TCAF2	TCAF2	TCAF2	FALSE	FALSE	FALSE	FALSE	FALSE	FALSE	TRUE	FALSE	FALSE	FALSE	FALSE	1585.63	1120.45	974.453	901.81	1890.25	1362.37	1525.41	1590.07	1362.87	2684.29	880.861	945.722	8177.17	2727.21	2298.98	712.559	1896.82	2190.49	628.667	1254.88	1564.73	1535.47	2114.5	1012.48	0	1115.12	563.837	1579.16	3094.64	1159.99	3005.49	431.422	1555.46	3305.03	1735.5
A6NFQ7	A6NFQ7|DPRX	DPRX	DPRX	FALSE	FALSE	FALSE	FALSE	FALSE	FALSE	FALSE	FALSE	FALSE	FALSE	FALSE	0	0	0	0	0	0	0	0	0	0	0	0	0	0	0	0	0	0	0	0	0	0	0	0	0	0	0	0	0	0	0	0	0	0	0
A6NFY4	A6NFY4|NEMP2	NEMP2	NEMP2	FALSE	FALSE	FALSE	FALSE	FALSE	FALSE	TRUE	FALSE	FALSE	FALSE	FALSE	0	0	0	0	0	0	0	0	0	0	1024.75	1995.66	0	2013.69	4045.85	2058.58	1829.3	834.863	571.677	0	1570.65	1543.76	537.142	2092.85	1600.6	2605.62	417.604	1220.25	6778.67	982.218	266.579	0	1623.22	0	0
A6NGB7	A6NGB7|TM221	TMEM221	TM221	FALSE	FALSE	FALSE	FALSE	FALSE	FALSE	FALSE	FALSE	FALSE	FALSE	FALSE	0	0	0	0	0	0	0	0	0	0	0	0	0	0	0	0	0	0	0	0	0	0	0	0	0	0	0	0	0	0	0	0	0	0	0
A6NGB9	A6NGB9|WIPF3	WIPF3	WIPF3	FALSE	FALSE	FALSE	FALSE	FALSE	FALSE	FALSE	FALSE	FALSE	FALSE	FALSE	0	0	0	0	0	0	0	0	0	0	476.265	10354.1	2212.68	1656.97	2330.89	2306.43	2309.99	2007.15	1865.35	862.031	1452.93	507.456	1036.22	454.952	0	0	757.752	1367.26	2070.01	1797.9	1697.39	3533.42	0	0	0
A6NGD5	A6NGD5|ZSA5C	ZSA5C	ZSA5C	FALSE	FALSE	FALSE	FALSE	FALSE	FALSE	FALSE	FALSE	FALSE	FALSE	FALSE	0	0	0	0	0	0	0	0	0	0	0	0	0	0	0	0	0	0	0	0	0	0	0	0	0	0	0	0	0	0	0	0	1979.02	1194.83	0
A6NGE4	A6NGE4|DC8L1	DCAF8L1	DC8L1	FALSE	FALSE	FALSE	FALSE	FALSE	FALSE	FALSE	FALSE	FALSE	FALSE	FALSE	0	0	0	0	0	0	0	0	0	0	0	0	0	0	0	0	0	0	0	0	0	0	0	0	0	0	0	0	0	0	0	0	0	0	0
A6NGG8	A6NGG8|PCARE	PCARE	PCARE	FALSE	FALSE	FALSE	FALSE	FALSE	FALSE	FALSE	FALSE	FALSE	FALSE	FALSE	0	0	0	0	0	0	0	0	0	0	0	0	0	0	0	0	0	0	0	0	0	0	0	0	0	0	0	0	0	0	0	0	0	0	0
A6NGH7	A6NGH7|CC160	CCDC160	CC160	FALSE	FALSE	FALSE	FALSE	FALSE	FALSE	FALSE	FALSE	FALSE	FALSE	FALSE	0	0	0	0	0	0	0	0	0	0	0	0	0	0	0	0	0	0	0	0	0	0	0	0	0	0	0	0	0	0	0	0	0	436.096	936.246
A6NGH8	A6NGH8|ANR61	ANKRD61	ANR61	FALSE	FALSE	FALSE	FALSE	FALSE	FALSE	FALSE	FALSE	FALSE	FALSE	FALSE	0	0	0	0	0	0	0	0	0	0	331.976	262.976	0	260.627	240.248	448.834	263.909	0	440.606	262.297	265.691	289.919	126.518	182.524	320.346	255.101	250.908	328.779	324.413	301.979	297.53	466.162	0	0	0
A6NGQ2	A6NGQ2|OOEP	OOEP	OOEP	FALSE	FALSE	FALSE	FALSE	FALSE	FALSE	FALSE	FALSE	FALSE	FALSE	FALSE	0	0	0	0	0	0	0	0	0	0	1408.97	896.54	362.188	488.858	1679.25	393.229	274.164	1413.99	486.515	458.957	511.037	733.192	320.667	746.827	515.422	508.022	896.264	947.128	1566.5	986.816	1105.29	677.984	598.48	896.155	0
A6NH11	A6NH11|GLTD2	GLTD2	GLTD2	FALSE	FALSE	FALSE	FALSE	FALSE	FALSE	FALSE	FALSE	FALSE	FALSE	FALSE	0	0	0	0	0	0	0	0	0	0	0	0	0	0	0	0	0	0	0	0	0	0	0	0	0	0	0	0	0	0	0	0	296.584	627.264	494.1
A6NH21	A6NH21|SERC4	SERINC4	SERC4	FALSE	FALSE	FALSE	FALSE	FALSE	FALSE	FALSE	FALSE	FALSE	FALSE	FALSE	0	0	0	0	0	0	0	0	0	0	0	0	0	0	0	0	0	0	0	0	0	0	0	0	0	0	0	0	0	0	0	0	0	0	0
A6NH52	A6NH52|TV23A	TVP23A	TV23A	FALSE	FALSE	FALSE	FALSE	FALSE	FALSE	FALSE	FALSE	FALSE	FALSE	FALSE	0	0	0	0	0	0	0	0	0	0	0	0	0	0	0	0	0	0	0	0	0	0	0	0	0	0	0	0	0	0	0	0	0	0	0
A6NHC0	A6NHC0|CAN8	CAPN8	CAN8	FALSE	FALSE	FALSE	FALSE	FALSE	FALSE	FALSE	FALSE	FALSE	FALSE	FALSE	0	0	0	0	0	0	0	0	0	0	473.873	303.084	0	146.933	187.574	0	310.562	0	0	0	301.827	347.908	252.898	260.101	300.785	406.692	395.16	433.302	455.229	411.497	415.944	360.639	0	0	0
A6NHG4	A6NHG4|DDTL	DDTL	DDTL	FALSE	FALSE	FALSE	FALSE	FALSE	FALSE	FALSE	FALSE	FALSE	FALSE	FALSE	5461.87	10068.6	6261.83	10472.6	5120.98	15128.3	5146.45	26812.8	2079.19	9019.03	0	0	0	0	0	0	0	0	0	0	0	0	0	0	0	0	0	0	0	0	0	0	0	0	0
A6NHJ4	A6NHJ4|ZN860	ZNF860	ZN860	FALSE	FALSE	FALSE	FALSE	FALSE	FALSE	FALSE	FALSE	FALSE	FALSE	FALSE	0	0	0	0	0	0	0	0	0	0	0	0	0	0	0	0	0	0	0	0	0	0	0	0	0	0	0	0	0	0	0	0	0	0	0
A6NHL2	A6NHL2|TBAL3	TUBAL3	TBAL3	TRUE	FALSE	FALSE	FALSE	FALSE	FALSE	FALSE	FALSE	FALSE	FALSE	FALSE	28468	5462.32	13071.3	13945.4	5947.61	10367.9	4276.93	19903.1	0	686.258	2461.84	1586.92	615.351	1749.59	1714.39	1793.76	1253.25	1411.2	444.758	1970.32	2178.44	2331.94	2147.33	1898.42	5013.85	3022.99	2045.48	1688.5	2307.13	2382.04	1842.75	504.877	2529.69	8555.34	20637.8
A6NHM9	A6NHM9|MOXD2	MOXD2	MOXD2	FALSE	FALSE	FALSE	FALSE	FALSE	FALSE	FALSE	FALSE	FALSE	FALSE	FALSE	0	0	0	0	0	0	0	0	0	0	0	0	0	0	0	0	0	0	0	0	0	0	0	0	0	0	0	0	0	0	0	0	0	0	0
A6NHN0	A6NHN0|OTOL1	OTOL1	OTOL1	FALSE	FALSE	FALSE	FALSE	FALSE	FALSE	FALSE	FALSE	FALSE	FALSE	FALSE	0	0	0	0	0	0	0	0	0	0	0	0	0	0	0	0	0	0	0	0	0	0	0	0	0	0	0	0	0	0	0	0	0	0	0
A6NHQ2	A6NHQ2|FBLL1	FBLL1	FBLL1	FALSE	FALSE	FALSE	FALSE	FALSE	FALSE	FALSE	FALSE	FALSE	FALSE	FALSE	992.656	1377.54	138.024	274.16	279.941	231.451	616.874	0	370.857	413.535	4025.93	4401.64	0	4098.15	294.738	716.205	3682.6	4314.14	3491.81	5895.93	4599.09	4275.85	4710	5367.76	3386.15	4534.85	3068.75	827.989	5371.04	5073.65	5378.87	5453.42	0	0	0
A6NHR9	A6NHR9|SMHD1	SMCHD1	SMHD1	TRUE	FALSE	FALSE	FALSE	FALSE	FALSE	TRUE	FALSE	FALSE	FALSE	FALSE	1981.91	4697.86	3687.38	3109.61	2965.61	2306.04	3716.81	7319.57	5146.77	4580.33	1479.35	4191.08	3589.64	1992.55	2846.48	3024.99	3027.66	2265.8	4290.79	1904	2336.96	3926.96	3801.07	3517.17	983.138	183.291	710.178	2416.22	3684.64	4686.64	2467.13	4851.8	1369.52	3065.41	2710.66
A6NHS7	A6NHS7|MANS4	MANSC4	MANS4	FALSE	FALSE	FALSE	TRUE	FALSE	FALSE	FALSE	FALSE	FALSE	FALSE	FALSE	0	0	0	0	0	0	0	0	0	0	0	0	0	0	0	0	0	0	0	0	0	0	0	0	0	0	0	0	0	0	0	0	0	0	0
A6NHT5	A6NHT5|HMX3	HMX3	HMX3	FALSE	FALSE	FALSE	FALSE	FALSE	FALSE	FALSE	TRUE	FALSE	FALSE	FALSE	0	0	0	0	0	0	0	0	0	0	0	0	0	0	0	0	0	0	0	0	0	0	0	0	0	0	0	0	0	0	0	0	0	0	0
A6NHX0	A6NHX0|CAST2	CASTOR2	CAST2	TRUE	FALSE	FALSE	FALSE	FALSE	FALSE	FALSE	FALSE	FALSE	FALSE	FALSE	388.918	710.923	694.726	421.254	462.165	560.325	721.886	2564.05	0	0	826.154	845.278	505.832	645.639	446.421	0	1032.83	2011.28	0	207.044	343.144	375.202	321.957	1426.62	838.746	508.968	1168.54	2510.17	237.749	500.594	590.005	0	988.751	1036.24	951.919
A6NHY2	A6NHY2|AKD1B	ANKDD1B	AKD1B	FALSE	FALSE	FALSE	FALSE	FALSE	FALSE	FALSE	FALSE	FALSE	FALSE	FALSE	0	0	0	0	0	0	0	0	0	0	0	0	0	0	0	0	0	0	0	0	0	0	0	0	0	0	0	0	0	0	0	0	0	0	0
A6NI28	A6NI28|RHG42	ARHGAP42	RHG42	FALSE	FALSE	FALSE	FALSE	FALSE	FALSE	FALSE	FALSE	FALSE	FALSE	FALSE	0	0	0	0	0	0	0	0	0	0	0	0	0	0	0	0	0	0	0	0	0	0	0	0	0	0	0	0	0	0	0	0	0	0	0
A6NI56	A6NI56|CC154	CCDC154	CC154	FALSE	FALSE	FALSE	FALSE	FALSE	FALSE	FALSE	FALSE	FALSE	FALSE	FALSE	451.175	686.874	477.013	630.239	402.481	350.028	0	1603.26	0	0	1301.55	1162.55	932.069	412.059	545.333	577.745	751.811	557.126	0	310.516	0	0	0	0	464.847	895.702	461.052	1484.43	4123.34	542.925	1006.41	0	0	0	0
A6NI72	A6NI72|NCF1B	NCF1B	NCF1B	FALSE	FALSE	FALSE	FALSE	FALSE	FALSE	FALSE	FALSE	FALSE	FALSE	FALSE	0	0	0	0	0	0	0	0	0	0	0	0	0	0	0	0	0	0	0	0	0	0	0	0	0	0	0	0	0	0	0	0	0	0	0
A6NI79	A6NI79|CCD69	CCDC69	CCD69	FALSE	FALSE	FALSE	FALSE	FALSE	FALSE	TRUE	FALSE	FALSE	FALSE	FALSE	0	0	0	0	0	0	0	0	0	0	0	358.289	0	346.629	430.831	461.492	0	0	599.912	327.73	0	641.307	224.317	714.332	862.701	451.502	730.97	776.411	1039.74	768.648	743.69	512.987	445.878	970.592	571.789
A6NIE6	A6NIE6|RN3P2	RN3P2	RN3P2	FALSE	FALSE	FALSE	FALSE	FALSE	FALSE	FALSE	FALSE	FALSE	FALSE	FALSE	0	0	0	0	0	0	0	0	0	0	548.351	433.949	0	788.284	465.544	248.773	486.999	389.056	298.684	726.07	541.986	610.515	537.823	725.848	539.912	1021.81	478.928	571.43	308.241	366.961	778.138	241.298	0	0	0
A6NIH7	A6NIH7|U119B	UNC119B	U119B	FALSE	FALSE	FALSE	FALSE	FALSE	FALSE	TRUE	FALSE	FALSE	FALSE	FALSE	1019.06	442.555	335.075	513.306	922.643	729.54	1036.28	1477.81	1466.19	1104.41	1735.62	1920.48	501.476	1127.64	802.078	1434.32	754.073	683.944	838.213	313.222	1121.68	731.7	271.372	1529.31	1199.98	658.83	1134.48	822.825	589.431	475.296	1279.79	427.196	614.734	0	344.183
A6NIJ9	A6NIJ9|O6C70	OR6C70	O6C70	FALSE	FALSE	FALSE	FALSE	FALSE	FALSE	FALSE	FALSE	FALSE	FALSE	FALSE	0	0	0	0	0	0	0	0	0	0	0	0	0	0	0	0	0	0	0	0	0	0	0	0	0	0	0	0	0	0	0	0	0	0	0
A6NIK2	A6NIK2|LR10B	LRRC10B	LR10B	FALSE	FALSE	FALSE	FALSE	FALSE	FALSE	FALSE	FALSE	FALSE	FALSE	FALSE	822.233	1549.37	1180.83	1651.59	2340.01	1945.29	7992.14	1975.41	1789.14	930.817	824.457	7356.64	1873.75	509.583	457.837	1005.16	663.376	5045.91	462.177	1185.34	1444.93	393.873	1151.39	0	0	0	2254.67	2113.19	3878.44	20366.7	1312.47	499.751	5815.94	2526.77	2053.96
A6NIN4	A6NIN4|RN227	RN227	RN227	FALSE	FALSE	FALSE	FALSE	FALSE	FALSE	TRUE	FALSE	FALSE	FALSE	FALSE	0	0	0	0	0	0	0	0	0	0	1922.9	2218.7	1687.2	2993.86	1867.57	2333.34	2455.56	1471.43	1741.63	812.205	886.717	2193.58	1982.46	714.381	2612.86	1152.96	1562.29	2102.29	2263.94	1998.39	2732.42	852.436	0	0	0
A6NIV6	A6NIV6|LRIQ4	LRRIQ4	LRIQ4	FALSE	FALSE	FALSE	FALSE	FALSE	FALSE	FALSE	FALSE	FALSE	FALSE	FALSE	0	0	0	0	0	0	0	0	0	0	0	0	0	0	0	0	0	0	0	0	0	0	0	0	0	0	0	0	0	0	0	0	0	0	0
A6NIX2	A6NIX2|WTIP	WTIP	WTIP	FALSE	FALSE	FALSE	FALSE	FALSE	FALSE	FALSE	FALSE	FALSE	FALSE	FALSE	0	0	0	0	0	0	0	0	0	0	152.701	0	121.204	0	239.193	252.393	0	0	0	258.923	115.029	0	274.879	211.512	0	464.846	1648.85	878.022	232.172	365.565	614.061	0	0	0	0
A6NIZ1	A6NIZ1|RP1BL	RP1BL	RP1BL	FALSE	FALSE	FALSE	FALSE	FALSE	FALSE	FALSE	FALSE	FALSE	FALSE	FALSE	0	0	0	0	0	0	0	0	0	0	0	0	620.599	751.083	550.427	582.201	785.893	621.464	699.914	395.684	816.201	538.443	290.383	253.029	0	0	0	545.662	860.316	796.064	383.974	797.284	1078.68	1237.77	4178.5
A6NJ78	A6NJ78|MET15	METTL15	MET15	TRUE	FALSE	FALSE	FALSE	FALSE	FALSE	TRUE	FALSE	FALSE	FALSE	FALSE	889.639	891.666	929.585	1263.73	889.984	1293.72	1125.72	1695.01	923.295	1690.5	859.886	766.67	1984.26	1578.19	1042.53	982.53	1153.09	918.637	992.472	1189.48	1041.17	1063.22	986.854	810.728	478.11	885.544	777.727	745.912	1194.76	1130.56	1056.99	1010.63	195.968	367.282	348.522
A6NJG2	A6NJG2|SWAHD	SOWAHD	SWAHD	FALSE	FALSE	FALSE	FALSE	FALSE	FALSE	FALSE	FALSE	FALSE	FALSE	FALSE	0	0	0	0	0	0	0	0	0	0	0	0	0	0	0	0	0	0	0	0	0	0	0	0	0	0	0	0	0	0	0	0	0	0	0
A6NJI9	A6NJI9|LRC72	LRRC72	LRC72	FALSE	FALSE	FALSE	FALSE	FALSE	FALSE	FALSE	FALSE	FALSE	FALSE	FALSE	0	0	0	0	0	0	0	0	0	0	0	5027.23	477.697	413.012	325.117	570.1	285.152	333.331	366.725	289.299	218.988	262.456	238.93	302.097	0	0	0	833.882	446.085	265.732	481.934	363.537	0	0	0
A6NJV1	A6NJV1|CB070	C2orf70	CB070	FALSE	FALSE	FALSE	FALSE	FALSE	FALSE	FALSE	FALSE	FALSE	FALSE	FALSE	0	0	0	0	0	0	0	0	0	0	0	0	0	0	0	0	0	0	0	0	0	0	0	0	0	0	0	0	0	0	0	0	0	0	0
A6NJW4	A6NJW4|LRR3C	LRRC3C	LRR3C	FALSE	FALSE	FALSE	TRUE	FALSE	FALSE	FALSE	FALSE	FALSE	FALSE	FALSE	0	0	0	0	0	0	0	0	0	0	0	0	0	0	0	0	0	0	0	0	0	0	0	0	0	0	0	0	0	0	0	0	0	0	0
A6NJW9	A6NJW9|CD8B2	CD8B2	CD8B2	FALSE	FALSE	FALSE	TRUE	FALSE	FALSE	FALSE	FALSE	FALSE	FALSE	FALSE	0	0	0	0	0	0	0	0	0	0	234.558	513.79	0	414.672	501.964	642.704	498.79	311.311	0	383.859	472.974	485.029	217.264	488.682	157.991	187.188	269.306	1812.47	365.108	735.227	354.027	447.957	0	0	0
A6NK02	A6NK02|TRI75	TRI75	TRI75	FALSE	FALSE	FALSE	FALSE	FALSE	FALSE	FALSE	FALSE	FALSE	FALSE	FALSE	0	0	0	0	0	0	0	0	0	0	0	0	0	0	0	0	0	0	0	0	0	0	0	0	0	0	0	0	0	0	0	0	0	0	0
A6NK53	A6NK53|ZN233	ZNF233	ZN233	FALSE	FALSE	FALSE	FALSE	FALSE	FALSE	FALSE	FALSE	FALSE	FALSE	FALSE	0	0	0	0	0	0	0	0	0	0	0	0	0	0	0	0	0	0	0	0	0	0	0	0	0	0	0	0	0	0	0	0	0	0	0
A6NK58	A6NK58|LIPT2	LIPT2	LIPT2	FALSE	FALSE	FALSE	FALSE	FALSE	FALSE	TRUE	FALSE	FALSE	FALSE	FALSE	0	0	0	0	0	0	0	0	0	0	301.192	418.067	0	240.466	338.696	519.666	279.434	371.341	353.228	281.616	0	596.186	265.839	564.159	768.618	560.09	452.909	362.091	272.245	313.481	355.744	444.419	1247.54	815.718	628.337
A6NK89	A6NK89|RASFA	RASSF10	RASFA	FALSE	FALSE	FALSE	FALSE	FALSE	FALSE	FALSE	FALSE	FALSE	FALSE	FALSE	0	0	0	0	0	0	0	0	0	0	0	0	0	0	0	0	0	0	0	0	0	0	0	0	0	0	0	0	0	0	0	0	0	0	0
A6NKB5	A6NKB5|PCX2	PCNX2	PCX2	FALSE	FALSE	FALSE	FALSE	FALSE	FALSE	TRUE	FALSE	FALSE	FALSE	FALSE	0	0	0	0	0	0	0	0	0	0	0	0	0	0	0	0	0	0	0	0	0	0	0	0	0	0	0	0	0	0	0	0	0	0	0
A6NKC9	A6NKC9|SH2D7	SH2D7	SH2D7	FALSE	FALSE	FALSE	FALSE	FALSE	FALSE	FALSE	FALSE	FALSE	FALSE	FALSE	0	0	0	0	0	0	0	0	0	0	0	0	0	0	0	0	0	0	0	0	0	0	0	0	0	0	0	0	0	0	0	0	0	0	0
A6NKD9	A6NKD9|CC85C	CCDC85C	CC85C	FALSE	FALSE	FALSE	FALSE	FALSE	FALSE	TRUE	FALSE	FALSE	FALSE	FALSE	261.582	653.411	614.53	511.866	841.03	588.785	627.904	811.448	0	0	802.792	4949.21	0	2541.73	4809.21	449.464	3059.08	1340.16	0	929.932	2124.73	515.222	5413.69	558.468	6637.18	4030.6	1478.44	1927.35	483.241	990.973	4467.7	4519.19	1592.22	1912.1	2214.26
A6NKF1	A6NKF1|SAC31	SAC31	SAC31	FALSE	FALSE	FALSE	FALSE	FALSE	FALSE	FALSE	FALSE	FALSE	FALSE	FALSE	0	0	0	0	0	0	0	0	0	0	0	298.483	286.935	349.223	316.636	296.379	288.439	287.318	0	374.455	433.367	535.958	507.105	394.992	0	4690.24	0	449.261	407.415	0	244.071	261.111	0	529.496	0
A6NKF2	A6NKF2|ARI3C	ARID3C	ARI3C	FALSE	FALSE	FALSE	FALSE	FALSE	FALSE	FALSE	FALSE	FALSE	FALSE	FALSE	0	0	0	0	0	0	0	0	0	0	0	0	0	0	0	0	0	0	0	0	0	0	0	0	0	0	0	0	0	0	0	0	0	0	0
A6NKF7	A6NKF7|TM88B	TMEM88B	TM88B	FALSE	FALSE	FALSE	FALSE	FALSE	FALSE	FALSE	FALSE	FALSE	FALSE	FALSE	0	0	0	0	0	0	0	0	0	0	0	0	0	0	0	0	0	0	0	0	0	0	0	0	0	0	0	0	0	0	0	0	0	0	0
A6NKG5	A6NKG5|RTL1	RTL1	RTL1	FALSE	FALSE	FALSE	FALSE	FALSE	FALSE	FALSE	FALSE	FALSE	FALSE	FALSE	0	0	0	0	0	0	0	0	0	0	0	0	0	0	0	0	0	0	0	252.56	0	0	352.273	419.253	0	0	0	0	0	0	0	0	0	0	0
A6NKL6	A6NKL6|T200C	TMEM200C	T200C	FALSE	FALSE	FALSE	FALSE	FALSE	FALSE	FALSE	FALSE	FALSE	FALSE	FALSE	0	0	0	0	0	0	0	0	0	0	835.235	478.285	889.83	606.185	528.7	920.454	789.897	792.429	1118.03	749.074	431.091	608.393	560.528	772.391	378.868	0	242.507	897.163	881.761	996.676	1174.28	109.353	0	0	0
A6NKN8	A6NKN8|PC4L1	PCP4L1	PC4L1	FALSE	FALSE	FALSE	FALSE	FALSE	FALSE	FALSE	FALSE	FALSE	FALSE	FALSE	0	538.151	0	0	0	0	0	0	1396.04	0	0	0	0	0	0	0	0	0	0	0	0	0	0	0	0	0	0	0	0	0	0	0	382.682	0	0
A6NKT7	A6NKT7|RGPD3	RGPD3	RGPD3	FALSE	FALSE	FALSE	FALSE	FALSE	FALSE	FALSE	FALSE	FALSE	FALSE	FALSE	0	0	0	0	0	0	0	0	0	0	794.411	1775.44	3579.61	2166.27	617.061	5745.69	2604.19	591.383	680.202	1143.93	2146.54	1655.08	2592.09	722.696	0	504.9	0	3368.63	6025.46	1748.93	6907.94	1613.35	1042.91	3016.96	2158.49
A6NL05	A6NL05|F74A7	F74A7	F74A7	FALSE	FALSE	FALSE	TRUE	FALSE	FALSE	FALSE	FALSE	FALSE	FALSE	FALSE	0	0	0	0	0	0	0	0	0	0	0	0	0	0	0	0	0	0	0	0	0	0	0	0	0	0	0	0	0	0	0	0	0	0	0
A6NL88	A6NL88|SHSA7	SHISA7	SHSA7	FALSE	FALSE	FALSE	TRUE	FALSE	FALSE	FALSE	FALSE	FALSE	FALSE	FALSE	0	0	0	0	0	0	0	0	0	0	387.081	513.008	0	542.132	242.487	368.869	531.202	1125.85	614.417	379.363	552.242	484.595	602.587	476.997	530.071	561.757	616.172	374.347	605.242	556.729	616.916	324.964	0	0	0
A6NLC5	A6NLC5|CC070	C3orf70	CC070	FALSE	FALSE	FALSE	FALSE	FALSE	FALSE	FALSE	FALSE	FALSE	FALSE	FALSE	0	0	0	0	0	0	0	0	0	0	0	0	0	0	0	0	0	0	0	0	0	0	0	0	0	0	0	0	0	0	0	0	0	0	0
A6NLF2	A6NLF2|ELB3D	ELOA3D	ELB3D	FALSE	FALSE	FALSE	FALSE	FALSE	FALSE	FALSE	FALSE	FALSE	FALSE	FALSE	0	0	0	0	0	0	0	0	0	0	0	0	0	0	0	0	0	0	0	0	0	0	0	0	0	0	0	0	0	0	0	0	0	0	0
A6NLP5	A6NLP5|TTC36	TTC36	TTC36	FALSE	FALSE	FALSE	FALSE	FALSE	FALSE	FALSE	FALSE	FALSE	FALSE	FALSE	0	0	0	0	0	0	0	0	0	0	0	0	0	0	0	0	0	0	0	0	0	0	0	0	0	0	0	0	0	0	0	0	548.611	1468.5	1140.77
A6NLU5	A6NLU5|VTM2B	VSTM2B	VTM2B	FALSE	FALSE	FALSE	TRUE	FALSE	FALSE	FALSE	FALSE	FALSE	FALSE	FALSE	0	0	0	0	0	0	0	0	0	0	0	0	0	0	0	0	0	0	0	0	0	0	0	0	0	0	0	0	0	0	0	0	592.603	768.294	636.11
A6NM10	A6NM10|AQ12B	AQP12B	AQ12B	FALSE	FALSE	FALSE	FALSE	FALSE	FALSE	FALSE	FALSE	FALSE	FALSE	FALSE	0	0	0	0	0	0	0	0	0	0	0	0	0	0	0	0	0	0	0	0	0	0	0	0	0	0	0	0	0	0	0	0	0	0	0
A6NM28	A6NM28|ZFP92	ZFP92	ZFP92	FALSE	FALSE	FALSE	FALSE	FALSE	FALSE	FALSE	FALSE	FALSE	FALSE	FALSE	0	0	0	0	0	0	0	0	0	0	0	0	761.174	239.752	665.321	0	0	260.049	0	0	240.893	394.67	0	0	936.068	383.419	635.624	823.133	1179.51	975.503	772.468	0	0	0	0
A6NM62	A6NM62|LRC53	LRRC53	LRC53	FALSE	FALSE	FALSE	TRUE	FALSE	FALSE	FALSE	FALSE	FALSE	FALSE	FALSE	0	0	0	0	0	0	0	0	0	0	0	0	0	0	0	0	0	0	0	0	0	0	0	0	0	0	0	0	0	0	0	0	142.985	0	427.705
A6NMB1	A6NMB1|SIG16	SIG16	SIG16	FALSE	FALSE	FALSE	TRUE	FALSE	FALSE	FALSE	FALSE	FALSE	FALSE	FALSE	0	0	0	0	0	0	0	0	0	0	0	0	0	0	0	0	0	0	0	0	0	0	0	0	0	0	0	0	0	0	0	0	220.16	171.21	201.039
A6NMB9	A6NMB9|FIGL2	FIGNL2	FIGL2	FALSE	FALSE	FALSE	FALSE	FALSE	FALSE	FALSE	FALSE	FALSE	FALSE	FALSE	0	0	0	0	0	0	0	0	0	0	0	0	0	0	0	0	0	0	0	0	0	0	0	0	0	0	0	0	0	0	0	0	246.248	455.736	493.157
A6NMD0	A6NMD0|IFM10	IFITM10	IFM10	FALSE	FALSE	FALSE	FALSE	FALSE	FALSE	FALSE	FALSE	FALSE	FALSE	FALSE	0	0	0	0	0	0	0	0	0	0	0	0	0	0	0	0	0	0	0	0	0	0	0	0	0	0	0	0	0	0	0	0	0	0	0
A6NMK8	A6NMK8|INY2B	INSYN2B	INY2B	FALSE	FALSE	FALSE	FALSE	FALSE	FALSE	FALSE	FALSE	FALSE	FALSE	FALSE	0	0	0	0	0	0	0	0	0	0	0	0	0	0	0	0	0	0	0	0	0	0	0	0	0	0	0	0	0	0	0	0	0	0	0
A6NMY6	A6NMY6|AXA2L	AXA2L	AXA2L	FALSE	FALSE	FALSE	FALSE	FALSE	FALSE	FALSE	FALSE	FALSE	FALSE	FALSE	0	0	0	0	0	0	0	0	0	0	0	0	0	0	0	0	0	0	0	0	0	0	0	0	0	0	0	0	0	0	0	0	455.53	805.062	673.725
A6NMZ5	A6NMZ5|O4C45	O4C45	O4C45	FALSE	FALSE	FALSE	FALSE	FALSE	FALSE	FALSE	FALSE	FALSE	FALSE	FALSE	0	0	0	0	0	0	0	0	0	0	0	0	0	0	0	0	0	0	0	0	0	0	0	0	0	0	0	0	0	0	0	0	0	0	0
A6NMZ7	A6NMZ7|CO6A6	COL6A6	CO6A6	FALSE	FALSE	FALSE	FALSE	FALSE	FALSE	FALSE	FALSE	FALSE	FALSE	FALSE	522.143	605.638	546.902	638.191	582.49	539.369	674.042	793.99	690.85	750.797	1524.62	1811.15	1249.2	1956.5	1284.47	1798.82	1427.44	1518.21	657.354	1998.26	1368.88	1595.17	1393.42	1505.03	1123.96	1197.97	1038.61	1653.57	2244.56	1271.88	1928.68	1248.57	2391.02	3327.43	4083.98
A6NN06	A6NN06|U633A	U633A	U633A	FALSE	FALSE	FALSE	FALSE	FALSE	FALSE	FALSE	FALSE	FALSE	FALSE	FALSE	0	0	0	0	0	0	0	0	0	0	0	0	0	0	0	0	0	0	0	0	0	0	0	0	0	0	0	0	0	0	0	0	1936.51	4450.53	1412.59
A6NN73	A6NN73|GOG8C	GOG8C	GOG8C	FALSE	FALSE	FALSE	FALSE	FALSE	FALSE	FALSE	FALSE	FALSE	FALSE	FALSE	0	0	0	0	0	0	0	0	0	0	0	0	0	0	0	0	0	0	0	0	0	0	0	0	0	0	0	0	0	0	0	0	0	0	0
A6NNA2	A6NNA2|SRRM3	SRRM3	SRRM3	FALSE	FALSE	FALSE	FALSE	FALSE	FALSE	FALSE	FALSE	FALSE	FALSE	FALSE	0	0	0	0	0	0	0	0	0	0	0	0	0	0	0	0	0	0	0	0	0	0	0	0	0	0	0	0	0	0	0	0	366.465	453.796	333.732
A6NNA5	A6NNA5|DRGX	DRGX	DRGX	FALSE	FALSE	FALSE	FALSE	FALSE	FALSE	FALSE	FALSE	FALSE	FALSE	FALSE	0	0	0	0	0	0	0	0	0	0	0	0	0	0	0	0	0	0	0	0	0	0	0	0	0	0	0	0	0	0	0	0	0	0	0
A6NNC1	A6NNC1|P12LL	P12LL	P12LL	TRUE	FALSE	FALSE	TRUE	FALSE	FALSE	FALSE	FALSE	FALSE	FALSE	FALSE	645.819	8742.17	627.434	1794.82	8264.67	11562.6	9403.17	1629.59	6919.48	10493.3	2398.56	787.016	0	762.467	654.258	8748.67	9243.74	14098.6	13657.4	1291.28	3506.91	5133.38	2253.21	2412.91	0	750.551	2448.69	24097.6	23764.7	18490.6	7366.31	12580.4	167.663	382.424	1540.04
A6NNE9	A6NNE9|MARHB	2021-03-11	MARHB	FALSE	FALSE	FALSE	FALSE	FALSE	FALSE	FALSE	FALSE	FALSE	FALSE	FALSE	330.47	284.564	0	290.736	378.008	318.217	290.902	0	349.652	421.967	242.747	234.694	745.568	250.074	305.099	945.796	515.112	0	0	220.907	169.023	0	367.726	207.531	268.941	252.277	309.945	0	669.846	227.362	375.682	0	0	0	0
A6NNM8	A6NNM8|TTL13	TTL13	TTL13	FALSE	FALSE	FALSE	FALSE	FALSE	FALSE	FALSE	FALSE	FALSE	FALSE	FALSE	0	0	0	0	0	0	0	0	0	0	388.393	0	1821.84	389.406	1135.21	191.105	286.475	414.32	433.747	394.453	1452.06	964.837	449.978	369.843	0	0	0	508.093	730.772	308.326	799.31	0	0	0	0
A6NNN8	A6NNN8|S38A8	SLC38A8	S38A8	FALSE	FALSE	FALSE	FALSE	FALSE	FALSE	FALSE	FALSE	FALSE	FALSE	FALSE	0	0	0	0	0	0	0	0	0	0	0	0	0	0	0	0	0	0	0	0	0	0	0	0	0	0	0	0	0	0	0	0	0	0	0
A6NNP5	A6NNP5|CC169	CCDC169	CC169	FALSE	FALSE	FALSE	FALSE	FALSE	FALSE	FALSE	FALSE	FALSE	FALSE	FALSE	0	0	0	0	0	0	0	0	0	0	0	0	0	0	0	0	0	0	0	0	0	0	0	0	0	0	0	0	0	0	0	0	0	0	0
A6NNT2	A6NNT2|CP096	C16orf96	CP096	FALSE	FALSE	FALSE	FALSE	FALSE	FALSE	FALSE	FALSE	FALSE	FALSE	FALSE	0	0	0	0	0	0	0	0	0	0	0	0	0	0	0	0	0	0	0	0	0	0	0	0	0	0	0	0	0	0	0	0	0	0	0
A6NNW6	A6NNW6|ENO4	ENO4	ENO4	FALSE	FALSE	FALSE	FALSE	FALSE	FALSE	FALSE	FALSE	FALSE	FALSE	FALSE	5036.22	750.862	3545.34	3643.56	4910.22	2235.43	475.236	3162.96	5553.73	2883.97	0	568.803	2772.74	432.787	1341.18	0	266.941	518.169	1452.8	0	475.867	384.885	351.788	0	432.935	416.099	0	771.401	594.758	831.368	934.221	474.069	855.716	3573.71	7385.95
A6NNZ2	A6NNZ2|TBB8L	TBB8L	TBB8L	FALSE	FALSE	FALSE	FALSE	FALSE	FALSE	FALSE	FALSE	FALSE	FALSE	FALSE	0	0	0	0	0	0	0	0	0	0	0	0	0	0	0	0	0	0	0	0	0	0	0	0	0	0	0	0	0	0	0	0	0	287.94	0
A6NP11	A6NP11|ZN716	ZNF716	ZN716	FALSE	FALSE	FALSE	FALSE	FALSE	FALSE	FALSE	FALSE	FALSE	FALSE	FALSE	0	0	0	0	0	0	0	0	0	0	0	0	0	0	0	0	0	0	0	0	0	0	0	0	0	0	0	0	0	0	0	0	1078.77	3204.72	2550.84
A6NP61	A6NP61|ZAR1L	ZAR1L	ZAR1L	FALSE	FALSE	FALSE	FALSE	FALSE	FALSE	FALSE	FALSE	FALSE	FALSE	FALSE	0	0	0	0	0	0	0	0	0	0	0	0	0	0	0	0	0	0	0	0	0	0	0	0	0	0	0	0	0	0	0	0	0	0	0
A6PVC2	A6PVC2|TTLL8	TTLL8	TTLL8	FALSE	FALSE	FALSE	FALSE	FALSE	FALSE	FALSE	FALSE	FALSE	FALSE	FALSE	0	0	0	0	0	0	0	0	0	0	0	0	0	371.519	397.058	0	0	367.786	233.997	0	230.002	284.71	0	232.603	305.159	375.808	256.414	572.424	0	0	0	0	0	0	0
A6PVS8	A6PVS8|LRIQ3	LRRIQ3	LRIQ3	FALSE	FALSE	FALSE	FALSE	FALSE	FALSE	FALSE	FALSE	FALSE	FALSE	FALSE	2481.16	539.331	232.248	0	370.662	352.475	676.758	825.333	0	0	0	0	0	0	0	0	0	0	0	0	0	0	0	0	0	0	0	0	0	0	0	0	202.649	0	0
A6QL63	A6QL63|BTBDB	BTBD11	BTBDB	FALSE	FALSE	FALSE	TRUE	FALSE	FALSE	FALSE	FALSE	FALSE	FALSE	FALSE	0	0	0	0	0	0	0	0	0	0	558.032	911.262	1191.31	400.634	311.72	1171.16	269.684	464.001	475.079	616.63	350.597	441.168	1048.47	1411.68	393.525	967.718	478.853	1145.77	1093.98	701.107	879.021	312.45	0	0	0
A6QL64	A6QL64|AN36A	AN36A	AN36A	FALSE	FALSE	FALSE	FALSE	FALSE	FALSE	TRUE	FALSE	FALSE	FALSE	FALSE	0	0	0	0	0	0	0	0	0	0	0	0	0	0	0	0	0	0	0	0	0	0	0	0	0	0	0	0	0	0	0	0	0	0	0
A6ZKI3	A6ZKI3|RTL8C	RTL8C	RTL8C	FALSE	FALSE	FALSE	FALSE	FALSE	FALSE	TRUE	FALSE	FALSE	FALSE	FALSE	0	0	0	0	0	0	0	0	0	0	0	1127.67	381.03	1254.93	434.068	454.212	401.931	522.439	0	0	0	0	419.435	940.414	0	0	0	0	0	0	0	0	0	0	0
A7E2F4	A7E2F4|GOG8A	GOLGA8A	GOG8A	FALSE	FALSE	FALSE	FALSE	FALSE	FALSE	FALSE	FALSE	FALSE	FALSE	FALSE	0	0	0	0	0	0	0	0	0	0	0	0	0	0	0	0	0	0	0	0	0	0	0	0	0	0	0	0	0	0	0	0	0	0	0
A7E2S9	A7E2S9|A30BL	A30BL	A30BL	FALSE	FALSE	FALSE	FALSE	FALSE	FALSE	FALSE	FALSE	FALSE	FALSE	FALSE	0	0	0	0	0	0	0	0	0	0	0	0	0	0	0	0	0	0	0	0	0	0	0	0	0	0	0	0	0	0	0	0	0	0	0
A7E2V4	A7E2V4|ZSWM8	ZSWIM8	ZSWM8	TRUE	FALSE	FALSE	FALSE	FALSE	FALSE	TRUE	FALSE	FALSE	FALSE	FALSE	779.628	724.615	799.144	633.383	944.284	533.482	434.381	1171.95	352.345	1063.98	2265.48	1959.48	2039.19	1039.25	1136.37	1789.38	2069.34	1659.8	243.879	2060.73	1065.68	1666.2	1148.7	1662.2	1343.77	2288.52	1335.04	2294.6	2864.73	2543.02	2483.76	1258.45	703.134	1884.5	2018.35
A7E2Y1	A7E2Y1|MYH7B	MYH7B	MYH7B	FALSE	FALSE	FALSE	FALSE	FALSE	FALSE	FALSE	FALSE	FALSE	FALSE	FALSE	0	0	0	0	0	0	0	0	0	0	251.997	346.226	0	245.841	239.713	390.885	393.727	201.24	424.841	214.307	371.904	330.937	0	351.74	0	0	285.284	392.13	0	511.209	703.145	869.064	980.616	1402.5	1325.02
A7KAX9	A7KAX9|RHG32	ARHGAP32	RHG32	FALSE	FALSE	FALSE	FALSE	FALSE	FALSE	TRUE	FALSE	FALSE	FALSE	FALSE	1736.52	1195.54	2216.81	1497.85	1864.59	922.069	1153.33	1121.34	1821.53	2930.27	1136.76	907.676	2170.55	796.5	801.202	970.081	978.898	1136.79	1193.48	779.025	1147.31	953.544	808.515	1154.1	1005.22	836.102	329.377	1126.67	1183.66	1010	1638.89	1372.27	277.422	815.91	693.93
A7MBM2	A7MBM2|DISP2	DISP2	DISP2	FALSE	FALSE	FALSE	FALSE	FALSE	FALSE	FALSE	FALSE	FALSE	FALSE	FALSE	0	0	0	0	0	0	0	0	0	0	0	0	0	0	0	0	0	0	0	0	0	0	0	0	0	0	0	0	0	0	0	0	0	0	0
A7MCY6	A7MCY6|TBKB1	TBKBP1	TBKB1	FALSE	FALSE	FALSE	FALSE	FALSE	FALSE	TRUE	FALSE	FALSE	FALSE	FALSE	0	0	0	0	0	0	0	0	0	0	0	0	0	0	0	0	0	0	0	0	0	0	0	0	0	0	0	0	0	0	0	0	292.052	347.548	280.529
A7MD48	A7MD48|SRRM4	SRRM4	SRRM4	FALSE	FALSE	FALSE	FALSE	FALSE	FALSE	FALSE	FALSE	FALSE	FALSE	FALSE	8087.09	5067.03	1304.49	4679.54	9285.14	2538.62	8305.38	7265.3	0	0	0	0	0	0	0	0	0	0	0	0	0	0	0	0	0	0	0	0	0	0	0	0	0	0	0
A7XYQ1	A7XYQ1|SOBP	SOBP	SOBP	FALSE	FALSE	FALSE	FALSE	FALSE	FALSE	TRUE	FALSE	FALSE	FALSE	FALSE	0	0	0	0	0	0	0	0	0	0	0	0	0	0	0	0	0	0	0	0	0	0	0	0	0	0	0	0	0	0	0	0	2031.81	884.416	1601.34
A8CG34	A8CG34|P121C	P121C	P121C	FALSE	FALSE	FALSE	TRUE	FALSE	FALSE	FALSE	FALSE	FALSE	FALSE	FALSE	292.434	286.068	298.288	282.35	317.36	335.576	303.078	430.167	334.444	483.638	480.355	477.492	694.787	470.713	442.067	361.922	553.433	554.449	499.602	490.103	482.201	450.496	414.527	420.082	0	0	0	402.457	573.976	535.223	565.902	527.558	0	0	0
A8K0R7	A8K0R7|ZN839	ZNF839	ZN839	FALSE	FALSE	FALSE	FALSE	FALSE	FALSE	TRUE	FALSE	FALSE	FALSE	FALSE	0	0	0	0	0	0	0	0	0	0	0	0	0	0	0	0	0	0	0	0	0	0	0	0	0	0	0	0	0	0	0	0	0	0	0
A8K0S8	A8K0S8|ME3L2	ME3L2	ME3L2	FALSE	FALSE	FALSE	FALSE	FALSE	FALSE	FALSE	FALSE	FALSE	FALSE	FALSE	0	0	0	0	0	0	0	0	0	0	0	0	0	0	0	0	0	0	0	0	0	0	0	0	0	0	0	0	0	0	0	0	0	0	0
A8K0Z3	A8K0Z3|WASH1	WASHC1	WASH1	FALSE	FALSE	FALSE	FALSE	FALSE	FALSE	FALSE	FALSE	FALSE	FALSE	FALSE	0	0	0	0	0	0	0	0	0	0	0	0	0	0	0	0	0	0	0	0	0	0	0	0	0	0	0	0	0	0	0	0	0	0	0
A8K2U0	A8K2U0|A2ML1	A2ML1	A2ML1	TRUE	FALSE	FALSE	FALSE	FALSE	FALSE	FALSE	FALSE	FALSE	FALSE	FALSE	6689.32	6214.72	5169.59	6733.14	7716.6	8690.61	7301.28	19979.6	6888.94	4794.84	2155.78	1690.85	4118.23	2008.52	3021.08	1680.75	2254.93	3324.57	1864.14	2449.07	2238.96	3062.27	3463.95	2271.58	245.548	494.973	755.963	7183.57	2723.13	3309.64	4397.44	1446.29	10180.3	10806.9	20340.6
A8K7I4	A8K7I4|CLCA1	CLCA1	CLCA1	FALSE	FALSE	FALSE	FALSE	FALSE	FALSE	FALSE	FALSE	FALSE	FALSE	FALSE	4153.98	3935.98	4380.75	3474.68	3481.43	1139.33	1524.39	5229.23	2959.68	9323.86	0	0	0	0	0	0	0	0	0	0	0	0	0	0	0	0	0	0	0	0	0	0	0	0	0
A8K8P3	A8K8P3|SFI1	SFI1	SFI1	FALSE	FALSE	FALSE	FALSE	FALSE	FALSE	TRUE	FALSE	FALSE	FALSE	FALSE	0	0	0	0	0	0	0	0	0	0	0	0	0	0	0	0	0	0	0	0	0	0	0	0	0	0	0	0	0	0	0	0	0	0	0
A8MPS7	A8MPS7|YDJC	YDJC	YDJC	FALSE	FALSE	FALSE	FALSE	FALSE	FALSE	TRUE	FALSE	FALSE	FALSE	FALSE	0	0	0	0	0	0	0	0	0	0	0	0	0	0	0	0	0	0	0	0	0	0	0	0	0	0	0	0	0	0	0	0	0	0	0
A8MPX8	A8MPX8|PP2D1	PP2D1	PP2D1	FALSE	TRUE	FALSE	FALSE	FALSE	FALSE	FALSE	FALSE	FALSE	FALSE	FALSE	0	0	0	0	0	0	0	0	0	0	0	0	0	0	0	0	0	0	0	0	0	0	0	0	0	0	0	0	0	0	0	0	0	0	0
A8MQ14	A8MQ14|ZN850	ZNF850	ZN850	FALSE	FALSE	FALSE	FALSE	FALSE	FALSE	TRUE	FALSE	FALSE	FALSE	FALSE	0	0	0	0	0	0	0	0	0	0	296.138	296.576	241.366	232.475	628.883	366.072	235.589	5654.77	5263.72	164.663	242.132	336.698	289.08	0	0	0	4936.94	1007.26	4725.33	7844.26	616.765	945.81	7038.05	11785.1	3620.23
A8MQ27	A8MQ27|NEU1B	NEURL1B	NEU1B	FALSE	FALSE	FALSE	FALSE	FALSE	FALSE	FALSE	FALSE	FALSE	FALSE	FALSE	0	0	0	0	0	0	0	0	0	0	0	0	0	0	0	0	0	0	0	0	0	0	0	0	0	0	0	0	0	0	0	0	0	0	0
A8MSI8	A8MSI8|LYRM9	LYRM9	LYRM9	FALSE	FALSE	FALSE	FALSE	FALSE	FALSE	TRUE	FALSE	FALSE	FALSE	FALSE	0	0	0	0	0	0	0	0	0	0	0	0	0	0	0	0	0	0	0	0	0	0	0	0	0	0	0	0	0	0	0	0	0	0	0
A8MT33	A8MT33|SYC1L	SYCE1L	SYC1L	FALSE	FALSE	FALSE	FALSE	FALSE	FALSE	TRUE	FALSE	FALSE	FALSE	FALSE	0	0	0	0	0	0	0	0	0	0	0	0	0	0	0	0	0	0	0	0	0	0	0	0	0	0	0	0	0	0	0	0	0	0	745.435
A8MT65	A8MT65|ZN891	ZNF891	ZN891	FALSE	FALSE	FALSE	FALSE	FALSE	FALSE	TRUE	FALSE	FALSE	FALSE	FALSE	0	0	0	0	0	0	0	0	0	0	3777.81	693.277	1541.11	2226.38	1780.66	532.915	0	6004.04	0	1053.09	708.732	1455.08	2064.97	2496.14	0	0	0	1906.16	630.774	1163.76	4942.85	1395.55	0	0	0
A8MT69	A8MT69|CENPX	CENPX	CENPX	FALSE	FALSE	FALSE	FALSE	FALSE	FALSE	TRUE	FALSE	FALSE	FALSE	FALSE	837.262	778.759	950.806	757.451	1240.57	949.619	446.68	2910.9	0	0	418.841	340.748	423.782	304.196	231.013	497.335	614.687	898.321	0	301.477	546.764	682.453	295.224	691.573	503.962	0	144.118	566.098	245.95	614.555	826.999	232.122	254.997	615.365	329.535
A8MT70	A8MT70|ZBBX	ZBBX	ZBBX	FALSE	FALSE	FALSE	FALSE	FALSE	FALSE	FALSE	FALSE	FALSE	FALSE	FALSE	0	0	237.931	535.841	410.011	0	0	425.289	477.225	514.597	505.887	550.643	516.465	451.431	586.795	768.277	622.274	387.912	419.657	473.75	495.268	514.775	341.313	385.955	569.631	353.357	760.274	514.548	542.956	505.009	1188.59	522.762	0	0	0
A8MTA8	A8MTA8|F166B	FAM166B	F166B	FALSE	FALSE	FALSE	FALSE	FALSE	FALSE	FALSE	FALSE	FALSE	FALSE	FALSE	0	0	0	0	0	0	0	0	0	0	0	0	0	0	0	0	0	0	0	0	0	0	0	0	0	0	0	0	0	0	0	0	0	0	0
A8MTI9	A8MTI9|PRS47	PRS47	PRS47	FALSE	FALSE	FALSE	FALSE	FALSE	FALSE	FALSE	FALSE	FALSE	FALSE	FALSE	0	0	0	0	0	0	0	0	0	0	297.544	425.356	285.782	362.236	355.949	545.302	414.028	952.761	489.904	464.308	394.693	366.206	364.714	395.299	0	0	0	550.487	481.017	453.865	361.466	478.242	0	0	0
A8MTJ3	A8MTJ3|GNAT3	GNAT3	GNAT3	FALSE	FALSE	FALSE	FALSE	FALSE	FALSE	FALSE	FALSE	FALSE	FALSE	FALSE	0	0	0	0	0	0	0	0	0	0	0	0	0	0	0	0	0	0	0	0	0	0	0	0	0	0	0	0	0	0	0	0	0	0	0
A8MTL9	A8MTL9|HMSD	HMSD	HMSD	FALSE	FALSE	FALSE	FALSE	FALSE	FALSE	FALSE	FALSE	FALSE	FALSE	FALSE	0	0	0	0	0	0	0	0	0	0	293.786	283.344	0	245.711	231.536	206.554	0	330.588	0	0	0	391.417	453.663	0	189.932	191.409	164.443	786.796	329.036	341.419	280.149	0	0	0	0
A8MTQ0	A8MTQ0|NOTO	NOTO	NOTO	FALSE	FALSE	FALSE	FALSE	FALSE	FALSE	FALSE	FALSE	FALSE	FALSE	FALSE	0	0	0	0	0	0	0	0	0	0	0	0	0	0	0	0	0	0	0	0	0	0	0	0	0	0	0	0	0	0	0	0	2228.34	1435.23	2629.01
A8MTT3	A8MTT3|CEBOS	CEBPZOS	CEBOS	FALSE	FALSE	FALSE	TRUE	FALSE	FALSE	TRUE	FALSE	FALSE	FALSE	FALSE	0	0	0	0	0	0	0	0	0	0	0	0	0	0	0	0	0	0	0	0	0	0	0	0	0	0	0	0	0	0	0	0	0	0	0
A8MTY0	A8MTY0|ZN724	ZN724	ZN724	FALSE	FALSE	FALSE	FALSE	FALSE	FALSE	FALSE	FALSE	FALSE	FALSE	FALSE	0	0	0	0	0	0	0	0	0	0	0	0	0	0	0	0	0	0	0	0	0	0	0	0	0	0	0	0	0	0	0	0	0	0	0
A8MTZ0	A8MTZ0|BBIP1	BBIP1	BBIP1	FALSE	FALSE	FALSE	FALSE	FALSE	FALSE	TRUE	FALSE	FALSE	FALSE	FALSE	0	0	0	0	0	0	0	0	0	0	0	0	0	0	0	0	0	0	0	0	0	0	0	0	0	0	0	0	0	0	0	0	221.083	268.591	281.234
A8MU10	A8MU10|YQ047	YQ047	YQ047	FALSE	FALSE	FALSE	FALSE	FALSE	FALSE	FALSE	FALSE	FALSE	FALSE	FALSE	3469.38	2411.05	1721.39	901.392	2084.61	357.534	580.3	2777.49	2733.5	3828.97	288.822	2993.88	1673.69	927.017	689.228	1103.18	832.781	1644.58	1792.18	359.565	621.946	1610.58	340.223	365.477	1007	1125.41	787.306	1833.47	1215.82	2286.44	2552.21	2432.34	3018.16	4023.85	2400.96
A8MU46	A8MU46|SMTL1	SMTL1	SMTL1	FALSE	FALSE	FALSE	FALSE	FALSE	FALSE	FALSE	FALSE	FALSE	FALSE	FALSE	0	0	0	0	0	0	0	0	0	0	0	0	0	0	0	0	0	0	0	0	0	0	0	0	0	0	0	0	0	0	0	0	0	0	0
A8MU93	A8MU93|CQ100	CQ100	CQ100	FALSE	FALSE	FALSE	FALSE	FALSE	FALSE	FALSE	FALSE	FALSE	FALSE	FALSE	0	0	0	0	0	0	0	0	0	0	0	0	0	0	0	0	0	0	0	0	0	0	0	0	0	0	0	0	0	0	0	0	0	0	0
A8MUH7	A8MUH7|PDZ1P	PDZ1P	PDZ1P	FALSE	FALSE	FALSE	FALSE	FALSE	FALSE	FALSE	FALSE	FALSE	FALSE	FALSE	0	0	0	0	0	0	0	0	0	0	0	0	0	0	0	0	0	0	0	0	0	0	0	0	0	0	0	0	0	0	0	0	0	0	0
A8MUU1	A8MUU1|FB5L3	FB5L3	FB5L3	FALSE	FALSE	FALSE	FALSE	FALSE	FALSE	FALSE	FALSE	FALSE	FALSE	FALSE	0	0	0	0	0	0	0	0	0	0	0	0	0	0	0	0	0	0	0	0	0	0	0	0	0	0	0	0	0	0	0	0	577.356	0	365.486
A8MV24	A8MV24|CQ098	C17orf98	CQ098	FALSE	FALSE	FALSE	FALSE	FALSE	FALSE	FALSE	FALSE	FALSE	FALSE	FALSE	0	0	0	0	0	0	0	0	0	0	0	0	0	0	0	0	0	0	0	0	0	0	0	0	0	0	0	0	0	0	0	0	1677.06	2721.27	1460.69
A8MV65	A8MV65|VGLL3	VGLL3	VGLL3	FALSE	FALSE	FALSE	FALSE	FALSE	FALSE	FALSE	FALSE	FALSE	FALSE	FALSE	0	0	0	0	0	0	0	0	0	0	102.378	0	0	0	0	246.22	163.252	0	0	364.776	570.341	412.317	674.631	636.811	281.73	337.311	201.848	0	0	0	0	0	0	0	0
A8MV81	A8MV81|HIG1C	HIGD1C	HIG1C	FALSE	FALSE	FALSE	FALSE	FALSE	FALSE	FALSE	FALSE	FALSE	FALSE	FALSE	0	0	0	0	0	0	0	0	0	0	0	0	0	0	0	0	0	0	0	0	0	0	0	0	0	0	0	0	0	0	0	0	0	0	0
A8MVJ9	A8MVJ9|HPF1L	HPF1L	HPF1L	FALSE	FALSE	FALSE	FALSE	FALSE	FALSE	FALSE	FALSE	FALSE	FALSE	FALSE	0	0	0	0	0	0	0	0	0	0	325.775	283.23	453.562	297.336	380.776	335.241	295.815	339.111	292.741	296.131	299.794	306.41	307.585	311.154	443.949	329.195	532.298	344.538	378.399	347.918	327.075	326.703	0	0	0
A8MVM7	A8MVM7|YD021	YD021	YD021	FALSE	FALSE	FALSE	FALSE	FALSE	FALSE	FALSE	FALSE	FALSE	FALSE	FALSE	0	0	0	0	0	0	0	0	0	0	0	0	0	0	0	0	0	0	0	0	0	0	0	0	0	0	0	0	0	0	0	0	0	0	0
A8MVS1	A8MVS1|Z705F	Z705F	Z705F	FALSE	FALSE	FALSE	FALSE	FALSE	FALSE	FALSE	FALSE	FALSE	FALSE	FALSE	290.671	537.099	3419.16	3771.47	1392.23	559.776	0	2642.68	742.916	0	0	0	0	0	0	0	0	0	0	0	0	0	0	0	0	0	0	0	0	0	0	0	499.79	611.558	562.298
A8MVW0	A8MVW0|F1712	FAM171A2	F1712	FALSE	FALSE	FALSE	TRUE	FALSE	FALSE	FALSE	FALSE	FALSE	FALSE	FALSE	0	0	0	0	0	0	0	0	0	0	0	0	0	0	0	0	0	0	0	0	0	0	0	0	0	0	0	0	0	0	0	0	310.625	475.752	482.512
A8MVX0	A8MVX0|ARG33	ARHGEF33	ARG33	FALSE	FALSE	FALSE	FALSE	FALSE	FALSE	FALSE	FALSE	FALSE	FALSE	FALSE	0	0	0	0	0	0	0	0	0	0	0	0	0	0	0	0	0	0	0	832.256	0	399.777	0	0	386.347	168.746	0	0	0	0	0	466.36	0	0	0
A8MW92	A8MW92|P20L1	PHF20L1	P20L1	FALSE	FALSE	FALSE	FALSE	FALSE	FALSE	TRUE	FALSE	FALSE	FALSE	FALSE	266.395	276.98	331.036	274.297	281.728	270.363	244.673	390.192	320.197	340.442	0	0	0	0	0	0	0	0	0	0	0	0	0	0	0	0	0	0	0	0	0	0	0	0	0
A8MW95	A8MW95|BECN2	BECN2	BECN2	FALSE	FALSE	FALSE	FALSE	FALSE	FALSE	FALSE	FALSE	FALSE	FALSE	FALSE	0	0	0	0	0	0	0	0	0	0	0	0	0	0	0	0	0	0	0	0	0	0	0	0	0	0	0	0	0	0	0	0	0	0	0
A8MW99	A8MW99|MEI4	MEI4	MEI4	FALSE	FALSE	FALSE	FALSE	FALSE	FALSE	FALSE	FALSE	FALSE	FALSE	FALSE	0	0	0	0	0	0	0	0	0	0	0	0	0	0	0	0	0	0	0	0	0	0	0	0	0	0	0	0	0	0	0	0	0	0	0
A8MWA4	A8MWA4|Z705E	Z705E	Z705E	FALSE	FALSE	FALSE	FALSE	FALSE	FALSE	FALSE	FALSE	FALSE	FALSE	FALSE	290.671	537.099	3419.16	3771.47	1392.23	559.776	0	2642.68	742.916	0	0	0	0	0	0	0	0	0	0	0	0	0	0	0	0	0	0	0	0	0	0	0	0	0	0
A8MWD9	A8MWD9|RUXGL	RUXGL	RUXGL	FALSE	FALSE	FALSE	FALSE	FALSE	FALSE	FALSE	FALSE	FALSE	FALSE	FALSE	675.379	559.536	453.027	1051.75	1001.52	1353.23	612.112	1567.01	855.813	2071.36	804.093	598.978	863.889	554.906	644.054	1221.44	1239.12	758.831	504.906	978.314	806.28	963.632	642.97	707.926	516.603	678.445	865.087	525.959	885.32	621.783	944.74	549.292	383.891	584.89	556.819
A8MWE9	A8MWE9|EFCB8	EFCB8	EFCB8	FALSE	FALSE	FALSE	FALSE	FALSE	FALSE	FALSE	FALSE	FALSE	FALSE	FALSE	0	0	0	0	0	0	0	0	0	0	0	0	0	0	0	0	0	0	0	0	0	0	0	0	0	0	0	0	0	0	0	0	8116.09	2560.54	9169.99
A8MWP4	A8MWP4|YU008	YU008	YU008	FALSE	FALSE	FALSE	FALSE	FALSE	FALSE	FALSE	FALSE	FALSE	FALSE	FALSE	0	0	0	0	0	0	0	0	0	0	0	0	0	0	0	0	0	0	0	0	0	0	0	0	0	0	0	0	0	0	0	0	0	0	0
A8MWP6	A8MWP6|YQ019	YQ019	YQ019	FALSE	FALSE	FALSE	FALSE	FALSE	FALSE	FALSE	FALSE	FALSE	FALSE	FALSE	0	0	0	0	0	0	0	0	0	0	0	0	0	0	0	0	0	0	0	0	0	0	0	0	0	0	0	0	0	0	0	0	0	0	0
A8MWX3	A8MWX3|WASH4	WASH4	WASH4	FALSE	FALSE	FALSE	FALSE	FALSE	FALSE	FALSE	FALSE	FALSE	FALSE	FALSE	0	0	0	0	0	0	0	0	0	0	0	0	0	0	0	0	0	0	0	0	0	0	0	0	0	0	0	0	0	0	0	0	0	0	0
A8MWY0	A8MWY0|K132L	KIAA1324L	K132L	FALSE	FALSE	FALSE	TRUE	FALSE	FALSE	TRUE	FALSE	FALSE	FALSE	FALSE	0	0	0	0	0	0	0	0	0	0	0	0	0	0	0	0	0	0	0	0	0	0	0	0	0	0	0	0	0	0	0	0	0	0	0
A8MX19	A8MX19|F90AC	F90AC	F90AC	FALSE	FALSE	FALSE	FALSE	FALSE	FALSE	FALSE	FALSE	FALSE	FALSE	FALSE	0	0	0	0	0	0	0	0	0	0	0	0	0	0	0	0	0	0	0	0	0	0	0	0	0	0	0	0	0	0	0	0	0	0	0
A8MXE2	A8MXE2|YI036	YI036	YI036	FALSE	FALSE	FALSE	TRUE	FALSE	FALSE	FALSE	FALSE	FALSE	FALSE	FALSE	0	0	0	0	0	0	0	0	0	0	0	0	542.484	0	300.306	385.851	0	624.318	0	0	0	0	0	0	373.399	283.582	314.353	236.28	1211.54	0	791.975	0	0	0	0
A8MXQ7	A8MXQ7|YH010	YH010	YH010	FALSE	FALSE	FALSE	FALSE	FALSE	FALSE	FALSE	FALSE	FALSE	FALSE	FALSE	0	0	0	0	0	0	0	0	0	0	0	0	0	0	0	0	0	0	0	0	0	0	0	0	0	0	0	0	0	0	0	0	0	0	0
A8MXT2	A8MXT2|MAGBH	MAGEB17	MAGBH	FALSE	FALSE	FALSE	FALSE	FALSE	FALSE	FALSE	FALSE	FALSE	FALSE	FALSE	484.432	498.016	446.106	258.564	350.119	366.701	507.75	772.259	611.269	719.468	0	0	0	0	0	0	0	0	0	0	0	0	0	0	0	0	0	0	0	0	0	0	0	0	0
A8MXV4	A8MXV4|NUD19	NUDT19	NUD19	TRUE	FALSE	FALSE	FALSE	FALSE	FALSE	TRUE	FALSE	FALSE	FALSE	FALSE	2010.57	1887.94	1589.37	1778.61	2416.28	2350.21	2090.94	3269.59	1549.93	2309.21	3096.49	2861.95	2097.82	2854.84	3440.88	3575.01	2542.09	2638.38	1892.11	1845.23	2194.5	1650.67	2108.77	2212.18	1142.61	1120.48	1408.48	2098.7	2537.35	2248.57	2487.99	1889.79	1254.29	1758.61	2289.97
A8MXV6	A8MXV6|CD15L	CDRT15L2	CD15L	FALSE	FALSE	FALSE	TRUE	FALSE	FALSE	FALSE	FALSE	FALSE	FALSE	FALSE	0	0	0	0	0	0	0	0	0	0	480.708	1068.59	2257.88	885.396	928.647	6812.83	1254.3	1554.22	730.955	1350.7	546.606	708.153	647.921	699.109	0	0	0	2013.51	1792.53	743.899	3129.22	547.484	0	0	0
A8MY62	A8MY62|BLML	BLML	BLML	FALSE	FALSE	FALSE	FALSE	FALSE	FALSE	FALSE	FALSE	FALSE	FALSE	FALSE	0	0	0	0	0	0	0	0	0	0	0	0	0	0	0	0	0	0	0	0	0	0	0	0	0	0	0	0	0	0	0	0	0	0	0
A8MYJ7	A8MYJ7|TTC34	TTC34	TTC34	FALSE	FALSE	FALSE	FALSE	FALSE	FALSE	FALSE	FALSE	FALSE	FALSE	FALSE	0	0	0	0	0	0	0	0	0	0	0	0	0	0	0	0	0	0	0	0	0	0	0	0	0	0	0	0	0	0	0	0	0	0	0
A8MYP8	A8MYP8|ODF3B	ODF3B	ODF3B	FALSE	FALSE	FALSE	FALSE	FALSE	FALSE	TRUE	FALSE	FALSE	FALSE	FALSE	0	0	0	0	0	0	0	0	0	0	0	0	0	0	0	0	0	0	0	0	0	0	0	0	0	0	0	0	0	0	0	0	0	0	0
A8MYU2	A8MYU2|KCNU1	KCNU1	KCNU1	FALSE	FALSE	FALSE	FALSE	FALSE	FALSE	FALSE	FALSE	FALSE	FALSE	FALSE	0	0	0	0	0	0	0	0	0	0	0	0	0	0	0	0	0	0	0	0	0	0	0	0	0	0	0	0	0	0	0	0	0	0	0
A8MYV0	A8MYV0|DCD2C	DCD2C	DCD2C	FALSE	FALSE	FALSE	FALSE	FALSE	FALSE	FALSE	FALSE	FALSE	FALSE	FALSE	0	0	0	0	0	0	0	0	0	0	0	0	0	0	0	0	0	0	0	0	0	0	0	0	0	0	0	0	0	0	0	0	0	0	0
A8MYZ0	A8MYZ0|MIY4B	MIY4B	MIY4B	FALSE	FALSE	FALSE	FALSE	FALSE	FALSE	FALSE	FALSE	FALSE	FALSE	FALSE	0	0	0	0	0	0	0	0	0	0	0	0	0	0	0	0	0	0	0	0	0	0	0	0	0	0	0	0	0	0	0	0	0	0	0
A8MYZ6	A8MYZ6|FOXO6	FOXO6	FOXO6	FALSE	FALSE	FALSE	FALSE	FALSE	FALSE	FALSE	FALSE	FALSE	FALSE	FALSE	0	0	0	0	0	0	0	0	0	0	0	0	0	0	0	0	0	0	0	0	0	0	0	0	0	0	0	0	0	0	0	0	0	0	0
A8MZ36	A8MZ36|EVPLL	EVPLL	EVPLL	FALSE	FALSE	FALSE	FALSE	FALSE	FALSE	FALSE	FALSE	FALSE	FALSE	FALSE	323.562	417.023	0	285.461	479.13	238.944	421.305	0	457.68	536.749	429.525	732.735	1424.97	1059.56	0	355.906	0	521.48	529.979	302.577	427.739	387.717	0	221.466	479.699	318.661	379.724	626.388	804.966	707.791	659.103	514.328	0	0	0
A8MZ59	A8MZ59|LEUTX	LEUTX	LEUTX	FALSE	FALSE	FALSE	FALSE	FALSE	FALSE	FALSE	FALSE	FALSE	FALSE	FALSE	0	0	0	0	0	0	0	0	0	0	0	0	0	0	0	0	0	0	0	0	0	0	0	0	0	0	0	0	0	0	0	0	0	0	0
A8MZ97	A8MZ97|CB074	C2orf74	CB074	FALSE	FALSE	FALSE	TRUE	FALSE	FALSE	TRUE	FALSE	FALSE	FALSE	FALSE	0	0	0	0	0	0	0	0	0	0	0	0	0	0	0	0	0	0	0	0	0	0	0	0	0	0	0	0	0	0	0	0	380.717	0	326.616
A8TX70	A8TX70|CO6A5	COL6A5	CO6A5	FALSE	FALSE	FALSE	FALSE	FALSE	FALSE	FALSE	FALSE	FALSE	FALSE	FALSE	559.905	600.592	507.838	449.169	668.997	603.408	496.032	0	0	304.2	819.815	1300.68	721.22	881.823	1281.63	891.129	1132.45	1251.16	409.323	738.575	811.383	1394.58	1003.72	733.216	221.806	0	816.825	1215.06	1554.42	1638.67	1366.15	1241.77	0	0	0
A9UHW6	A9UHW6|MI4GD	MIF4GD	MI4GD	FALSE	FALSE	FALSE	FALSE	FALSE	FALSE	TRUE	FALSE	FALSE	FALSE	FALSE	0	0	0	0	0	0	0	0	0	0	672.133	1048.3	568.47	484.678	525.6	705.514	619.693	890.741	563.338	329.169	709.989	1073.11	382.792	866.942	0	0	2598.18	859.335	397.807	687.984	734.074	0	0	0	0
A9YTQ3	A9YTQ3|AHRR	AHRR	AHRR	FALSE	FALSE	FALSE	FALSE	FALSE	FALSE	FALSE	TRUE	FALSE	FALSE	FALSE	0	0	0	0	0	0	0	0	0	0	0	0	0	0	0	0	0	0	0	0	0	0	0	0	0	0	0	0	0	0	0	0	0	0	0
A9Z1Z3	A9Z1Z3|FR1L4	FR1L4	FR1L4	FALSE	FALSE	FALSE	TRUE	FALSE	FALSE	FALSE	FALSE	FALSE	FALSE	FALSE	0	0	0	0	0	0	0	0	0	0	0	0	0	0	0	0	0	0	0	0	0	0	0	0	0	0	0	0	0	0	0	0	0	0	0
B0FP48	B0FP48|UPK3L	UPK3BL1	UPK3L	FALSE	FALSE	FALSE	TRUE	FALSE	FALSE	FALSE	FALSE	FALSE	FALSE	FALSE	1823.38	342.558	1698.9	1458.98	1646.45	721.478	518.969	2662.57	1846.33	2037.96	1516.38	723.682	10784.9	739.895	20157.8	1059.51	996.545	7080.33	785.04	736.168	523.616	769.38	763.202	875.719	0	0	0	1913.56	7373.86	3046.95	17885.9	1432.18	0	0	0
B0I1T2	B0I1T2|MYO1G	MYO1G	MYO1G	TRUE	FALSE	FALSE	FALSE	FALSE	FALSE	FALSE	FALSE	FALSE	FALSE	FALSE	3102.13	2923.32	4428.36	2899.49	3183.89	3713.01	2660.36	3074.09	971.772	1672.53	2669.79	2791.05	877.667	2454.6	1056.45	1463.57	2676.28	2491.1	728.203	1616.72	3413.75	1623.8	2175.08	348.935	2724.28	2143.86	3232.72	3004.09	4295.43	4818	3283.5	468.803	3876.75	4147.27	4464.47
B0YJ81	B0YJ81|HACD1	HACD1	HACD1	FALSE	TRUE	FALSE	FALSE	FALSE	FALSE	FALSE	FALSE	FALSE	FALSE	FALSE	0	0	0	0	0	0	0	0	0	0	0	0	0	0	0	0	0	0	0	0	0	0	0	0	0	0	0	0	0	0	0	0	0	0	0
B1AJZ9	B1AJZ9|FHAD1	FHAD1	FHAD1	FALSE	FALSE	FALSE	FALSE	FALSE	FALSE	FALSE	FALSE	FALSE	FALSE	FALSE	0	0	0	551.477	0	356.049	0	2139.49	0	0	661.161	672.005	892.113	850.567	804.741	460.82	1173.06	757.145	384.069	224.818	987.761	621.754	391.974	403.524	827.723	1855.93	1923.77	478.181	544.484	860.544	803.617	657.825	445.747	484.667	451.611
B1AK53	B1AK53|ESPN	ESPN	ESPN	FALSE	FALSE	FALSE	FALSE	FALSE	FALSE	FALSE	FALSE	FALSE	FALSE	FALSE	1098.09	787.23	1155.36	1188.01	1438.18	895.629	1229.39	2054.97	1119.88	1677.85	498.006	501.461	856.545	549.971	556.164	608.919	441.532	422.877	547.668	491.663	562.245	553.429	707.009	419.274	634.097	539.244	471.535	663.771	633.376	578.983	389.416	553.792	1237.45	727.768	945.057
B1ANS9	B1ANS9|WDR64	WDR64	WDR64	FALSE	FALSE	FALSE	FALSE	FALSE	FALSE	FALSE	FALSE	FALSE	FALSE	FALSE	629.97	0	0	0	0	479.736	479.421	0	516.311	0	0	0	0	384.8	0	0	0	0	0	0	0	0	0	0	0	0	406.113	0	0	0	383.741	0	0	0	0
B2CW77	B2CW77|KILIN	KLLN	KILIN	FALSE	FALSE	FALSE	FALSE	FALSE	FALSE	FALSE	FALSE	FALSE	FALSE	FALSE	0	0	0	0	0	0	0	0	0	0	0	0	0	0	0	0	0	0	0	0	0	0	0	0	0	0	0	0	0	0	0	0	434.378	0	4941.43
B2RBV5	B2RBV5|MRUPP	MRUPP	MRUPP	FALSE	FALSE	FALSE	FALSE	FALSE	FALSE	TRUE	FALSE	FALSE	FALSE	FALSE	0	0	0	0	0	0	0	0	0	0	164.638	1308.48	0	0	182.989	0	113.786	0	251.848	0	214.608	214.23	170.884	0	227.026	294.371	386.086	0	0	0	405.61	0	0	0	0
B2RC85	B2RC85|R10B2	RSPH10B	R10B2	FALSE	FALSE	FALSE	FALSE	FALSE	FALSE	FALSE	FALSE	FALSE	FALSE	FALSE	0	0	0	0	0	0	0	0	0	0	0	0	0	0	0	0	0	0	0	0	0	0	0	0	0	0	0	0	0	0	0	0	0	0	0
B2RNN3	B2RNN3|C1T9B	C1QTNF9B	C1T9B	FALSE	FALSE	FALSE	FALSE	FALSE	FALSE	FALSE	FALSE	FALSE	FALSE	FALSE	0	0	0	0	0	0	0	0	0	0	0	0	0	0	0	0	0	0	0	0	0	0	0	0	0	0	0	0	0	0	0	0	0	0	0
B2RPK0	B2RPK0|HGB1A	HGB1A	HGB1A	FALSE	FALSE	FALSE	FALSE	FALSE	FALSE	FALSE	FALSE	FALSE	FALSE	FALSE	0	0	0	0	0	0	0	0	0	0	0	0	0	0	0	0	0	0	0	0	0	0	0	0	0	0	0	0	0	0	0	0	0	0	0
B2RTY4	B2RTY4|MYO9A	MYO9A	MYO9A	FALSE	FALSE	FALSE	FALSE	FALSE	FALSE	TRUE	FALSE	FALSE	FALSE	FALSE	431.172	363.83	323.766	337.505	506.493	271.32	348.525	602.825	537.1	627.909	340.377	487.186	0	152.257	258.655	340.275	0	276.452	0	151.264	357.91	416.703	721.281	369.222	464.359	286.831	425.976	499.153	0	420.528	431.709	0	2349.48	3279.42	2475.51
B2RU33	B2RU33|POTEC	POTEC	POTEC	FALSE	FALSE	FALSE	FALSE	FALSE	FALSE	FALSE	FALSE	FALSE	FALSE	FALSE	0	0	0	0	0	0	0	0	0	0	0	0	0	0	0	0	0	0	0	0	0	0	0	0	0	0	0	0	0	0	0	0	0	0	0
B2RUZ4	B2RUZ4|SMIM1	SMIM1	SMIM1	FALSE	FALSE	FALSE	TRUE	FALSE	FALSE	TRUE	FALSE	FALSE	FALSE	FALSE	718.465	970.726	410.182	549.603	444.687	1241.58	1008.63	879.943	496.038	411.439	447.434	387.644	1498.81	304.856	414.598	589.902	1160.94	440.642	0	423.135	501.612	488.417	455.966	405.49	428.975	469.439	345.412	555.573	462.161	421.731	407.034	357.721	419.651	594.123	575.574
B2RXF5	B2RXF5|ZBT42	ZBTB42	ZBT42	FALSE	FALSE	FALSE	FALSE	FALSE	FALSE	FALSE	FALSE	FALSE	FALSE	FALSE	0	0	0	0	0	0	0	0	0	0	1233.34	1348.91	0	1755.28	4101.6	738.246	3529.02	3217.11	400.579	470.65	641.516	1082.36	935.904	1113.38	244.049	0	1432.43	3788.18	2742	2832.25	731.396	237.283	0	0	0
B2RXH4	B2RXH4|BTBDI	BTBD18	BTBDI	FALSE	FALSE	FALSE	FALSE	FALSE	FALSE	FALSE	FALSE	FALSE	FALSE	FALSE	0	0	0	0	0	0	0	0	0	0	0	0	0	0	0	0	0	0	0	0	0	0	0	0	0	0	0	0	0	0	0	0	0	0	0
B3EWF7	B3EWF7|EP2A2	EP2A2	EP2A2	FALSE	FALSE	FALSE	FALSE	FALSE	FALSE	FALSE	FALSE	FALSE	FALSE	FALSE	0	0	0	0	0	0	0	0	0	0	0	0	0	0	0	0	0	0	0	0	0	0	0	0	0	0	0	0	0	0	0	0	0	0	0
B3EWG3	B3EWG3|FM25A	FAM25A	FM25A	FALSE	FALSE	FALSE	FALSE	FALSE	FALSE	FALSE	FALSE	FALSE	FALSE	FALSE	1122.96	686.515	399.986	1387.86	1108.42	846.288	977.907	833.39	200.166	0	4141.98	5000.32	0	709.278	2893.06	1296.77	13797.5	1228.26	144.065	3847.64	4277.62	2357.29	15514.2	1019.31	1061.75	1648.61	1889.74	3954.3	4272.9	1212.9	4122.29	429.574	509.935	2577.52	628.846
B3EWG5	B3EWG5|FM25C	FAM25A	FM25C	FALSE	FALSE	FALSE	FALSE	FALSE	FALSE	FALSE	FALSE	FALSE	FALSE	FALSE	1122.96	686.515	399.986	1387.86	1108.42	846.288	977.907	833.39	200.166	0	4141.98	5000.32	0	709.278	2893.06	1296.77	13797.5	1228.26	144.065	3847.64	4277.62	2357.29	15514.2	1019.31	1061.75	1648.61	1889.74	3954.3	4272.9	1212.9	4122.29	429.574	509.935	2577.52	628.846
B3EWG6	B3EWG6|FM25G	FAM25A	FM25G	FALSE	FALSE	FALSE	FALSE	FALSE	FALSE	FALSE	FALSE	FALSE	FALSE	FALSE	1122.96	686.515	399.986	1387.86	1108.42	846.288	977.907	833.39	200.166	0	4141.98	5000.32	0	709.278	2893.06	1296.77	13797.5	1228.26	144.065	3847.64	4277.62	2357.29	15514.2	1019.31	1061.75	1648.61	1889.74	3954.3	4272.9	1212.9	4122.29	429.574	509.935	2577.52	628.846
B3KS81	B3KS81|SRRM5	SRRM5	SRRM5	FALSE	FALSE	FALSE	FALSE	FALSE	FALSE	TRUE	FALSE	FALSE	FALSE	FALSE	881.588	877.983	483.055	931.094	378.626	383.064	1065.99	1193.89	1231.59	853.014	0	0	0	0	0	0	0	0	0	0	0	0	0	0	0	0	0	0	0	0	0	0	0	0	0
B3KU38	B3KU38|IQIP1	IQCJ-SCHIP1	IQIP1	FALSE	FALSE	FALSE	FALSE	FALSE	FALSE	FALSE	FALSE	FALSE	FALSE	FALSE	0	0	0	0	0	0	0	0	0	0	0	0	0	0	0	0	0	0	0	0	0	0	0	0	0	0	0	0	0	0	0	0	0	0	0
B4DU55	B4DU55|ZN879	ZNF879	ZN879	FALSE	FALSE	FALSE	FALSE	FALSE	FALSE	TRUE	FALSE	FALSE	FALSE	FALSE	0	0	0	0	0	0	0	0	0	0	0	0	0	0	0	0	0	0	0	0	0	0	0	0	0	0	0	0	0	0	0	0	0	0	0
B4DYI2	B4DYI2|S31C2	SPATA31C2	S31C2	FALSE	FALSE	FALSE	TRUE	FALSE	FALSE	FALSE	FALSE	FALSE	FALSE	FALSE	0	0	0	0	0	0	0	0	0	0	0	0	0	0	0	0	0	0	0	0	0	0	0	0	0	0	0	0	0	0	0	0	0	0	0
B4DZS4	B4DZS4|T11X1	T11X1	T11X1	FALSE	FALSE	FALSE	FALSE	FALSE	FALSE	FALSE	FALSE	FALSE	FALSE	FALSE	0	0	0	0	0	0	0	0	0	0	0	0	0	0	0	0	0	0	0	0	0	0	0	0	0	0	0	0	0	0	0	0	0	0	0
B5MCN3	B5MCN3|S14L6	SEC14L6	S14L6	FALSE	FALSE	FALSE	FALSE	FALSE	FALSE	FALSE	FALSE	FALSE	FALSE	FALSE	0	0	0	0	0	0	0	0	0	0	1052.06	405.358	1199.52	0	301.994	0	941.608	1005.01	0	248.232	1215.62	201.935	0	1228.72	884.475	850.464	407.489	738.948	3143.21	1464.99	392.968	469.473	0	0	0
B5MCY1	B5MCY1|TDR15	TDRD15	TDR15	FALSE	FALSE	FALSE	FALSE	FALSE	FALSE	FALSE	FALSE	FALSE	FALSE	FALSE	0	0	0	0	0	0	0	0	0	0	0	0	0	0	0	0	0	0	0	0	0	0	0	0	0	0	0	0	0	0	0	0	0	0	0
B5ME19	B5ME19|EIFCL	EIF3CL	EIFCL	FALSE	FALSE	FALSE	FALSE	FALSE	FALSE	TRUE	FALSE	FALSE	FALSE	FALSE	11844.1	4410.84	8972.19	12312.7	9770.49	4342.31	3621.69	13587.9	13745.4	18379.2	0	0	0	0	0	0	0	0	0	0	0	0	0	0	0	0	0	0	0	0	0	0	0	0	0
B6SEH9	B6SEH9|ERVV2	ERVV-2	ERVV2	FALSE	FALSE	FALSE	FALSE	FALSE	FALSE	FALSE	FALSE	FALSE	FALSE	FALSE	0	0	0	0	0	0	0	0	0	0	0	0	0	0	0	0	0	0	0	0	0	0	0	0	0	0	0	0	0	0	0	0	0	0	0
B7Z1M9	B7Z1M9|C2D4D	C2CD4D	C2D4D	FALSE	FALSE	FALSE	FALSE	FALSE	FALSE	FALSE	FALSE	FALSE	FALSE	FALSE	0	0	0	0	0	0	0	0	0	0	0	0	0	0	0	0	0	0	0	0	0	0	0	0	0	0	0	0	0	0	0	0	0	0	0
B7Z6K7	B7Z6K7|ZN814	ZNF814	ZN814	FALSE	FALSE	FALSE	FALSE	FALSE	FALSE	TRUE	FALSE	FALSE	FALSE	FALSE	0	0	0	0	0	0	0	0	0	0	0	0	0	0	0	0	0	0	0	0	0	0	0	0	0	0	0	0	0	0	0	0	0	0	0
B7ZAP0	B7ZAP0|RBG10	RABGAP1L	RBG10	FALSE	FALSE	FALSE	FALSE	FALSE	FALSE	TRUE	FALSE	FALSE	FALSE	FALSE	0	0	0	0	0	0	0	0	0	0	531.989	0	0	0	0	0	0	0	0	0	0	356.01	0	0	3488.34	3585.79	480.238	0	0	0	0	0	498.207	600.628	858.296
B7ZAQ6	B7ZAQ6|GPHRA	GPR89B	GPHRA	FALSE	FALSE	FALSE	FALSE	FALSE	FALSE	TRUE	FALSE	FALSE	FALSE	FALSE	524.347	412.92	632.555	435.517	406.154	438.577	579.42	834.939	755.003	786.888	2195.6	1839.77	1984.7	1681.04	1672.33	1401.4	1866.73	1716.15	1082.83	915.747	1884.72	1628.52	1074.41	2322.61	1702.13	1414.9	2037.62	1844.78	1956.66	1599.82	2482.84	1935.26	0	670.93	399.097
B7ZBB8	B7ZBB8|PP13G	PPP1R3G	PP13G	FALSE	FALSE	FALSE	FALSE	FALSE	FALSE	FALSE	FALSE	FALSE	FALSE	FALSE	0	0	0	0	0	0	0	0	0	0	0	0	1838.49	0	564.929	0	0	0	0	0	0	0	0	0	0	314.021	0	0	0	0	0	0	0	0	0
B7ZC32	B7ZC32|KIF28	KIF28	KIF28	FALSE	FALSE	FALSE	FALSE	FALSE	FALSE	FALSE	FALSE	FALSE	FALSE	FALSE	0	0	0	0	0	0	0	0	0	0	0	0	0	0	0	0	0	0	0	0	0	0	0	0	0	0	0	0	0	0	0	0	444.225	529.672	517.627
B7ZW38	B7ZW38|HNRC3	HNRNPCL3	HNRC3	FALSE	FALSE	FALSE	FALSE	FALSE	FALSE	FALSE	FALSE	FALSE	FALSE	FALSE	0	0	0	0	0	0	0	0	0	0	214.108	232.567	0	0	0	0	0	0	216.561	206.523	413.538	382.662	489.147	186.627	263.035	258.855	251.647	390.472	753.794	268.843	0	0	0	0	0
B8ZZ34	B8ZZ34|SHSA8	SHSA8	SHSA8	FALSE	FALSE	FALSE	TRUE	FALSE	FALSE	FALSE	FALSE	FALSE	FALSE	FALSE	0	0	0	0	0	0	0	0	0	0	0	0	0	0	0	0	0	0	0	0	0	0	0	0	0	0	0	0	0	0	0	0	0	0	0
B9A064	B9A064|IGLL5	IGLL5	IGLL5	FALSE	FALSE	FALSE	FALSE	FALSE	FALSE	FALSE	FALSE	FALSE	FALSE	FALSE	2636.6	875.114	2438.99	2220.48	3474	953.55	1636.54	2689.6	3574.26	5365.66	0	0	1680.7	356.411	785.605	306.848	0	0	2056.41	0	375.141	557.471	0	0	0	0	0	1041.16	438.211	1416.84	1198.2	842.405	1806.31	411.073	6192.75
B9EJG8	B9EJG8|T150C	TMEM150C	T150C	FALSE	FALSE	FALSE	FALSE	FALSE	FALSE	TRUE	FALSE	FALSE	FALSE	FALSE	0	0	0	0	0	0	0	0	0	0	533.29	260.043	305.986	0	551.46	408.899	0	0	0	433.783	0	406.195	0	0	0	0	968.614	0	0	0	467.422	0	0	0	0
B9ZVM9	B9ZVM9|TCP2L	TCP10L2	TCP2L	FALSE	FALSE	FALSE	FALSE	FALSE	FALSE	FALSE	FALSE	FALSE	FALSE	FALSE	0	0	0	0	0	0	0	0	0	0	0	0	0	0	0	0	0	0	0	0	0	0	0	0	0	0	0	0	0	0	0	0	0	0	0
C4AMC7	C4AMC7|WASH3	WASH3	WASH3	FALSE	FALSE	FALSE	FALSE	FALSE	FALSE	FALSE	FALSE	FALSE	FALSE	FALSE	371.066	247.696	0	0	0	533.102	0	0	540.367	746.255	0	0	0	0	0	0	0	0	0	0	0	0	0	0	0	0	0	0	0	0	0	0	529.283	436.14	511.597
C9J069	C9J069|AJM1	AJM1	AJM1	FALSE	FALSE	FALSE	FALSE	FALSE	FALSE	FALSE	FALSE	FALSE	FALSE	FALSE	0	0	0	0	0	0	0	0	0	0	0	0	0	0	0	0	0	0	0	0	0	0	0	0	0	0	0	0	0	0	0	0	0	0	0
C9J1S8	C9J1S8|TR49D	TRIM49D1	TR49D	FALSE	FALSE	FALSE	FALSE	FALSE	FALSE	FALSE	FALSE	FALSE	FALSE	FALSE	0	0	0	0	0	0	0	0	0	0	0	0	0	0	0	0	0	0	0	0	0	0	0	0	0	0	0	0	0	0	0	0	0	0	0
C9J302	C9J302|CD051	C4orf51	CD051	FALSE	FALSE	FALSE	FALSE	FALSE	FALSE	FALSE	FALSE	FALSE	FALSE	FALSE	0	0	0	0	0	0	0	0	0	0	0	0	0	0	0	0	0	0	0	0	0	0	0	0	0	0	0	0	0	0	0	0	0	0	0
C9J798	C9J798|RAS4B	RASA4B	RAS4B	FALSE	FALSE	FALSE	FALSE	FALSE	FALSE	FALSE	FALSE	FALSE	FALSE	FALSE	1881.71	1632.57	2706.71	1689.28	2775.29	1343.17	1407.89	1869.43	1906.41	1797.06	224.205	803.615	741.635	419.877	734.243	702.445	1097.7	552.826	616.936	339.634	40623.3	298.557	273.681	258.609	449.703	24283	845.417	664.685	837.728	666.698	808.671	737.298	1335.81	2422.66	1333.22
C9J7I0	C9J7I0|UMAD1	UMAD1	UMAD1	FALSE	FALSE	FALSE	FALSE	FALSE	FALSE	TRUE	FALSE	FALSE	FALSE	FALSE	0	0	0	0	0	0	0	0	0	0	621.689	913.152	938.398	743.569	762.001	707.543	348.966	747.508	582.636	419.787	778.107	812.372	812.455	566.961	0	759.777	958.115	744.891	420.703	1122.88	513.287	1070.61	360.125	697.345	330.27
C9JC47	C9JC47|F157A	F157A	F157A	FALSE	FALSE	FALSE	FALSE	FALSE	FALSE	FALSE	FALSE	FALSE	FALSE	FALSE	0	0	0	0	0	0	0	0	0	0	0	0	0	0	0	0	0	0	0	0	0	0	0	0	0	0	0	0	0	0	0	0	0	0	0
C9JI98	C9JI98|TM238	TMEM238	TM238	FALSE	FALSE	FALSE	FALSE	FALSE	FALSE	FALSE	FALSE	FALSE	FALSE	FALSE	1077.62	1257.82	2463.4	1515.55	1064.57	2711.97	3558.84	1104.95	2268.15	4869.06	0	0	0	0	0	0	0	0	0	0	0	0	0	0	0	0	0	0	0	0	0	0	0	0	0
C9JJH3	C9JJH3|U17LA	USP17L10	U17LA	FALSE	FALSE	FALSE	FALSE	FALSE	FALSE	FALSE	FALSE	FALSE	FALSE	FALSE	0	0	0	0	0	0	0	0	0	0	0	0	0	0	0	0	0	0	0	0	0	0	0	0	0	0	0	0	0	0	0	0	0	0	0
C9JLR9	C9JLR9|CK095	C11orf95	CK095	TRUE	FALSE	FALSE	FALSE	FALSE	FALSE	FALSE	FALSE	FALSE	FALSE	FALSE	572.212	307.92	313.159	226.009	593.787	525.217	482.824	629.353	402.609	572.801	2163.64	385.501	1448.26	867.375	725.803	649.476	833.926	869.42	215.128	504.253	1203.76	935.658	542.99	318.672	607.44	479.235	932.427	1038.28	1154.72	845.846	1226.2	0	698.891	896.057	877.908
C9JLW8	C9JLW8|MCRI1	MCRIP1	MCRI1	TRUE	FALSE	FALSE	FALSE	FALSE	FALSE	TRUE	FALSE	FALSE	FALSE	FALSE	407.765	1024.97	947.844	900.739	671.286	1437.64	948.579	871.33	513.222	978.182	1783.15	1918.8	541.673	470.362	469.594	1782.79	776.915	1594	438.783	484.962	414.498	349.611	348.646	464.14	1155.55	504.093	537.601	549.018	1079.43	1673.62	1464.02	556.946	2709.23	3152.05	3346.95
C9JN71	C9JN71|ZN878	ZNF878	ZN878	FALSE	FALSE	FALSE	FALSE	FALSE	FALSE	FALSE	FALSE	FALSE	FALSE	FALSE	0	0	0	0	0	0	0	0	0	0	0	0	0	0	0	0	0	0	0	0	0	0	0	0	0	0	0	0	0	0	0	0	0	0	0
C9JQI7	C9JQI7|TM232	TMEM232	TM232	FALSE	FALSE	FALSE	FALSE	FALSE	FALSE	FALSE	FALSE	FALSE	FALSE	FALSE	0	0	0	0	0	0	0	0	0	0	0	0	0	0	0	0	0	0	0	0	0	0	0	0	0	0	0	0	0	0	0	0	0	0	0
C9JQL5	C9JQL5|DSA2D	DSA2D	DSA2D	FALSE	FALSE	FALSE	FALSE	FALSE	FALSE	FALSE	FALSE	FALSE	FALSE	FALSE	575.064	0	1037.17	277.926	338.627	332.285	285.048	0	0	482.17	0	0	0	0	0	0	0	0	0	0	0	0	0	0	0	0	0	0	0	0	0	0	0	0	0
C9JR72	C9JR72|KBTBD	KBTBD13	KBTBD	FALSE	FALSE	FALSE	FALSE	FALSE	FALSE	FALSE	FALSE	FALSE	FALSE	FALSE	0	0	0	0	0	0	0	0	0	0	305.919	393.446	0	0	0	0	235.372	0	0	0	225.366	0	0	0	1674.57	1160.09	175.016	0	0	0	2734.72	0	0	0	0
C9JRZ8	C9JRZ8|AK1BF	AKR1B15	AK1BF	FALSE	FALSE	FALSE	FALSE	FALSE	FALSE	FALSE	FALSE	FALSE	FALSE	FALSE	0	0	0	0	0	0	0	0	0	0	0	0	0	0	0	0	0	0	0	0	0	0	0	0	0	0	0	0	0	0	0	0	0	0	0
C9JSJ3	C9JSJ3|BHMG1	BHMG1	BHMG1	FALSE	FALSE	FALSE	FALSE	FALSE	FALSE	FALSE	FALSE	FALSE	FALSE	FALSE	0	0	0	0	0	0	0	0	0	0	0	0	0	0	0	0	0	0	0	0	0	0	0	0	0	0	0	0	0	0	0	0	0	0	2553.44
C9JTQ0	C9JTQ0|ANR63	ANKRD63	ANR63	FALSE	FALSE	FALSE	FALSE	FALSE	FALSE	FALSE	FALSE	FALSE	FALSE	FALSE	717.364	257.974	0	0	0	0	3480.79	0	0	0	262.612	294.229	351.354	215.239	367.537	373.508	257.054	151.828	0	211.831	298.284	364.644	208.798	448.231	0	0	0	313.459	462.007	449.023	385.467	0	137.65	317.293	700.679
D6REC4	D6REC4|CFA99	CFA99	CFA99	FALSE	FALSE	FALSE	FALSE	FALSE	FALSE	FALSE	FALSE	FALSE	FALSE	FALSE	230.845	263.383	0	0	0	144.156	0	0	0	0	0	0	0	0	0	0	0	0	0	0	0	0	0	0	0	0	0	0	0	0	0	0	0	0	0
D6RF30	D6RF30|GOG8K	GOG8K	GOG8K	FALSE	FALSE	FALSE	FALSE	FALSE	FALSE	FALSE	FALSE	FALSE	FALSE	FALSE	0	0	0	0	0	0	0	0	0	0	0	0	0	0	0	0	0	0	0	0	0	0	0	0	0	0	0	0	0	0	0	0	0	0	0
D6RIA3	D6RIA3|CD054	C4orf54	CD054	FALSE	FALSE	FALSE	FALSE	FALSE	FALSE	FALSE	FALSE	FALSE	FALSE	FALSE	0	782.473	0	0	0	0	165.519	0	0	0	882.368	1047.91	514.21	1116.37	682.733	808.843	371.069	969.787	418.901	555.255	384.74	396.462	492.497	816.973	610.395	304.617	1094.93	1077.05	1696.39	929.393	1093.33	769.483	0	0	0
E5RIL1	E5RIL1|UPKL2	UPK3BL1	UPKL2	FALSE	FALSE	FALSE	FALSE	FALSE	FALSE	FALSE	FALSE	FALSE	FALSE	FALSE	1823.38	342.558	1698.9	1458.98	1646.45	721.478	518.969	2662.57	1846.33	2037.96	1516.38	723.682	10784.9	739.895	20157.8	1059.51	996.545	7080.33	785.04	736.168	523.616	769.38	763.202	875.719	0	0	0	1913.56	7373.86	3046.95	17885.9	1432.18	0	0	0
E5RJM6	E5RJM6|ANR65	ANKRD65	ANR65	FALSE	FALSE	FALSE	FALSE	FALSE	FALSE	FALSE	FALSE	FALSE	FALSE	FALSE	0	0	0	0	0	0	0	0	0	0	236.56	480.977	446.788	124.93	411.821	0	330.399	199.406	811.021	201.504	0	656.295	0	226.495	5538.81	379.718	993.56	551.822	715.945	1611.39	164.918	0	0	0	0
E7ETH6	E7ETH6|Z587B	ZNF587B	Z587B	FALSE	FALSE	FALSE	FALSE	FALSE	FALSE	TRUE	FALSE	FALSE	FALSE	FALSE	0	0	0	0	0	0	0	0	0	0	0	0	0	0	0	0	0	0	0	0	0	0	0	0	0	0	0	0	0	0	0	0	198.011	474.652	0
E7EU14	E7EU14|PP5D1	PPP5D1	PP5D1	FALSE	FALSE	FALSE	FALSE	FALSE	FALSE	FALSE	FALSE	FALSE	FALSE	FALSE	0	0	0	0	0	0	0	0	0	0	0	0	0	0	0	0	0	0	0	0	0	0	0	0	0	0	0	0	0	0	0	0	823.233	0	1371.1
E7EW31	E7EW31|PROB1	PROB1	PROB1	FALSE	FALSE	FALSE	FALSE	FALSE	FALSE	FALSE	FALSE	FALSE	FALSE	FALSE	313.719	0	281.92	0	146.277	149.062	194.834	0	307.044	0	188.439	0	0	175.867	0	229.932	212.595	0	0	205.919	129.24	0	591.495	161.32	222.626	0	433.659	0	0	0	0	460.435	0	0	0
E9PAV3	E9PAV3|NACAM	NACA	NACAM	TRUE	FALSE	FALSE	FALSE	FALSE	FALSE	TRUE	TRUE	FALSE	FALSE	FALSE	57347.1	19156.7	41471.1	48404	43946.3	26463.7	27445.7	97251.3	60932.6	80625.3	24603.9	42079.8	56994.8	23944.7	47116.5	25331.7	33661.7	35257.6	5583.24	17212.7	29005.7	43288.9	24236.8	17002	0	347.07	20413.1	69848.4	54916.2	68635.4	66930.5	31069.2	24277.9	18110.9	25928.9
E9PB15	E9PB15|PTG3L	PTGES3L	PTG3L	FALSE	FALSE	FALSE	FALSE	FALSE	FALSE	FALSE	FALSE	FALSE	FALSE	FALSE	0	0	0	0	0	0	0	0	0	0	0	0	0	0	0	0	0	0	0	0	0	0	0	0	0	0	0	0	0	0	0	0	0	0	0
E9PGG2	E9PGG2|ANHX	ANHX	ANHX	FALSE	FALSE	FALSE	FALSE	FALSE	FALSE	FALSE	FALSE	FALSE	FALSE	FALSE	0	0	0	0	0	0	0	0	0	0	0	0	0	0	0	0	0	0	0	0	0	0	0	0	0	0	0	0	0	0	0	0	0	0	0
E9PKD4	E9PKD4|NPIA5	NPIPA5	NPIA5	FALSE	FALSE	FALSE	FALSE	FALSE	FALSE	TRUE	FALSE	FALSE	FALSE	FALSE	0	0	0	0	0	0	0	0	0	0	0	0	0	0	0	0	0	0	0	0	0	0	0	0	0	0	0	0	0	0	0	0	0	0	0
E9PQ53	E9PQ53|NDUCR	NDUFC2-KCTD14	NDUCR	FALSE	FALSE	FALSE	TRUE	FALSE	FALSE	TRUE	FALSE	FALSE	FALSE	FALSE	1301.92	1262.66	1037.3	705.349	1025.85	576.875	1545.23	1860.6	1470.91	1757.17	964.655	818.753	0	560.97	649.554	475.387	440.596	563.161	298.612	1519.53	446.808	583.284	573.505	1390.38	442.019	488.3	471.185	1134.84	1235.3	1048.09	558.183	761.956	0	0	0
E9PRG8	E9PRG8|CK098	CK098	CK098	TRUE	FALSE	FALSE	FALSE	FALSE	FALSE	TRUE	FALSE	FALSE	FALSE	FALSE	1641.92	2964.32	1537.92	2439.62	2308.3	1194.8	4694.77	5548.3	2350.13	2789.26	302.268	335.576	0	0	0	0	420.486	126.566	381.565	0	376.489	519.241	299.912	0	508.143	480.607	270.616	529.737	0	423.898	510.158	292.89	3915.57	1010.23	2945.78
F5GYI3	F5GYI3|UBA1L	UBAP1L	UBA1L	FALSE	FALSE	FALSE	FALSE	FALSE	FALSE	FALSE	FALSE	FALSE	FALSE	FALSE	0	0	0	0	0	0	0	0	0	0	0	0	0	0	0	0	0	0	0	0	0	0	0	0	0	0	0	0	0	0	0	0	0	0	0
F8W1W9	F8W1W9|NPIB9	NPIPB9	NPIB9	FALSE	FALSE	FALSE	TRUE	FALSE	FALSE	FALSE	FALSE	FALSE	FALSE	FALSE	0	0	0	0	0	0	0	0	0	0	0	0	0	0	0	0	0	0	0	0	0	0	0	0	0	0	0	0	0	0	0	0	351.439	587.928	719.619
F8WFD2	F8WFD2|NPIA3	NPIPA3	NPIA3	FALSE	FALSE	FALSE	FALSE	FALSE	FALSE	FALSE	FALSE	FALSE	FALSE	FALSE	0	0	0	0	0	0	0	0	0	0	0	0	0	0	0	0	0	0	0	0	0	0	0	0	0	0	0	0	0	0	0	0	0	0	0
G2XKQ0	G2XKQ0|SUMO5	SUMO5	SUMO5	FALSE	FALSE	FALSE	FALSE	FALSE	FALSE	FALSE	FALSE	FALSE	FALSE	FALSE	1756.47	1282.84	1248.87	2147.32	3143.36	1292.42	1290.46	1835.93	3944.74	1959.32	0	0	0	0	0	0	0	0	0	0	0	0	0	0	0	0	0	0	0	0	0	0	0	0	0
G9CGD6	G9CGD6|CNIPF	CNIPF	CNIPF	FALSE	FALSE	FALSE	FALSE	FALSE	FALSE	FALSE	FALSE	FALSE	FALSE	FALSE	0	0	0	0	0	0	0	0	0	0	0	0	0	0	0	0	0	0	0	0	0	0	0	0	0	0	0	0	0	0	0	0	423.989	548.233	544.583
H0YM25	H0YM25|GG6LV	GG6LV	GG6LV	FALSE	FALSE	FALSE	FALSE	FALSE	FALSE	FALSE	FALSE	FALSE	FALSE	FALSE	0	0	0	0	0	0	0	0	0	0	0	0	0	0	0	0	0	0	0	0	0	0	0	0	0	0	0	0	0	0	0	0	0	0	0
H7BZ55	H7BZ55|CRCC2	CRCC2	CRCC2	FALSE	FALSE	FALSE	FALSE	FALSE	FALSE	FALSE	FALSE	FALSE	FALSE	FALSE	429.977	420.031	312.486	0	503.255	0	484.358	376.99	440.004	338.068	180.457	0	2270.45	176.713	484.555	664.056	365.871	195.591	0	159.797	480.499	291.363	348.495	374.038	0	0	0	0	0	0	867.268	0	728.962	2095.44	5809.24
H7C350	H7C350|CC188	CCDC188	CC188	FALSE	FALSE	FALSE	TRUE	FALSE	FALSE	FALSE	FALSE	FALSE	FALSE	FALSE	0	0	0	0	0	0	0	0	0	0	0	0	0	0	0	0	0	0	0	0	0	0	0	0	0	0	0	0	0	0	0	0	0	0	0
I3L1E1	I3L1E1|CS084	C19orf84	CS084	FALSE	FALSE	FALSE	FALSE	FALSE	FALSE	FALSE	FALSE	FALSE	FALSE	FALSE	602.664	1132.37	376.212	441.482	290.428	483.347	1743.5	890.175	1131.78	2459.03	0	0	0	0	0	0	0	0	0	0	0	0	0	0	0	0	0	0	0	0	0	0	0	0	0
I3L273	I3L273|GFY	GFY	GFY	FALSE	FALSE	FALSE	TRUE	FALSE	FALSE	FALSE	FALSE	FALSE	FALSE	FALSE	0	0	0	0	0	0	0	0	0	0	0	0	0	0	0	0	0	0	0	0	0	0	0	0	0	0	0	0	0	0	0	0	0	0	0
I3L3R5	I3L3R5|CCER2	CCER2	CCER2	FALSE	FALSE	FALSE	FALSE	FALSE	FALSE	FALSE	FALSE	FALSE	FALSE	FALSE	0	0	0	0	0	0	0	0	0	0	293.963	568.837	530.615	322.506	400.673	394.456	246.503	252.549	314.08	402.422	258.472	328.069	377.881	366.988	350.813	399.936	361.082	477.257	265.578	664.735	364.661	307.893	0	0	0
K7EIQ3	K7EIQ3|CS082	CS082	CS082	FALSE	FALSE	FALSE	FALSE	FALSE	FALSE	FALSE	FALSE	FALSE	FALSE	FALSE	0	0	0	0	0	0	0	0	0	0	0	0	0	0	0	0	0	0	0	0	0	0	0	0	0	0	0	0	0	0	0	0	0	0	0
K7EJ46	K7EJ46|SIM22	SMIM22	SIM22	FALSE	FALSE	FALSE	TRUE	FALSE	FALSE	FALSE	FALSE	FALSE	FALSE	FALSE	0	0	0	0	0	0	0	0	0	0	2851.46	400.614	827.875	436.208	1077.11	536.906	876.335	741.585	429.449	346.222	363.889	784.59	304.534	1994.76	438.002	1827.4	828.194	3279.88	0	1055.25	763.582	1372.62	0	0	0
L0R6Q1	L0R6Q1|S35U4	S35U4	S35U4	FALSE	FALSE	FALSE	FALSE	FALSE	FALSE	FALSE	FALSE	FALSE	FALSE	FALSE	0	0	0	0	0	0	0	0	0	0	0	0	0	0	0	0	0	0	0	0	0	0	0	0	0	0	0	0	0	0	0	0	0	0	0
L0R819	L0R819|ASURF	ASURF	ASURF	FALSE	FALSE	FALSE	FALSE	FALSE	FALSE	FALSE	FALSE	FALSE	FALSE	FALSE	251.983	253.843	246.203	266.907	273.911	282.795	228.443	388.092	374.272	326.516	934.985	887.304	900.797	773.484	693.605	856.221	929.903	736.446	468.578	571.969	858.375	731.579	807.028	883.779	452.671	302.091	310.863	881.42	1229.18	872.755	839.413	776.667	0	0	0
M0R2J8	M0R2J8|DCDC1	DCDC1	DCDC1	FALSE	FALSE	FALSE	FALSE	FALSE	FALSE	FALSE	FALSE	FALSE	FALSE	FALSE	642.139	327.391	228.787	287.096	172.436	341.211	0	601.224	352.942	0	0	0	0	0	0	0	0	0	0	0	0	0	0	0	0	0	0	0	0	0	0	0	0	0	0
M5A8F1	M5A8F1|SUPYN	ERVH48-1	SUPYN	FALSE	FALSE	FALSE	FALSE	FALSE	FALSE	FALSE	FALSE	FALSE	FALSE	FALSE	0	0	0	0	0	0	0	0	0	0	0	0	0	0	0	0	0	0	0	0	0	0	0	0	0	0	0	0	0	0	0	0	0	0	0
O00110	O00110|OVOL3	OVOL3	OVOL3	FALSE	FALSE	FALSE	FALSE	FALSE	FALSE	FALSE	FALSE	FALSE	FALSE	FALSE	2258.71	2000.48	3982.32	1695.72	1336.3	1043.99	1199.43	5470.03	6076.32	5516.33	0	0	0	0	0	0	0	0	0	0	0	0	0	0	0	0	0	0	0	0	0	0	0	0	0
O00115	O00115|DNS2A	DNASE2	DNS2A	TRUE	FALSE	FALSE	FALSE	FALSE	FALSE	TRUE	FALSE	FALSE	FALSE	FALSE	2643.84	3491.5	3218.51	4124.44	557.943	519.791	4456.8	4150.46	5347.86	4468.72	1439.98	1525.36	1451.24	1227.33	1277.64	1956.55	1480.11	1397.57	1413.3	1298.53	1514.88	1062.21	256.854	2694.31	0	0	0	937.974	3108.36	2042.5	2123.36	0	698.023	0	957.184
O00116	O00116|ADAS	AGPS	ADAS	TRUE	FALSE	FALSE	FALSE	FALSE	FALSE	TRUE	FALSE	FALSE	FALSE	FALSE	9285.33	3204.29	2072.2	3532.62	6532.05	2791.34	2441.42	4246.72	6810.98	7714.98	5220.75	7791.4	7079.79	4403.78	3329.84	7316.48	7749.44	3430.66	1937.77	2195.35	3345.06	4042.89	3282.93	3865.55	2670.61	1674.22	4444.18	7266.47	6667.33	4577.8	8312.52	4314.05	5483.95	3795.77	7060.27
O00124	O00124|UBXN8	UBXN8	UBXN8	FALSE	FALSE	FALSE	FALSE	FALSE	FALSE	TRUE	FALSE	FALSE	FALSE	FALSE	430.48	550.942	406.771	1129.5	592.613	683.405	1825.34	1166.02	2273.38	1369.56	413.722	534.21	0	616.628	672.62	804.112	203.842	314.494	421.659	554.495	580.459	703.643	460.007	498.327	150.748	1171.11	637.11	407.293	640.227	441.009	600.383	282.936	1332.6	771.883	385.182
O00139	O00139|KIF2A	KIF2A	KIF2A	TRUE	FALSE	FALSE	FALSE	FALSE	FALSE	TRUE	FALSE	FALSE	FALSE	FALSE	3027.54	1205.06	1980.21	2457.67	2399.62	893.229	499.965	5370.3	283.245	1032.15	395.495	441.179	554.717	485.793	461.422	504.034	536.139	353.263	454.327	506.419	451.346	479.936	268.607	461.69	507.068	372.106	140.509	406.733	404.745	403.662	498.341	592.256	2270.15	1773.22	3451.5
O00141	O00141|SGK1	SGK1	SGK1	FALSE	FALSE	TRUE	FALSE	FALSE	TRUE	TRUE	FALSE	TRUE	FALSE	FALSE	0	0	0	0	0	0	0	0	0	0	0	0	0	0	0	0	0	0	0	0	0	0	0	0	0	0	0	0	0	0	0	0	0	0	0
O00142	O00142|KITM	TK2	KITM	FALSE	FALSE	FALSE	FALSE	FALSE	FALSE	TRUE	FALSE	FALSE	FALSE	FALSE	0	0	0	0	0	0	0	0	0	0	422.239	442.27	349.94	329.883	512.878	517.039	413.179	509.67	397.529	314.211	309.503	404.382	273.538	269.776	401.377	374.271	510.043	594.247	586.437	595.344	547.314	491.903	0	0	0
O00144	O00144|FZD9	FZD9	FZD9	FALSE	FALSE	FALSE	FALSE	FALSE	FALSE	FALSE	FALSE	FALSE	FALSE	FALSE	0	0	0	0	0	0	0	0	0	0	0	239.474	0	293.074	227.002	0	228.439	320.501	237.2	0	328.352	330.203	0	333.781	0	0	0	319.064	0	166.34	355.886	0	0	0	0
O00148	O00148|DX39A	DDX39A	DX39A	TRUE	FALSE	FALSE	FALSE	FALSE	FALSE	TRUE	FALSE	FALSE	FALSE	FALSE	9301.11	6166.21	7041.72	8502.19	8373.72	8144.35	4419.78	29720.9	1802.76	8320.09	395.298	1251.45	159.942	900.802	868.968	398.23	874.091	1257.35	293.496	426.591	639.217	1042.55	625.293	711.864	427.516	368.467	713.405	1989.34	1019.35	1549.99	772.552	554.086	1391.91	1184.92	768.286
O00151	O00151|PDLI1	PDLIM1	PDLI1	TRUE	FALSE	FALSE	FALSE	FALSE	FALSE	TRUE	FALSE	FALSE	FALSE	FALSE	15099.7	5753.3	7607.91	10147.9	15304.8	5006.23	5993.17	23990	7195.18	10530.4	7159.66	19855	4821.19	6503.83	10648	17264	14167.3	8834.71	2036.22	4514.01	9607.22	7159.28	7567.12	8264.61	4976.54	3387.57	3140.33	31048.5	60783.7	27430	46985.1	11160	6506.7	5891.6	3335.77
O00154	O00154|BACH	ACOT7	BACH	TRUE	FALSE	FALSE	FALSE	FALSE	FALSE	FALSE	FALSE	FALSE	FALSE	FALSE	1741.22	664.817	1447.28	3012.24	2421.34	2707.8	1507.94	3218.63	3451.45	2823.68	3293.78	2439.33	2986.51	1428.04	3912.6	2651.13	2274.84	3566.67	2996.94	2539.2	1986.92	1190.34	1291.7	2962.76	1511.62	2578.04	4101.72	6702.43	3878.54	3691.98	3071.68	1602.52	11037.2	6454.31	16715.9
O00159	O00159|MYO1C	MYO1C	MYO1C	TRUE	FALSE	FALSE	FALSE	FALSE	FALSE	FALSE	FALSE	FALSE	FALSE	FALSE	9264.61	4544.24	8758.21	9033.79	6981.31	6307.97	3794.4	9226.4	13522.5	8480.58	4163.82	6740.16	4783.06	3267.76	7821.89	4310.81	5969.14	6548.58	1563.89	2580.74	3478.96	2869.42	1138.18	2526.28	1623.16	1583.04	5026.97	9551.73	8361.53	10995.6	15346.1	2786.94	13681.7	14503.4	15371.3
O00160	O00160|MYO1F	MYO1F	MYO1F	TRUE	FALSE	FALSE	FALSE	FALSE	FALSE	FALSE	FALSE	FALSE	FALSE	FALSE	2872.79	4109.19	4049.47	4831.53	6647.51	2735.66	1607.25	6238.87	5102.18	4541.75	7103.31	4903.29	7169.09	3197.48	2323.38	5085.64	4614.65	7438.8	2685.95	3008.11	2182.21	4206.15	2563.6	4472.99	5282.13	5276.3	5264.85	3655.28	4208.52	6796.05	5716.64	4588.11	4974.85	5370.32	3580.77
O00161	O00161|SNP23	SNAP23	SNP23	TRUE	FALSE	FALSE	FALSE	FALSE	FALSE	TRUE	FALSE	FALSE	FALSE	FALSE	5730.17	6982.83	3115.26	4938.03	6372.33	1447.15	3640.67	4982.37	4371.36	5935.37	2688.05	4977.76	3970.53	2926.49	4378.81	2396.5	4231.16	3333.68	3363.94	2734.01	1904.13	3180.28	1601.29	3084.71	1251.13	1279.11	2478.93	3702.57	3998.53	3010.73	5696.38	3462.42	5501.87	3464.08	3607.13
O00165	O00165|HAX1	HAX1	HAX1	FALSE	FALSE	FALSE	FALSE	FALSE	FALSE	TRUE	TRUE	FALSE	FALSE	FALSE	757.458	618.645	478.917	660.704	948.942	991.447	727.76	1313.08	1491.27	879.154	2881.64	2739.17	2602.07	3424	2636.12	2417.89	3710.73	4510.69	1291.13	2237.08	2956.99	3386.68	2127.52	3374.64	1890.09	2309.8	1649.82	2619.49	3782.45	4166.52	4883.12	3003.33	1031.11	708.479	0
O00167	O00167|EYA2	EYA2	EYA2	FALSE	TRUE	FALSE	FALSE	FALSE	FALSE	FALSE	FALSE	FALSE	FALSE	FALSE	0	0	0	0	0	0	0	0	0	0	0	266.664	531.524	397.093	385.501	863.554	416.229	442.09	602.469	297.906	338.216	460.473	166.455	232.694	0	0	0	410.609	625.195	852.457	897.521	333.403	0	0	0
O00168	O00168|PLM	FXYD1	PLM	FALSE	FALSE	FALSE	TRUE	FALSE	FALSE	TRUE	FALSE	FALSE	FALSE	FALSE	0	0	0	0	0	0	0	0	0	0	264.562	1042.92	1843.89	548.914	498.602	328.799	441.312	0	888.852	3245.48	316.97	472.021	1492.06	182.362	0	0	0	556.583	266.92	695.593	0	2183.1	1149.54	706.857	0
O00170	O00170|AIP	AIP	AIP	TRUE	FALSE	FALSE	FALSE	FALSE	FALSE	TRUE	TRUE	FALSE	FALSE	FALSE	5772.52	2838.57	4132.88	7103.5	4353.64	3611.77	2547.9	12288.8	1448.82	4162	6994.32	2757.65	7903.71	5082.54	5600.05	5412.95	5680.91	2113.28	2555.22	2081.99	4493.85	4674.95	2920.76	6959.96	2526.07	2151.3	5282.61	2618.74	4178.35	5202.6	5669.32	4636.15	5489.55	7127.84	6952.45
O00178	O00178|GTPB1	GTPBP1	GTPB1	TRUE	FALSE	FALSE	FALSE	FALSE	FALSE	TRUE	FALSE	FALSE	FALSE	FALSE	3839.13	2985.01	3001.73	3059.7	4239.5	2292.38	3827.42	7467.09	4278.24	6006.28	3738.72	4141.3	3041.51	3376.46	4566.38	4709.33	4494.48	4520.08	906.629	2847.89	2883.28	3540.31	3563.32	3672.27	3837.39	3211.18	4463.93	4560.51	4249.05	4200.74	5833.61	1456.47	2051.68	4710.7	3571.93
O00180	O00180|KCNK1	KCNK1	KCNK1	FALSE	FALSE	FALSE	FALSE	FALSE	FALSE	FALSE	FALSE	TRUE	FALSE	FALSE	0	0	0	0	0	0	0	0	0	0	0	0	0	0	0	0	0	0	0	0	0	0	0	0	0	0	0	0	0	0	0	0	0	0	0
O00182	O00182|LEG9	LGALS9	LEG9	TRUE	FALSE	FALSE	FALSE	FALSE	FALSE	FALSE	FALSE	FALSE	FALSE	FALSE	772.131	1123.99	1080.98	1188.99	857.487	932.052	1023.02	1631.84	1179.86	1274.79	1341.57	2404.51	1482.1	374.222	754.689	1136.04	811.835	742.911	257.007	893.742	735.51	2253.49	338.566	690.942	3747.14	4643.96	2622.46	1934.55	1368.45	1585.56	1811.96	699.962	9816.81	7758.05	14441.1
O00186	O00186|STXB3	STXBP3	STXB3	TRUE	FALSE	FALSE	FALSE	FALSE	FALSE	TRUE	FALSE	FALSE	FALSE	FALSE	3666.1	4792.49	1364.22	3340.22	4321.82	4323.92	4452.15	6089.83	1270.02	1552.97	1116.26	1659.74	1397.41	1012.88	1133.01	1688.34	1742.12	2135.61	1749.84	779.556	771.095	973.492	2034.98	1023.57	2555.26	527.696	1188.25	2441.18	1729.76	2152.75	2456.31	2528.71	2012.01	2842.68	3105.12
O00187	O00187|MASP2	MASP2	MASP2	FALSE	FALSE	FALSE	FALSE	FALSE	FALSE	FALSE	FALSE	FALSE	FALSE	FALSE	0	0	0	0	0	0	0	0	0	0	586.7	1031.01	572.134	620.665	750.853	584.816	488.304	904.814	834.472	410.181	1085.64	1182.79	301.83	453.812	0	0	0	717.992	720.782	791.073	953.733	855.175	481.346	0	0
O00189	O00189|AP4M1	AP4M1	AP4M1	FALSE	FALSE	FALSE	FALSE	FALSE	FALSE	TRUE	FALSE	FALSE	FALSE	FALSE	520.193	488.062	523.548	521.796	532.249	542.675	385.779	798.431	385.963	0	453.594	464.251	620.802	345.613	354.463	618.217	417.382	642.863	0	404.734	479.972	537.521	316.979	586.614	483.104	670.203	717.792	625.928	509.749	401.871	570.049	0	1113.3	1179.47	1478.6
O00192	O00192|ARVC	ARVCF	ARVC	FALSE	FALSE	FALSE	FALSE	FALSE	FALSE	TRUE	FALSE	FALSE	FALSE	FALSE	553.967	649.512	570.177	587.634	785.122	753.766	591.034	657.657	670.287	754.556	936.621	400.625	961.257	852.41	781.268	942.593	937.29	800.098	930.309	806.171	973.226	998.586	1023.94	980.993	0	0	0	1227.9	947.925	918.604	1285.77	1030.31	1145.48	3521.08	3221.97
O00193	O00193|SMAP	C11orf58	SMAP	TRUE	FALSE	FALSE	FALSE	FALSE	FALSE	TRUE	FALSE	FALSE	FALSE	FALSE	8658.65	2454.09	6844.93	10937.3	7100.92	3229.17	1514.17	26857.4	18610.6	33559.5	2676.89	5917.42	2487.22	6896.94	10973.2	10264.5	4470.13	8283.98	3124.06	6419.6	5608.14	4712.2	2971.43	3682.84	1019.13	1103.22	2353.98	12093.7	22772.2	13207.4	10038.7	6315.76	4472.89	5736.4	7951.8
O00194	O00194|RB27B	RAB27B	RB27B	TRUE	FALSE	FALSE	FALSE	FALSE	FALSE	FALSE	FALSE	FALSE	FALSE	FALSE	3046.93	3768.12	3467.02	3558.79	3448.87	3813.18	2497.1	3110.57	2003.58	3121.26	2395.85	1968.75	2216.74	3133.51	2036.12	1241.33	1626.24	2102.47	1280.49	1186.25	1339.26	951.924	1222.8	1740.61	1898.9	1661.03	1423.49	1429.47	1049.59	1916.46	5721.91	6124.86	4981.62	5191.91	6545.35
O00203	O00203|AP3B1	AP3B1	AP3B1	TRUE	FALSE	FALSE	FALSE	FALSE	FALSE	TRUE	FALSE	FALSE	FALSE	FALSE	4215.28	2831.32	3244.34	3646.56	4646.71	2661.1	2353.96	5555.03	4512.64	5602.87	2408.18	1788.92	2984.24	1708.64	2293.11	2816.18	2381.45	2137.81	1390.33	1511.43	2168.49	2327.83	1220.09	2067.74	2766.19	770.295	2605.73	2426.42	2433.98	2782.63	3260.45	1934.03	4878.96	4288.55	6118.13
O00204	O00204|ST2B1	SULT2B1	ST2B1	TRUE	FALSE	FALSE	FALSE	FALSE	FALSE	FALSE	FALSE	TRUE	FALSE	FALSE	3603.74	3053.36	3835.93	5029.84	5087.99	3945.33	3797.69	3483.06	3307.4	3990.46	3092.05	7088.52	3440.73	11445.2	1301.62	1263.28	9341.61	1416.69	1067.23	1243.93	1446.47	3876.38	7868.22	1093.89	2265.71	14981.3	6316.45	4373.26	4753.98	6051.39	5428.35	626.29	211.053	699.154	261.947
O00212	O00212|RHOD	RHOD	RHOD	FALSE	FALSE	FALSE	FALSE	FALSE	FALSE	FALSE	FALSE	FALSE	FALSE	FALSE	0	0	0	0	0	0	0	0	0	0	0	0	0	0	0	0	0	0	0	0	0	0	0	0	0	0	0	0	0	0	0	0	0	0	0
O00213	O00213|APBB1	APBB1	APBB1	FALSE	FALSE	FALSE	FALSE	FALSE	FALSE	TRUE	TRUE	FALSE	FALSE	FALSE	0	0	0	0	0	0	0	0	0	0	0	0	0	0	0	0	0	0	0	0	0	0	0	0	0	0	0	0	0	0	0	0	913.935	1289.82	1218.55
O00214	O00214|LEG8	LGALS8	LEG8	TRUE	FALSE	FALSE	FALSE	FALSE	FALSE	TRUE	FALSE	FALSE	FALSE	FALSE	2865	1198.87	2046.01	3448.41	2094.09	1364.3	2057.07	4422.82	2241.57	4288.39	1276.77	1769.83	1704.2	1317.35	1950.94	1364.02	1104.11	791.877	1464.13	893.547	1496.46	1549.71	592.631	1037.84	1171.23	1046.2	2451.7	1968.79	1722.63	1820.82	2217.29	1188	2036	2634.26	2113.59
O00217	O00217|NDUS8	NDUFS8	NDUS8	TRUE	FALSE	FALSE	FALSE	FALSE	FALSE	TRUE	FALSE	TRUE	FALSE	FALSE	3748.15	7051.56	9156.61	11320.4	5472.89	9048.54	7491.3	10684.2	1774.03	1189.29	602.363	1596.69	1911.6	516.169	546.426	2337.28	1020.74	2046.32	1775.23	1991.53	1560.21	2219.62	1681.88	382.188	360.406	385.54	638.114	2178.14	2943.57	1120.6	1309.55	832.691	749.642	3069.04	472.783
O00219	O00219|HYAS3	HAS3	HYAS3	FALSE	FALSE	FALSE	FALSE	FALSE	FALSE	FALSE	FALSE	FALSE	FALSE	FALSE	0	0	0	0	0	0	0	0	0	0	0	0	0	0	0	0	0	0	0	0	0	0	0	0	0	0	0	0	0	0	0	0	0	0	0
O00220	O00220|TR10A	TNFRSF10A	TR10A	FALSE	FALSE	FALSE	TRUE	FALSE	FALSE	TRUE	FALSE	FALSE	TRUE	FALSE	0	0	0	0	0	0	0	0	0	0	0	0	0	0	0	0	0	0	0	0	0	0	0	0	0	0	0	0	0	0	0	0	895.133	0	0
O00221	O00221|IKBE	NFKBIE	IKBE	TRUE	FALSE	FALSE	FALSE	TRUE	FALSE	TRUE	FALSE	FALSE	FALSE	FALSE	0	376.823	430.533	520.668	223.439	0	237.812	637.34	280.316	254.852	491.078	515.223	578.075	548.291	589.381	459.478	507.38	743.972	492.964	619.119	679.359	469.996	375.443	693.292	0	0	0	790.568	387.738	624.173	611.735	530.82	1716	2514.98	2902.21
O00222	O00222|GRM8	GRM8	GRM8	FALSE	FALSE	FALSE	FALSE	FALSE	FALSE	FALSE	FALSE	TRUE	FALSE	FALSE	0	0	0	0	0	0	0	0	0	0	558.51	286.448	0	0	0	0	0	0	0	0	0	0	0	0	342.979	464.682	339.171	0	407.37	0	552.975	559.21	0	0	0
O00231	O00231|PSD11	PSMD11	PSD11	TRUE	FALSE	FALSE	FALSE	FALSE	FALSE	TRUE	FALSE	FALSE	FALSE	FALSE	20215	10584.5	12767.2	15867.7	14874.5	9360.55	9267.34	27350.6	2822.23	20765.4	20325.3	17155.5	19900.3	11106	17705.1	15340.4	13498.7	19294.1	3238.81	6283.07	9631.77	12512.5	7580.73	16111.8	11931.3	12178.9	10488.6	19463.1	33388.8	31439.8	44168.2	7866.03	9612.86	23489.3	29917.9
O00232	O00232|PSD12	PSMD12	PSD12	TRUE	FALSE	FALSE	FALSE	FALSE	FALSE	TRUE	FALSE	FALSE	FALSE	FALSE	11277.9	7918.39	7311.72	7038.54	10256.7	6476.14	6284.05	14300.5	4829.2	9862.37	10651.1	11505.1	6336.5	4658.79	8758.86	7328.64	7040.38	8048.27	1178	4176.94	6080.72	9454.42	4471.39	7198.75	9120.46	4359.93	5748.89	7159.65	12579.1	8614.59	15156.4	2571.52	1469.31	6117.84	9092.88
O00233	O00233|PSMD9	PSMD9	PSMD9	TRUE	FALSE	FALSE	FALSE	FALSE	FALSE	TRUE	FALSE	FALSE	FALSE	FALSE	5664.18	7325.43	3984.85	6183.27	7010.09	5546.11	4499.85	12061.5	5034.82	7632.64	1105.98	3468.05	2171	2849.66	2342.39	4482.16	2950.08	2933.72	2450.2	2640.55	2840.11	2580.26	2930.75	4569.15	3460.87	1755.62	2587.42	3713.18	3573.55	2391.68	3522.94	3621.97	1987.31	3391.07	3984.03
O00244	O00244|ATOX1	ATOX1	ATOX1	TRUE	FALSE	FALSE	FALSE	FALSE	FALSE	TRUE	FALSE	TRUE	FALSE	FALSE	647.014	1193.51	1226.39	603.966	3862.26	1951.4	1462.86	9651.25	5552.03	2511.94	1357.5	2618.7	2922.17	1512.62	742.424	917.673	2730.58	2484.6	3442.15	2359.96	4840.24	3787.62	1523.11	1736.75	538.615	0	306.451	3711.98	4778.49	5889.98	4823.2	3152.72	11754.3	3567.16	12260.9
O00255	O00255|MEN1	MEN1	MEN1	FALSE	FALSE	FALSE	FALSE	TRUE	FALSE	TRUE	TRUE	FALSE	FALSE	FALSE	381.679	382.445	358.271	0	902.101	328.378	419.454	1182.18	443.012	937.159	0	439.431	463.015	0	670.617	0	396.406	682.913	495.454	445.663	369.779	702.112	0	637.478	0	0	0	568.733	871.043	743.726	377.343	267.04	770.989	1051.39	1042.88
O00257	O00257|CBX4	CBX4	CBX4	TRUE	FALSE	FALSE	FALSE	FALSE	FALSE	TRUE	FALSE	FALSE	FALSE	FALSE	726.682	855.151	224.851	705.337	708.069	765.044	392.627	847.99	0	0	644.343	388.926	0	628.865	521.188	169.752	694.005	680.893	859.819	378.877	606.922	630.724	242.96	744.939	829.205	420.264	514.161	1069.24	787.125	604.112	650.665	0	864.193	1667.3	1546.82
O00264	O00264|PGRC1	PGRMC1	PGRC1	TRUE	FALSE	FALSE	TRUE	FALSE	FALSE	TRUE	FALSE	TRUE	FALSE	FALSE	3873.7	7648.33	9161	5644.54	8566.54	6233.64	2471.34	9656.71	10022.1	15373.2	5619.39	7325.39	11037.9	4326.09	11815.4	5573.98	4656.71	4721.4	12206.3	3640.02	3679.22	5824.32	2676.97	4332.45	1548.47	1317.69	2646.29	8024.21	8546.26	7362.68	7860.95	13053.9	6206.95	13613.5	30150.7
O00267	O00267|SPT5H	SUPT5H	SPT5H	TRUE	FALSE	FALSE	FALSE	FALSE	FALSE	TRUE	FALSE	FALSE	FALSE	FALSE	3872.56	1631.64	3160.9	2259.32	1941.23	3360.53	2593.15	7262.38	3797.34	4820.62	2967.68	4300.64	3622.42	3916.7	3419.17	4599.42	4878.23	2953.5	6253.56	3595.22	2890.8	2767.9	3166.68	4152.3	1585.91	1018.89	3586.54	4616.06	6044.64	3376.82	6485.76	8465.43	6487.17	10138.4	6678.57
O00268	O00268|TAF4	TAF4	TAF4	FALSE	FALSE	FALSE	FALSE	FALSE	FALSE	TRUE	TRUE	FALSE	FALSE	FALSE	1029.79	884.485	1285.98	1317.18	1446.12	1293.89	1014.35	1598.67	1033.8	1411.59	449.718	471.142	490.607	551.96	425.485	405.997	511.625	264.33	494.92	425.827	746.928	429.741	498.064	614.846	0	0	272.897	1186.56	418.643	198.672	478.817	640.959	388.19	732.838	486.518
O00273	O00273|DFFA	DFFA	DFFA	TRUE	FALSE	FALSE	FALSE	FALSE	FALSE	TRUE	FALSE	FALSE	FALSE	FALSE	3768.39	2581.84	3767.14	2994.65	5913.26	3003.31	2334.3	16548.2	3102.98	5586.4	1816.59	1125.79	1133.26	1998.81	2286.21	1001.6	2090.86	839.315	2169.2	1002.73	1033.32	1356.53	1033.98	1734.2	1124.44	1276.11	1311.1	2424.67	5465.93	6862.99	1271.21	4128.02	7595.92	7616.32	7690.52
O00287	O00287|RFXAP	RFXAP	RFXAP	FALSE	FALSE	FALSE	FALSE	FALSE	FALSE	TRUE	TRUE	FALSE	FALSE	FALSE	0	0	0	0	0	0	0	0	0	0	0	0	0	0	0	0	0	0	0	0	0	0	0	0	0	0	0	0	0	0	0	0	0	0	0
O00291	O00291|HIP1	HIP1	HIP1	TRUE	FALSE	FALSE	FALSE	FALSE	TRUE	TRUE	FALSE	FALSE	FALSE	FALSE	2670.13	1867.12	2215.7	2790.14	2725.9	2400.89	1890.7	3468.23	3939.15	3901.43	2717.15	2946.52	2915.97	2115.73	2495.85	1998.88	2008.97	2782.54	991.402	2018.05	2287.45	2681.98	2086.09	1688.06	1250.66	2085.84	2465.8	3567.26	2882.17	2388.57	3326.42	1219.34	1877.98	3067.54	2619.36
O00292	O00292|LFTY2	LEFTY2	LFTY2	FALSE	FALSE	FALSE	FALSE	FALSE	FALSE	FALSE	FALSE	FALSE	FALSE	FALSE	0	0	0	0	0	0	0	0	0	0	0	0	0	0	0	0	0	0	0	0	0	0	0	0	0	0	0	0	0	0	0	0	0	0	0
O00294	O00294|TULP1	TULP1	TULP1	FALSE	FALSE	FALSE	FALSE	FALSE	FALSE	FALSE	FALSE	FALSE	FALSE	FALSE	472.419	513.068	385.037	400.218	422.571	421.782	405.766	586.947	291.836	533.487	0	0	0	0	0	0	0	0	0	0	0	0	0	0	0	0	0	0	0	0	0	0	0	0	0
O00295	O00295|TULP2	TULP2	TULP2	FALSE	FALSE	FALSE	FALSE	FALSE	FALSE	FALSE	FALSE	FALSE	FALSE	FALSE	0	0	0	0	0	0	0	0	0	0	0	0	0	0	0	0	0	0	0	0	0	0	0	0	0	0	0	0	0	0	0	0	0	0	0
O00299	O00299|CLIC1	CLIC1	CLIC1	TRUE	FALSE	FALSE	TRUE	FALSE	FALSE	TRUE	FALSE	TRUE	FALSE	FALSE	42091.9	5892.84	26937.5	13253.3	22045.9	14563.1	14252.4	65725	23528.9	39805.7	95823.9	79895.9	64478.4	101979	74418.1	104835	67746.8	185603	115059	85220	84327	84005.8	78139.1	115476	16324	2679.23	53181.9	201727	166380	144484	156094	229106	70270.6	53150.3	91816.7
O00300	O00300|TR11B	TNFRSF11B	TR11B	FALSE	FALSE	FALSE	FALSE	FALSE	FALSE	FALSE	FALSE	FALSE	TRUE	FALSE	0	0	0	0	0	0	0	0	0	0	0	0	0	0	0	0	0	0	0	0	0	0	0	0	0	0	0	0	0	0	0	0	352.018	895.071	733.423
O00303	O00303|EIF3F	EIF3F	EIF3F	TRUE	FALSE	FALSE	FALSE	FALSE	FALSE	TRUE	FALSE	FALSE	FALSE	FALSE	5452.55	2021.56	3599.06	1947.47	1835.12	4506.3	3840.95	14250	7806.42	8137.32	3353.12	5953.37	2640.15	1921.55	3104.74	7229.11	3787.94	2837.28	900.656	5155.38	2770.38	5270.33	2282.52	2341.76	1666.51	2378.7	2329.03	7336.81	5731.25	10399.2	5409.72	2638.95	4224.12	3027.56	4934.52
O00305	O00305|CACB4	CACNB4	CACB4	FALSE	FALSE	FALSE	FALSE	FALSE	FALSE	FALSE	FALSE	TRUE	FALSE	FALSE	0	0	0	0	0	0	0	0	0	0	0	0	0	0	0	0	0	0	0	0	0	0	0	0	0	0	0	0	0	0	0	0	0	0	0
O00308	O00308|WWP2	WWP2	WWP2	FALSE	FALSE	FALSE	FALSE	FALSE	FALSE	TRUE	FALSE	FALSE	FALSE	FALSE	0	0	0	0	0	0	0	0	0	0	701.424	322.646	667.987	814.241	611.867	0	586.384	426.511	0	555.864	243.362	595.22	554.221	393.882	0	0	203.825	825.457	654.536	729.165	657.542	0	419.873	495.724	427.718
O00311	O00311|CDC7	CDC7	CDC7	FALSE	FALSE	TRUE	FALSE	FALSE	FALSE	FALSE	FALSE	FALSE	FALSE	FALSE	0	0	0	0	0	0	0	0	0	0	287.995	579.822	2635	308.179	1863.55	751.262	602.764	1657.81	628.108	534.092	342.135	652.679	497.788	299.41	0	148.703	0	863.948	1913.03	558.152	1190.74	917.053	1673.76	772.923	1637.62
O00322	O00322|UPK1A	UPK1A	UPK1A	FALSE	FALSE	FALSE	FALSE	FALSE	FALSE	FALSE	FALSE	FALSE	FALSE	FALSE	0	0	0	0	0	0	0	0	0	0	0	1094.34	956.896	211.771	5193.16	1225.83	4056.24	864.387	304.609	2462.36	378.582	481.208	695.837	0	0	144.231	198.454	2838.84	1691.14	4637.11	376.814	396.759	0	0	0
O00327	O00327|BMAL1	ARNTL	BMAL1	FALSE	FALSE	FALSE	FALSE	FALSE	FALSE	FALSE	TRUE	FALSE	FALSE	FALSE	0	0	0	0	0	0	0	0	0	0	0	0	0	0	0	0	0	0	0	0	0	0	0	0	0	0	0	0	0	0	0	0	0	0	0
O00329	O00329|PK3CD	PIK3CD	PK3CD	FALSE	FALSE	TRUE	FALSE	FALSE	TRUE	FALSE	FALSE	TRUE	FALSE	FALSE	0	0	0	240.605	0	0	175.556	1034.64	0	0	323.799	376.765	659.303	648.371	330.707	0	398.168	368.493	257.272	355.954	148.309	252.923	0	0	0	0	0	1096.25	301.859	218.944	428.038	539.009	368.814	0	334.614
O00330	O00330|ODPX	PDHX	ODPX	TRUE	FALSE	FALSE	FALSE	FALSE	FALSE	TRUE	FALSE	FALSE	FALSE	FALSE	3250.19	1776.01	662.977	660.923	1334.86	948.68	1183.15	2170.4	1268.93	3345.8	1114.46	506.821	771.959	227.314	713.879	1322.94	1055.56	1337.49	0	1368.02	530.866	422.64	704.25	1065.77	284.831	0	299.122	1002.72	663.801	1011.4	1412	1126.59	1432.05	2874.72	1744.9
O00337	O00337|S28A1	SLC28A1	S28A1	FALSE	FALSE	FALSE	FALSE	FALSE	FALSE	FALSE	FALSE	FALSE	FALSE	FALSE	0	0	0	0	0	0	0	0	0	0	0	0	0	0	0	0	0	0	0	0	0	0	0	0	0	0	0	0	0	0	0	0	0	0	0
O00338	O00338|ST1C2	SULT1C2	ST1C2	FALSE	FALSE	FALSE	FALSE	FALSE	FALSE	FALSE	FALSE	FALSE	FALSE	FALSE	0	0	0	0	0	0	0	0	0	0	0	0	0	0	0	0	0	0	0	0	0	0	0	0	0	0	0	0	0	0	0	0	0	0	0
O00339	O00339|MATN2	MATN2	MATN2	TRUE	FALSE	FALSE	FALSE	FALSE	FALSE	FALSE	FALSE	FALSE	FALSE	FALSE	3009.46	1218.03	979.192	3004.42	2890.23	2916.88	2143.92	6081.1	3020.62	4204.49	983.691	1075.72	395.173	1523.98	1773.4	1246.55	687.867	732.371	1750.66	690.427	903.297	883.597	1099.91	717.009	0	0	0	1567.24	1181.9	1698.14	1174.3	1493.29	2240.71	1193.88	1791.01
O00341	O00341|EAA5	SLC1A7	EAA5	FALSE	FALSE	FALSE	FALSE	FALSE	FALSE	FALSE	FALSE	TRUE	FALSE	FALSE	0	0	0	0	0	0	0	0	0	0	758.003	3032.91	0	106.241	0	0	0	0	0	73.0952	211.473	336.253	171.332	0	442.276	293.73	342.482	179.507	0	905.041	257.622	0	0	0	0
O00358	O00358|FOXE1	FOXE1	FOXE1	FALSE	FALSE	FALSE	FALSE	FALSE	FALSE	FALSE	TRUE	FALSE	FALSE	FALSE	0	0	0	0	0	0	0	0	0	0	0	0	0	0	0	0	0	0	0	0	0	0	0	0	0	0	0	0	0	0	0	0	0	0	0
O00370	O00370|LORF2	LORF2	LORF2	FALSE	FALSE	FALSE	FALSE	FALSE	FALSE	FALSE	FALSE	FALSE	FALSE	FALSE	0	0	0	0	0	0	0	0	0	0	0	0	0	0	0	0	0	0	0	0	0	0	0	0	0	0	0	0	0	0	0	0	0	0	0
O00391	O00391|QSOX1	QSOX1	QSOX1	TRUE	FALSE	FALSE	TRUE	FALSE	FALSE	TRUE	FALSE	FALSE	FALSE	FALSE	2072.18	2277.16	2274.07	4202.77	3517.6	3480.77	2057.96	3069.76	3856.83	4182.89	2564.19	2344.24	2980.23	2273.05	1867.85	5338.05	2127.4	2402.46	3464.85	1599.76	1981.53	1520.08	2560.74	1733.53	2707.93	2393.39	1993.78	2219.09	3247.71	2838.55	4770.06	4897.09	1368.81	5403.25	3440.27
O00399	O00399|DCTN6	DCTN6	DCTN6	FALSE	FALSE	FALSE	FALSE	FALSE	FALSE	TRUE	FALSE	FALSE	FALSE	FALSE	770.67	238.465	743.12	681.486	1343.2	574.768	725.675	1612.74	356.862	439.761	971.563	763.022	1616.22	0	962.27	864.336	256.922	449.761	0	0	0	399.41	593.483	268.866	290.309	419.718	880.747	1280.23	1203.66	992.199	1644.2	796.869	0	0	0
O00400	O00400|ACATN	SLC33A1	ACATN	TRUE	FALSE	FALSE	FALSE	FALSE	FALSE	TRUE	FALSE	FALSE	FALSE	FALSE	1457.18	2099.25	1098.69	2495.85	3495.59	1709.16	620.842	1306.03	2242.24	1001.07	983.019	354.006	836.298	973.272	787.435	927.32	998.096	1133.08	627.606	1560.68	718.172	755.252	683.645	380.603	0	0	346.092	1062.81	669.185	737.598	482.356	1084.39	646.166	1044.08	971.658
O00401	O00401|WASL	WASL	WASL	TRUE	FALSE	FALSE	FALSE	FALSE	FALSE	TRUE	FALSE	FALSE	FALSE	FALSE	1203.47	1701.67	2814.66	3457.75	3911.95	2038.66	1400.25	3962.29	258.406	242.011	1544.19	1155.42	2045.09	945.869	1056.05	760.786	1206.61	762.221	0	1725.32	1022.1	1546.34	1179.19	977.934	1522.15	1358.64	1292.06	1466.06	2197.36	1202.93	2765.84	389.786	1319.37	2417.33	1219.63
O00408	O00408|PDE2A	PDE2A	PDE2A	FALSE	FALSE	FALSE	FALSE	FALSE	FALSE	TRUE	FALSE	TRUE	FALSE	FALSE	0	0	0	0	0	0	0	0	0	0	0	0	0	0	0	0	0	0	0	0	0	0	0	0	0	0	0	0	0	0	0	0	0	0	0
O00409	O00409|FOXN3	FOXN3	FOXN3	FALSE	FALSE	FALSE	FALSE	FALSE	FALSE	TRUE	TRUE	FALSE	FALSE	FALSE	0	0	0	0	0	0	0	0	0	0	0	0	0	0	0	0	0	0	0	0	0	0	0	0	0	0	0	0	375.443	473.496	0	381.109	0	0	0
O00410	O00410|IPO5	IPO5	IPO5	TRUE	FALSE	FALSE	FALSE	FALSE	FALSE	TRUE	FALSE	FALSE	FALSE	FALSE	7367.03	8835.6	8319.76	7142.68	11992.3	4285.14	4648.96	11988	2728.25	6147.22	10443.9	16441.6	19934.9	10590.4	11637.4	2910.68	14155.9	9255.89	1941.95	8711.87	11755.9	7970.21	7146.7	13748.6	4763.66	9197	8591.46	18269.2	16130.3	18260.6	26109.4	1360.8	11116.5	17947.1	16806.3
O00411	O00411|RPOM	POLRMT	RPOM	FALSE	FALSE	FALSE	FALSE	FALSE	FALSE	TRUE	FALSE	FALSE	FALSE	FALSE	301.981	343.814	389.32	516.961	278.574	0	293.76	0	0	353.914	368.097	538.944	1268.96	542.677	500.519	770.901	439.954	501.131	378.51	560.074	587.924	563.153	404.64	730.091	662.578	572.809	960.382	462.65	491.412	612.631	718.477	0	1078.92	594.271	1388.66
O00418	O00418|EF2K	EEF2K	EF2K	FALSE	FALSE	TRUE	FALSE	FALSE	FALSE	TRUE	FALSE	FALSE	FALSE	FALSE	2447.25	419.716	1827.1	2545.85	1751.42	2370.61	1477.09	3925.29	3867	2098.9	0	0	699.969	535.573	493.234	732.126	430.805	639.68	213.03	582.931	330.243	539.943	293.602	251.064	0	0	0	577.564	792.784	851.747	291.379	190.463	518.338	642.539	646.977
O00422	O00422|SAP18	SAP18	SAP18	TRUE	FALSE	FALSE	FALSE	FALSE	FALSE	TRUE	FALSE	FALSE	FALSE	FALSE	1564.3	1607.86	552.984	988.48	715.135	1690.54	2803.39	1792.03	2801.88	1601.96	1515.9	1273.01	2190.96	913.13	1613.1	901.001	2364.2	1356.85	1017.59	711.624	985.014	1096.47	1658.23	1846.86	1304.76	938.578	2329.25	1949.46	1194.36	1672.25	1660.39	1558.39	4377.02	6450.78	5236.96
O00423	O00423|EMAL1	EML1	EMAL1	FALSE	FALSE	FALSE	FALSE	FALSE	FALSE	FALSE	FALSE	FALSE	FALSE	FALSE	698.767	513.256	505.485	382.454	429.577	1053.27	1051.23	1504.49	1190.62	1208.21	0	0	0	0	0	0	0	0	0	0	0	0	0	0	0	0	0	0	0	0	0	0	231.289	283.976	283.534
O00425	O00425|IF2B3	IGF2BP3	IF2B3	TRUE	FALSE	FALSE	FALSE	FALSE	FALSE	FALSE	FALSE	FALSE	FALSE	FALSE	6767.6	3217.45	2706.95	5811.64	5263.98	1701.72	2833.17	17533.4	14289.2	13059.2	1916.3	3449.39	5046.68	1762.89	4246.38	2739.07	2801.97	4604.51	1665.61	2322.37	2869.09	4564.16	1445.89	2420.31	1952.56	1035.47	1840.45	3234.36	6596.85	2695.57	4967.42	3125.07	14353.9	7849.43	7512.77
O00429	O00429|DNM1L	DNM1L	DNM1L	TRUE	FALSE	FALSE	FALSE	FALSE	FALSE	TRUE	FALSE	FALSE	FALSE	FALSE	8253	11405.1	8946.99	21207.5	15143.7	7016.91	10280.3	21791.7	0	0	8840.47	15944.7	47891.5	16459.8	38311.5	931.395	15357.3	17000.2	1019.03	8895.25	12424.4	14023.1	7403.35	11004.2	4539.71	1720.09	4450.36	14335.7	10016.3	10928.3	30223.4	200.552	1606.79	5748.99	11244.9
O00442	O00442|RTCA	RTCA	RTCA	TRUE	FALSE	FALSE	FALSE	FALSE	FALSE	TRUE	FALSE	FALSE	FALSE	FALSE	3339.48	7966.74	4419.53	4974.48	5337.7	1484.37	3071.02	6621.82	0	290.69	1378.17	2452.73	3582.55	1821.91	1817.55	3208.99	2068.24	1858.41	1180.71	1953.08	1876.93	1774.96	1324.26	2479.42	953.458	1057.59	1009.36	3079.26	3805.14	3187.21	2509.09	1878.71	1703.44	2622.2	2647.06
O00443	O00443|P3C2A	PIK3C2A	P3C2A	TRUE	FALSE	FALSE	FALSE	FALSE	FALSE	TRUE	FALSE	FALSE	FALSE	FALSE	2428.98	4283.28	4171.99	4367.03	3459.7	3260.48	2380.41	3624.36	4153.95	3609.64	897.932	1280.88	1281.4	654.447	1131.44	1548.52	1177.83	1203.55	1140.6	1061.41	1099.49	1219.14	1049.77	1211.8	384.771	494.534	984.534	1503.35	1128.21	1309.71	2460.81	1470.24	1101.45	2626.37	1476.31
O00444	O00444|PLK4	PLK4	PLK4	FALSE	FALSE	TRUE	FALSE	FALSE	FALSE	FALSE	FALSE	TRUE	FALSE	FALSE	0	0	0	0	0	0	0	0	0	0	548.772	953.737	1588.99	277.119	910.413	450.821	915.706	1046.75	0	587.972	296.473	399.262	189.904	233.096	0	239.663	877.926	1130.21	506.805	556.59	819.42	0	374.574	712.762	0
O00445	O00445|SYT5	SYT5	SYT5	FALSE	FALSE	FALSE	TRUE	FALSE	FALSE	FALSE	FALSE	FALSE	FALSE	FALSE	0	434.27	178.981	204.031	189.365	163.232	231.814	243.152	284.351	237.183	0	0	0	0	0	0	0	0	0	0	0	0	0	0	0	0	0	0	0	0	0	0	0	0	0
O00451	O00451|GFRA2	GFRA2	GFRA2	FALSE	FALSE	FALSE	FALSE	FALSE	FALSE	FALSE	FALSE	FALSE	FALSE	FALSE	0	0	0	0	0	0	0	0	0	0	0	0	0	0	0	0	0	0	0	0	0	0	0	0	0	0	0	0	0	0	0	0	0	0	0
O00453	O00453|LST1	LST1	LST1	FALSE	FALSE	FALSE	TRUE	FALSE	FALSE	FALSE	FALSE	FALSE	FALSE	FALSE	1558.36	977.018	1914.4	514.357	495.349	467.357	449.669	2480.49	2011.12	707.724	918.151	583.908	540.684	715.994	1138.7	732.558	833.585	1355.49	803.811	675.241	1138.82	955.437	1052.26	703.992	493.605	581.13	937.205	976.869	1360.89	849.499	379.725	368.535	743.91	736.727	405.205
O00458	O00458|IFRD1	IFRD1	IFRD1	FALSE	FALSE	FALSE	FALSE	FALSE	FALSE	TRUE	FALSE	FALSE	FALSE	FALSE	227.99	677.832	0	0	0	374.724	0	0	0	0	0	206.836	0	261.527	348.701	0	273.113	247.881	0	158.706	149.174	206.612	142.841	226.564	0	0	0	385.921	0	388.486	115.527	0	476.982	499.23	0
O00459	O00459|P85B	PIK3R2	P85B	FALSE	FALSE	FALSE	FALSE	TRUE	FALSE	TRUE	FALSE	TRUE	FALSE	FALSE	2145.26	1272.9	2107.73	1855.3	2380.45	1887.3	1469.34	2380.46	2381.95	2102.37	583.215	506.994	641.318	531.65	601.562	486.495	436.838	620.938	581.78	510.819	662.192	534.884	651.192	609.098	370.714	389.674	433.67	661.432	768.73	611.118	644.115	5482.51	326.505	448.839	511.932
O00461	O00461|GOLI4	GOLIM4	GOLI4	TRUE	FALSE	FALSE	TRUE	FALSE	FALSE	TRUE	FALSE	FALSE	FALSE	FALSE	5240.27	1971.2	1588.58	2164.77	3288.53	1529.43	1239.56	5734.26	7109.24	9543.16	1532.64	3270.84	5272.35	5676.79	3660.96	3501.94	5328.57	5360.41	3438.96	2650.73	2247.43	2117.21	2305.7	5150.35	0	0	951.686	5303.28	6272.1	4041.23	6703.38	2323.66	1660.45	3500.68	2741.47
O00462	O00462|MANBA	MANBA	MANBA	TRUE	FALSE	FALSE	FALSE	FALSE	FALSE	TRUE	FALSE	FALSE	FALSE	FALSE	1227.22	1911.91	1829.46	1130.2	1413.44	952.038	523.703	1982.9	697.054	1531.03	1318.12	1739.9	2529.79	1353.3	1603.83	1719.96	1210.47	2184.19	368.942	1186.47	1589.18	2078.69	873.021	1352.05	620.406	900.461	1111.86	2227.19	1941.83	2674.49	2501.72	1943.89	1374.87	1566.29	1461.13
O00463	O00463|TRAF5	TRAF5	TRAF5	FALSE	FALSE	FALSE	FALSE	TRUE	FALSE	TRUE	FALSE	FALSE	FALSE	FALSE	0	0	0	0	0	0	0	0	0	0	0	0	0	0	0	0	0	0	663.599	0	0	0	0	0	0	0	0	0	0	0	780.08	0	0	0	0
O00468	O00468|AGRIN	AGRN	AGRIN	TRUE	FALSE	FALSE	FALSE	FALSE	FALSE	TRUE	FALSE	FALSE	FALSE	FALSE	7137.3	3135.41	3733.05	3956.94	8000.77	3534.66	3884.04	7732.8	8671.47	5541.02	9042.73	9206.75	14966.3	9226.89	12323.6	4192.39	7667.86	10044	5564.92	4208.78	4630.93	8629.4	8392.99	8250.11	2121.13	2816.86	4663.18	7683.17	12210	8302.76	14399.2	7637.46	7448.4	12591.7	13900.3
O00469	O00469|PLOD2	PLOD2	PLOD2	TRUE	FALSE	FALSE	FALSE	FALSE	FALSE	FALSE	FALSE	TRUE	FALSE	FALSE	4481.8	2004.95	2089.2	3000.88	3978.59	2933.74	2885.44	3821.19	3163.21	5784.27	2428.45	1780.22	4973.73	3523.97	2092.8	3603.65	1508.48	2979.82	3272.85	1217.93	1694.27	2250.85	2098.9	2708.92	1776.02	598.186	1126.14	2591.59	5476.47	3369.72	3669.08	1768.33	3365.84	4925.47	4891.82
O00470	O00470|MEIS1	MEIS1	MEIS1	FALSE	FALSE	FALSE	FALSE	FALSE	FALSE	TRUE	TRUE	FALSE	FALSE	FALSE	295.231	498.62	799.039	381.574	808.75	521.254	599.733	1132.65	1300.28	1117.35	570.675	529.012	529.557	494.602	621.446	501.761	645.099	884.856	584.159	491.007	423.295	600.299	664.658	532.523	292.903	477.98	704.257	523.824	888.54	653.432	772.712	568.077	0	0	0
O00471	O00471|EXOC5	EXOC5	EXOC5	TRUE	FALSE	FALSE	FALSE	FALSE	FALSE	TRUE	FALSE	FALSE	FALSE	FALSE	1869.71	703.996	2010.76	2071.98	1280.75	2456.01	2664.86	1316.59	2803.2	2976.88	2668.77	2844.34	2576.14	1510.66	1939.62	3421.51	2785.56	1956.32	470.751	3782.97	1672.21	1728.52	2288.47	2342.16	1776.79	1931.57	2011.66	3448.03	3426.31	3331.33	5063.61	1889.71	1704.16	3253.29	3441.05
O00472	O00472|ELL2	ELL2	ELL2	FALSE	FALSE	FALSE	FALSE	FALSE	FALSE	TRUE	FALSE	FALSE	FALSE	FALSE	0	0	0	0	0	0	0	0	0	0	0	0	0	0	0	0	0	0	0	0	0	0	0	0	0	0	0	0	0	0	0	0	0	0	0
O00478	O00478|BT3A3	BTN3A3	BT3A3	TRUE	FALSE	FALSE	TRUE	FALSE	FALSE	TRUE	FALSE	FALSE	FALSE	FALSE	2756.97	405.443	384.195	301.118	0	583.414	331.685	652.241	0	749.987	435.039	1175.75	1834.14	1019.01	1289.98	1411.4	932.049	2136.95	2135.5	1681.58	1377.1	1202.04	2252.84	440.562	317.16	1156.64	0	1805.04	1460.67	2146.15	2469.7	1564.98	457.125	865.572	330.584
O00479	O00479|HMGN4	HMGN4	HMGN4	FALSE	FALSE	FALSE	FALSE	FALSE	FALSE	TRUE	FALSE	FALSE	FALSE	FALSE	0	0	0	0	0	0	0	0	0	0	0	272.834	0	572.195	1460.35	0	503.862	314.589	679.165	0	403.581	929.181	137.614	0	0	0	0	0	0	0	0	0	554.728	3011.88	0
O00481	O00481|BT3A1	BTN3A1	BT3A1	FALSE	FALSE	FALSE	TRUE	FALSE	FALSE	TRUE	FALSE	FALSE	FALSE	FALSE	0	0	0	0	0	0	0	0	0	0	0	0	0	0	0	0	0	0	0	0	0	0	0	0	0	0	0	0	0	0	0	0	0	0	0
O00482	O00482|NR5A2	NR5A2	NR5A2	FALSE	FALSE	FALSE	FALSE	FALSE	FALSE	FALSE	TRUE	FALSE	FALSE	FALSE	0	0	0	0	0	0	0	0	0	0	0	0	0	0	0	0	0	0	0	0	0	0	0	0	0	0	0	0	0	0	0	0	0	0	0
O00483	O00483|NDUA4	NDUFA4	NDUA4	FALSE	FALSE	FALSE	TRUE	FALSE	FALSE	TRUE	FALSE	TRUE	FALSE	FALSE	1552.4	604.931	1324.14	3495.4	1441.24	2173.77	833.713	3427.33	3690.66	3827.17	413.999	1192.8	627.408	1345.04	1970.54	1325.55	1457.89	1219.64	726.564	1342.35	2235.43	978.115	302.375	410.348	784.05	1045.56	1330.43	1710.96	1905.47	1763.07	1560.5	2349.92	565.948	1346.62	310.849
O00487	O00487|PSDE	PSMD14	PSDE	TRUE	FALSE	FALSE	FALSE	FALSE	FALSE	TRUE	FALSE	FALSE	FALSE	FALSE	4083.94	2920.46	2708.29	4765.29	4926.25	1538.73	350.67	6940.78	453.512	1457.61	2362.27	3271.61	451.394	1190.26	4145.02	1141.09	1370.63	2450.94	512.84	1995.02	2881.23	2725.11	1226.13	1382.39	2162.58	2410.04	2535.76	3475.99	8236.77	4860.4	3508.14	1195.82	3945.4	2993.06	2843.67
O00488	O00488|ZN593	ZNF593	ZN593	FALSE	FALSE	FALSE	FALSE	FALSE	FALSE	TRUE	FALSE	FALSE	FALSE	FALSE	0	0	0	0	0	0	0	0	0	0	0	0	0	0	0	0	0	0	0	0	0	0	0	0	0	0	0	0	0	0	0	0	0	0	0
O00499	O00499|BIN1	BIN1	BIN1	TRUE	FALSE	FALSE	FALSE	TRUE	FALSE	TRUE	TRUE	FALSE	FALSE	FALSE	1816.03	2936.27	1897.21	1954.13	2958.48	1512.42	1294.25	2308.31	3895.22	3578.43	224.452	519.338	339.698	221.349	290.001	481.655	272.134	694.299	268.603	270.395	269.271	299.93	303.825	287.98	0	0	0	608.3	613.822	209.728	300.678	306.838	2256.36	1740.51	4247.9
O00505	O00505|IMA4	KPNA3	IMA4	TRUE	FALSE	FALSE	FALSE	FALSE	FALSE	TRUE	FALSE	FALSE	FALSE	FALSE	3289.72	1710.12	2520.66	5856.21	7319.5	2583.27	2022.67	3403.64	1054.51	2182.2	1697.13	5518.51	1736.22	4191.83	2576.12	2859.39	3623.56	2612.91	2600.62	2076.8	2453.39	3162.14	3769.57	2065.22	1440.47	1481.07	1177.31	3267.17	2334.41	1072.43	3489.41	2117.9	4809.97	6042.37	7646.9
O00506	O00506|STK25	STK25	STK25	FALSE	FALSE	TRUE	FALSE	FALSE	FALSE	TRUE	FALSE	FALSE	FALSE	FALSE	659.003	391.287	0	344.865	531.456	294.649	189.513	4438.72	3011.42	3547.12	373.485	473.703	978.811	476.635	442.556	573.26	436.063	595.066	155.422	363.353	410.992	431.443	339.095	396.2	296.67	428.998	413.016	335.402	539.559	494.17	504.341	183.76	392.273	551.547	555.016
O00507	O00507|USP9Y	USP9Y	USP9Y	FALSE	FALSE	FALSE	FALSE	FALSE	FALSE	FALSE	FALSE	FALSE	FALSE	FALSE	0	0	0	0	0	0	0	0	0	0	0	1881.01	1144.08	452.505	536.366	0	374.025	0	0	0	699.483	1091.15	0	1805.16	0	0	1088.02	474.467	725.09	729.1	0	702.408	0	0	0
O00512	O00512|BCL9	BCL9	BCL9	FALSE	FALSE	FALSE	FALSE	FALSE	TRUE	TRUE	FALSE	FALSE	FALSE	FALSE	514.153	501.547	180.517	294.28	390.357	376.558	525.928	508.309	513.639	0	0	0	0	0	0	0	0	0	0	0	0	0	0	0	0	0	0	0	0	0	0	0	213.318	284.79	191.476
O00515	O00515|LAD1	LAD1	LAD1	TRUE	FALSE	FALSE	FALSE	FALSE	FALSE	FALSE	FALSE	FALSE	FALSE	FALSE	22538.5	13039.3	5146.57	16320.3	11757.2	10358.5	2388.73	19532.5	61758.6	47608.9	7556.41	18532.1	3494.93	16077.4	10111.5	15958.1	24020.7	17078.6	35935.2	9231.2	9076.02	7956.49	14156.5	5084.76	2761.26	12040.8	4255.43	25566.7	12684.9	8374.77	33648	9642.95	28040	6928.29	4053.32
O00519	O00519|FAAH1	FAAH	FAAH1	FALSE	FALSE	FALSE	TRUE	FALSE	FALSE	TRUE	FALSE	TRUE	FALSE	FALSE	267.038	112.625	284.577	303.784	244.284	281.709	250.963	0	402.893	245.264	814.117	875.252	1291.31	876.951	939.036	1135.33	800.084	1097.24	938.52	1003.46	877.101	994.777	864.761	899.515	698.991	468.526	0	1008.98	1212.89	852.217	1035.31	752.21	401.245	863.765	814.062
O00522	O00522|KRIT1	KRIT1	KRIT1	FALSE	FALSE	FALSE	FALSE	FALSE	FALSE	TRUE	FALSE	FALSE	FALSE	FALSE	187.054	451.794	170.217	235.27	233.954	215.934	196.571	295.193	0	317.957	138.659	243.714	266.21	235.231	219.843	235.806	254.742	333.326	209.457	257.785	340.368	273.16	1597.26	352.521	0	0	771.545	474.865	0	496.823	367.829	0	196.992	305.846	483.905
O00526	O00526|UPK2	UPK2	UPK2	FALSE	FALSE	FALSE	TRUE	FALSE	FALSE	FALSE	FALSE	FALSE	FALSE	FALSE	0	0	0	0	0	0	0	0	0	0	200.115	887.178	372.901	268.695	1077.93	1818.69	1235	865.501	150.995	0	143.005	0	517.069	545.41	0	0	1017.33	1238.44	726.995	832.816	1299.61	2971.81	0	0	0
O00533	O00533|NCHL1	CHL1	NCHL1	FALSE	FALSE	FALSE	TRUE	FALSE	FALSE	FALSE	FALSE	FALSE	FALSE	FALSE	457.472	277.839	546.3	0	723.777	209.348	570.536	825.718	0	0	512.335	602.924	460.249	637.11	633.953	686.68	778.801	744.948	627.04	674.724	668.127	762.389	629.683	516.615	304.12	337.811	266.952	752.688	853.126	656.379	697.35	707.857	0	0	0
O00534	O00534|VMA5A	VWA5A	VMA5A	TRUE	FALSE	FALSE	FALSE	TRUE	FALSE	TRUE	FALSE	FALSE	FALSE	FALSE	2163.91	1995.63	2474.85	2617.02	2367.09	1904.27	2666.78	2100.76	5130.49	5067.56	5863.97	2932.2	1087.78	1947.07	2135.77	1061.4	3170.8	3668.56	1424.47	2402.45	1681.06	2684.99	930.103	3202.04	2328.52	2005.61	3435.65	2470.29	3823.88	3527.05	1378.14	2549.24	2942.62	1798.29	8407.53
O00541	O00541|PESC	PES1	PESC	TRUE	FALSE	FALSE	FALSE	FALSE	FALSE	TRUE	FALSE	FALSE	FALSE	FALSE	3788.92	3174.43	2944.96	2871.87	3084.96	1820.49	688.171	6832.79	560.913	1609.72	4016.79	5269.19	2713.62	2173.89	2189.72	2024.94	4632.13	2198.93	203.782	497.719	970.135	1700.12	1834.6	1263.64	1747.77	1271.47	2441.48	3959.91	3060.77	3043.37	4634.98	326.193	1292.62	709.071	449.803
O00555	O00555|CAC1A	CACNA1A	CAC1A	TRUE	FALSE	FALSE	FALSE	FALSE	FALSE	FALSE	FALSE	TRUE	FALSE	FALSE	464.976	2701.72	174.782	1171	257.132	463.083	1283.5	676.406	287.579	1764.92	673.586	1200.48	2259.58	576.323	761.398	1291.8	807.674	2170.13	1042.85	527.956	467.695	451.85	465.362	575.001	226.45	194.265	558.317	2199.75	2138.34	2078.45	1408.64	622.811	12586.1	1300.82	4145.34
O00559	O00559|RCAS1	EBAG9	RCAS1	TRUE	FALSE	FALSE	TRUE	FALSE	FALSE	TRUE	FALSE	FALSE	FALSE	FALSE	501.21	123.96	307.789	278.506	577.558	183.369	330.397	781.038	504.313	644.06	600.633	604.062	734.183	579.006	642.931	712.326	578.417	646.532	684.236	616.623	601.462	544.244	599.905	618.92	0	0	0	732.216	672.564	620.363	606.427	670.692	1226.11	1319.47	2033.53
O00560	O00560|SDCB1	SDCBP	SDCB1	TRUE	FALSE	FALSE	TRUE	FALSE	FALSE	TRUE	FALSE	FALSE	FALSE	FALSE	3831.75	2248.31	4354.8	4766.13	6466.19	2914.85	1977.27	5087.61	2595.3	3279.89	2855.84	5020.03	6173.52	2266.39	5544.88	4369.55	3020.44	4778.54	1507.85	3006.01	5262.58	4400.39	2302.05	1805.42	1816.04	851.324	2785.77	3593.89	5311.21	4032.77	5379.64	3243.2	873.636	1453.59	1512.69
O00562	O00562|PITM1	PITPNM1	PITM1	TRUE	FALSE	FALSE	FALSE	FALSE	FALSE	TRUE	FALSE	FALSE	FALSE	FALSE	597.982	254.04	469.552	551.861	638.066	478.534	655.23	861.26	370.212	263.58	1156.16	2096.65	1659.3	1514.5	1245.42	1714.5	1797.91	2175.21	794.898	558.486	1435.95	1844.93	951.836	1783.72	1210.86	1147.11	1907.96	2746.66	1627.77	1929.08	2484.4	1484.88	554.324	611.332	621.732
O00566	O00566|MPP10	MPHOSPH10	MPP10	TRUE	FALSE	FALSE	FALSE	FALSE	FALSE	TRUE	FALSE	FALSE	FALSE	FALSE	2168.44	1501.94	1569.31	2069.57	1743.04	1572.2	2144.96	2619.83	2873.07	2399.34	984.072	1635.57	442.46	1775.64	857.346	1503.48	1684.34	1630.29	909.635	1254.87	1510.16	1778.86	1279.18	1784.85	177.233	684.556	528.605	1126.52	349.989	1996.53	1661.73	798.5	2083.02	1916.21	2562.11
O00567	O00567|NOP56	NOP56	NOP56	TRUE	FALSE	FALSE	FALSE	FALSE	FALSE	TRUE	FALSE	FALSE	FALSE	FALSE	3727.55	7482.26	3163.94	5245.75	7769.11	2682.01	6302.32	15652.1	7044.2	3900.11	3135.13	5398.44	10506.4	4873.28	4659.43	11170.4	9534.9	7050.53	1481.21	2933.53	1685.7	3027.17	2767.68	4221.2	1894.87	3403.89	4948.96	13165.9	9726.53	10102.9	15198.5	18198.1	4609.85	7829	3650.7
O00571	O00571|DDX3X	DDX3X	DDX3X	TRUE	FALSE	FALSE	FALSE	TRUE	FALSE	TRUE	FALSE	FALSE	FALSE	FALSE	16809.4	9748.7	12645.2	11668.7	12526.6	7422.26	11692.6	24781.5	8340.92	6037.17	20422.7	31941.5	39263.1	20721	19400.5	25153.3	27880	15650.4	2895.61	14371.2	20811.8	23944.1	20000.3	17908.4	19209.9	8860.84	16906.6	37241.9	22820.8	31642.9	60021.3	3119.26	7954.98	12108.9	7840.43
O00584	O00584|RNT2	RNASET2	RNT2	TRUE	FALSE	FALSE	FALSE	FALSE	FALSE	TRUE	FALSE	FALSE	FALSE	FALSE	1027.53	860.265	1451.43	980.142	947.615	828.707	1192.78	1161.83	1503.42	1158.59	1550.75	1680.95	1355.26	1849.51	2053.11	586.224	1610.24	2418.46	235.485	1519.32	1773.84	1330.38	938.748	1791.34	729.11	635.482	1239.13	1814.83	1237.32	3102.75	2562.96	1223.5	1429.96	2006.13	1746.47
O00585	O00585|CCL21	CCL21	CCL21	FALSE	FALSE	FALSE	FALSE	FALSE	FALSE	FALSE	FALSE	FALSE	FALSE	TRUE	268.724	274.163	258.312	280.366	351.394	663.475	320.441	0	284.549	0	902.135	352.82	0	703.411	395.123	0	658.945	0	187.293	472.859	0	0	0	1057.47	882.151	858.103	985.77	0	159.534	701.456	687.927	0	0	0	0
O00591	O00591|GBRP	GABRP	GBRP	FALSE	FALSE	FALSE	FALSE	FALSE	FALSE	FALSE	FALSE	TRUE	FALSE	FALSE	0	0	0	0	0	0	0	0	0	0	0	0	0	0	0	0	0	0	0	0	0	0	0	0	0	0	0	0	0	0	0	0	3511.8	3685.72	2429.85
O00592	O00592|PODXL	PODXL	PODXL	TRUE	FALSE	FALSE	TRUE	FALSE	FALSE	FALSE	FALSE	FALSE	FALSE	FALSE	1386.8	695.047	644.221	1143.13	979.911	1112.76	1257.38	687.133	1290.58	1855.43	1231.03	3689.29	554.535	1223.49	4116.18	1707.88	3705.81	481.334	2685.24	2089.69	1155.71	917.512	3346.98	1037.76	451.638	1200.55	918.34	4067.87	430.392	692.407	4446.41	1244.02	2260.51	1786.53	2709.02
O00602	O00602|FCN1	FCN1	FCN1	FALSE	FALSE	FALSE	FALSE	FALSE	FALSE	FALSE	FALSE	FALSE	FALSE	FALSE	686.637	352.07	880.708	579.577	274.431	555.124	576.981	542.459	709.325	786.253	1071.65	1121.98	0	0	0	0	268.826	0	0	0	0	0	0	0	1494.68	1859.27	614.616	0	802.588	0	346.677	0	921.97	2069.64	2666.42
O00622	O00622|CCN1	CCN1	CCN1	FALSE	FALSE	FALSE	FALSE	FALSE	FALSE	FALSE	FALSE	FALSE	FALSE	FALSE	0	0	0	0	0	0	0	0	0	0	0	0	0	0	0	0	0	0	0	0	0	0	0	0	0	0	0	0	0	0	0	0	0	0	0
O00625	O00625|PIR	PIR	PIR	TRUE	FALSE	FALSE	FALSE	FALSE	FALSE	TRUE	TRUE	FALSE	FALSE	FALSE	3943.38	1517.87	2314.27	4316.82	1717.63	1216.01	1584.89	4848.39	1653.39	2770.01	373.746	420.47	1188.34	468.68	2022.66	585.718	327.622	518.488	1491.73	302.17	607.638	903.865	323.245	290.958	0	455.517	2069.65	2063.77	809.454	982.424	482.514	776.112	1990.2	2005.31	2133.84
O00628	O00628|PEX7	PEX7	PEX7	FALSE	FALSE	FALSE	FALSE	FALSE	FALSE	TRUE	FALSE	FALSE	FALSE	FALSE	0	0	0	0	0	0	233.344	0	2906.98	0	778.047	301.736	0	0	143.365	0	1000.03	415.367	0	0	0	439.913	478.849	671.136	620.457	710.863	563.664	687.116	947.743	591.981	920.531	0	1492	0	0
O00629	O00629|IMA3	KPNA4	IMA3	TRUE	FALSE	FALSE	FALSE	FALSE	FALSE	TRUE	FALSE	FALSE	FALSE	FALSE	6699.99	3565.67	3550.97	4028.06	5258.32	3135.5	1038.81	5943.15	3767.74	8952.12	5445.37	5364.34	25817.6	10451.7	11521.4	5631.87	13667.1	11690.2	3798.47	5694.08	6826.52	5508.24	4932.14	10100.4	2070.28	3160.75	2099.11	8503.15	3630.51	12671.8	18678.8	1510.24	1134.29	2580.44	3089.41
O00634	O00634|NET3	NTN3	NET3	FALSE	FALSE	FALSE	FALSE	FALSE	FALSE	FALSE	FALSE	FALSE	FALSE	FALSE	0	0	0	0	0	0	0	0	0	0	0	0	0	0	0	0	0	0	0	0	0	0	0	0	0	0	0	0	0	0	0	0	0	0	0
O00635	O00635|TRI38	TRIM38	TRI38	FALSE	FALSE	FALSE	FALSE	FALSE	FALSE	TRUE	FALSE	FALSE	FALSE	FALSE	629.413	643.948	209.996	0	0	0	650.509	0	489.765	458.964	669.235	921.39	1269	1010.07	985.104	952.824	956.55	973.939	899.842	879.794	937.694	1042.97	886.885	514.938	0	0	601.201	1556.12	1206.31	1197.96	1128.89	1049.46	406.012	726.172	792.542
O00712	O00712|NFIB	NFIB	NFIB	FALSE	FALSE	FALSE	FALSE	FALSE	FALSE	TRUE	TRUE	FALSE	FALSE	FALSE	0	0	0	0	0	0	0	0	0	0	0	0	0	0	0	0	0	0	0	0	0	0	0	0	0	0	0	0	0	0	0	0	1197.43	1605.04	1690.28
O00716	O00716|E2F3	E2F3	E2F3	FALSE	FALSE	FALSE	FALSE	FALSE	TRUE	TRUE	TRUE	FALSE	FALSE	FALSE	0	0	0	0	0	0	0	0	0	0	0	403.084	0	0	0	0	0	0	0	236.576	0	0	0	0	1306.14	3639.14	1688.89	0	0	0	0	0	0	0	0
O00743	O00743|PPP6	PPP6C	PPP6	TRUE	TRUE	FALSE	FALSE	TRUE	FALSE	TRUE	FALSE	FALSE	FALSE	FALSE	2923.12	3409.77	4350.09	5339.57	4044.25	1339.06	3670.03	6533.52	4352.88	778.529	5083.79	3463.01	509.834	3254.45	2411.91	4730.4	2510.3	1818.92	1738.51	1559.72	1829.32	3888.25	2950.93	2723.1	3018.9	4665.11	3612.06	2979.34	4210.66	3499.9	5785.96	0	6092.82	6427.06	9350.43
O00746	O00746|NDKM	NME4	NDKM	FALSE	FALSE	FALSE	FALSE	FALSE	FALSE	TRUE	FALSE	FALSE	FALSE	FALSE	537.062	483.315	338.995	562.307	459.912	549.965	362.939	628.712	439.6	719.132	1153.23	1546.08	378.112	989.679	1583.63	1555.62	1438.18	1555.41	1103.29	1262.47	1129.6	1428.66	1137.27	1632.38	978.173	1521.67	980.468	1662.48	677.191	1387.58	1961.27	1766.21	335.547	355.964	454.028
O00748	O00748|EST2	CES2	EST2	TRUE	FALSE	FALSE	FALSE	FALSE	FALSE	TRUE	FALSE	FALSE	FALSE	FALSE	3436.56	4262.94	2521.88	2910.85	2669.03	3094.87	1121.83	0	267.038	784.282	4659.86	5376.1	2004.5	5403.23	3536.07	2840.49	4925.95	4549.82	3398.23	1873.4	4427.58	3230.51	3331.85	3317.01	3294.4	4525.14	4448	4609.26	3503.05	6684.45	4976.51	3733.12	4565.69	6063.4	5203.85
O00750	O00750|P3C2B	PIK3C2B	P3C2B	FALSE	FALSE	FALSE	FALSE	FALSE	FALSE	TRUE	FALSE	TRUE	FALSE	FALSE	483.524	313.488	271.331	322.721	307.581	231.416	254.661	433.029	0	0	1957.31	2112.4	3778.54	2349.61	2447.81	2167.28	2822.97	1931.65	1997.89	1791.86	2564.28	2319.89	2209.61	2774.32	1705.61	907.906	1674.68	2989.92	943.675	3495.21	4496.34	1943.58	0	408.266	419.479
O00754	O00754|MA2B1	MAN2B1	MA2B1	TRUE	FALSE	FALSE	TRUE	FALSE	FALSE	TRUE	FALSE	FALSE	FALSE	FALSE	7118.61	9173.06	11647.4	11124.3	6507.18	18752.3	5274.18	11808.1	3644.92	8440.26	12040.5	16778.3	18462.5	18948.7	20505.8	21717.9	17556.6	12531.9	15824	18270.9	14529.7	14329.1	33450.6	6425.39	11272.8	15750.7	12043.9	21060.5	27313.1	15638.5	22142.3	29609.1	6467.66	5379.81	4567.25
O00755	O00755|WNT7A	WNT7A	WNT7A	FALSE	FALSE	FALSE	FALSE	FALSE	FALSE	FALSE	FALSE	FALSE	FALSE	FALSE	0	0	0	0	0	0	0	0	0	0	0	0	0	0	0	0	0	0	0	0	0	0	0	0	0	0	0	0	0	0	0	0	0	0	0
O00757	O00757|F16P2	FBP2	F16P2	FALSE	TRUE	FALSE	FALSE	FALSE	FALSE	FALSE	FALSE	FALSE	FALSE	FALSE	980.952	950.224	940.921	737.826	760.626	781.032	986.472	1464.94	1160.61	1147.55	478.292	3202.46	1151.94	929.119	936.192	587.662	778.26	969.26	3217.56	3708.09	682.147	3212.02	482.596	392.152	846.251	1006.55	1612.68	3029.79	2377.84	2109.78	678.671	3105.3	0	0	0
O00762	O00762|UBE2C	UBE2C	UBE2C	FALSE	FALSE	FALSE	FALSE	FALSE	FALSE	FALSE	FALSE	FALSE	FALSE	FALSE	1188.31	1108.85	1044.24	1274.86	1530.63	1255.11	966.429	1635.58	1530.41	1787.77	1067.5	4575.74	3161.07	2057.52	1945.08	1514.89	3863.17	2469.94	627.607	1275.68	1156.76	2196.53	1155.33	1034.83	1264.51	245.87	1899.03	856.346	1875.29	4008.88	1964.27	1068.1	170.576	1712.54	0
O00763	O00763|ACACB	ACACB	ACACB	FALSE	FALSE	FALSE	FALSE	FALSE	FALSE	TRUE	FALSE	TRUE	FALSE	FALSE	0	0	0	0	0	0	0	1274.74	987.31	2405.06	19136.7	8716.04	1475.77	8665.61	14088.6	26359.4	10713.5	16078.6	312.036	11925.4	1129.55	1486.4	0	796.525	19991.3	2552.12	9328.78	23116.2	245.917	20169.9	32820.2	1258.51	0	0	0
O00764	O00764|PDXK	PDXK	PDXK	TRUE	FALSE	FALSE	FALSE	FALSE	FALSE	TRUE	FALSE	TRUE	FALSE	FALSE	12171.1	16227.9	14442.2	13552.8	27489.2	11519.8	14006.2	21879.5	280.614	1163.22	6824.92	10459.9	6478.63	4548.39	9942.16	10328.8	6634.71	6092.09	5627.81	10892.6	9783.21	8566.98	3867.44	4668.46	5016.36	3366.99	5904.27	14726.9	16831.9	11647.7	20543.9	4998.3	9501.49	8018.57	10858.7
O00767	O00767|ACOD	SCD	ACOD	FALSE	FALSE	FALSE	FALSE	FALSE	FALSE	FALSE	FALSE	FALSE	FALSE	FALSE	1444.89	353.44	1494.77	468.422	515.615	628.902	2002.59	1947.84	2360.8	12002.1	0	0	0	0	0	0	0	0	0	0	0	0	0	0	0	0	0	0	0	0	0	0	319.139	0	0
O14490	O14490|DLGP1	DLGAP1	DLGP1	FALSE	FALSE	FALSE	FALSE	FALSE	FALSE	FALSE	FALSE	FALSE	FALSE	FALSE	0	0	0	0	0	0	0	0	0	0	1753.23	442.777	1024.52	490.851	542.023	512.035	198.583	909.855	619.127	775.574	869.141	834.92	955.299	225.719	0	0	0	696.248	429.998	1146.38	1147.12	383.588	360.68	507.72	296.843
O14492	O14492|SH2B2	SH2B2	SH2B2	FALSE	FALSE	FALSE	FALSE	FALSE	FALSE	FALSE	FALSE	FALSE	FALSE	FALSE	0	0	0	0	0	0	0	0	0	0	0	0	0	0	0	0	0	0	0	0	0	0	0	0	0	0	0	0	0	0	0	0	0	0	0
O14493	O14493|CLD4	CLDN4	CLD4	FALSE	FALSE	FALSE	FALSE	FALSE	FALSE	FALSE	FALSE	FALSE	FALSE	FALSE	0	0	0	0	0	0	0	0	0	0	0	0	0	0	0	0	0	0	0	0	0	0	0	0	0	0	0	0	0	0	0	0	0	0	0
O14494	O14494|PLPP1	PLPP1	PLPP1	FALSE	TRUE	FALSE	FALSE	FALSE	FALSE	FALSE	FALSE	FALSE	FALSE	FALSE	394.499	1122.48	0	712.479	1502.91	490.063	412.392	249.604	357.3	0	2185.25	443.213	0	420.808	0	817.746	456.352	1641.19	0	596.107	755.054	1102.72	494.303	1637.47	421.684	672.501	846.517	692.715	1594.34	619.266	8780.62	0	1510.69	0	192.521
O14495	O14495|PLPP3	PLPP3	PLPP3	FALSE	TRUE	FALSE	FALSE	FALSE	FALSE	TRUE	FALSE	FALSE	FALSE	FALSE	744.542	748.114	1027.52	1073.74	826.331	699.097	971.394	1112.99	986.163	1264.18	582.391	1916.18	721.961	0	443.534	449.531	851.388	1107.02	0	280.809	0	0	673.766	0	0	0	0	1662.75	424.331	0	1267.51	4122.14	0	0	0
O14497	O14497|ARI1A	ARID1A	ARI1A	TRUE	FALSE	FALSE	FALSE	TRUE	FALSE	TRUE	TRUE	FALSE	FALSE	FALSE	4881.45	1751.36	6228.87	3707.56	3460.07	4150.02	4547.55	8481.2	7150.17	9140.54	6117.32	4486.68	7095.88	5727.12	3270.95	6443.44	5272.14	3700.23	3578.53	2218.64	3960.95	3600.34	2872.06	4917.88	3358.3	2546.24	4771.77	3628.59	3761.55	5144.69	4812.36	4951.21	5062.12	7174.74	7294.8
O14498	O14498|ISLR	ISLR	ISLR	TRUE	FALSE	FALSE	FALSE	FALSE	FALSE	FALSE	FALSE	FALSE	FALSE	FALSE	781.031	1113.07	801.818	953.955	7831.18	2030.91	700.257	752.075	0	0	3923.54	3266.84	2707.66	7048.02	4650.68	11697.4	3171.4	4032.91	1188.27	3671.76	2712.84	2205.81	1284.76	6909.82	1305.2	668.953	2601.62	4825.64	6158.11	5577.36	3047.37	3181.1	886.545	709.808	1389.97
O14503	O14503|BHE40	BHLHE40	BHE40	FALSE	FALSE	FALSE	FALSE	FALSE	FALSE	TRUE	TRUE	FALSE	FALSE	FALSE	0	0	0	0	0	0	0	0	0	0	0	0	0	0	0	0	0	0	0	0	0	0	0	0	0	0	0	0	0	0	0	0	0	0	0
O14508	O14508|SOCS2	SOCS2	SOCS2	FALSE	FALSE	FALSE	FALSE	FALSE	FALSE	TRUE	FALSE	FALSE	FALSE	FALSE	0	0	0	0	0	0	0	0	0	0	0	0	0	0	0	0	0	0	0	0	0	0	0	0	0	0	0	0	0	0	0	0	0	0	0
O14511	O14511|NRG2	NRG2	NRG2	FALSE	FALSE	FALSE	TRUE	FALSE	FALSE	FALSE	FALSE	FALSE	FALSE	TRUE	0	0	0	0	0	0	0	0	0	0	0	0	0	0	0	0	0	0	0	0	0	0	0	0	0	0	0	0	0	0	0	0	0	0	0
O14513	O14513|NCKP5	NCKAP5	NCKP5	FALSE	FALSE	FALSE	FALSE	FALSE	FALSE	FALSE	FALSE	FALSE	FALSE	FALSE	0	0	0	0	0	0	0	0	0	0	338.757	559.333	773.55	314.266	610.099	405.806	433.585	659.023	0	498.831	332.283	344.537	328.49	543.085	2346.19	0	696.48	794.513	410.495	388.238	701.513	0	1169.86	1594.41	1179.75
O14514	O14514|AGRB1	ADGRB1	AGRB1	FALSE	FALSE	FALSE	FALSE	FALSE	FALSE	FALSE	FALSE	FALSE	FALSE	FALSE	0	451.498	0	195.317	0	527.087	401.726	0	0	0	0	0	0	0	0	0	0	0	0	0	0	0	0	0	0	0	0	0	0	0	0	0	776.449	1295.3	791.771
O14519	O14519|CDKA1	CDK2AP1	CDKA1	FALSE	FALSE	FALSE	FALSE	TRUE	FALSE	TRUE	FALSE	FALSE	FALSE	FALSE	684.67	2095.2	1395.64	366.197	446.938	349.034	472.449	888.955	642.415	775.653	444.55	683.745	1191.51	658.902	463.507	456.549	622.223	372.216	796.326	673.533	1012.46	1744.24	1240.74	935.681	0	0	1076.78	769.683	596.804	1418.21	1489.51	533.651	0	1003.01	548.471
O14521	O14521|DHSD	SDHD	DHSD	TRUE	FALSE	FALSE	FALSE	TRUE	FALSE	TRUE	FALSE	TRUE	FALSE	FALSE	1292.39	986.079	1195.67	1531.06	1547.31	1002.81	1355.17	1728.47	1095.41	1314.56	492.115	1695.1	3625.82	1442.98	4288.92	1541.99	1199.63	610.201	2159.51	1536.03	1025.83	2228.01	475.282	891.007	845.666	1125.7	926.18	1472.74	2007.64	1539.47	1969.67	685.584	2367	2243.65	1205.73
O14522	O14522|PTPRT	PTPRT	PTPRT	FALSE	TRUE	FALSE	TRUE	TRUE	FALSE	FALSE	FALSE	FALSE	FALSE	FALSE	0	0	0	0	0	0	0	0	0	0	567.972	830.217	1213.89	995.956	603.346	1152.28	846.116	526.654	701.446	285.32	484.629	0	1304.31	845.709	0	0	261.465	1213.88	834.027	811.878	730.32	524.154	294.112	0	355.993
O14523	O14523|C2C2L	C2CD2L	C2C2L	FALSE	FALSE	FALSE	TRUE	FALSE	FALSE	TRUE	FALSE	FALSE	FALSE	FALSE	0	0	0	0	0	0	0	0	0	0	371.481	358.023	653.487	508.328	539.196	738.529	350.745	513.292	461.334	430.267	464.605	569.095	467.412	495.318	0	0	333.862	477.369	607.122	669.54	589.897	351.114	511.848	290.713	589.823
O14524	O14524|NEMP1	NEMP1	NEMP1	FALSE	FALSE	FALSE	FALSE	FALSE	FALSE	TRUE	FALSE	FALSE	FALSE	FALSE	407.586	444.015	0	424.43	0	0	1305.53	0	2293.97	1673.36	0	368.407	0	468.245	583.538	0	777.466	370.622	352.546	309.35	179.712	387.884	0	0	0	0	803.044	544.25	730.202	640.219	791.755	952.605	0	0	0
O14525	O14525|ASTN1	ASTN1	ASTN1	FALSE	FALSE	FALSE	FALSE	FALSE	FALSE	FALSE	FALSE	FALSE	FALSE	FALSE	0	0	0	0	0	0	0	0	0	0	479.064	263.199	519.465	344.118	341.15	0	0	0	0	0	0	0	0	0	502.042	0	0	0	0	351.449	0	0	0	0	0
O14526	O14526|FCHO1	FCHO1	FCHO1	FALSE	FALSE	FALSE	FALSE	FALSE	FALSE	FALSE	FALSE	FALSE	FALSE	FALSE	555.116	325.49	237.929	252.579	287.589	238.919	268.678	376.47	266.073	342.005	0	0	0	0	0	0	0	0	0	0	0	0	0	0	0	0	0	0	0	0	0	0	0	0	0
O14529	O14529|CUX2	CUX2	CUX2	FALSE	FALSE	FALSE	FALSE	FALSE	FALSE	FALSE	TRUE	FALSE	FALSE	FALSE	269.674	1449.05	1341.58	879.828	420.085	1081.56	1158.26	0	291.393	0	403.896	413.117	978.829	363.675	641.534	0	496.061	773.463	419.894	634.263	859.83	442.188	620.798	319.492	511.595	215.35	694.427	503.002	360.728	1175.77	589.194	195.154	536.913	1172.35	1039.42
O14530	O14530|TXND9	TXNDC9	TXND9	TRUE	FALSE	FALSE	FALSE	FALSE	FALSE	TRUE	FALSE	FALSE	FALSE	FALSE	3539.51	1588.64	1437.32	2034.9	2534.13	1461.47	1991.83	4743.85	5607.58	3705.96	575.622	531.325	658.8	276.356	542.324	503.84	346.753	378.883	305.995	354.27	344.357	1149.66	332.283	614.211	508.823	506.083	0	1520.13	1340.38	448.745	2000.31	0	2657.11	5884.51	2595.57
O14531	O14531|DPYL4	DPYSL4	DPYL4	TRUE	FALSE	FALSE	FALSE	FALSE	FALSE	FALSE	FALSE	FALSE	FALSE	FALSE	584.015	674.73	451.88	709.185	1001.1	514.833	2371.49	1395.73	4631.22	10377.1	197.767	1014.45	1893.51	597.988	1128.69	582.834	581.198	801.414	1248.53	1964.64	744.834	2934.59	3030.34	849.025	2798.95	4154.53	7379.38	989.545	6138.01	4772.19	535.249	10466.8	1214.12	1758.46	2038.23
O14543	O14543|SOCS3	SOCS3	SOCS3	FALSE	FALSE	FALSE	FALSE	TRUE	FALSE	TRUE	FALSE	FALSE	FALSE	FALSE	0	0	0	0	0	0	0	0	0	0	0	0	0	0	0	0	0	0	0	0	0	0	0	0	0	0	0	0	0	0	0	0	0	0	0
O14544	O14544|SOCS6	SOCS6	SOCS6	FALSE	FALSE	FALSE	FALSE	FALSE	FALSE	TRUE	FALSE	FALSE	FALSE	FALSE	0	0	0	0	0	0	0	0	0	0	587.744	414.89	0	499.645	351.238	542.091	207.836	646.896	90.59	0	614.055	343.898	221.58	158.15	351.397	512.78	443.958	209.086	411.006	244.794	593.557	0	746.854	0	353.299
O14545	O14545|TRAD1	TRAFD1	TRAD1	TRUE	FALSE	FALSE	FALSE	FALSE	FALSE	TRUE	FALSE	FALSE	FALSE	FALSE	2629.45	2867.64	1267.2	2988.79	2969.11	2848	1859.57	4448.39	4256.45	2775.09	2033.62	3422.77	2145.2	1961.97	1838.57	4891.65	2270.07	3600.34	2822.66	2589.45	3676.52	2908.09	4508.85	1076.66	1815.87	1388.23	1552.58	2662.73	2661.24	3481.72	4357.17	1280.61	2619.25	4170.64	3545.46
O14548	O14548|COX7R	COX7A2L	COX7R	FALSE	FALSE	FALSE	TRUE	FALSE	FALSE	TRUE	FALSE	FALSE	FALSE	FALSE	396.65	493.838	391.31	390.312	460.044	428.958	340.107	587.719	351.01	441.452	655.894	631.449	903.666	565.506	683.905	961.094	642.455	591.806	660.066	747.539	383.893	739.803	736.335	622.393	0	375.491	446.147	798.418	564.187	900.308	693.159	749.696	0	0	0
O14556	O14556|G3PT	GAPDHS	G3PT	FALSE	FALSE	FALSE	FALSE	FALSE	FALSE	FALSE	FALSE	TRUE	FALSE	FALSE	517.629	0	193.08	286.799	189.314	681.188	0	0	0	0	0	0	0	0	0	0	0	0	0	0	0	0	0	0	0	0	0	0	0	0	0	0	0	810.4	602.831
O14558	O14558|HSPB6	HSPB6	HSPB6	TRUE	FALSE	FALSE	FALSE	FALSE	FALSE	FALSE	FALSE	FALSE	FALSE	FALSE	2646.67	13139.3	4101.65	3310.81	12893	11411.4	3150.2	2753.55	465.835	874.275	33489.2	4751.56	790.25	9774.9	6104.31	2874.38	18143.1	36578.1	249.609	7525.01	8764.9	8492.77	4795.85	77285.1	668.884	636.138	6247.62	4948.21	13639	19292.2	5637.81	347.187	743.002	916.034	804.116
O14559	O14559|RHG33	ARHGAP33	RHG33	FALSE	FALSE	FALSE	FALSE	FALSE	FALSE	FALSE	FALSE	FALSE	FALSE	FALSE	0	0	0	0	0	0	0	0	0	0	0	0	0	0	0	0	0	0	0	0	0	0	0	0	0	0	0	0	0	0	0	0	376.78	467.024	445.241
O14561	O14561|ACPM	NDUFAB1	ACPM	TRUE	FALSE	FALSE	FALSE	FALSE	FALSE	TRUE	FALSE	TRUE	FALSE	FALSE	1403.96	1114.62	1176.16	661.518	1811.51	227.858	564.759	4380.65	905.667	1039.29	667.211	2268.18	2317	474.612	1251.87	758.098	392.199	387.778	498.121	364.566	797.38	759.816	234.95	348.182	3188.27	1093.56	1361.53	1870.04	2613.96	2211.77	1729.31	699.181	1674.64	2957.32	2586.73
O14562	O14562|UBFD1	UBFD1	UBFD1	TRUE	FALSE	FALSE	FALSE	FALSE	FALSE	TRUE	FALSE	FALSE	FALSE	FALSE	3679.62	2366.88	2820.89	2319.75	3132.24	2062.16	2941.34	9517.73	9086.02	7019.81	2320.9	3260.32	2963.7	1855.9	2990.97	1910.53	2459.29	1843.62	2427.73	2016.45	2001.74	3046.33	1282.4	2222.33	1734.84	842.875	2804.91	4325.58	6863.65	4561.82	6831.37	4933.36	3759.62	2191.75	3026.56
O14569	O14569|C56D2	CYB561D2	C56D2	TRUE	FALSE	FALSE	FALSE	FALSE	FALSE	TRUE	FALSE	FALSE	FALSE	FALSE	2038.68	1327.57	1267.25	1923.47	1097.19	652.326	1138.06	2873.44	525.624	2512.55	1067.5	1485	1976.32	581.782	872.901	283.11	558.04	1155.17	0	1352.04	1392.66	1007.33	1651.96	1208.48	1812.14	1247.39	623.075	1193.16	1494.64	2005.49	3232.43	976.546	1576.92	2144.9	1849.27
O14576	O14576|DC1I1	DYNC1I1	DC1I1	FALSE	FALSE	FALSE	FALSE	FALSE	FALSE	FALSE	FALSE	FALSE	FALSE	FALSE	0	0	0	0	0	0	0	0	0	0	0	1178.15	2274.79	427.098	255.823	442.839	255.542	353.654	272.105	408.793	320.83	700.275	310.263	168.187	0	0	0	823.23	963.215	1875.18	1058.54	4125.86	0	0	0
O14578	O14578|CTRO	CIT	CTRO	FALSE	FALSE	TRUE	FALSE	FALSE	FALSE	FALSE	FALSE	TRUE	FALSE	FALSE	2731.87	1541.5	1899.7	1951.68	3174.71	2558.92	1831.19	4430.59	3601.45	2302.64	674.704	1383.39	0	373.288	0	0	3571.58	3450.56	0	0	322.74	0	0	0	1999.72	765.067	1120.71	416.229	0	1267.1	322.166	0	307.637	401.113	247.098
O14579	O14579|COPE	COPE	COPE	TRUE	FALSE	FALSE	FALSE	FALSE	FALSE	TRUE	FALSE	FALSE	FALSE	FALSE	13564.8	13531.5	15939.6	20186.4	24420	11033.8	6490.31	24188.6	3539.06	2054.76	20850.6	18899.3	22023.2	20517.6	18974.3	16874.4	15452.6	24304.2	13593.6	13497.8	12487.3	12415.9	9538.73	12939.3	6254.48	4763.79	15420.9	31335.7	30365.8	34492.2	44194	6169.2	7250.75	21007.4	23871.9
O14593	O14593|RFXK	RFXANK	RFXK	FALSE	FALSE	FALSE	FALSE	FALSE	FALSE	TRUE	TRUE	FALSE	FALSE	FALSE	326.827	484.978	645.917	408.475	897.774	378.72	311.105	1415.83	0	0	153.596	0	483.045	344.457	450.78	0	0	0	0	341.395	274.958	222.253	382.038	398.59	1244.52	263.182	2358.22	604.475	0	273.691	779.497	0	0	4536.4	2060.53
O14594	O14594|NCAN	NCAN	NCAN	FALSE	FALSE	FALSE	FALSE	FALSE	FALSE	FALSE	FALSE	FALSE	FALSE	FALSE	0	0	0	0	0	0	0	0	0	0	0	0	0	0	0	0	0	0	0	0	0	0	0	0	0	0	0	0	0	0	0	0	0	0	0
O14595	O14595|CTDS2	CTDSP2	CTDS2	FALSE	TRUE	FALSE	FALSE	FALSE	FALSE	TRUE	FALSE	FALSE	FALSE	FALSE	349.303	364.473	352.47	311.306	354.68	314.969	305.322	223.538	320.076	470.228	438.934	362.147	529.485	264.673	288.483	425.898	387.021	395.167	395.556	383.423	382.61	402.871	288.656	393.913	377.911	0	382.367	396.552	482.44	464.124	583.428	440.355	0	0	0
O14602	O14602|IF1AY	EIF1AY	IF1AY	FALSE	FALSE	FALSE	FALSE	FALSE	FALSE	FALSE	FALSE	FALSE	FALSE	FALSE	12588.6	13071.3	5768.24	6341.62	13178.3	5302.81	4986.52	21356.5	17786.4	21840.1	0	0	0	0	0	0	0	0	0	0	0	0	0	0	0	0	0	0	0	0	0	0	0	0	0
O14604	O14604|TYB4Y	TMSB4Y	TYB4Y	TRUE	FALSE	FALSE	FALSE	FALSE	FALSE	FALSE	FALSE	FALSE	FALSE	FALSE	1710.01	2654.78	545.591	3249.93	1489.54	2835.8	2855.44	781.963	842.349	443.303	1450.94	4164.14	482.969	3379.52	2672.65	3803.35	4168.02	2992.26	3619.02	1545.1	2900.28	3085.34	1487.63	3866.62	1517.71	2519.04	2487.56	3028.49	3486.77	4151.19	1643.09	2699.17	3749.14	707.189	966.359
O14607	O14607|UTY	UTY	UTY	FALSE	FALSE	FALSE	FALSE	FALSE	FALSE	FALSE	FALSE	FALSE	FALSE	FALSE	0	0	0	0	0	0	0	0	0	0	0	0	0	0	0	0	0	0	0	0	0	0	0	0	0	0	0	0	0	0	0	0	0	0	0
O14613	O14613|BORG1	CDC42EP2	BORG1	FALSE	FALSE	FALSE	FALSE	FALSE	FALSE	TRUE	FALSE	FALSE	FALSE	FALSE	0	0	0	0	0	0	0	0	0	0	490.778	656.65	969.44	639.679	761.953	646.028	499.745	351.024	285.095	619.454	508.678	575.712	552.223	302.963	0	0	0	937.073	615.841	670.092	474.455	0	0	0	0
O14617	O14617|AP3D1	AP3D1	AP3D1	TRUE	FALSE	FALSE	FALSE	FALSE	FALSE	TRUE	FALSE	FALSE	FALSE	FALSE	7100.36	2633.32	4034.18	4446.32	7045.28	4332.47	4005.62	7195.78	9296.93	9275.24	4865.73	7633.98	6470.11	8945.63	5680.08	4289.83	3836.28	7809.72	1402.05	3744.84	5059.37	5843.11	3966.44	5853.54	1751.54	2367.69	4054.16	6261.8	8127.58	8585.31	14797.6	5588.55	5019.85	6807.67	6669.05
O14618	O14618|CCS	CCS	CCS	TRUE	FALSE	FALSE	FALSE	FALSE	FALSE	TRUE	FALSE	TRUE	FALSE	FALSE	837.576	1070.28	1350.31	1738.96	1361.48	1626.18	365.358	3409.81	0	0	531.407	1909.95	2463.24	481.616	828.726	1150.63	2253.99	1175.03	1443.44	692.964	496.124	769.7	420.881	783.28	0	155.449	183.135	2420.1	2979.89	1903.17	2090.67	1175.16	0	238.638	360.809
O14638	O14638|ENPP3	ENPP3	ENPP3	FALSE	FALSE	TRUE	TRUE	FALSE	FALSE	FALSE	FALSE	FALSE	FALSE	FALSE	0	0	0	0	0	0	0	0	0	0	0	0	0	0	0	0	0	0	0	0	0	0	0	0	0	0	0	0	0	0	0	0	0	0	0
O14639	O14639|ABLM1	ABLIM1	ABLM1	TRUE	FALSE	FALSE	FALSE	FALSE	FALSE	TRUE	FALSE	FALSE	FALSE	FALSE	2514.22	3853.37	1825.36	3067.05	2138.26	2507.44	2213.28	3253.85	2463.91	2949.67	3113.24	3652.78	1949.39	2218.96	3807.64	3653.67	3118.8	2991.83	1379.73	2267.13	3095.82	2727.55	2671.69	3628.54	3616.46	3119.96	3709.64	2971.19	2064.15	3635.01	3564.15	4695.17	3777.89	5671.39	4232.8
O14640	O14640|DVL1	DVL1	DVL1	FALSE	FALSE	FALSE	FALSE	FALSE	FALSE	TRUE	FALSE	FALSE	FALSE	FALSE	323.95	393.852	305.863	211.65	371.447	190.117	401.112	597	350.732	1626.49	0	0	0	0	0	0	0	0	0	0	0	0	0	0	0	0	0	0	0	0	0	0	0	0	0
O14641	O14641|DVL2	DVL2	DVL2	TRUE	FALSE	FALSE	FALSE	FALSE	FALSE	TRUE	FALSE	FALSE	FALSE	FALSE	577.728	532.249	333.586	569.959	393.422	536.575	263.417	612.544	465.473	0	1819.05	1649.02	760.972	778.475	882.119	1889.28	773.785	2011.95	1472.41	1963.04	2088.46	3810.06	1390.45	1086.18	1609.62	404.806	2020.33	2895.94	2105.09	3256.12	2884.84	909.111	732.279	483.556	679.049
O14645	O14645|IDLC	DNALI1	IDLC	FALSE	FALSE	FALSE	FALSE	FALSE	FALSE	FALSE	FALSE	FALSE	FALSE	FALSE	0	0	0	0	0	0	0	0	0	0	0	0	0	0	0	0	0	0	0	0	0	0	0	0	0	0	0	0	0	0	0	0	0	0	0
O14646	O14646|CHD1	CHD1	CHD1	TRUE	FALSE	FALSE	FALSE	FALSE	FALSE	TRUE	TRUE	TRUE	FALSE	FALSE	532.033	473.519	275.333	868.592	1017.24	938.309	762.94	983.425	0	0	781.388	1064.58	283.307	912.864	933.646	978.493	851.284	822.355	483.603	1250.24	1669.16	1251.23	1042.07	1355.25	971.431	1329.59	1480.77	757.47	1540.89	1292.83	1582.62	845.691	1058.55	1203.5	2207.04
O14647	O14647|CHD2	CHD2	CHD2	TRUE	FALSE	FALSE	FALSE	TRUE	FALSE	TRUE	FALSE	FALSE	FALSE	FALSE	1091.99	771.622	720.677	1049.09	809.641	671.811	837.63	955.158	524.888	1166.97	1456.02	1364.12	1066.76	963.909	2365.04	2088.78	952.93	1181.4	392.814	985.183	600.476	959.864	1157.89	992.095	693.105	1875.23	1838.16	1492.93	2200.19	1409.18	1443.23	283.99	337.972	1585.97	557.733
O14649	O14649|KCNK3	KCNK3	KCNK3	FALSE	FALSE	FALSE	FALSE	FALSE	FALSE	FALSE	FALSE	TRUE	FALSE	FALSE	0	0	0	0	0	0	0	0	0	0	0	0	0	0	0	0	0	0	0	0	0	0	0	0	0	0	0	0	0	0	0	0	371.232	666.773	168.956
O14653	O14653|GOSR2	GOSR2	GOSR2	TRUE	FALSE	FALSE	TRUE	FALSE	FALSE	TRUE	FALSE	FALSE	FALSE	FALSE	3641.62	5457.9	5274.65	5104.93	5588.64	677.449	3114.5	1624.36	4288.99	2116.85	1762.37	934.028	1986.09	1158.32	1341.34	0	1282.04	1223.49	0	784.846	774.483	1411.41	858.145	712.071	552.384	1120.81	1590.36	1238.74	1209.18	1396.96	1387.76	0	5448.94	3922.25	3136.79
O14654	O14654|IRS4	IRS4	IRS4	FALSE	FALSE	FALSE	FALSE	TRUE	TRUE	FALSE	FALSE	FALSE	FALSE	FALSE	0	0	0	0	0	0	0	0	0	0	0	0	528.108	290.001	293.583	444.331	260.892	394.796	395.587	0	0	0	0	0	0	0	0	0	378.476	459.93	443.867	418.042	0	0	0
O14656	O14656|TOR1A	TOR1A	TOR1A	TRUE	FALSE	FALSE	FALSE	FALSE	FALSE	TRUE	FALSE	FALSE	FALSE	FALSE	1635.15	1109.08	1121.35	2199.91	1758	1054.95	1779.39	3706.44	1612.13	466.478	1384.79	1916.81	2994.49	2165.42	2048.93	2860.24	2347.66	1753.03	2004.5	2648.85	2311.18	2083.04	1287.57	1521.56	1110.97	533.678	1673.51	3556.22	3912.45	2711.19	2870.68	2092.55	2621.33	2847.86	2918.59
O14657	O14657|TOR1B	TOR1B	TOR1B	TRUE	FALSE	FALSE	FALSE	FALSE	FALSE	TRUE	FALSE	FALSE	FALSE	FALSE	510.044	518.754	444.639	727.188	479.314	895.28	758.036	1010.16	0	2026.54	1274.43	1193.64	1597.61	994.972	1169.55	1674.95	915.354	1277.33	770.758	1100.76	790.067	1215.23	1190.16	826.384	807.009	493.379	332.362	1140.44	1431.04	1148.19	1968.88	1306.9	583.807	3050.26	2394.4
O14662	O14662|STX16	STX16	STX16	TRUE	FALSE	FALSE	TRUE	FALSE	FALSE	TRUE	FALSE	FALSE	FALSE	FALSE	1969.99	1703.67	1307.15	923.001	1745.08	1562.84	1549.41	1602.82	829.22	1025.2	1806.66	1398.14	1136.68	997.304	1193.21	1241.82	891.39	1458.31	1110.27	1002.66	1332.35	1126.99	1273.6	1607.57	544.953	351.103	206.99	1533.52	1434.09	1489.61	1741.76	897.591	317.606	0	0
O14672	O14672|ADA10	ADAM10	ADA10	TRUE	FALSE	FALSE	TRUE	FALSE	FALSE	TRUE	FALSE	FALSE	FALSE	FALSE	2227.06	801.007	1281.72	671.274	1191.82	587.84	1481.01	1835.54	2088.86	2494.42	3120.53	914.38	730.621	1136.61	2161.18	1970.18	783.259	2979.4	854.733	1697.22	1335.68	1239.91	656.625	2585.81	544.778	815.664	1111.53	3552.68	3346.31	1087.95	6593.25	769.402	2255.2	2706.6	1229.86
O14678	O14678|ABCD4	ABCD4	ABCD4	FALSE	FALSE	FALSE	FALSE	FALSE	FALSE	TRUE	FALSE	FALSE	FALSE	FALSE	1708.04	1627.64	1100.6	1872.35	1555.56	1232.66	2337.49	2581.79	2080.79	1673.35	329.106	421.967	0	358.706	293.692	0	333.337	438.489	0	0	679.503	264.994	458.582	174.654	114.777	1226.91	344.687	0	0	0	455.931	533.279	434.982	0	0
O14681	O14681|EI24	EI24	EI24	FALSE	FALSE	FALSE	FALSE	FALSE	FALSE	TRUE	FALSE	FALSE	FALSE	FALSE	0	0	0	0	0	0	0	0	0	0	0	0	0	0	0	0	0	0	0	0	0	0	0	0	0	0	0	0	0	0	0	0	0	400.965	334.328
O14682	O14682|ENC1	ENC1	ENC1	FALSE	FALSE	FALSE	FALSE	FALSE	FALSE	FALSE	FALSE	FALSE	FALSE	FALSE	0	0	0	0	0	0	0	0	0	0	0	0	0	0	0	0	0	0	0	0	0	0	0	0	0	0	0	0	0	0	0	0	0	0	0
O14683	O14683|P5I11	TP53I11	P5I11	TRUE	FALSE	FALSE	FALSE	FALSE	FALSE	TRUE	FALSE	FALSE	FALSE	FALSE	1948.31	1678.44	3336.77	3430.42	2277.94	1651.46	950.035	912.093	2091.86	3604.49	2639.75	3186.31	7286.62	2582.89	2902.4	2088.8	2269.44	2245.85	4267.33	387.636	1552.96	1971.61	385.912	1544.29	341.489	0	1103.9	798.201	2497.69	3991.42	3369.85	4015.31	3700.96	5181.28	3137.78
O14684	O14684|PTGES	PTGES	PTGES	FALSE	FALSE	FALSE	FALSE	FALSE	FALSE	FALSE	FALSE	FALSE	FALSE	FALSE	1383.05	381.276	1292.15	2129.66	1351.94	704.126	477.372	1243.59	2014.92	1689.93	2168.87	2296.01	11552.6	3631.45	6282.12	4015.8	5797.97	3827.71	7247.84	515.049	508.518	5573.93	574.507	792.855	256.544	422.88	448.057	6845.7	1752.6	2792.27	9445.37	6956.77	0	0	0
O14686	O14686|KMT2D	KMT2D	KMT2D	TRUE	FALSE	FALSE	FALSE	TRUE	TRUE	TRUE	FALSE	FALSE	FALSE	FALSE	313.031	335.272	315.455	375.008	443.553	353.121	410.177	433.682	435.448	462.632	1515.51	898.035	2045.26	697.047	931.535	379.968	792.058	721.426	1354.33	794.398	1240.56	1365.8	805.832	333.696	645.372	479.327	568.389	819.69	1185.77	1350.95	1205.69	1107.63	181.6	1094.62	290.794
O14713	O14713|ITBP1	ITGB1BP1	ITBP1	FALSE	FALSE	FALSE	FALSE	FALSE	FALSE	TRUE	FALSE	FALSE	FALSE	FALSE	0	0	0	0	0	0	0	0	0	0	0	0	0	0	0	0	0	0	0	0	0	0	0	0	0	0	0	0	0	0	0	0	0	0	0
O14715	O14715|RGPD8	RGPD8	RGPD8	FALSE	FALSE	FALSE	FALSE	FALSE	FALSE	FALSE	FALSE	FALSE	FALSE	FALSE	0	0	0	0	0	0	0	0	0	0	0	0	0	0	0	0	0	0	0	0	0	0	0	0	0	0	0	0	0	0	0	0	0	0	0
O14717	O14717|TRDMT	TRDMT1	TRDMT	FALSE	FALSE	FALSE	FALSE	FALSE	FALSE	TRUE	FALSE	TRUE	FALSE	FALSE	0	0	0	0	0	0	0	0	0	0	1209.78	0	0	0	0	0	0	0	0	0	0	0	0	342.031	1259.68	0	0	685.756	0	0	2079.98	0	0	0	0
O14727	O14727|APAF	APAF1	APAF	FALSE	FALSE	FALSE	FALSE	FALSE	FALSE	TRUE	FALSE	FALSE	FALSE	FALSE	3096.94	1805.41	1457.95	1866	3067.59	1790.14	3176.67	3394.79	2672.86	1569.14	225.572	695.107	835.695	593.354	696.058	333.931	641.33	803.596	0	323.157	777.951	638.657	701.186	446.947	0	0	0	818.701	669.274	572.532	677.362	0	1665.27	2419.16	1941.07
O14730	O14730|RIOK3	RIOK3	RIOK3	TRUE	FALSE	FALSE	FALSE	FALSE	FALSE	TRUE	FALSE	TRUE	FALSE	FALSE	3327.49	2247.67	1456.27	1497.38	2127.13	1070.77	2119.83	1177.96	1638.4	5263.48	1683.91	1082.09	1886.54	966.835	1330.81	930.812	415.244	661.279	725.151	993.683	1379.76	565.062	870.961	537.057	3987.54	3818.6	3105.95	2040.23	2267.3	2173.51	3177.77	0	618.227	1000.23	780.188
O14732	O14732|IMPA2	IMPA2	IMPA2	FALSE	TRUE	FALSE	FALSE	FALSE	FALSE	TRUE	FALSE	TRUE	FALSE	FALSE	3102.73	3167.26	1803.14	1475.78	1795.68	3831.81	1595.11	2510.71	3785.42	3194.01	647.729	695.426	5489.49	512.801	627.833	497.895	874.802	876.914	708.087	709.755	675.362	649.892	214.123	548.181	856.264	782.064	1031.96	1018.5	451.741	1074.83	1355.22	430.024	0	894.646	223.024
O14733	O14733|MP2K7	MAP2K7	MP2K7	FALSE	FALSE	TRUE	FALSE	FALSE	FALSE	TRUE	FALSE	FALSE	FALSE	FALSE	0	0	0	0	0	0	0	0	0	0	669.288	763.592	552.464	1441.86	834.033	920.772	1206.74	1338.1	761.051	1049.24	1409.71	955.506	1568.86	1225.32	1451.36	1627.36	1700.7	1472.61	982	1244.66	1043.58	571.44	573.259	546.027	395.206
O14734	O14734|ACOT8	ACOT8	ACOT8	TRUE	FALSE	FALSE	FALSE	FALSE	FALSE	TRUE	FALSE	FALSE	FALSE	FALSE	1570.77	834.985	1531.03	963.814	1756.8	1423.13	1043.93	2903.82	211.826	1389.56	0	863.041	559.352	387.354	351.985	1763.05	168.896	525.239	380.424	340.616	409.545	252.948	0	278.371	792.405	616.384	1521.23	1083.97	762.811	2627.34	320.203	422.5	4158.2	2247.16	3694.59
O14735	O14735|CDIPT	CDIPT	CDIPT	TRUE	FALSE	FALSE	FALSE	FALSE	FALSE	TRUE	FALSE	FALSE	FALSE	FALSE	3065.18	1989.36	2111.95	3342.29	3747.05	3997.52	1807.61	4157.2	941.252	1273.99	3144.77	921.864	820.945	191.381	2496.82	387.037	2564.84	1061.72	0	202.225	1176.13	728	1569.88	3279.08	1257.07	1466.85	1471.11	889.637	1464.7	465.274	3592.21	0	0	0	657.527
O14737	O14737|PDCD5	PDCD5	PDCD5	TRUE	FALSE	FALSE	FALSE	FALSE	FALSE	TRUE	FALSE	FALSE	FALSE	FALSE	8027.68	9214.29	8689.34	12882.2	17228.6	4720.17	10215	5710.29	10724.7	22214.6	3368.37	2090.04	5206.75	1419.52	2179.69	4849.94	3489.98	2785.09	667.075	1627.84	1606.75	3971.36	1213.78	4671.95	908.294	1433.02	1024.02	6463.18	7555.47	8204.82	4817.49	2220.08	1963.39	2058.63	5237.69
O14744	O14744|ANM5	PRMT5	ANM5	TRUE	FALSE	FALSE	FALSE	FALSE	FALSE	TRUE	FALSE	FALSE	FALSE	FALSE	8338.79	2891.35	6061.36	6308.48	4068.69	4738.43	3042.99	12580.4	9143.25	10083.5	3575.32	5787.73	4621.76	5167.05	6052.33	3487.81	4188.51	3619.71	3146.91	3612.73	4261.09	3793.94	2640.56	4967.84	1445.88	1139.18	2084.86	3881.34	5172.8	3683.85	3011.79	3093.93	5906.98	8125.93	5028.32
O14745	O14745|NHRF1	SLC9A3R1	NHRF1	TRUE	FALSE	FALSE	FALSE	FALSE	FALSE	TRUE	FALSE	FALSE	FALSE	FALSE	3917.56	3251.61	4217.02	6668.55	4487.08	3500.44	1259.99	4210.26	6720.63	4757.28	4318.44	6274.43	7380.01	3267.82	5393.92	7520.06	4328.76	2914.76	5450.79	5267.29	3085.31	3549.53	3911.61	3482.01	2944.13	2852.1	3130.71	12559.8	11717.1	4496.94	8173.33	5441.44	5820.53	3940.4	5523.47
O14746	O14746|TERT	TERT	TERT	FALSE	FALSE	FALSE	FALSE	TRUE	TRUE	FALSE	FALSE	TRUE	FALSE	FALSE	2832.05	164.92	1956.15	300.805	876.226	182.92	257.998	928.92	916.18	1155.84	0	0	0	0	0	0	0	0	0	0	0	0	0	0	0	0	0	0	0	0	0	0	398.243	388.1	524.324
O14753	O14753|OVOL1	OVOL1	OVOL1	FALSE	FALSE	FALSE	FALSE	FALSE	FALSE	FALSE	TRUE	FALSE	FALSE	FALSE	0	0	0	0	0	0	0	0	0	0	0	0	0	0	0	0	0	0	0	0	0	0	0	0	0	0	0	0	0	0	0	0	0	0	0
O14756	O14756|H17B6	HSD17B6	H17B6	FALSE	FALSE	FALSE	FALSE	FALSE	FALSE	FALSE	FALSE	FALSE	FALSE	FALSE	0	0	0	0	0	0	0	0	0	0	0	0	0	0	0	0	0	0	0	0	0	0	0	0	0	0	0	0	0	0	0	0	1422.99	1874.52	786.048
O14757	O14757|CHK1	CHEK1	CHK1	FALSE	FALSE	TRUE	FALSE	TRUE	FALSE	TRUE	FALSE	TRUE	FALSE	FALSE	0	0	0	0	0	0	0	0	0	0	0	404.257	610.951	3777.78	707.282	807.152	411.562	586.933	0	320.319	496.603	430.571	275.451	791.434	277.852	1195.75	289.479	681.996	696.764	818.992	634.275	618.211	394.505	426.261	769.341
O14763	O14763|TR10B	TNFRSF10B	TR10B	FALSE	FALSE	FALSE	TRUE	FALSE	FALSE	TRUE	FALSE	FALSE	TRUE	FALSE	0	0	0	0	0	0	0	0	0	0	0	0	0	0	0	0	0	0	0	0	0	0	0	0	0	0	0	0	442.27	0	710.754	0	0	0	0
O14764	O14764|GBRD	GABRD	GBRD	FALSE	FALSE	FALSE	FALSE	FALSE	FALSE	FALSE	FALSE	TRUE	FALSE	FALSE	0	0	0	0	0	0	0	0	0	0	415.152	824.085	239.904	192.617	326.395	797.398	223.448	360.982	0	544.731	223.955	939.186	217.908	295.226	373.154	326.803	673.228	1042.31	805.952	474.642	446.703	0	0	0	0
O14770	O14770|MEIS2	MEIS2	MEIS2	FALSE	FALSE	FALSE	FALSE	FALSE	FALSE	FALSE	TRUE	FALSE	FALSE	FALSE	0	0	0	0	0	0	0	0	0	0	0	0	0	0	0	0	0	0	0	0	0	0	0	0	0	0	0	0	0	0	0	0	0	0	0
O14771	O14771|ZN213	ZNF213	ZN213	FALSE	FALSE	FALSE	FALSE	FALSE	FALSE	TRUE	FALSE	FALSE	FALSE	FALSE	0	0	0	0	0	0	0	0	0	0	0	0	0	0	0	0	0	0	0	0	0	0	0	0	0	0	0	0	0	0	0	0	0	0	0
O14772	O14772|FPGT	FPGT	FPGT	FALSE	FALSE	FALSE	FALSE	FALSE	FALSE	TRUE	FALSE	FALSE	FALSE	FALSE	290.409	382.814	271.401	476.92	425.704	215.971	0	423.643	0	502.649	506.827	599.88	665.465	369.119	533.859	365.266	517.908	264.139	0	0	232.911	148.172	171.265	354.467	0	322.675	0	412.245	569.364	336.823	581.584	283.268	985.771	1055.86	841.459
O14773	O14773|TPP1	TPP1	TPP1	TRUE	FALSE	FALSE	FALSE	FALSE	FALSE	TRUE	FALSE	FALSE	FALSE	FALSE	36295	31456.8	45693.4	44697.4	45062.3	48841.7	29970.1	36853.5	1792.69	2864.21	42315.7	41907.2	1283.89	12720.8	13051.2	11850.4	6658.67	5927.44	728.298	3758.56	6030.32	6162.77	4271.98	7528.72	17234.4	52616.9	82131.6	26052.9	23058.2	8969.02	20004.2	627.137	11643.6	25136.6	20565.2
O14775	O14775|GNB5	GNB5	GNB5	FALSE	FALSE	FALSE	FALSE	FALSE	FALSE	TRUE	FALSE	FALSE	FALSE	FALSE	0	0	0	0	0	0	0	0	0	0	0	0	0	0	0	0	0	0	0	0	0	0	0	0	0	0	0	0	0	0	0	0	0	0	0
O14776	O14776|TCRG1	TCERG1	TCRG1	TRUE	FALSE	FALSE	FALSE	FALSE	FALSE	TRUE	FALSE	FALSE	FALSE	FALSE	6705.23	4048.19	4216.7	5057.56	4923.47	2298.73	3818.05	9134.16	6015.31	6361.48	4723.25	6257.76	5173.16	4578.56	5868.25	5741.19	5194.72	4995.03	4298.98	7447.89	6489.61	6067.32	7234.01	3897.62	4444.17	2975.71	2086.79	8262.12	9117.09	11285.1	12320.2	3665.48	6085.24	10845.2	10067.2
O14777	O14777|NDC80	NDC80	NDC80	FALSE	FALSE	FALSE	FALSE	FALSE	FALSE	FALSE	FALSE	FALSE	FALSE	FALSE	2316.06	1794.24	1933.32	2475.14	3143.35	1736.63	1688.51	2505.34	2209.1	2828.74	228.792	512.231	342.92	316.655	288.436	343.432	373.962	504.329	336.553	0	179.549	281.889	303.08	325.114	630.882	0	591.206	613.98	786.348	572.948	651.559	512.897	0	848.218	429.924
O14782	O14782|KIF3C	KIF3C	KIF3C	FALSE	FALSE	FALSE	FALSE	FALSE	FALSE	FALSE	FALSE	FALSE	FALSE	FALSE	0	0	0	0	0	0	0	0	0	0	0	0	0	0	0	0	0	0	0	0	0	0	0	0	0	0	0	0	0	0	0	0	358.226	0	0
O14786	O14786|NRP1	NRP1	NRP1	TRUE	FALSE	FALSE	TRUE	FALSE	FALSE	FALSE	FALSE	TRUE	TRUE	FALSE	1721.57	1731.78	1717.66	1585	3337.47	1822.31	1607.04	2054.48	2378.94	2352.37	1224.29	1821.46	2878.24	1812.42	1830.69	2210.04	1225.74	1872.82	592.532	1409.9	2009.48	1998.44	2647.16	1063.66	492.61	1884.37	1140.04	1652.72	2617.5	2007.78	1737.81	477.182	1598.62	3705.38	2754.77
O14787	O14787|TNPO2	TNPO2	TNPO2	TRUE	FALSE	FALSE	FALSE	FALSE	FALSE	TRUE	FALSE	FALSE	FALSE	FALSE	2433.81	1938.08	2607.92	2130.64	2295.55	1606.34	1569.41	3938.01	1795.11	3750.82	525.562	409.264	832.718	303.123	462.568	409.646	360.429	499.593	0	515.307	468.016	685.051	551.45	456.091	166.872	337.4	219.251	969.876	1427.19	1135.37	1350.1	0	2326.44	4446.9	3946.14
O14791	O14791|APOL1	APOL1	APOL1	TRUE	FALSE	FALSE	FALSE	FALSE	FALSE	FALSE	FALSE	TRUE	FALSE	FALSE	7853.47	1634.81	3036.98	3834.4	3774.61	2256.86	2716.57	2662.64	11456.8	6423.89	2294.19	3842.49	13336.5	8174.23	5577.77	4747.94	4611.18	7111.15	5111.57	4888.69	4659.21	3581.04	2175.91	1769.27	3111.99	674.06	1694.93	6344.93	3862.16	3505.89	10766.8	7725.27	11327.6	14840.4	9176.19
O14792	O14792|HS3S1	HS3ST1	HS3S1	FALSE	FALSE	FALSE	FALSE	FALSE	FALSE	FALSE	FALSE	FALSE	FALSE	FALSE	0	0	0	0	0	0	0	0	0	0	453.638	398.536	0	320.922	452.797	0	0	0	0	0	0	0	0	0	364.392	443.324	366.716	0	0	0	0	3806.68	0	0	0
O14793	O14793|GDF8	MSTN	GDF8	FALSE	FALSE	FALSE	FALSE	FALSE	FALSE	FALSE	FALSE	FALSE	FALSE	FALSE	0	0	0	0	0	0	0	0	0	0	0	0	0	0	0	0	0	0	0	0	0	0	0	0	0	0	0	0	0	0	0	0	0	0	0
O14795	O14795|UN13B	UNC13B	UN13B	FALSE	FALSE	FALSE	FALSE	FALSE	FALSE	TRUE	FALSE	FALSE	FALSE	FALSE	374.879	415.065	249.082	437.159	355.903	327.981	341.915	420.765	417.617	465.804	1397.91	320.926	0	577.422	518.184	444.669	434.372	514.162	0	494.425	380.655	466.214	349.673	548.087	297.892	288.899	799.549	440.568	505.048	561.178	733.543	0	0	0	0
O14798	O14798|TR10C	TNFRSF10C	TR10C	FALSE	FALSE	FALSE	TRUE	FALSE	FALSE	FALSE	FALSE	FALSE	TRUE	FALSE	0	0	0	0	0	0	0	0	0	0	0	0	0	0	0	0	0	0	0	0	0	0	0	0	0	0	0	0	0	0	0	0	0	0	0
O14802	O14802|RPC1	POLR3A	RPC1	FALSE	FALSE	FALSE	FALSE	FALSE	FALSE	TRUE	FALSE	FALSE	FALSE	FALSE	355.237	546.965	627.947	0	722.457	210.08	0	803.917	0	0	828.846	506.034	561.117	571.848	661.457	0	529.019	283.216	0	755.075	376.129	0	0	673.051	259.871	243.974	418.782	492.818	541.106	572.361	854.99	0	0	0	638.218
O14807	O14807|RASM	MRAS	RASM	FALSE	FALSE	FALSE	FALSE	FALSE	FALSE	TRUE	FALSE	FALSE	FALSE	FALSE	0	0	0	0	0	0	0	0	0	0	0	0	0	0	0	0	0	0	0	0	0	0	0	0	0	0	0	0	0	0	0	0	0	0	0
O14810	O14810|CPLX1	CPLX1	CPLX1	FALSE	FALSE	FALSE	FALSE	FALSE	FALSE	FALSE	FALSE	FALSE	FALSE	FALSE	0	0	0	0	0	0	0	0	0	0	0	0	0	0	0	0	0	0	0	0	0	0	0	0	0	0	0	0	0	0	0	0	0	0	0
O14815	O14815|CAN9	CAPN9	CAN9	FALSE	FALSE	FALSE	FALSE	FALSE	FALSE	FALSE	FALSE	FALSE	FALSE	FALSE	0	0	0	0	0	0	0	0	0	0	476.13	444.062	791.772	400.71	503.683	595.556	264.85	425.124	545.478	657.08	526.193	578.632	435.517	436.37	500.698	450.017	579.612	484.496	577.213	667.126	576.779	362.628	0	0	0
O14818	O14818|PSA7	PSMA7	PSA7	TRUE	FALSE	FALSE	FALSE	FALSE	FALSE	TRUE	FALSE	FALSE	FALSE	FALSE	5447.14	8271.35	4813.56	7445.5	8109.57	6765.42	2724.77	24146	8238.43	17192.1	1326.4	1668.84	0	0	680.315	0	0	1015.86	0	0	0	828.918	0	0	366.931	0	229.113	553.545	461.113	1141.67	1075.96	0	4429.72	9172.28	1253.94
O14827	O14827|RGRF2	RASGRF2	RGRF2	FALSE	FALSE	FALSE	FALSE	FALSE	FALSE	TRUE	FALSE	FALSE	FALSE	FALSE	0	0	0	0	0	0	0	0	0	0	274.063	227.773	1700.9	300.834	510.496	0	286.29	302.198	0	189.541	358.005	209.825	381.712	330.132	279.767	802.128	442.845	295.301	0	297.104	313.47	0	0	0	0
O14828	O14828|SCAM3	SCAMP3	SCAM3	TRUE	FALSE	FALSE	FALSE	FALSE	FALSE	TRUE	FALSE	FALSE	FALSE	FALSE	5623.34	3232.85	2242.21	1314.75	2862.21	1133.63	2435.85	3627.8	2741.95	3886.79	9169.92	10197	4050.94	11879.3	10547.3	12301.2	8171.44	8011.71	3164.85	6632.91	9970.69	9163.7	7364.49	7504.9	6142.87	3777.89	9022.88	9744.08	8814.24	8487.07	18251.1	4612.87	6694.79	6164.18	4943.49
O14829	O14829|PPE1	PPEF1	PPE1	FALSE	TRUE	FALSE	FALSE	FALSE	FALSE	FALSE	FALSE	FALSE	FALSE	FALSE	0	0	0	0	0	0	0	0	0	0	410.463	431.512	732.885	791.73	685.54	689.286	416.043	636.118	644.074	294.975	581.289	640.525	388.866	654.772	484.017	398.623	406.181	415.806	481.37	285.163	705.541	585.968	354.593	800.532	621.787
O14830	O14830|PPE2	PPEF2	PPE2	FALSE	TRUE	FALSE	FALSE	FALSE	FALSE	FALSE	FALSE	FALSE	FALSE	FALSE	0	0	0	0	0	0	0	0	0	0	0	0	0	0	0	0	0	0	0	0	0	0	0	0	0	0	0	0	0	0	0	0	0	0	0
O14832	O14832|PAHX	PHYH	PAHX	FALSE	FALSE	FALSE	FALSE	FALSE	FALSE	TRUE	FALSE	TRUE	FALSE	FALSE	0	0	0	0	0	0	0	0	0	0	0	0	0	0	0	0	0	0	0	0	0	0	0	0	0	0	0	0	0	0	0	0	1998.35	2124.01	2147.57
O14841	O14841|OPLA	OPLAH	OPLA	TRUE	FALSE	FALSE	FALSE	FALSE	FALSE	TRUE	FALSE	TRUE	FALSE	FALSE	3142.87	1929.95	3618.51	2377.04	1726.54	3189.81	3712.39	5596.32	4638.99	5101.88	6881.04	6679.68	7540.44	6825.59	10474	8088.49	4834.35	5280.75	5466.38	5602.65	3997.13	7093.39	2453.6	4519.22	6902.63	4135.68	7006.7	11757.3	8310.39	8616.65	14200.5	12393.6	6248.96	9022.31	6066.01
O14862	O14862|AIM2	AIM2	AIM2	FALSE	FALSE	FALSE	FALSE	TRUE	FALSE	FALSE	FALSE	FALSE	FALSE	FALSE	0	0	0	0	0	0	0	0	0	0	0	0	0	0	0	0	0	0	0	0	0	0	0	0	0	0	0	0	0	0	0	0	0	0	0
O14867	O14867|BACH1	BACH1	BACH1	FALSE	FALSE	FALSE	FALSE	FALSE	FALSE	TRUE	TRUE	FALSE	FALSE	FALSE	2174.7	4469.3	1522.98	2224.61	3705.99	2663.26	2972.98	4783.12	3701.48	4268.85	978.317	596.293	1109.12	1021.18	866.489	1011.33	803.75	797.355	296.652	1046.31	928.927	917.868	575.613	1002.96	736.027	483.377	790.207	903.252	653.286	908.231	518.028	820.848	0	0	0
O14874	O14874|BCKD	BCKDK	BCKD	TRUE	FALSE	TRUE	FALSE	FALSE	FALSE	TRUE	FALSE	FALSE	FALSE	FALSE	538.228	280.795	0	574.535	378.041	229.02	453.236	1091.88	882.722	840.909	668.741	432.402	0	375.61	384.704	466.167	456.34	398.002	378.13	178.898	258.619	0	444.092	427.679	1099.02	4666.43	927.322	0	0	0	407.01	481.505	981.612	1197.75	1453.68
O14879	O14879|IFIT3	IFIT3	IFIT3	TRUE	FALSE	FALSE	FALSE	FALSE	FALSE	TRUE	FALSE	FALSE	FALSE	FALSE	5223.96	4493.37	2890.2	3387.29	5731.81	3254.69	6829.58	5080	11348.1	8479.19	6014.19	7804.55	3238.89	2778.66	2278.06	2368.66	5930.01	5591.97	2800.25	2329.87	2801.33	3468.32	3333.68	4920.91	921.166	1889.41	3783.52	5509.27	8339.02	7254.07	6524.66	8795.57	3340.97	4236.91	5995.68
O14880	O14880|MGST3	MGST3	MGST3	TRUE	FALSE	FALSE	FALSE	FALSE	FALSE	TRUE	FALSE	FALSE	FALSE	FALSE	3434.11	2865.47	5291.01	4661.92	5671.45	3843.52	1215.2	1299.15	0	0	451.221	931.1	0	306.521	576.06	150.692	430.603	380.315	0	865.792	656.851	630.303	212.951	0	625.691	1108.24	950.814	331.809	228.036	1163.39	619.816	347.354	861.288	1541.16	1400.83
O14893	O14893|GEMI2	GEMIN2	GEMI2	FALSE	FALSE	FALSE	FALSE	FALSE	FALSE	TRUE	FALSE	FALSE	FALSE	FALSE	0	0	0	0	0	0	0	0	0	0	0	0	0	0	0	0	0	0	268.804	0	0	0	0	0	2074.95	11330.1	2505.56	0	0	425.551	0	0	0	0	0
O14896	O14896|IRF6	IRF6	IRF6	TRUE	FALSE	FALSE	FALSE	FALSE	FALSE	FALSE	TRUE	FALSE	FALSE	FALSE	12230.1	5504.17	5322.24	8373.65	14014.8	7489.56	8161.98	13053.3	15944.2	14765.8	1046.53	1267.58	3024.41	7948.56	4192.07	2605.05	948.944	3283.91	5017.84	1566.73	1339.15	1226.74	1256.93	814.5	494.572	667.812	398.404	8490.49	1548.84	5691	15316.9	2965.61	0	357.689	357.313
O14901	O14901|KLF11	KLF11	KLF11	FALSE	FALSE	FALSE	FALSE	FALSE	FALSE	TRUE	TRUE	FALSE	FALSE	FALSE	0	0	0	0	0	0	0	0	0	0	0	0	0	0	0	0	0	0	0	0	0	0	0	0	0	0	0	0	0	0	0	0	0	0	0
O14904	O14904|WNT9A	WNT9A	WNT9A	FALSE	FALSE	FALSE	FALSE	FALSE	FALSE	FALSE	FALSE	FALSE	FALSE	FALSE	0	0	0	0	0	0	0	0	0	0	856.751	405.276	0	338.186	0	0	231.609	0	0	190.288	0	249.176	0	1398.72	2110.29	1442.24	375.294	0	0	0	0	0	0	0	0
O14905	O14905|WNT9B	WNT9B	WNT9B	FALSE	FALSE	FALSE	FALSE	FALSE	FALSE	FALSE	FALSE	FALSE	FALSE	FALSE	288.887	251.065	171.684	314.208	261.441	0	371.911	954.419	403.146	0	0	0	0	0	0	0	0	0	0	0	0	0	0	0	0	0	0	0	0	0	0	0	251.784	0	386.196
O14907	O14907|TX1B3	TAX1BP3	TX1B3	TRUE	FALSE	FALSE	FALSE	FALSE	FALSE	TRUE	FALSE	FALSE	FALSE	FALSE	9521.81	3702.16	585.346	6732.72	14440.4	10563.8	8160.09	10759.5	3584.17	62773.7	1995	6141.78	7067.97	4070.61	10694.6	7622.55	4260.26	2488.26	918.614	12637.1	6940.6	5576.45	3817.37	2751.51	0	0	1932.94	6152.73	14819.7	12759	16782.5	22725.3	1815.73	1267.17	0
O14908	O14908|GIPC1	GIPC1	GIPC1	TRUE	FALSE	FALSE	FALSE	FALSE	FALSE	TRUE	FALSE	FALSE	FALSE	FALSE	7516.39	3835.48	2804.33	3137.52	3529.96	4392.52	4425.11	5996.31	6639.4	16211.9	2615.58	4021.95	5051.98	3487.18	3501.84	4297.33	4717.17	3998.06	4166.06	3856.93	3952.51	3502.79	2969.91	3234.29	2259.68	1264.07	2009.28	4512.44	4551.67	5573.02	6033.6	5416.47	9484.79	11114.9	8022.25
O14910	O14910|LIN7A	LIN7A	LIN7A	FALSE	FALSE	FALSE	FALSE	FALSE	FALSE	FALSE	FALSE	FALSE	FALSE	FALSE	0	0	0	0	0	0	0	0	0	0	334.861	611.549	797.333	487.537	630.178	0	666.107	289.139	182.194	317.823	810.743	569.815	2178.48	287.042	648.538	502.403	715.866	790.182	709.127	728.716	720.009	665.803	0	0	0
O14917	O14917|PCD17	PCDH17	PCD17	FALSE	FALSE	FALSE	TRUE	FALSE	FALSE	FALSE	FALSE	FALSE	FALSE	FALSE	0	0	0	0	0	0	0	0	0	0	0	0	0	0	0	0	0	0	0	0	0	0	0	0	0	0	0	0	0	0	0	0	0	0	0
O14920	O14920|IKKB	IKBKB	IKKB	TRUE	FALSE	TRUE	FALSE	FALSE	TRUE	TRUE	TRUE	TRUE	FALSE	FALSE	2636.13	2233.48	1626.21	1819.12	2551.13	1971.76	2470.84	3724.02	2791.97	2971.48	2782.36	2829.41	3418.68	3706.15	2863.14	4245.74	3869.24	3525.47	2967.36	2004.95	2064.75	3136.81	3406.86	2073.59	1875.36	1543.97	1280.12	4607.4	3075.05	3498.7	4874.43	2593.92	1126.33	1540.54	1559.33
O14924	O14924|RGS12	RGS12	RGS12	FALSE	FALSE	FALSE	FALSE	FALSE	FALSE	TRUE	FALSE	FALSE	FALSE	FALSE	2919.15	3874	2446.86	8008.52	5376.31	7216.82	2159.04	1601.12	0	1823.35	519.347	447.841	300.68	520.602	1004.94	477.288	536.85	212.632	188.88	200.859	0	199.665	271.443	296.185	0	0	278.296	454.435	525.92	401.567	523.703	0	10336.1	1743.58	2931.8
O14925	O14925|TIM23	TIMM23	TIM23	FALSE	FALSE	FALSE	FALSE	FALSE	FALSE	TRUE	FALSE	FALSE	FALSE	FALSE	962.944	1952.13	697.804	1685.17	1247.1	1849.17	719.598	1796.75	2110.18	2643.24	929.033	2434.08	892.582	2133.3	1664.76	3074.69	1856.57	2462.47	1676.61	2149.06	2516.62	2041.55	2269.51	1739.55	857.355	2573.51	1462.76	2625.77	2798.54	1417.77	2677.99	733.486	1054.12	455.684	488.733
O14926	O14926|FSCN2	FSCN2	FSCN2	FALSE	FALSE	FALSE	FALSE	FALSE	FALSE	FALSE	FALSE	FALSE	FALSE	FALSE	0	0	0	0	0	0	0	0	0	0	0	0	0	0	0	0	0	0	0	0	0	0	0	0	0	0	0	0	0	0	0	0	0	0	0
O14929	O14929|HAT1	HAT1	HAT1	TRUE	FALSE	FALSE	FALSE	FALSE	FALSE	TRUE	FALSE	FALSE	FALSE	FALSE	18453.6	2643.15	3657.16	4597.66	2274.74	2624.05	2404.03	46564.1	3318.41	6732.79	2889.13	2289.03	3661.44	4076.45	1847.97	2509.53	2265.48	2505.2	2881.62	1606.37	2051.83	2315	1814.42	1860	402.962	0	1419.11	3315.11	2163.12	2916.52	2752.15	3571.18	1382.98	10129.7	11503.5
O14933	O14933|UB2L6	UBE2L6	UB2L6	TRUE	FALSE	FALSE	FALSE	FALSE	FALSE	TRUE	FALSE	FALSE	FALSE	FALSE	11954.2	12612.8	10433.3	18210.6	9737.42	23502.7	15573.3	14212.8	0	942.423	5234.23	4142.84	4932.46	4061.47	2831.33	3935.86	3907.85	3458.84	441.839	5277.94	6573.48	7008.42	4554.14	4006.17	5452.87	2997.17	5430.6	5736.61	6110.03	8003.53	9405.76	2483.97	2631.97	4087.78	14466.7
O14936	O14936|CSKP	CASK	CSKP	TRUE	FALSE	TRUE	FALSE	FALSE	FALSE	TRUE	FALSE	TRUE	FALSE	FALSE	6120.02	5461.64	6002.2	3675.62	6007.25	2027.61	3290.92	7296.63	2731.13	4954.27	5410.55	4375.21	5336.59	2802.75	5730.22	3501.77	4435.31	2803.38	5417.61	5003.05	3440.4	4708	4342.34	4223.26	4112.12	3757.51	3964.82	5825.39	6135.7	5038.63	5728.12	3914.66	2361.27	7210.69	4980.34
O14939	O14939|PLD2	PLD2	PLD2	FALSE	FALSE	FALSE	FALSE	FALSE	FALSE	TRUE	FALSE	FALSE	TRUE	FALSE	281.634	305.868	269.776	335.02	346.589	296.63	302.879	503.882	0	0	651.719	712.017	891.417	770.402	732.513	1047.57	716.598	851.062	282.629	797.686	778.045	640.084	740.471	699.367	1117.25	704.158	650.495	855.967	823.925	747.391	688.061	328.726	420.348	0	515.667
O14949	O14949|QCR8	UQCRQ	QCR8	FALSE	FALSE	FALSE	TRUE	FALSE	FALSE	TRUE	FALSE	FALSE	FALSE	FALSE	2588.65	5294.53	3135.64	5180.96	1303.17	12567	8245.83	4236.65	6665.2	6939.19	252.455	954.592	395.424	309.966	1386.29	1163.31	537.875	491.921	908.075	973.851	1285.29	375.029	296.747	392.644	540.661	0	621.158	1376.1	649.964	1905.83	1166.61	502.82	1362.7	2781.4	2331.82
O14950	O14950|ML12B	MYL12A	ML12B	FALSE	FALSE	FALSE	FALSE	FALSE	FALSE	TRUE	FALSE	FALSE	FALSE	FALSE	22711.8	2598.83	12195.5	6225.34	23774.4	11011.9	6714.14	99415.9	19185.8	65113.2	0	380.314	0	378.785	349.512	0	376.396	354.206	874.502	0	0	292.1	0	495.028	0	0	0	0	0	0	0	0	0	0	0
O14957	O14957|QCR10	UQCR11	QCR10	FALSE	FALSE	FALSE	TRUE	FALSE	FALSE	TRUE	FALSE	FALSE	FALSE	FALSE	1009.88	717.478	743.5	539.764	0	3712.07	0	2817.62	0	0	25404.3	21233.6	20071.7	10687.4	26873.6	7115.54	25955.4	3925.24	1595.96	17962.7	22538.9	19744.1	28316.8	23515.3	501.89	859.815	19570.4	19602.2	22378.3	26690.1	35486.4	0	1105.34	1015.58	1472.39
O14958	O14958|CASQ2	CASQ2	CASQ2	FALSE	FALSE	FALSE	FALSE	FALSE	FALSE	FALSE	FALSE	FALSE	FALSE	FALSE	402.972	303.799	310.111	307.467	309.496	325.591	307.135	290.334	275.732	166.673	1974.59	2010.63	340.997	331.122	1479.89	1875.9	964.422	348.333	0	171.338	365.723	364.089	258.778	363.179	677.447	277.546	11611.7	1922.91	3653	5655.14	1291.87	435.243	0	12637.9	2182.36
O14964	O14964|HGS	HGS	HGS	TRUE	FALSE	FALSE	FALSE	FALSE	FALSE	TRUE	FALSE	TRUE	FALSE	FALSE	2839.08	1702.37	2408.29	2242.41	3280.62	1802.72	3509.74	6837.34	3216.27	7742.83	2501.11	2796.18	1966.1	1706.15	2231.23	2345.63	2969.67	1618.89	2479.78	1681.68	1696.73	2079.35	885.756	2823.8	953.612	1522.68	455.257	4611.25	5619.35	2410.16	3177.67	2882.1	1841.21	2565.33	1900.69
O14965	O14965|AURKA	AURKA	AURKA	FALSE	FALSE	TRUE	FALSE	FALSE	TRUE	FALSE	FALSE	TRUE	FALSE	FALSE	0	0	0	0	0	0	0	0	0	0	457.489	661.125	0	394.027	400.961	455.214	843.166	325.278	442.172	636.364	640.336	500.78	455.298	863.489	611.847	722.532	715.563	1114.04	492.616	404.008	676.01	319.896	260.673	691.629	545.276
O14966	O14966|RAB7L	RAB29	RAB7L	FALSE	FALSE	FALSE	FALSE	FALSE	FALSE	TRUE	FALSE	FALSE	FALSE	FALSE	0	0	0	0	0	0	0	0	0	0	648.101	720.531	0	521.734	407.784	1175.79	513.72	394.236	654.566	636.381	226.332	765.289	714.487	891.777	507.665	954.709	860.558	934.058	862.368	528.563	806.892	573.088	107.893	0	0
O14967	O14967|CLGN	CLGN	CLGN	FALSE	FALSE	FALSE	TRUE	FALSE	FALSE	FALSE	FALSE	FALSE	FALSE	FALSE	0	0	0	0	0	0	0	0	0	0	0	0	0	0	0	0	0	0	0	0	0	0	0	0	0	0	0	0	0	0	0	0	876.206	1607.7	1134.62
O14972	O14972|VP26C	VPS26C	VP26C	TRUE	FALSE	FALSE	FALSE	FALSE	FALSE	TRUE	FALSE	FALSE	FALSE	FALSE	945.02	1188.29	1005.63	1281.61	1242.32	911.086	972.517	2071.67	1242.07	3945.9	4426.95	2484.49	2329.75	1923.2	2783.41	2573.7	2420.59	3207.74	155.254	2028.94	2449.57	2686.14	3167.13	2864.22	2739.55	4345.85	3077.35	3407.95	4060.35	3358.34	4257.28	1732.36	4622.49	6152.18	4496.48
O14974	O14974|MYPT1	PPP1R12A	MYPT1	TRUE	FALSE	FALSE	FALSE	FALSE	FALSE	TRUE	FALSE	FALSE	FALSE	FALSE	6729.82	5361.84	3344.27	4848.65	6259.81	5541.99	3021.69	10501.8	13114.3	10842.7	2945.38	1370.04	7904.82	1815.67	2254.09	5396.38	2256.5	2035.16	3372.43	2790.2	3027.64	2863.18	2551.42	2751.49	2329.97	380.958	2941.4	8397.72	8857.37	7507.75	9963.84	6806.46	4440.37	4668.43	4761.76
O14975	O14975|S27A2	SLC27A2	S27A2	FALSE	FALSE	FALSE	FALSE	FALSE	FALSE	FALSE	FALSE	FALSE	FALSE	FALSE	0	996.023	186.069	436.447	0	0	101.517	619.877	0	0	297.264	310.742	0	241.676	403.142	401.408	232.121	374.147	0	192.218	358.051	382.448	418.93	262.339	157.944	0	0	351.403	441.032	1004.71	440.055	76.4979	0	0	0
O14976	O14976|GAK	GAK	GAK	TRUE	TRUE	FALSE	FALSE	FALSE	FALSE	TRUE	FALSE	TRUE	FALSE	FALSE	3494.38	3856.74	3490.26	1391.07	2314.57	3623.82	2410.01	4220.4	1884.44	4749.71	3286.73	1697.92	2031.04	2519.1	2870.15	1980.04	1493.82	1788.27	593.212	2267.38	1910.15	1524.02	1111.73	2131.99	1179.7	1820.89	2511.04	2696.77	4073.76	4498.11	6281.9	1490.83	1194.35	1877.79	1885.64
O14978	O14978|ZN263	ZNF263	ZN263	FALSE	FALSE	FALSE	FALSE	FALSE	FALSE	TRUE	FALSE	FALSE	FALSE	FALSE	0	0	0	0	0	0	0	0	0	0	0	0	0	0	0	0	0	0	0	0	0	0	0	0	0	0	0	0	0	0	0	0	0	0	0
O14979	O14979|HNRDL	HNRNPDL	HNRDL	TRUE	FALSE	FALSE	FALSE	FALSE	FALSE	TRUE	FALSE	FALSE	FALSE	FALSE	33441.2	4481.72	18194.9	12876.8	18943.3	7182.14	7353.16	30842.7	13459.8	31432.8	2045.02	3660.1	9803.51	3252.3	4371.63	3291.35	4847.64	3860.87	1158.45	3411.9	2810.84	5811.5	2895.35	3352.31	3298.81	7300.22	2741.92	9624.7	9046.11	11273.7	5190.17	3399.6	2592.74	1013.6	3156.6
O14980	O14980|XPO1	XPO1	XPO1	TRUE	FALSE	FALSE	FALSE	FALSE	TRUE	TRUE	FALSE	TRUE	FALSE	FALSE	7670.7	12128.7	6361.15	8745.31	11047.6	5924.98	5954.95	28645.7	5514.16	4312.64	7673.76	7928.71	12084.7	9168.53	7607.95	3910.69	6893.66	3942.28	7721.5	4322.69	6904.13	7260.67	5129.68	7608.02	3196.01	2770.96	6367.07	14862	7869.75	16824.8	14471.9	584.612	9901.04	18718.3	16648
O14981	O14981|BTAF1	BTAF1	BTAF1	TRUE	FALSE	FALSE	FALSE	FALSE	FALSE	TRUE	TRUE	FALSE	FALSE	FALSE	3305.19	1373.4	1380.54	1608.53	1894.95	1571.87	2090.11	2890.12	2180.99	2588.24	2831	3517.06	1132.32	3536	2491.82	913.995	3016.71	2360.33	1990.95	2435.56	1730.99	2410.18	1208.43	3410.13	2203.16	2225.21	3514.21	4013.48	2973.25	1825.19	4294.65	1133.6	3638.72	3140.25	4182.55
O14983	O14983|AT2A1	ATP2A1	AT2A1	FALSE	FALSE	FALSE	FALSE	FALSE	FALSE	FALSE	FALSE	FALSE	FALSE	FALSE	0	0	0	0	0	0	0	0	0	0	372.121	376.176	531.915	457.824	510.821	373.504	419.012	460.599	456.056	441.499	348.674	308.487	261.601	466.331	0	0	0	448.146	648.675	576.253	1205.5	527.447	0	0	0
O14986	O14986|PI51B	PIP5K1B	PI51B	FALSE	FALSE	FALSE	FALSE	FALSE	FALSE	FALSE	FALSE	FALSE	FALSE	FALSE	0	0	0	0	0	0	0	0	0	0	0	0	0	0	0	0	0	0	0	0	0	0	0	0	0	0	0	0	0	0	0	0	0	0	0
O15013	O15013|ARHGA	ARHGEF10	ARHGA	FALSE	FALSE	FALSE	FALSE	TRUE	FALSE	TRUE	FALSE	FALSE	FALSE	FALSE	1728.67	1473.3	2030.28	2351.99	1889.56	1249.49	1629.6	2688.02	2747.45	2522.04	392.838	373.206	0	397.295	733.89	479.016	0	555.662	414.712	403.708	347.813	274.766	450.171	331.601	455.397	430.569	396.79	449.56	480.884	448.718	527.195	355.399	0	245.946	443.055
O15014	O15014|ZN609	ZNF609	ZN609	FALSE	FALSE	FALSE	FALSE	FALSE	FALSE	TRUE	FALSE	FALSE	FALSE	FALSE	0	0	0	0	0	0	0	0	0	0	1714.09	1071.73	0	311.972	421.875	330.638	393.76	1161.74	0	476.182	371.002	1871.52	0	249.696	0	0	0	709.86	941.233	861.356	1415.56	571.735	0	0	0
O15015	O15015|ZN646	ZNF646	ZN646	FALSE	FALSE	FALSE	FALSE	FALSE	FALSE	TRUE	FALSE	FALSE	FALSE	FALSE	0	0	0	257.87	0	0	0	383.132	4494.68	2649.64	0	0	0	0	0	0	0	0	0	0	0	0	0	0	0	0	0	0	0	0	0	0	485.79	0	442.866
O15016	O15016|TRI66	TRIM66	TRI66	FALSE	FALSE	FALSE	FALSE	FALSE	FALSE	TRUE	FALSE	FALSE	FALSE	FALSE	0	0	0	0	0	0	0	0	0	0	505.134	378.635	529.476	529.039	400.925	610.954	231.369	588.356	331.758	436.146	412.026	505.054	400.231	540.275	318.279	0	466.641	0	281.115	241.825	676.722	567.41	0	0	0
O15018	O15018|PDZD2	PDZD2	PDZD2	FALSE	FALSE	FALSE	FALSE	FALSE	FALSE	FALSE	FALSE	FALSE	FALSE	FALSE	0	0	0	0	0	0	0	0	0	0	11809.1	13519.9	1548.89	9473.43	16084.6	531.409	8019.65	303.781	0	6317.94	7466.87	12826.5	8375.95	0	19370.9	10846.3	350.508	13385	13854.2	18139.7	19138.9	15108	529.523	668.671	458.521
O15020	O15020|SPTN2	SPTBN2	SPTN2	TRUE	FALSE	FALSE	FALSE	FALSE	FALSE	FALSE	FALSE	FALSE	FALSE	FALSE	6151.02	6248.96	4697.24	3963.48	3741.31	3349.82	3670.29	6955.91	5365.01	11270.1	3044.06	4857.31	1043.74	2872.8	5207.77	3513.58	4192.1	4388.27	3569.08	2722.73	1897.48	1845.96	1628.45	1976.47	5203	2356.3	1648.28	3553.08	5573.26	3478.47	4246.83	2701.28	5673.37	14880.3	9341.4
O15021	O15021|MAST4	MAST4	MAST4	FALSE	FALSE	FALSE	FALSE	FALSE	FALSE	TRUE	FALSE	FALSE	FALSE	FALSE	1470.46	1254.45	1192.85	1219.27	1123.13	900.941	1089.44	2245.79	1896.25	2183.37	2502.05	2783.34	1944.95	2688.48	3296.67	3017.89	2551.47	2732.67	2544.77	3003.53	2085.86	2505.2	2387.19	2523.21	1300.35	1613.79	2265.54	3257.95	2763.42	2002.45	3037.57	1758.96	744.848	792.338	1005.89
O15027	O15027|SC16A	SEC16A	SC16A	TRUE	FALSE	FALSE	FALSE	FALSE	FALSE	TRUE	FALSE	FALSE	FALSE	FALSE	3058.52	2029	2327.63	4427.33	3651.55	4631.23	3162.37	2764.45	4974.43	4514.7	2053.68	2108.77	3220.96	2515.13	2841.94	2205.79	2878.93	2713.57	1730.19	2461.62	2399.75	2026.83	2006.59	2761.59	625.578	975.444	430.113	2451.07	3209.42	1966.14	3395.64	2621.36	2170.55	3816.74	2735.66
O15031	O15031|PLXB2	PLXNB2	PLXB2	TRUE	FALSE	FALSE	TRUE	FALSE	FALSE	TRUE	FALSE	FALSE	FALSE	FALSE	6479.44	3015.62	6603.02	2859.28	10189.1	5538.31	1634.4	3914.16	6278.06	4159.42	5198.93	4311.02	7524.76	4814.94	4657.1	6433.17	5269.31	4864.79	5180.6	4822.07	3436.05	6870.41	3706.13	3816.07	2599.18	3508.54	4622.42	6752.56	7050.5	5783.42	10465.4	3930.73	3524.3	6397.07	4624.9
O15033	O15033|AREL1	AREL1	AREL1	FALSE	FALSE	FALSE	FALSE	FALSE	FALSE	TRUE	FALSE	FALSE	FALSE	FALSE	2868.65	1137.56	3466.36	3332.32	5519.33	2162.35	4798.67	1292.94	269.589	0	1074.82	6037.7	3202.56	3861.34	3638.03	2598.85	5010	2802.83	0	4834.44	2841.26	2952.23	1890.58	1831.47	0	0	717.212	1383.22	2085.21	3193.13	9895.76	0	354.279	1514.41	1336.22
O15034	O15034|RIMB2	RIMBP2	RIMB2	FALSE	FALSE	FALSE	FALSE	FALSE	FALSE	FALSE	FALSE	FALSE	FALSE	FALSE	0	0	0	0	0	0	0	0	0	0	0	0	0	0	0	0	0	0	0	0	0	0	0	0	0	0	0	0	0	0	0	0	0	0	0
O15037	O15037|KHNYN	KHNYN	KHNYN	TRUE	FALSE	FALSE	FALSE	FALSE	FALSE	TRUE	FALSE	FALSE	FALSE	FALSE	1331.1	1386.03	1401.91	1561.09	1753.28	1499.65	1824.42	1026.22	441.621	937.461	2010	2014.11	3328.05	2941.42	4066.73	1272.98	2702.75	2701.83	970.427	2969.03	2842.57	4764.31	1595.82	3948.56	563.713	396.927	1821.56	3605.76	2297.79	3037.15	5538.71	925.443	774.9	1291.73	1619.87
O15040	O15040|TCPR2	TECPR2	TCPR2	FALSE	FALSE	FALSE	FALSE	FALSE	FALSE	TRUE	FALSE	FALSE	FALSE	FALSE	0	0	0	0	0	0	0	0	0	0	408.055	563.88	0	595.076	374.109	510.393	223.912	303.614	592.552	0	0	0	184.012	0	565.143	650.819	744.918	602.158	775.472	0	674.956	366.109	1058.18	0	1147.69
O15041	O15041|SEM3E	SEMA3E	SEM3E	FALSE	FALSE	FALSE	FALSE	FALSE	FALSE	FALSE	FALSE	FALSE	FALSE	FALSE	0	0	0	0	0	0	0	0	0	0	0	0	0	0	0	0	0	0	0	0	0	0	0	0	0	0	0	0	0	0	0	0	0	0	0
O15042	O15042|SR140	U2SURP	SR140	TRUE	FALSE	FALSE	FALSE	FALSE	FALSE	TRUE	FALSE	FALSE	FALSE	FALSE	7444.75	6907.02	6887.95	5310.84	9774.95	3875.51	4207.12	10883.9	6369.83	4239.07	10382.2	6345.78	10490.6	5773.01	6315.73	3369.62	7906.34	5934.97	3001.66	1657.45	3975.23	6591.45	2033.57	6916.41	5826.58	4101.48	4548.27	5994.46	5357.19	5128.95	8955.32	3412.65	5651.11	16048.7	10631.2
O15047	O15047|SET1A	SETD1A	SET1A	TRUE	FALSE	FALSE	FALSE	FALSE	TRUE	TRUE	FALSE	FALSE	FALSE	FALSE	2339.07	2320.05	2863.44	2317.56	3031.35	2872.61	4071.8	5702.66	4195.38	4790.43	443.435	529.962	427.111	706.037	680.659	1081.91	548.395	1114.81	769.815	543.977	635.894	566.804	908.929	1249.05	335.451	0	0	0	854.534	0	410.773	821.066	2292.57	3258.65	512.093
O15049	O15049|N4BP3	N4BP3	N4BP3	FALSE	FALSE	FALSE	FALSE	FALSE	FALSE	FALSE	FALSE	FALSE	FALSE	FALSE	585.95	501.535	533.754	639.719	805.254	591.11	430.644	727.413	629.048	650.614	0	0	0	0	0	0	0	0	0	0	0	0	0	0	0	0	0	0	0	0	0	0	0	0	0
O15050	O15050|TRNK1	TRANK1	TRNK1	FALSE	FALSE	FALSE	FALSE	FALSE	FALSE	TRUE	FALSE	FALSE	FALSE	FALSE	0	0	0	0	0	0	0	0	0	0	216.102	209.182	1750.35	171.938	0	0	178.968	463.959	510.97	0	0	305.85	217.913	344.913	188.24	198.127	211.598	277.086	206.796	314.948	320.258	293.946	0	0	0
O15054	O15054|KDM6B	KDM6B	KDM6B	FALSE	FALSE	FALSE	FALSE	FALSE	FALSE	TRUE	FALSE	FALSE	FALSE	FALSE	1052.98	364.974	0	0	0	229.529	0	0	0	0	0	0	292.199	0	0	491.831	0	891.46	963.274	0	0	0	0	581.395	0	0	0	480.324	0	492.194	417.324	460.507	0	0	0
O15055	O15055|PER2	PER2	PER2	FALSE	FALSE	FALSE	FALSE	FALSE	FALSE	TRUE	TRUE	FALSE	FALSE	FALSE	0	0	0	0	0	0	0	0	0	0	0	0	0	0	0	0	0	0	0	0	0	0	0	0	0	0	0	0	0	0	0	0	0	0	0
O15056	O15056|SYNJ2	SYNJ2	SYNJ2	FALSE	TRUE	FALSE	FALSE	FALSE	FALSE	TRUE	FALSE	FALSE	FALSE	FALSE	2414.59	2083.92	1762.52	2218.94	2325.02	1719.32	2533.68	2120.43	3113.15	3275.82	803.091	624.192	846.332	825.752	736.645	990.899	727.563	839.224	567.452	722.403	767.02	659.887	582.267	556.103	0	224.347	274.109	970.534	987.393	936.876	900.307	629.145	435.964	257.728	440.747
O15060	O15060|ZBT39	ZBTB39	ZBT39	FALSE	FALSE	FALSE	FALSE	FALSE	FALSE	TRUE	FALSE	FALSE	FALSE	FALSE	0	0	0	0	0	0	0	0	0	0	0	0	0	0	0	0	0	0	0	0	0	0	0	0	0	0	0	0	0	0	0	0	286.629	456.971	343.144
O15061	O15061|SYNEM	SYNM	SYNEM	TRUE	FALSE	FALSE	FALSE	FALSE	FALSE	FALSE	FALSE	FALSE	FALSE	FALSE	9455.53	2444.26	3975.93	4228.11	10180.6	5578.08	5547.33	5091.77	10250.8	10338.2	8718.69	7309.56	3941.35	3688.81	6979.51	5880.18	7007.09	14723.6	5202.78	3924.85	5527.14	5669.02	7322.35	12184	2978.76	2596.47	7460.59	16484	7981.16	18008.5	8816.67	12888.4	1345.36	3494.54	3391.27
O15062	O15062|ZBTB5	ZBTB5	ZBTB5	FALSE	FALSE	FALSE	FALSE	FALSE	FALSE	TRUE	TRUE	FALSE	FALSE	FALSE	412.93	527.97	496.542	504.121	556.691	391.631	462.957	985.705	625.087	851.675	0	0	0	0	0	0	0	0	0	0	0	0	0	0	0	0	0	0	0	0	0	0	0	0	0
O15063	O15063|K0355	KIAA0355	K0355	FALSE	FALSE	FALSE	FALSE	FALSE	FALSE	TRUE	FALSE	FALSE	FALSE	FALSE	0	0	0	0	0	0	0	0	0	0	0	0	0	0	0	0	0	0	0	0	0	0	0	0	0	0	0	0	0	0	0	0	0	0	0
O15066	O15066|KIF3B	KIF3B	KIF3B	TRUE	FALSE	FALSE	FALSE	FALSE	FALSE	TRUE	FALSE	FALSE	FALSE	FALSE	865.191	1527.21	763.84	1166.44	1056.89	1164.41	1048.4	569.303	1714.83	1830.23	625.59	1552.6	1013.69	1091.97	1475.15	1702.81	1684.07	2193.1	1313.86	1513.1	1532.3	1701.7	1522.56	2105.78	0	297.743	877.108	1970.25	1166.36	2067.83	1682.06	2197.71	603.419	212.068	324.937
O15067	O15067|PUR4	PFAS	PUR4	TRUE	FALSE	FALSE	FALSE	FALSE	FALSE	TRUE	FALSE	TRUE	FALSE	FALSE	3748.31	2486.49	2145.59	3641.55	3006.82	3507.12	2232.55	3359.26	4475.91	6287.01	4137.9	5096.5	6292.95	3579	5457.25	4455.23	3366.11	3229.99	390.731	2600.78	5547.83	4778.4	4646.11	3881.76	2084.52	3239.06	4411.05	4454.62	4884.39	5714.84	4553.25	3146.79	5088.44	3328.88	4449.1
O15068	O15068|MCF2L	MCF2L	MCF2L	FALSE	FALSE	FALSE	FALSE	FALSE	TRUE	FALSE	FALSE	FALSE	FALSE	FALSE	0	0	0	0	0	0	0	0	0	0	0	0	0	0	219.674	0	0	0	226.03	0	293.791	0	412.513	0	0	0	0	535.792	0	208.115	342.79	304.464	485.326	690.474	693.571
O15069	O15069|NACAD	NACAD	NACAD	FALSE	FALSE	FALSE	FALSE	FALSE	FALSE	FALSE	FALSE	FALSE	FALSE	FALSE	0	0	0	0	0	0	0	0	0	0	0	0	0	0	0	0	0	0	0	0	0	0	0	0	0	0	0	0	0	0	0	0	0	0	0
O15072	O15072|ATS3	ADAMTS3	ATS3	FALSE	FALSE	FALSE	FALSE	FALSE	FALSE	FALSE	FALSE	FALSE	FALSE	FALSE	0	0	0	0	0	0	0	0	0	0	0	0	0	0	0	0	0	0	0	0	0	0	0	0	0	0	0	0	0	0	0	0	0	0	0
O15075	O15075|DCLK1	DCLK1	DCLK1	TRUE	FALSE	FALSE	FALSE	FALSE	FALSE	FALSE	FALSE	TRUE	FALSE	FALSE	2193.05	715.017	989.367	2065.99	2448.11	1608.18	1227.89	2332.53	1933.34	1397.05	781.718	986.267	695.64	727.721	985.049	616.725	948.863	1140.17	0	672.122	518.884	878.977	756.164	856.686	371.331	775.769	812.915	951.976	895.573	904.536	867.875	462.714	2796.23	5364.99	5544.97
O15078	O15078|CE290	CEP290	CE290	FALSE	FALSE	FALSE	FALSE	FALSE	FALSE	TRUE	FALSE	FALSE	FALSE	FALSE	13083.1	1885.39	3240.34	7144.85	5461.53	1182.32	1085.33	386.207	3634	10765	1345.55	6142.01	0	741.83	551.179	907.901	393.66	248.739	2012.94	1032.73	775.617	3990.51	3892.47	650.633	4540.21	9574.86	3901.95	6246.31	448.116	980.111	9533.58	0	0	0	0
O15083	O15083|ERC2	ERC2	ERC2	FALSE	FALSE	FALSE	FALSE	FALSE	FALSE	FALSE	FALSE	FALSE	FALSE	FALSE	0	0	0	0	0	0	0	0	0	0	0	0	0	0	0	0	0	0	0	0	0	0	0	0	0	0	0	0	0	0	0	0	0	0	0
O15084	O15084|ANR28	ANKRD28	ANR28	TRUE	FALSE	FALSE	FALSE	FALSE	FALSE	TRUE	FALSE	FALSE	FALSE	FALSE	1888.56	2658.99	2587.72	1930.63	1550.04	1874.58	1907.28	2585.9	836.924	751.117	1719.44	1329.99	1330.94	1037.67	1784.13	1189.21	1968.64	1536.15	1163.38	1384.06	2010.23	1705.02	1818.18	1307.8	2019.23	881.264	957.775	1822.78	2182.75	2021.23	1983.4	1588.22	939.213	1306.15	2197.75
O15085	O15085|ARHGB	ARHGEF11	ARHGB	TRUE	FALSE	FALSE	FALSE	FALSE	FALSE	TRUE	FALSE	FALSE	FALSE	FALSE	2508.67	3149.9	1669.72	3082.2	2572.66	3082.92	2212.41	3162.62	4575.97	4905.69	1532.78	2123.96	1452.41	971.189	2118.27	2631.77	1761.74	1747.21	894.777	1474.04	1631.54	1884.98	1886	1662.8	1302.16	1150.24	2484.35	1562.85	1768.25	2496.58	2032.99	839.821	1492.56	2591.38	3624.82
O15090	O15090|ZN536	ZNF536	ZN536	FALSE	FALSE	FALSE	FALSE	FALSE	FALSE	FALSE	FALSE	FALSE	FALSE	FALSE	0	0	0	0	0	0	0	0	0	0	0	320.945	0	0	0	0	0	0	0	0	0	0	0	0	0	0	3489.29	0	0	0	0	0	641.624	3175.01	899.802
O15091	O15091|MRPP3	PRORP	MRPP3	TRUE	FALSE	FALSE	FALSE	FALSE	FALSE	TRUE	FALSE	FALSE	FALSE	FALSE	1196.78	553.297	1054.82	598.579	1010.82	632.078	583.886	484.595	221.681	0	1465.8	1621.46	325.9	449.472	1087.41	468.872	484.872	333.024	191.16	668.933	862.394	1100.52	947.79	607.027	381.905	183.231	579.389	882.95	1051.56	811.424	1977.34	0	1065.43	867.708	882.876
O15111	O15111|IKKA	CHUK	IKKA	TRUE	FALSE	TRUE	FALSE	FALSE	FALSE	TRUE	FALSE	TRUE	FALSE	FALSE	320.501	891.122	1418.68	1213.95	1475.03	549.997	919.654	1046.5	0	0	1497.87	695.647	456.596	541.369	1166.35	716.876	1216.72	684.092	0	503.36	664.123	861.362	358.885	818.1	735.423	350.109	743.891	1581.44	1106.1	1111.49	6606.14	1296.84	435.387	2502.12	1452.88
O15116	O15116|LSM1	LSM1	LSM1	TRUE	FALSE	FALSE	FALSE	FALSE	FALSE	TRUE	FALSE	FALSE	FALSE	FALSE	1647.72	975.573	944.019	2023.65	2206.73	1758.98	2006.82	3702.53	1457.6	1909.65	1517.1	2792.33	5016.38	2129.24	2303.25	1761.8	2077.54	2399.4	419.76	1770.18	1518.91	1702.65	1149.39	2048.03	1583.25	1834.13	1336.51	3261.37	2425.58	2860.8	2328.04	821.099	2317.59	11044.9	6268.02
O15117	O15117|FYB1	FYB1	FYB1	TRUE	FALSE	FALSE	FALSE	FALSE	FALSE	FALSE	FALSE	FALSE	FALSE	FALSE	1537	2563.89	1700.66	2868.36	2553.87	1230.12	2242.66	2885.78	2886.89	3071.75	1331.49	1092.01	1781.43	1982.06	1283.31	1823.26	1145.95	1525.58	1579.64	713.662	1015.68	919.485	908.074	1394	673.042	0	272.665	1518.12	1546.09	1437.07	1472.99	1937.11	845.849	565.316	1036.07
O15118	O15118|NPC1	NPC1	NPC1	TRUE	FALSE	FALSE	FALSE	FALSE	FALSE	TRUE	FALSE	FALSE	FALSE	FALSE	255.239	629.274	1052.84	415.63	635.624	1700.62	377.273	837.078	695.112	395.285	1011.62	804.44	3863.49	2200.84	2201.99	3514.91	2210.79	3043.35	2783.59	4928.77	1637.57	2111.47	1453.62	913.538	0	0	0	2687.43	2986.48	3009.88	2227.01	2029.08	3628.63	3497.81	5784.5
O15119	O15119|TBX3	TBX3	TBX3	FALSE	FALSE	FALSE	FALSE	TRUE	TRUE	FALSE	TRUE	FALSE	FALSE	FALSE	0	0	0	0	0	0	0	0	0	0	1168.23	1582.47	1020.91	1180.46	1485.23	2392.84	1305.75	1367.86	1555.1	943.768	2395.92	1349.88	1517.34	1514.12	524.851	458.794	1518.53	1343.99	1752.41	1350.55	1735.65	1814.2	1108.77	1022.48	1313.55
O15120	O15120|PLCB	AGPAT2	PLCB	FALSE	FALSE	FALSE	FALSE	FALSE	FALSE	TRUE	FALSE	FALSE	FALSE	FALSE	0	0	0	0	0	0	0	0	0	0	514.576	1029.19	369.113	491.767	665.882	0	766.797	813.166	0	283.531	397.376	407.221	187.362	184.664	382.145	879.507	661.505	598.753	461.427	736.067	768.565	329.01	0	0	0
O15121	O15121|DEGS1	DEGS1	DEGS1	FALSE	FALSE	FALSE	FALSE	FALSE	FALSE	TRUE	FALSE	FALSE	FALSE	FALSE	434.161	417.453	912.766	626.577	669.149	1011.99	892.351	611.309	798.095	697.154	1723.45	2350.38	407.168	1281.84	1544.74	2527.64	1634.73	2479.2	1023.77	2101.63	1972.37	2017.32	1411.56	2011.26	1929.2	1378.11	1887.95	2581.7	3050.18	3947.7	3349.97	1895.27	2980.23	4871.83	10266.7
O15126	O15126|SCAM1	SCAMP1	SCAM1	TRUE	FALSE	FALSE	FALSE	FALSE	FALSE	TRUE	FALSE	FALSE	FALSE	FALSE	3271.92	2470.01	1993.54	2664.49	4951.41	3810.79	2528.77	6747.89	6426.41	6222.46	3078.49	4304.45	3137.72	3245.35	3403.82	3382.07	4838.92	4270.92	4561.25	2747.68	2739.78	2545.77	1941.82	4391.18	2245.91	1659.64	2320.51	4293.51	4788.6	3897.92	5491.1	5054.97	1138.84	673.696	1213.74
O15127	O15127|SCAM2	SCAMP2	SCAM2	TRUE	FALSE	FALSE	FALSE	FALSE	FALSE	TRUE	FALSE	FALSE	FALSE	FALSE	4671.82	1967.25	802.366	3905.1	3330.01	852.996	1131.88	1719.75	0	734.373	3935.26	1833.67	6505.67	2613.35	9642.38	9791.07	2594.65	3831.34	1776.2	2946.65	3874.74	3847.28	5631.96	4555.68	1542.84	2386.08	2897.17	5154.91	6517.65	3287.01	10102.6	814.18	7434.31	2401.97	3850.69
O15131	O15131|IMA6	KPNA5	IMA6	FALSE	FALSE	FALSE	FALSE	FALSE	FALSE	TRUE	FALSE	FALSE	FALSE	FALSE	0	0	0	0	0	0	0	0	0	0	0	0	0	0	0	0	0	0	0	0	0	0	0	0	0	0	0	0	0	0	0	0	0	0	0
O15143	O15143|ARC1B	ARPC1B	ARC1B	TRUE	FALSE	FALSE	FALSE	FALSE	FALSE	TRUE	FALSE	FALSE	FALSE	FALSE	19960	30740.4	22747.6	37572.9	32012.6	20177.9	8922.49	21828.9	37102.2	46454.7	30765	44876.2	37948.5	26748.8	28636.6	32818	24484.6	17466.2	36783.7	16496.4	23077.6	17366.3	13977.6	17503.9	28318.7	33317.5	13158.1	19995.3	31266.7	17813.9	38482	25538.9	63876.7	69718.9	61551.1
O15144	O15144|ARPC2	ARPC2	ARPC2	TRUE	FALSE	FALSE	FALSE	FALSE	FALSE	TRUE	FALSE	FALSE	FALSE	FALSE	44069.2	32896.5	46686.5	51208.8	47242.3	26821.2	27769.5	42775.7	2200.19	8021.15	38278.9	52078.3	67428.9	42106.7	49273.2	51147.3	41580	48842	6474.67	23146.4	35378.8	37110.1	15297.6	30212.7	7230.57	10047.9	62721	43026.6	59244.6	53856.6	70189.8	15089.4	41788.4	51970	71139.4
O15145	O15145|ARPC3	ARPC3	ARPC3	TRUE	FALSE	FALSE	FALSE	FALSE	FALSE	TRUE	FALSE	FALSE	FALSE	FALSE	17913.3	5775.68	4336.09	10842.1	12166.4	8516.23	4791.98	17578.1	5163.27	6618.45	6473.69	10129	4000.54	7861.09	7276.87	6250.79	7562.02	6017.27	3928.41	6503.76	3528.42	5666.66	5833.11	4350.57	3904.49	3731.75	4195.57	8579.5	9956.74	7900.65	9891.46	4030.22	9897.77	9450.02	9539.02
O15146	O15146|MUSK	MUSK	MUSK	FALSE	FALSE	FALSE	TRUE	FALSE	FALSE	FALSE	FALSE	TRUE	FALSE	FALSE	440.869	413.116	359.387	271.528	323.686	587.135	503.638	721.26	496.649	579.181	0	0	0	0	0	0	0	0	0	0	0	0	0	0	0	0	0	0	0	0	0	0	1202.32	526.479	1293.4
O15151	O15151|MDM4	MDM4	MDM4	FALSE	FALSE	FALSE	FALSE	FALSE	TRUE	TRUE	TRUE	FALSE	FALSE	FALSE	0	0	0	0	0	0	0	0	0	0	0	0	0	0	0	0	0	0	0	0	0	0	0	0	0	0	0	0	0	0	0	0	0	0	0
O15155	O15155|BET1	BET1	BET1	TRUE	FALSE	FALSE	TRUE	FALSE	FALSE	TRUE	FALSE	FALSE	FALSE	FALSE	683.382	849.66	917.428	886.284	1170.39	855.42	419.912	1046.5	1079.64	1069	1929.61	1186.4	2257.02	592.825	1456.34	633.266	989.401	1159.75	735.744	672.591	915.696	506.124	522.44	602.794	282.21	0	0	2769.83	1087.27	1645.85	1077.03	512.106	3930.07	2006.96	3870.07
O15160	O15160|RPAC1	POLR1C	RPAC1	TRUE	FALSE	FALSE	FALSE	FALSE	FALSE	TRUE	FALSE	FALSE	FALSE	FALSE	2720.18	2361.42	4775.62	4222.8	8295.3	6252.02	5722.08	9327.55	787.815	2552.52	3642.51	4538.48	7270.95	3431.51	4932.5	4110.61	3828.02	6775.15	3327.85	3654.65	4814.11	5256.12	3740.52	4743.98	1692.17	2407.1	2127.51	8854.33	6151.9	4759.35	8583.6	4457.5	2807.25	4363.23	2567.98
O15162	O15162|PLS1	PLSCR1	PLS1	FALSE	FALSE	FALSE	TRUE	FALSE	FALSE	TRUE	FALSE	FALSE	FALSE	FALSE	14030.7	6534.06	6872.18	5557	5821.85	8583.86	7467.66	3268.27	379.955	2125.09	0	1635.12	1117.16	637.849	469.697	0	640.458	741.365	0	439.436	462.049	317.268	0	0	449.101	405.438	760.209	1574.16	780.59	1751.23	1523.8	0	456.014	0	0
O15164	O15164|TIF1A	TRIM24	TIF1A	TRUE	FALSE	FALSE	FALSE	TRUE	TRUE	TRUE	FALSE	FALSE	FALSE	FALSE	411.874	855.846	528.613	727.965	280.125	404.453	570.212	876.957	378.118	361.459	1301.56	1064.07	1364.03	1242.06	1257.06	1038.72	949.674	1157.94	262.822	1492.73	938.41	1364.66	1088.6	1355.48	768.532	1218.03	1702.97	905.6	1485.07	1226.67	1465.82	724.422	1730.13	2874.55	2259.32
O15169	O15169|AXIN1	AXIN1	AXIN1	FALSE	FALSE	FALSE	FALSE	TRUE	FALSE	TRUE	FALSE	FALSE	FALSE	FALSE	0	0	0	0	0	0	0	0	0	0	0	448.38	924.827	1175.87	637.993	1136.95	777.004	777.308	623.062	543.119	760.441	878.639	457.837	498.504	0	0	0	1931.7	579.579	979.792	1008.06	1143.07	0	0	0
O15173	O15173|PGRC2	PGRMC2	PGRC2	TRUE	FALSE	FALSE	TRUE	FALSE	FALSE	TRUE	FALSE	FALSE	FALSE	FALSE	14919	5517.93	18950.9	10373.6	11067.1	12563.2	6818.51	16775	22697.7	27505.3	4499.25	8103.51	10228	5563.78	13417.4	7304.55	5230.03	6272.36	2487.67	4998.35	3440.7	7437.41	3114.43	4639.7	2965.7	1828.92	4047.68	8817.42	6723.58	10658.8	16066.5	2956.3	14196	10666.1	13499.3
O15182	O15182|CETN3	CETN3	CETN3	FALSE	FALSE	FALSE	FALSE	FALSE	FALSE	TRUE	FALSE	FALSE	FALSE	FALSE	240.715	456.902	0	146.044	0	263.849	430.822	719.179	462.115	478.691	0	0	0	0	0	0	0	0	0	0	0	0	0	0	0	0	0	0	0	0	0	0	0	0	0
O15194	O15194|CTDSL	CTDSPL	CTDSL	FALSE	TRUE	FALSE	FALSE	FALSE	FALSE	TRUE	FALSE	FALSE	FALSE	FALSE	0	0	0	0	0	0	0	0	0	0	509.078	417.37	415.374	476.03	523.148	531.445	241.726	317.962	329.465	157.803	507.997	443.587	329.689	509.572	0	344.981	340.003	540.714	485.217	577.477	449.144	511.874	0	0	0
O15195	O15195|VILL	VILL	VILL	FALSE	FALSE	FALSE	FALSE	FALSE	FALSE	FALSE	FALSE	FALSE	FALSE	FALSE	581.268	543.128	650.759	0	444.258	280.304	520.894	431.877	0	765.349	2743.41	2900.89	1145.16	3205.32	1865.99	2348.29	2511.04	2814.94	2252.49	2272.97	1859.49	2601.46	1846.71	1869.67	3198.65	4133.94	2349.63	2561.29	3492.63	2322.58	3251.1	3565.25	291.755	471.443	421.241
O15197	O15197|EPHB6	EPHB6	EPHB6	FALSE	FALSE	TRUE	TRUE	FALSE	FALSE	FALSE	FALSE	TRUE	TRUE	FALSE	0	0	0	0	0	0	0	0	0	0	422.236	449.598	314.97	199.866	139.678	0	394.053	438.973	0	0	0	162.264	340.11	172.629	361.01	326.13	0	0	727.509	306.869	455.31	272.306	0	0	0
O15204	O15204|ADEC1	ADAMDEC1	ADEC1	FALSE	FALSE	FALSE	FALSE	FALSE	FALSE	FALSE	FALSE	FALSE	FALSE	FALSE	0	0	0	0	0	0	0	0	0	0	394.14	423.627	446.146	467.54	526.494	433.518	330.611	547.657	529.085	331.778	576.168	491.936	383.015	438.516	0	0	449.658	555.856	409.726	434.476	567.298	657.243	0	0	0
O15205	O15205|UBD	UBD	UBD	FALSE	FALSE	FALSE	FALSE	FALSE	FALSE	FALSE	FALSE	FALSE	FALSE	FALSE	0	2226.03	541.221	2656.22	726.856	1263.2	590.507	0	0	0	968.475	0	0	3515.65	609.954	0	1877.36	474.199	0	2133.71	0	0	1641.8	3328.24	1384.48	3473.55	0	0	0	0	2668.96	0	0	0	0
O15209	O15209|ZBT22	ZBTB22	ZBT22	FALSE	FALSE	FALSE	FALSE	FALSE	FALSE	TRUE	FALSE	FALSE	FALSE	FALSE	0	0	0	0	0	0	0	0	0	0	0	0	0	0	0	0	0	0	0	0	0	0	0	0	0	0	0	0	0	0	0	0	0	0	0
O15211	O15211|RGL2	RGL2	RGL2	TRUE	FALSE	FALSE	FALSE	FALSE	FALSE	TRUE	FALSE	FALSE	FALSE	FALSE	979.39	839.332	1135.94	1008.34	1306.08	1094.22	639.934	904.408	987.35	1194.12	433.398	390.152	537.239	396.461	348.2	499.204	380.199	524.126	305.575	346.011	454.966	416.11	368.646	433.272	316.364	0	293.334	512.915	551.833	430.373	432.201	246.342	2116.32	4446.95	3262.25
O15212	O15212|PFD6	PFDN6	PFD6	TRUE	FALSE	FALSE	FALSE	FALSE	FALSE	TRUE	FALSE	FALSE	FALSE	FALSE	7929.56	3270.43	6422.82	2533.83	3476.23	7631.68	2792.81	28811.6	2618.55	4470.3	4190.72	6210.23	10845.5	2750.72	5854.75	6478.79	4662.15	5331.22	3199.39	3678.47	3815.64	4847.57	4519.86	3522.22	2066.19	2813.27	3419.7	12398.2	7761.61	10491.1	13052.9	3913.88	3834.21	6102.33	10008.6
O15213	O15213|WDR46	WDR46	WDR46	TRUE	FALSE	FALSE	FALSE	FALSE	FALSE	TRUE	FALSE	FALSE	FALSE	FALSE	1828.41	1384.17	1258.41	1263.66	1229.05	1707.51	887.34	3128.9	1943.97	2684.58	721.345	436.233	263.476	536.828	670.126	388.086	568.57	703.624	178.433	435.995	257.908	541.991	204.345	238.428	875.917	777.44	840.536	951.106	1289.57	940.311	769.556	284.83	2101.92	3158.05	2036.45
O15217	O15217|GSTA4	GSTA4	GSTA4	FALSE	FALSE	FALSE	FALSE	FALSE	FALSE	FALSE	FALSE	FALSE	FALSE	FALSE	720.64	0	860.59	1058.28	428.488	250.569	259.197	1185.21	581.656	893.867	455.525	0	0	1034.62	117.881	0	611.812	813.662	126.463	238.067	0	0	0	1060.52	241.789	458.752	0	0	0	0	0	0	0	318.499	532.018
O15226	O15226|NKRF	NKRF	NKRF	TRUE	FALSE	FALSE	FALSE	FALSE	FALSE	TRUE	TRUE	FALSE	FALSE	FALSE	1801.89	1327.95	1869.01	2100.91	1373.96	1356.83	1407.32	2739.41	1433.08	1703.97	3828	1850.88	1632.05	2247.86	2865.49	3040.59	3937.42	3087.71	3082.3	2519.78	2422.35	2106.32	1753.04	1257.71	3724.46	717.526	5531.03	2453.43	3200.8	3183.64	2765.23	3132.61	640.202	1111.54	2406.88
O15228	O15228|GNPAT	GNPAT	GNPAT	TRUE	FALSE	FALSE	FALSE	FALSE	FALSE	TRUE	FALSE	FALSE	FALSE	FALSE	1298.4	981.051	877.018	1035.01	981.567	918.231	906.5	1610.18	1756.01	1112.53	1029.26	992.694	1294.21	1133.56	1103.05	1222.8	1029.55	1353.95	449.926	1047.51	1165.4	1387.74	986.658	865.789	836.601	953.465	1265.12	1558.95	2177.78	1425.1	2032.15	807.979	2151.83	2568.3	2980.38
O15229	O15229|KMO	KMO	KMO	FALSE	FALSE	FALSE	FALSE	FALSE	FALSE	FALSE	FALSE	FALSE	FALSE	FALSE	0	0	0	0	0	0	0	0	0	0	0	0	0	0	0	0	0	0	0	0	0	0	0	0	0	0	0	0	0	0	0	0	0	0	0
O15230	O15230|LAMA5	LAMA5	LAMA5	TRUE	FALSE	FALSE	FALSE	FALSE	FALSE	TRUE	FALSE	FALSE	FALSE	FALSE	3912.48	7526.53	4520.71	4014.35	5364.3	5040.75	7576.94	6158.39	5279.87	6076.13	10560.8	8528.62	7718.68	5712.43	7297.9	5248.56	14599.1	13165.5	2592.82	6198.76	6143.42	5720.19	3718.74	15194.8	4495.71	4186.57	3916.37	7046.05	9107.44	12563.9	14021.9	14709.7	5858.38	8171.43	7254.51
O15231	O15231|ZN185	ZNF185	ZN185	TRUE	FALSE	FALSE	FALSE	FALSE	FALSE	FALSE	FALSE	FALSE	FALSE	FALSE	60098.3	16158.6	23777.1	21178.5	13648.9	10562.4	8459.65	6987.73	4865	17754.5	10707.2	14690	9796.23	15339.4	14652	15560.8	12607.4	10927.5	8900.75	14327.6	8617.6	10053.9	10058.4	9827.33	7864.94	8537.28	15970.4	15929.1	16076.9	17152.2	22627	6246.76	15087.1	7681.04	5948.34
O15232	O15232|MATN3	MATN3	MATN3	FALSE	FALSE	FALSE	FALSE	FALSE	FALSE	FALSE	FALSE	FALSE	FALSE	FALSE	0	0	0	0	0	0	0	0	0	0	0	0	0	0	0	0	0	0	0	0	0	0	0	0	0	0	0	0	0	0	0	0	0	0	0
O15234	O15234|CASC3	CASC3	CASC3	FALSE	FALSE	FALSE	FALSE	FALSE	FALSE	TRUE	FALSE	FALSE	FALSE	FALSE	1144.44	487.896	1202.93	1195.74	1003.29	1526.97	890.182	2106.96	2056.74	2483.26	0	840.476	724.701	350.464	404.908	248.257	1100.88	186.649	0	782.942	963.568	628.527	338.096	1471.72	0	0	0	531.731	304.088	508.269	719.089	335.549	5982.63	0	0
O15235	O15235|RT12	MRPS12	RT12	FALSE	FALSE	FALSE	FALSE	FALSE	FALSE	TRUE	FALSE	FALSE	FALSE	FALSE	509.056	309.847	539.625	0	0	486.594	0	1102.79	0	390.979	516.644	604.212	650.889	421.73	1461.4	484.329	305.164	0	0	202.643	530.22	735.448	304.906	345.938	0	0	1478.97	408.283	0	0	657.293	0	0	0	0
O15239	O15239|NDUA1	NDUFA1	NDUA1	TRUE	FALSE	FALSE	TRUE	FALSE	FALSE	TRUE	FALSE	TRUE	FALSE	FALSE	1951.33	1424.63	1709.17	2306.97	1748.88	1783.93	1346.23	1576.72	1117.31	650.543	13277.3	16592.2	1784.62	2464	2440.56	1660.18	2108.51	4341.05	642.136	26024	18678.5	21886	2528.24	2235.76	29846.4	28989	33163.6	43421.2	41297.7	35363.2	33348.4	4836.25	2664.52	1065.36	2048.67
O15240	O15240|VGF	VGF	VGF	FALSE	FALSE	FALSE	FALSE	FALSE	FALSE	FALSE	FALSE	FALSE	FALSE	FALSE	0	0	0	0	0	0	0	0	0	0	356.827	224.355	317.857	271.817	213.792	313.733	290.44	269.749	313.974	263.999	267.891	270.841	258.663	205.426	0	551.633	440.093	268.197	312.271	650.104	253.464	359.947	0	306.255	734.178
O15244	O15244|S22A2	SLC22A2	S22A2	FALSE	FALSE	FALSE	FALSE	FALSE	FALSE	FALSE	FALSE	FALSE	FALSE	FALSE	0	0	0	0	0	0	0	0	0	0	0	0	0	0	0	0	0	0	2333.95	0	138.84	226.511	191.718	144.651	485.209	526.555	686.678	581.193	0	465.034	326.059	431.601	0	0	0
O15247	O15247|CLIC2	CLIC2	CLIC2	TRUE	FALSE	FALSE	FALSE	FALSE	FALSE	TRUE	FALSE	FALSE	FALSE	FALSE	23806.1	5754.07	6457.7	6793.98	11249.3	9126.85	3800.26	27149.7	1469.85	2092.4	167.624	494.256	0	101.578	196.015	233.097	290.746	410.75	0	0	235.244	335.861	365.991	384.13	0	0	0	402.235	470.145	213.416	390.113	0	4087.23	7911.98	16054.2
O15254	O15254|ACOX3	ACOX3	ACOX3	TRUE	FALSE	FALSE	FALSE	FALSE	FALSE	TRUE	FALSE	FALSE	FALSE	FALSE	2386.45	2078.67	2494.86	2388.78	2577.43	2216.75	3064.25	2741.81	0	1375.97	1508.37	2731.49	907.425	2239.77	2335.13	2398.01	2219.46	2003.57	529.415	3727.11	1045.82	1637.91	1858.92	2245.74	1878.25	2394.61	3038.97	2724.25	3288.21	3017.83	3641.9	919.749	2178.26	4061.74	2817.14
O15258	O15258|RER1	RER1	RER1	TRUE	FALSE	FALSE	FALSE	FALSE	FALSE	TRUE	FALSE	FALSE	FALSE	FALSE	1710.84	2104.1	1368.9	2409.51	2544.54	1432.59	2366.07	7082.49	3202.9	16886.6	294.06	678.673	497.526	610.986	545.251	460.876	427.064	562.582	708.274	784.606	744.381	738.083	599.031	808.503	676.091	925.34	850.407	497.835	1287.54	562.689	830.614	844.741	380.379	855.077	873.729
O15259	O15259|NPHP1	NPHP1	NPHP1	FALSE	FALSE	FALSE	FALSE	FALSE	FALSE	FALSE	FALSE	FALSE	FALSE	FALSE	0	0	0	0	0	0	0	0	0	0	0	0	0	0	0	0	0	0	0	0	0	0	0	0	0	0	0	0	0	0	0	0	4215.34	2269.25	897.691
O15260	O15260|SURF4	SURF4	SURF4	TRUE	FALSE	FALSE	FALSE	FALSE	FALSE	TRUE	FALSE	FALSE	FALSE	FALSE	6671.3	1692.04	2262.16	7311.3	1940.25	1750.52	4407.04	6874.45	3593.26	11466.7	147.937	1332.97	1619.51	1672.22	1504.03	980.949	1333.45	693.843	623.16	1194.76	739.894	1310.87	212.918	631.242	241.973	372.274	1402.41	1685.05	1309.94	1356.97	1246.91	1738.66	2692.41	7966.31	7877.37
O15264	O15264|MK13	MAPK13	MK13	TRUE	FALSE	TRUE	FALSE	FALSE	FALSE	FALSE	FALSE	TRUE	FALSE	FALSE	6962.5	3753.34	7897.19	5156.4	4722.38	2275.17	3779.41	9591.65	10179.7	9771.69	3229.45	4361.73	4757.84	3153.7	4021.45	3178.65	2386.34	2601.15	3249.82	2913	2142.15	2847.14	3299.18	2050.12	2047.88	1717.61	2497.93	6098.45	2832.55	4242.35	7838.46	4696.34	2469.37	11693.4	3582.37
O15265	O15265|ATX7	ATXN7	ATX7	FALSE	FALSE	FALSE	FALSE	FALSE	TRUE	TRUE	FALSE	FALSE	FALSE	FALSE	485.124	816.311	0	0	0	757.516	0	0	0	0	517.672	482.886	0	406.842	267.007	514.599	499.689	339.957	518.361	0	207.714	282.46	0	0	0	0	0	0	0	588.576	276.99	402.969	340.915	578.872	673.741
O15266	O15266|SHOX	SHOX	SHOX	FALSE	FALSE	FALSE	FALSE	FALSE	FALSE	FALSE	TRUE	FALSE	FALSE	FALSE	0	0	0	0	0	0	0	0	0	0	0	0	0	0	0	0	0	0	0	0	0	0	0	0	0	0	0	0	0	0	0	0	0	0	0
O15269	O15269|SPTC1	SPTLC1	SPTC1	TRUE	FALSE	FALSE	TRUE	FALSE	FALSE	TRUE	FALSE	TRUE	FALSE	FALSE	3520.8	3690.28	3648.3	3684.06	3876.14	2501.3	3847.88	4698.32	661.85	1683.62	4764.77	5424.8	3172.96	2255.65	3253.22	4697.85	3962.85	6559.57	1058.21	4041.51	3140.28	3821.21	4369.2	3780.97	2082.3	3055.84	3448.6	5720.24	5377.14	5980.19	4368.63	2982.68	3346.96	7221.06	5746.85
O15270	O15270|SPTC2	SPTLC2	SPTC2	TRUE	FALSE	FALSE	TRUE	FALSE	FALSE	TRUE	FALSE	TRUE	FALSE	FALSE	1920.06	1034.05	1176.03	1411.21	1628.7	1375.64	1734.51	1719.99	1479.18	1529.79	334.89	594.015	3944.5	1027.76	2686.65	705.984	888.742	1146.51	0	438.649	652.074	1192.42	840.987	673.529	0	0	0	2582.09	1343.6	1656.83	2169.67	0	1856.32	2983.85	2992.27
O15273	O15273|TELT	TCAP	TELT	FALSE	FALSE	FALSE	FALSE	FALSE	FALSE	FALSE	FALSE	FALSE	FALSE	FALSE	0	0	0	0	0	0	0	0	0	0	0	0	0	0	0	0	0	0	0	0	0	0	0	0	0	0	0	0	0	0	0	0	0	0	0
O15287	O15287|FANCG	FANCG	FANCG	FALSE	FALSE	FALSE	FALSE	TRUE	FALSE	TRUE	FALSE	FALSE	FALSE	FALSE	0	0	0	0	0	0	0	0	0	0	0	0	0	0	0	0	0	0	0	0	0	0	0	0	0	0	0	0	0	0	0	0	472.74	439.732	0
O15294	O15294|OGT1	OGT	OGT1	TRUE	FALSE	FALSE	FALSE	FALSE	FALSE	TRUE	FALSE	FALSE	FALSE	FALSE	6376.2	4104.16	5000.74	5086.01	11173	4385.13	2800.83	7183.41	9537.03	11597.8	2179.42	2800.29	3525.19	1923.89	1883.96	4090.45	2095.66	1875.54	2054.67	1463.75	2109.6	2339.45	2924.69	1530.78	849.166	1407.13	1359.44	2865.73	4513.46	3399.2	4749.38	3113.23	7910.94	8051.26	6508.19
O15296	O15296|LX15B	ALOX15B	LX15B	TRUE	FALSE	FALSE	FALSE	FALSE	FALSE	FALSE	FALSE	FALSE	FALSE	FALSE	1017.54	2504.75	2284.62	496.763	799.609	1004.57	2521.76	1086.51	1434.3	2792.1	1532.47	2218.14	2088.74	1511.18	2252.85	2673.11	3162.91	2542.5	1891.39	2233.95	2022.95	1009.66	1696.86	1261.99	749.663	723.547	857.073	2946.73	2976.52	2516.5	2772.52	1655.61	1156.93	1714.47	1825.89
O15297	O15297|PPM1D	PPM1D	PPM1D	FALSE	TRUE	FALSE	FALSE	FALSE	TRUE	TRUE	FALSE	FALSE	FALSE	FALSE	0	0	0	0	0	0	0	0	0	0	176.463	401.692	242.385	464.858	141.181	0	662.16	373.087	0	3533.31	1158.46	486.012	3524.69	382.915	602.883	204.149	487.915	505.43	185.217	446.184	212.951	0	0	0	0
O15303	O15303|GRM6	GRM6	GRM6	FALSE	FALSE	FALSE	FALSE	FALSE	FALSE	FALSE	FALSE	FALSE	FALSE	FALSE	0	0	0	0	0	0	0	0	0	0	0	0	0	0	0	0	0	0	0	0	0	0	0	0	0	0	0	0	0	0	0	0	0	0	0
O15305	O15305|PMM2	PMM2	PMM2	TRUE	FALSE	FALSE	FALSE	FALSE	FALSE	TRUE	FALSE	FALSE	FALSE	FALSE	5977.45	4142.52	2759.04	3058.05	8287.19	3430.53	10081.6	9135.42	16700.5	19993.1	8076.91	5366.28	6447.82	6322.95	5290.43	8376.67	7916.52	4730.07	7721.65	3069.03	2754.94	4049.71	7400.49	2885.3	2544.06	3611.28	9027.92	9615.61	8745.16	3815.43	10617.8	6513.05	8537.63	8599.62	6247.82
O15321	O15321|TM9S1	TM9SF1	TM9S1	FALSE	FALSE	FALSE	FALSE	FALSE	FALSE	TRUE	FALSE	FALSE	FALSE	FALSE	494.878	334.738	275.314	235.18	407.555	216.991	480.076	768.874	1985.44	2401.41	469.072	751.144	897.359	1004.6	695.83	918.54	967.88	892.405	866.043	776.468	571.846	719.647	773.381	611.229	0	0	0	1222.69	1062.91	1104.61	840.098	718.445	515.636	1153.11	702.69
O15327	O15327|INP4B	INPP4B	INP4B	TRUE	TRUE	FALSE	FALSE	TRUE	FALSE	TRUE	FALSE	FALSE	FALSE	FALSE	1740.3	1217.23	1855.51	2642.02	2490.89	2392.13	957.099	2243.26	1163.77	1519.99	3401.07	2475.75	2989.74	1843.16	3663.35	2514.05	1386.65	3905.98	1071.88	2485.62	3037.48	2302.29	2096.32	2419.57	2578.98	1419.98	2139.08	8005.36	6721.69	7819.42	15120.3	1873.64	2976.16	1969.77	931.35
O15335	O15335|CHAD	CHAD	CHAD	FALSE	FALSE	FALSE	FALSE	FALSE	FALSE	FALSE	FALSE	FALSE	FALSE	FALSE	0	0	0	0	0	0	0	0	0	0	0	0	0	0	0	0	0	0	0	0	0	0	0	0	0	0	0	0	0	0	0	0	0	0	0
O15344	O15344|TRI18	MID1	TRI18	FALSE	FALSE	FALSE	FALSE	FALSE	FALSE	FALSE	FALSE	FALSE	FALSE	FALSE	667.266	489.161	471.553	312.585	669.272	315.904	741.465	451.56	1430.79	0	237.162	329.58	0	231.773	267.328	628.331	199.701	242.523	250.697	251.62	259.313	268.726	0	264.204	0	0	0	317.553	389.377	281.255	476.569	274.089	406.162	708.622	1563.52
O15347	O15347|HMGB3	HMGB3	HMGB3	TRUE	FALSE	FALSE	FALSE	FALSE	FALSE	TRUE	FALSE	FALSE	FALSE	FALSE	11101.1	2456.87	1909.84	3224.8	3053.29	1679.45	4394.59	9703.23	11336.1	29310.2	3994.57	2305.83	3092.18	2850.53	3627.57	1548.56	2785.75	1570.43	1448.43	1904.07	966.066	1736.21	1674.6	1601.99	967.21	778.704	1905.86	4536.72	3662.19	5020.8	3223.75	4099.82	3796.83	3830.21	3916.5
O15350	O15350|P73	TP73	P73	FALSE	FALSE	FALSE	FALSE	TRUE	FALSE	FALSE	TRUE	TRUE	FALSE	FALSE	2473.82	2709.65	2633.73	3115.47	3200.57	2299.61	2546.57	4064.32	3204.79	2299.77	466.305	732.442	813.06	511.445	554.899	732.62	429.956	470.552	531.816	640.166	239.983	368.406	537.966	585.639	0	834.738	0	569.876	824.635	374.663	700.128	682.813	425.24	671.827	591.323
O15355	O15355|PPM1G	PPM1G	PPM1G	TRUE	TRUE	FALSE	FALSE	FALSE	FALSE	TRUE	FALSE	FALSE	FALSE	FALSE	6602.26	22764.8	2967.98	8311.46	23658.5	21640.7	29960.3	13037	31264.8	39401.1	1461.12	1944.23	3675	1392.53	1264.59	2239.66	2396.33	1079.46	549.515	1225.65	2068.63	1489.95	1481.91	1374.61	1137.64	767.74	1191.71	2176.18	2618.51	2865.76	2396.67	2107.92	5853.41	15721.3	54841
O15357	O15357|SHIP2	INPPL1	SHIP2	TRUE	TRUE	FALSE	FALSE	TRUE	FALSE	TRUE	FALSE	FALSE	FALSE	FALSE	1221.73	1080.75	902.197	1535.96	1357.39	1278.21	934.718	8604.53	1150.32	912.654	1246.62	1269.87	2279.85	981.131	599.539	974.417	1354.02	2056.76	1448.1	1525.04	1661.88	1954.6	1134.43	1876.9	1082.72	912.731	554.009	1354.58	1602.12	1586.77	2417.28	1399.93	472.273	613.832	1025.08
O15360	O15360|FANCA	FANCA	FANCA	FALSE	FALSE	FALSE	FALSE	TRUE	FALSE	FALSE	FALSE	FALSE	FALSE	FALSE	0	0	0	0	0	0	0	0	0	0	0	0	0	0	0	0	0	0	0	0	0	0	0	0	0	0	0	0	0	0	0	0	0	0	0
O15370	O15370|SOX12	SOX12	SOX12	FALSE	FALSE	FALSE	FALSE	FALSE	FALSE	TRUE	TRUE	FALSE	FALSE	FALSE	0	0	0	0	0	0	0	0	0	0	0	0	0	0	0	0	0	0	0	0	0	0	0	0	0	0	0	0	0	0	0	0	0	0	0
O15371	O15371|EIF3D	EIF3D	EIF3D	TRUE	FALSE	FALSE	FALSE	FALSE	FALSE	TRUE	FALSE	FALSE	FALSE	FALSE	17376.5	7330.17	7675.01	13562.4	15323.3	8869.88	4312.54	33661.2	18540.6	12742	3326.66	8074.95	10597.5	4259	9124.13	3841.39	6647.04	6389.51	291.36	3415.87	2233.05	6137.09	3649.04	4548.52	2980.57	2134.3	2702.24	13404.7	27583.3	17509.4	14533.2	1510.13	5172	14572.3	14797.1
O15372	O15372|EIF3H	EIF3H	EIF3H	TRUE	FALSE	FALSE	FALSE	FALSE	FALSE	TRUE	FALSE	FALSE	FALSE	FALSE	4399.27	4376.84	4175.75	4598.13	3695.54	2977.34	2442.37	6233.34	4746.6	2501.81	2959.48	1736.6	2900.03	1943.21	2642.84	1086.12	4310.36	1461.37	0	0	1710.79	1284.94	1353.1	1212.48	1091.39	1799.9	1168.83	3811.71	2555.5	608.359	5332.91	2054.42	3648.16	3435.41	4142
O15374	O15374|MOT5	SLC16A4	MOT5	FALSE	FALSE	FALSE	FALSE	FALSE	FALSE	FALSE	FALSE	TRUE	FALSE	FALSE	0	0	0	0	0	0	0	0	0	0	0	0	0	0	0	0	0	0	0	0	0	0	0	0	0	0	0	0	0	0	0	0	0	0	0
O15375	O15375|MOT6	SLC16A5	MOT6	FALSE	FALSE	FALSE	FALSE	FALSE	FALSE	TRUE	FALSE	TRUE	FALSE	FALSE	0	0	0	0	0	0	0	0	0	0	0	0	0	0	0	0	0	0	0	0	0	0	0	0	0	0	0	0	0	0	0	0	0	0	0
O15379	O15379|HDAC3	HDAC3	HDAC3	FALSE	FALSE	FALSE	FALSE	FALSE	FALSE	TRUE	TRUE	TRUE	FALSE	FALSE	1354.58	579.329	908.163	966.437	1337.77	1738.09	1248.98	1913.42	861.432	1296.17	1022.84	1271.23	1608.87	1090.05	1060.8	1139.4	809.142	1355.92	1017.72	1123.05	1061.15	1372.14	1293.09	973.775	754.004	824.247	215.808	1341.51	960.455	999.225	1323.75	743.361	629.584	0	833.553
O15381	O15381|NVL	NVL	NVL	TRUE	FALSE	FALSE	FALSE	FALSE	FALSE	TRUE	FALSE	FALSE	FALSE	FALSE	2589.78	1760.71	1623.25	1665.76	1636.4	2667.71	1348.23	4192.01	3716.56	3296.03	2958.43	1934.95	7293.9	1994.58	5775.73	3230.59	2401.13	2188.27	6524.63	1988.06	1830.48	2419.86	1479.12	2615.08	1690.11	1691.51	1529.63	3629.76	2376.16	3161.61	4750.32	6816.99	1652.49	2512.64	2249.09
O15382	O15382|BCAT2	BCAT2	BCAT2	TRUE	FALSE	FALSE	FALSE	FALSE	FALSE	TRUE	FALSE	TRUE	FALSE	FALSE	1873.65	2196.14	1660.4	3560.55	1962	838.243	1215.5	7253.57	1058.34	2161	3993.6	4207.94	2069.11	2109.49	11772.1	2883.62	2110.43	3736.34	744.117	2236.9	1924.25	4916.75	2028.72	7665.83	392.956	682.005	2273.65	4128.92	4497.4	5881.08	7927.99	2432.06	3953.95	4155.94	4593.36
O15389	O15389|SIGL5	SIGLEC5	SIGL5	FALSE	FALSE	FALSE	TRUE	FALSE	FALSE	FALSE	FALSE	FALSE	FALSE	FALSE	0	0	0	0	0	0	0	0	0	0	1235.47	1649.22	1176.06	1333.1	1477.43	1356.07	1252.58	784.842	948.621	1069.1	1246.04	1657	2022.13	1036.72	776.834	0	0	1372.11	880.397	1382.84	1079.57	2096.79	0	0	0
O15392	O15392|BIRC5	BIRC5	BIRC5	FALSE	FALSE	FALSE	FALSE	FALSE	FALSE	FALSE	FALSE	TRUE	FALSE	FALSE	406.908	384.41	334.728	455.437	394.911	390.588	233.205	1224.29	455.693	346.489	328.671	242.857	532.16	335.83	323.882	278.12	358.311	331.44	0	268.063	242.053	293.517	482.909	391.222	371.903	374.678	287.449	310.84	378.433	298.876	384.52	396.152	359.797	400.554	317.65
O15393	O15393|TMPS2	TMPRSS2	TMPS2	FALSE	FALSE	FALSE	TRUE	FALSE	FALSE	FALSE	FALSE	FALSE	FALSE	FALSE	0	0	0	0	0	0	0	0	0	0	0	503.607	197.332	295.679	0	0	467.212	232.975	306.543	0	0	204.046	320.871	218.471	0	0	477.426	0	568.033	426.912	311.468	591.957	0	0	0
O15394	O15394|NCAM2	NCAM2	NCAM2	FALSE	FALSE	FALSE	TRUE	FALSE	FALSE	FALSE	FALSE	FALSE	FALSE	FALSE	0	0	0	0	0	0	0	0	0	0	0	0	0	0	0	0	0	0	0	0	0	0	0	0	0	0	0	0	0	0	0	0	0	0	0
O15397	O15397|IPO8	IPO8	IPO8	TRUE	FALSE	FALSE	FALSE	FALSE	FALSE	TRUE	FALSE	FALSE	FALSE	FALSE	5218.65	2743.55	3844.69	4055.47	2482.4	2701.88	5625.63	7099.42	8540.64	8940.15	1715.04	1157.6	0	617.962	409.49	0	1483.01	1058.8	0	341.849	732.024	435.033	512.783	785.056	0	392.509	980.059	442.948	1436.91	886.159	5092.48	0	3655.03	6691.35	3953.2
O15399	O15399|NMDE4	GRIN2D	NMDE4	FALSE	FALSE	FALSE	FALSE	FALSE	FALSE	FALSE	FALSE	TRUE	FALSE	FALSE	0	0	0	0	0	0	0	0	0	0	0	0	0	0	0	0	0	0	0	0	0	0	0	0	0	0	0	0	0	0	0	0	0	0	0
O15400	O15400|STX7	STX7	STX7	TRUE	FALSE	FALSE	TRUE	FALSE	FALSE	TRUE	FALSE	FALSE	FALSE	FALSE	7050.92	4780.57	9583.19	6438.81	7258.24	8001.08	2729.53	10534.5	31497.1	22807.8	9966.98	3905.74	5270.77	3910.66	7642.38	7087.52	7276.54	5618.04	1742.03	8053.43	9065.6	8964.27	3445.82	3997.02	5100.11	2242.08	2697.55	6099.99	12103	9341.02	8995.01	1823.28	7871.99	14494.9	10179.5
O15405	O15405|TOX3	TOX3	TOX3	FALSE	FALSE	FALSE	FALSE	FALSE	FALSE	FALSE	TRUE	FALSE	FALSE	FALSE	0	0	0	0	0	0	0	0	0	0	566.474	834.86	1066.91	925.539	688.95	1098.05	937.618	734.675	803.515	824.779	933.956	979.183	496.78	1105.31	198.32	320.797	701.309	1246.01	1082.37	1026.15	685.214	1172.03	0	0	0
O15417	O15417|TNC18	TNRC18	TNC18	FALSE	FALSE	FALSE	FALSE	FALSE	FALSE	TRUE	FALSE	FALSE	FALSE	FALSE	472.481	579.078	152.668	763.245	570.196	266.192	489.072	0	687.304	0	0	508.638	0	0	656.903	220.4	338.666	0	310.207	647.273	996.976	236.674	549.698	1202.37	0	0	0	0	0	0	0	275.345	307.851	421.895	313.227
O15427	O15427|MOT4	SLC16A3	MOT4	FALSE	FALSE	FALSE	FALSE	FALSE	FALSE	TRUE	FALSE	TRUE	FALSE	FALSE	4201.95	4494.41	907.687	1472.73	2555.54	3199.45	945.238	4518.82	3889.83	4621.16	1485.89	864.702	0	1607.82	263.512	1669.65	861.854	348.088	0	0	486.803	605.932	952.826	947.862	3280.38	478.115	1463.38	503.522	2343.91	1505.19	2678.53	0	2501.58	3456.9	1625.17
O15428	O15428|PINL	PINL	PINL	FALSE	FALSE	FALSE	FALSE	FALSE	FALSE	FALSE	FALSE	FALSE	FALSE	FALSE	0	0	0	0	0	0	0	0	0	0	0	0	0	0	0	0	0	0	0	0	0	0	0	0	0	0	0	0	0	0	0	0	0	0	0
O15431	O15431|COPT1	SLC31A1	COPT1	FALSE	FALSE	FALSE	FALSE	FALSE	FALSE	TRUE	FALSE	FALSE	FALSE	FALSE	0	0	0	0	0	0	0	0	0	0	0	0	0	0	0	0	0	0	0	0	0	0	0	0	0	0	0	0	0	0	0	0	458.777	846.112	540.847
O15438	O15438|MRP3	ABCC3	MRP3	FALSE	FALSE	FALSE	FALSE	FALSE	FALSE	FALSE	FALSE	FALSE	FALSE	FALSE	0	0	0	0	0	0	0	0	0	0	1559.88	2094.76	1352.42	1280.07	2793.96	1742.31	2639.57	2529.31	2046.04	2294.2	2870.58	1625.83	2788.04	1716.27	471.577	1045.97	1737.93	2873.06	2306.95	1889.26	2719.39	1671.93	0	0	0
O15439	O15439|MRP4	ABCC4	MRP4	FALSE	FALSE	FALSE	FALSE	FALSE	FALSE	TRUE	FALSE	FALSE	FALSE	FALSE	1246.27	1072.27	990.683	1521.4	1322.18	1522.72	1193.57	2291.89	2207.14	1683.16	610.121	572.35	0	262.272	799.899	770.762	651.729	1000.36	767.862	1219.17	855.509	741.495	215.178	627.552	701.612	315.492	804.391	794.029	1165.38	1132.6	932.932	900.297	195.407	353.684	520.2
O15440	O15440|MRP5	ABCC5	MRP5	FALSE	FALSE	FALSE	FALSE	FALSE	FALSE	TRUE	FALSE	FALSE	FALSE	FALSE	689.421	692.02	676.725	3471.59	1583.4	653.905	578.16	531.77	375.69	409.018	0	0	0	0	0	0	0	0	0	0	0	0	0	0	0	0	0	0	0	0	0	0	2713.26	1844.49	3313.78
O15446	O15446|RPA34	CD3EAP	RPA34	TRUE	FALSE	FALSE	FALSE	FALSE	FALSE	TRUE	FALSE	FALSE	FALSE	FALSE	300.423	453.413	249.444	470.985	666.974	191.906	1006.83	369.127	1885.71	1046.33	570.183	474.306	581.273	386.007	576.429	587.808	457.072	550.414	486.695	495.153	630.316	571.324	573.281	510.95	444.322	574.443	651.072	687.865	891.302	410.759	524.292	626.159	181.243	356.785	1016.31
O15455	O15455|TLR3	TLR3	TLR3	TRUE	FALSE	FALSE	TRUE	FALSE	FALSE	FALSE	FALSE	FALSE	FALSE	FALSE	268.338	327.808	0	246.105	275.728	337.242	586.568	0	0	0	2301.15	2181.67	1418	2177.85	2273.22	1661.91	1331.68	1720.13	639.11	1659.02	2054.77	1649.16	1833.58	1915.89	771.24	691.697	1301.41	1081	2988.04	1390.11	2953.53	1001.62	283.774	419.188	390.513
O15457	O15457|MSH4	MSH4	MSH4	FALSE	FALSE	FALSE	FALSE	FALSE	FALSE	FALSE	FALSE	FALSE	FALSE	FALSE	0	0	0	0	0	0	0	0	0	0	0	0	0	0	0	0	0	0	0	0	0	0	0	0	0	0	0	0	0	0	0	0	0	0	0
O15460	O15460|P4HA2	P4HA2	P4HA2	TRUE	FALSE	FALSE	FALSE	FALSE	FALSE	FALSE	FALSE	TRUE	FALSE	FALSE	4470.04	2099.39	2023.83	2535.72	7982.99	1140.44	1930.09	8796.49	3957.38	8749.62	1350.78	1609.09	9969.1	1842.89	1623.12	2683.05	1027.7	2254.06	1546.04	1965.86	2212.44	1347.92	1502.8	1410.51	855.328	0	712.281	3650.01	7890.52	9784.37	3536.16	1589.44	6051.88	4222.48	7674.15
O15466	O15466|SIA8E	ST8SIA5	SIA8E	FALSE	FALSE	FALSE	TRUE	FALSE	FALSE	FALSE	FALSE	FALSE	FALSE	FALSE	0	0	0	0	0	0	0	0	0	0	0	0	0	0	0	0	0	0	0	0	0	0	0	0	0	0	0	0	0	0	0	0	0	0	0
O15467	O15467|CCL16	CCL16	CCL16	FALSE	FALSE	FALSE	FALSE	FALSE	FALSE	FALSE	FALSE	FALSE	FALSE	TRUE	0	0	0	0	0	0	0	0	0	0	262.039	255.808	0	259.865	245.134	315.044	253.654	302.792	0	315.348	278.691	315.766	285.847	290.901	279.777	286.674	296.717	239.064	0	268.576	0	0	0	0	0
O15479	O15479|MAGB2	MAGEB2	MAGB2	FALSE	FALSE	FALSE	FALSE	FALSE	FALSE	FALSE	FALSE	FALSE	FALSE	FALSE	0	0	0	0	0	0	0	0	0	0	328.598	914.361	427.325	225.553	373.209	395.483	338.36	349.845	0	262.716	243.847	326.08	335.8	455.212	449.226	0	0	391.557	385.556	269.311	413.797	436.882	1923.25	2175.27	4392.44
O15480	O15480|MAGB3	MAGEB3	MAGB3	FALSE	FALSE	FALSE	FALSE	FALSE	FALSE	FALSE	FALSE	FALSE	FALSE	FALSE	0	0	0	0	0	0	0	0	0	0	0	0	0	0	0	0	0	0	0	0	0	0	0	0	0	0	0	0	0	0	0	0	0	0	0
O15481	O15481|MAGB4	MAGEB4	MAGB4	FALSE	FALSE	FALSE	FALSE	FALSE	FALSE	FALSE	FALSE	FALSE	FALSE	FALSE	0	0	0	0	0	0	0	0	0	0	0	0	0	0	0	0	0	0	0	0	0	0	0	0	0	0	0	0	0	0	0	0	0	0	0
O15484	O15484|CAN5	CAPN5	CAN5	FALSE	FALSE	FALSE	FALSE	FALSE	FALSE	FALSE	FALSE	FALSE	FALSE	FALSE	602.208	335.981	307.635	439.873	559.181	561.19	589.425	465.768	414.86	825.966	401.127	1172.8	0	753.877	1406.21	0	1016.38	664.054	0	455.653	360.984	420.002	450.261	483.349	955.28	1007.37	754.566	1743.95	729.518	1778.74	1864.93	0	494.316	571.109	643.402
O15488	O15488|GLYG2	GYG2	GLYG2	FALSE	FALSE	FALSE	FALSE	FALSE	FALSE	FALSE	FALSE	FALSE	FALSE	FALSE	0	0	0	0	0	0	0	0	0	0	0	0	0	0	0	0	0	0	0	0	0	0	0	0	0	0	0	0	0	0	0	0	0	911.927	271.737
O15492	O15492|RGS16	RGS16	RGS16	FALSE	FALSE	FALSE	FALSE	FALSE	FALSE	TRUE	FALSE	FALSE	FALSE	FALSE	0	0	0	0	0	0	0	0	0	0	0	0	0	0	0	0	0	0	0	0	0	0	0	0	0	0	0	0	0	0	0	0	0	0	0
O15498	O15498|YKT6	YKT6	YKT6	TRUE	FALSE	FALSE	FALSE	FALSE	FALSE	TRUE	FALSE	FALSE	FALSE	FALSE	5301.64	4784.16	4690.21	7365.77	7209.7	5722.2	2858.68	9838.72	3587.96	5790.36	5312.74	7513.18	9812.56	5503.6	5548.85	3506.33	10063.7	6019.74	1088.54	2481.49	4224.69	2702.28	5067.19	6228.09	2559.79	3475.02	3916.37	8309.49	7212.76	8940.27	11683.6	3420.43	1694.13	6785.63	2489.28
O15504	O15504|NUPL2	NUP42	NUPL2	TRUE	FALSE	FALSE	FALSE	FALSE	FALSE	TRUE	FALSE	FALSE	FALSE	FALSE	486.335	642.048	612.979	396.731	347.458	623.239	529.875	666.217	0	317.548	915.442	507.967	0	395.636	496.912	601.368	437.617	0	0	309.138	373.381	309.889	188.465	355.254	186.676	462.486	573.34	0	493.294	411.388	355.122	0	359.777	499.997	516.905
O15511	O15511|ARPC5	ARPC5	ARPC5	TRUE	FALSE	FALSE	FALSE	FALSE	FALSE	TRUE	FALSE	FALSE	FALSE	FALSE	12406.6	7416.81	11057.3	14519.2	14073.6	7598.93	4816.94	24587.8	7837.45	11522.3	4976.91	9062.01	9858.26	17477.6	9848.64	23033	11084.1	11654.6	10482.8	7769.32	11980.7	9442.87	5253.13	5915.68	4675.9	5311.34	4799.55	10600.1	16740.6	14175.3	10515.1	9663.07	11146.7	7654.06	17218.6
O15514	O15514|RPB4	POLR2D	RPB4	TRUE	FALSE	FALSE	FALSE	FALSE	FALSE	TRUE	FALSE	FALSE	FALSE	FALSE	0	1151.93	261.324	1329.16	812.344	1117.83	0	1563.79	537.033	0	464.186	1099.66	1658.45	527.643	1431.07	689.139	861.109	878.099	0	770.897	1331.52	442.295	798.244	665.894	0	0	512.392	1289.58	1147.93	581.383	1260.04	0	1052.11	1325.74	941.301
O15516	O15516|CLOCK	CLOCK	CLOCK	FALSE	FALSE	FALSE	FALSE	FALSE	FALSE	TRUE	TRUE	FALSE	FALSE	FALSE	0	0	0	0	0	0	0	0	0	0	0	0	0	0	0	0	0	0	0	0	0	0	0	0	0	0	0	0	0	0	0	0	0	0	0
O15519	O15519|CFLAR	CFLAR	CFLAR	TRUE	FALSE	FALSE	FALSE	FALSE	FALSE	TRUE	FALSE	FALSE	FALSE	FALSE	559.706	648.102	434.007	447.614	543.848	457.436	309.996	489.765	0	0	265.039	888.358	344.939	258.74	411.975	293.004	117.605	262.774	0	566.783	522.603	675.116	348.333	317.85	1228.67	2632.23	953.573	665.644	0	842.195	1381.15	0	225.432	692.793	282.004
O15520	O15520|FGF10	FGF10	FGF10	FALSE	FALSE	FALSE	FALSE	FALSE	FALSE	FALSE	FALSE	FALSE	FALSE	FALSE	0	0	0	0	0	0	0	0	0	0	0	0	0	0	0	0	0	0	0	0	0	0	0	0	0	0	0	0	0	0	0	0	0	0	0
O15523	O15523|DDX3Y	DDX3Y	DDX3Y	FALSE	FALSE	FALSE	FALSE	FALSE	FALSE	FALSE	FALSE	FALSE	FALSE	FALSE	993.158	1745.85	1645.96	1542.96	879.591	1219.06	1289.35	3354.55	458.116	176.919	505.075	506.171	383.715	494.199	715.988	1923.75	570.385	939.702	458.46	486.789	560.79	637.146	282.478	556.861	267.436	565.587	1051.11	889.837	1915.96	2247.29	1972.51	209.618	131.603	0	626.744
O15525	O15525|MAFG	MAFG	MAFG	FALSE	FALSE	FALSE	FALSE	FALSE	FALSE	TRUE	TRUE	FALSE	FALSE	FALSE	0	0	0	0	0	0	0	0	0	0	0	543.223	0	0	511.526	0	0	0	0	486.221	319.315	308.688	0	0	770.285	588.793	336.519	0	0	0	0	297.348	0	0	0
O15527	O15527|OGG1	OGG1	OGG1	FALSE	FALSE	FALSE	FALSE	FALSE	FALSE	TRUE	FALSE	FALSE	FALSE	FALSE	0	0	0	0	0	0	0	0	0	0	0	0	0	0	0	0	0	0	0	0	0	0	0	0	0	0	0	0	0	0	0	0	0	0	0
O15528	O15528|CP27B	CYP27B1	CP27B	FALSE	FALSE	FALSE	FALSE	FALSE	FALSE	FALSE	FALSE	FALSE	FALSE	FALSE	0	0	0	0	0	0	0	0	0	0	0	0	0	0	0	0	0	0	0	0	0	0	0	0	0	0	0	0	0	0	0	0	0	0	0
O15530	O15530|PDPK1	PDPK1	PDPK1	FALSE	FALSE	TRUE	FALSE	FALSE	FALSE	TRUE	FALSE	TRUE	FALSE	FALSE	2302.19	2147.03	2930.94	2519.59	2561.61	2824.76	2865.48	2092.16	2386.04	3170.06	1241.47	935.616	518.234	1187.91	1300.07	1533.56	1477.3	2317.74	1703.66	1399.21	1297.08	1020.01	2255.35	943.159	1233.54	794.648	1795.15	2409.23	1519.53	1519.44	1981.63	1152.44	1891.24	2262.05	1034.89
O15533	O15533|TPSN	TAPBP	TPSN	TRUE	FALSE	FALSE	TRUE	FALSE	FALSE	TRUE	FALSE	FALSE	FALSE	FALSE	315.375	2641.18	3302.71	4976.15	4549.26	6950.35	1670.43	5253.98	0	0	3540.23	10722.2	3047.65	16695.5	8138.59	817.407	11304.4	8586.78	0	18506.1	10686.5	9737.54	3940.97	2751.09	2986.65	5189.18	17459.5	11400.7	2756.48	10515	24405.5	562.755	1522.24	1947.67	21292.1
O15534	O15534|PER1	PER1	PER1	FALSE	FALSE	FALSE	FALSE	TRUE	FALSE	TRUE	TRUE	FALSE	FALSE	FALSE	0	0	0	0	0	0	0	0	0	0	0	0	0	0	0	0	0	0	0	0	0	0	0	0	0	0	0	0	0	0	0	0	0	0	0
O15537	O15537|XLRS1	RS1	XLRS1	FALSE	FALSE	FALSE	FALSE	FALSE	FALSE	FALSE	FALSE	FALSE	FALSE	FALSE	0	0	0	0	0	0	0	0	0	0	0	399.668	1165.1	846.555	706.85	240.194	0	0	0	358.1	525.347	801.552	616.921	0	0	0	553.127	0	0	0	0	0	0	0	0
O15540	O15540|FABP7	FABP7	FABP7	FALSE	FALSE	FALSE	FALSE	FALSE	FALSE	FALSE	FALSE	FALSE	FALSE	FALSE	0	0	0	0	0	0	0	0	0	0	0	0	0	0	0	0	0	0	0	0	0	0	0	0	0	0	0	0	0	0	0	0	650.224	4785.81	5630.08
O15541	O15541|R113A	RNF113A	R113A	FALSE	FALSE	FALSE	FALSE	FALSE	FALSE	TRUE	FALSE	FALSE	FALSE	FALSE	1051.5	1137.69	1413.52	989.638	1646.09	1312.01	1358.27	2154.09	1896.94	1363.71	292.56	498.757	0	0	363.075	550.659	582.824	725.192	0	312.876	280.051	515.434	0	363.279	272.486	0	534.804	524.519	296.305	568.098	481.114	369.157	821.72	796.642	621.802
O15547	O15547|P2RX6	P2RX6	P2RX6	FALSE	FALSE	FALSE	FALSE	FALSE	FALSE	FALSE	FALSE	FALSE	FALSE	FALSE	0	0	0	0	0	0	0	0	0	0	0	0	0	0	0	0	0	0	0	0	0	0	0	0	0	0	0	0	0	0	0	0	0	0	0
O15550	O15550|KDM6A	KDM6A	KDM6A	TRUE	FALSE	FALSE	FALSE	TRUE	TRUE	TRUE	FALSE	FALSE	FALSE	FALSE	1719.9	2642.55	1556.02	838.916	18196.5	495.819	1454.03	1544.14	13718.9	793.08	458.095	446.264	675.518	496.031	456.894	539.473	453.887	349.853	429.166	481.05	402.18	500.038	428.49	445.529	573.056	421.568	332.151	568.088	539.869	510.519	500.883	463.232	748.246	1016.77	1032.27
O15551	O15551|CLD3	CLDN3	CLD3	FALSE	FALSE	FALSE	FALSE	FALSE	FALSE	FALSE	FALSE	FALSE	FALSE	FALSE	876.993	702.219	2440.73	2480.66	672.418	2961.08	377.735	1176.28	3445.56	2793.37	598.527	849.366	902.4	726.638	666.631	824.879	802.614	1105.19	895.876	1165.39	834.442	619.24	598.851	817.995	0	0	5058.35	1344.58	545.44	654.889	1049.45	610.954	4057.45	3191.21	3145.03
O15553	O15553|MEFV	MEFV	MEFV	FALSE	FALSE	FALSE	FALSE	FALSE	FALSE	FALSE	FALSE	FALSE	FALSE	FALSE	0	0	0	0	0	0	0	0	0	0	215.471	289.896	378.384	204.706	314.911	0	294.288	270.117	0	277.371	425.268	336.646	0	295.223	0	224.425	532.706	400.029	839.068	331.748	285.786	0	480.482	565.021	0
O15554	O15554|KCNN4	KCNN4	KCNN4	FALSE	FALSE	FALSE	FALSE	FALSE	FALSE	FALSE	FALSE	TRUE	FALSE	FALSE	257.345	206.508	267.756	0	298.723	219.344	274.817	269.73	0	0	188.805	236.703	150.254	176.879	740.179	138.361	266.899	271.747	0	217.45	491.453	1101.94	439.752	1230.18	628.784	0	0	186.978	508.046	359.243	2168.57	0	0	804.311	763.016
O42043	O42043|ENK18	ENK18	ENK18	FALSE	FALSE	FALSE	TRUE	FALSE	FALSE	FALSE	FALSE	FALSE	FALSE	FALSE	0	0	0	0	0	0	0	0	0	0	0	0	0	0	0	0	0	0	0	0	0	0	0	0	0	0	0	0	0	0	0	0	0	0	0
O43143	O43143|DHX15	DHX15	DHX15	TRUE	FALSE	FALSE	FALSE	FALSE	FALSE	TRUE	FALSE	FALSE	FALSE	FALSE	18893.2	28571.8	35837.6	42376.9	30655.8	30626.6	20476.7	56271.5	1189.6	1565.59	28492.3	24892.4	19421.9	15016.2	28725.1	7990.68	19396	16265.7	2502.26	8993.34	22149.9	24737.4	14214.3	18150.8	1684.44	5833.3	21344.6	14566.2	19176.5	28031.8	36408.6	4190.79	2460.57	25062.4	27390.3
O43147	O43147|SGSM2	SGSM2	SGSM2	FALSE	FALSE	FALSE	FALSE	FALSE	FALSE	TRUE	FALSE	FALSE	FALSE	FALSE	0	0	0	0	0	0	0	0	0	0	0	0	0	0	0	0	0	0	0	0	0	0	0	0	0	0	0	0	0	0	0	0	0	0	0
O43148	O43148|MCES	RNMT	MCES	TRUE	FALSE	FALSE	FALSE	FALSE	FALSE	TRUE	FALSE	FALSE	FALSE	FALSE	2072.3	1028.42	1326.03	1148.78	1350.66	1136.65	1365.22	2063.98	4797.4	4532.77	475.965	1183.64	2071.22	703.57	1382.75	1409.84	1237.82	1619.88	495.238	832.327	1081.53	1080.48	1107.62	753.426	606.279	304.12	701.666	1675.38	1830.78	1633.01	1594.45	1867.77	1127.22	2237.49	2405.55
O43149	O43149|ZZEF1	ZZEF1	ZZEF1	TRUE	FALSE	FALSE	FALSE	FALSE	FALSE	TRUE	FALSE	FALSE	FALSE	FALSE	2198.09	1370.7	1252.65	3236.14	1499.12	1600.89	1503.82	2287.07	2884.94	3549.66	4181.58	1583.81	1859.22	2497.73	1261.73	2020.03	4822.36	2481.55	1246.43	1290.8	2973.54	2233.56	3763.67	2218.48	2524.76	1643.85	3835.62	5029.41	3073.96	4497.84	1901.1	2166	2295.86	2680.28	2081.93
O43150	O43150|ASAP2	ASAP2	ASAP2	TRUE	FALSE	FALSE	FALSE	FALSE	FALSE	FALSE	FALSE	FALSE	FALSE	FALSE	199.438	0	425.756	484.817	673.085	203.596	0	0	0	232.887	1667.98	1303.94	1585.44	1108.26	1521.62	2029.91	1533.74	1130.48	1452.88	1627.25	1093.04	1248.92	981.027	1550.56	0	742.096	267.543	1552.03	1340.71	1243.25	1640.26	1317	442.921	3174.29	358.24
O43151	O43151|TET3	TET3	TET3	FALSE	FALSE	FALSE	FALSE	TRUE	FALSE	FALSE	FALSE	FALSE	FALSE	FALSE	0	0	0	0	0	0	0	0	0	0	653.668	655.468	897.883	609.786	675.404	767.539	676.362	838.371	662.677	706.683	747.016	680.124	683.584	661.621	570.87	873.024	724.451	827.822	863.903	502.548	533.091	790.62	13960.5	15595.8	24102.3
O43155	O43155|FLRT2	FLRT2	FLRT2	FALSE	FALSE	FALSE	TRUE	FALSE	FALSE	FALSE	FALSE	FALSE	FALSE	FALSE	0	0	0	0	0	0	0	0	0	0	530.887	777.3	0	4063.7	918.602	0	0	1167.28	0	1909.67	1123.66	928.71	886.967	2878.13	655.446	978.368	1527.35	1489.48	340.033	1697.73	2580.8	0	1567	1766.68	1350.41
O43156	O43156|TTI1	TTI1	TTI1	FALSE	FALSE	FALSE	FALSE	FALSE	FALSE	TRUE	FALSE	FALSE	FALSE	FALSE	350.837	0	280.137	279.526	360.886	225.283	392.111	444.484	0	0	1202.26	864.475	1763.91	1410.09	1029.51	296.18	1449.85	209.354	0	0	368.137	0	0	798.214	1030.2	0	0	1256.18	0	1874.59	5278.13	0	2147.11	3750.73	2410.37
O43157	O43157|PLXB1	PLXNB1	PLXB1	FALSE	FALSE	FALSE	TRUE	FALSE	FALSE	FALSE	FALSE	FALSE	FALSE	FALSE	0	327.083	0	324.716	412.105	398.781	130.462	0	0	0	966.459	1258.31	1478.17	1252.68	1327.37	1115.83	1131.36	1215.05	575.455	1221.98	1232.5	1293.28	1475.56	1618.52	484.178	905.598	471.066	1636.03	1370.12	1570.47	1416.29	926.666	800.577	2092.53	1048.86
O43159	O43159|RRP8	RRP8	RRP8	TRUE	FALSE	FALSE	FALSE	FALSE	FALSE	TRUE	FALSE	FALSE	FALSE	FALSE	1527.34	1085.44	1399.05	1123.98	990.695	1076.89	591.456	3450.31	1897.95	1688.8	823.509	1266.36	3895.59	1348.55	2274.11	1327.66	1011.27	1192.3	902.906	695.211	1111.71	660.375	624.953	981.793	519.534	0	277.826	2426.79	1453.28	1662.78	2262.11	367.603	7398.33	2761.86	4777.94
O43164	O43164|PJA2	PJA2	PJA2	FALSE	FALSE	FALSE	FALSE	FALSE	FALSE	TRUE	FALSE	FALSE	FALSE	FALSE	0	537.518	305.088	437.831	372.318	300.976	536.181	0	718.433	0	393.136	452.345	0	287.343	411.61	362.042	541.169	209.19	523.983	202.044	313.742	431.477	719.277	664.013	0	0	0	257.209	0	0	305.684	311.247	403.267	477.187	0
O43166	O43166|SI1L1	SIPA1L1	SI1L1	TRUE	FALSE	FALSE	FALSE	FALSE	FALSE	TRUE	FALSE	FALSE	FALSE	FALSE	1128.35	1307.9	1507.39	1328.07	1275.77	1525.73	712.583	1080.87	1962.54	2390.6	3398.57	3431.92	5573.87	3844.46	3484.2	3884.89	4448.24	2812.18	2337.71	2922.7	4536.96	4540.35	2379.58	3806	1610.02	5182.09	2410.33	6184.06	3494.48	3541.64	4445.27	3874.25	2074.35	2291.5	2629.84
O43167	O43167|ZBT24	ZBTB24	ZBT24	FALSE	FALSE	FALSE	FALSE	FALSE	FALSE	TRUE	FALSE	FALSE	FALSE	FALSE	0	0	0	0	0	0	0	0	0	0	0	0	0	0	0	0	0	0	0	0	0	0	0	0	0	0	0	0	0	0	0	0	0	0	0
O43169	O43169|CYB5B	CYB5B	CYB5B	TRUE	FALSE	FALSE	TRUE	FALSE	FALSE	TRUE	FALSE	FALSE	FALSE	FALSE	17060.1	3757.86	9773.22	14740.2	12177	8878.81	1566.54	18474.7	20299	26271.7	2024.59	887.834	1024.47	967.961	2239.4	1699.22	1473.74	860.286	772.313	412.773	791.405	347.714	496.551	918.4	410.975	322.025	415.643	1375.09	1646.48	1100.18	1951.54	1837.86	2514.26	3856.11	6279.47
O43172	O43172|PRP4	PRPF4	PRP4	TRUE	FALSE	FALSE	FALSE	FALSE	FALSE	TRUE	FALSE	FALSE	FALSE	FALSE	5801.61	2623.83	4191.24	3706.47	2853.8	2709.91	5488.76	7726.11	7152.95	4204.55	2606.73	3841.58	3529.64	2589.8	3087.27	3895.67	4001.96	3360.34	1568.82	3115.33	3022.63	4067.42	3358.34	2924.66	703.805	395.639	817.56	3109.08	5867.82	4779.53	5441.71	2171.77	4327.23	4559.51	5904.59
O43175	O43175|SERA	PHGDH	SERA	TRUE	FALSE	FALSE	FALSE	FALSE	FALSE	TRUE	FALSE	TRUE	FALSE	FALSE	3342.99	10281.1	23709.3	4647.94	7837.31	12719.9	14485.1	37129.9	2695.24	2870.88	802.535	1189.93	1502.35	197.87	969.817	1532.51	732.088	1659.48	878.638	1400.64	896.744	1285.82	789.123	589.533	1285.53	866.682	1082.94	1114.09	1772.97	1716.36	1779.36	695.273	6812.91	92435.8	24008.4
O43181	O43181|NDUS4	NDUFS4	NDUS4	FALSE	FALSE	FALSE	FALSE	FALSE	FALSE	TRUE	FALSE	TRUE	FALSE	FALSE	2929.53	2303.36	2073.84	5044.25	3456.95	2228.61	2639.79	3653.25	0	1357.88	0	336.367	7265.63	2618.5	4935.13	0	2029.59	1734.33	613.042	1165.71	765.118	765.582	0	1084.65	0	782.213	768.926	3673.84	0	766.218	1324.45	0	302.401	476.56	458.297
O43182	O43182|RHG06	ARHGAP6	RHG06	FALSE	FALSE	FALSE	FALSE	FALSE	FALSE	FALSE	FALSE	FALSE	FALSE	FALSE	0	0	0	0	0	0	0	0	0	0	753.382	0	592.981	385.816	1084.11	911.577	674.35	352.55	0	410.121	419.144	474.504	448.349	507.988	700.543	918.747	186.671	574.78	2267.97	882.301	1836.11	0	0	0	0
O43184	O43184|ADA12	ADAM12	ADA12	FALSE	FALSE	FALSE	TRUE	FALSE	FALSE	FALSE	FALSE	FALSE	FALSE	FALSE	0	0	0	0	0	0	0	0	0	0	0	0	0	0	0	0	0	0	0	0	0	0	0	0	0	0	0	0	0	0	0	0	0	0	0
O43187	O43187|IRAK2	IRAK2	IRAK2	FALSE	FALSE	FALSE	FALSE	FALSE	FALSE	TRUE	FALSE	FALSE	FALSE	FALSE	0	0	0	0	0	0	0	0	0	0	0	0	0	0	0	0	0	0	0	0	0	0	0	0	0	0	0	0	0	0	0	0	0	0	0
O43189	O43189|PHF1	PHF1	PHF1	FALSE	FALSE	FALSE	FALSE	FALSE	FALSE	TRUE	FALSE	FALSE	FALSE	FALSE	0	0	0	0	0	0	0	0	0	0	540.844	390.654	468.764	400.331	412.581	483.39	420.48	518.576	411.118	420.088	402.222	417.618	411.503	395.649	369.671	371.83	447.593	506.461	497.715	468.592	505.952	456.698	1411.83	904.604	1715.87
O43193	O43193|MTLR	MLNR	MTLR	FALSE	FALSE	FALSE	FALSE	FALSE	FALSE	FALSE	FALSE	TRUE	TRUE	FALSE	0	0	0	0	0	0	0	0	0	0	0	0	0	0	0	0	0	0	0	0	0	0	0	0	0	0	0	0	0	0	0	0	0	0	0
O43194	O43194|GPR39	GPR39	GPR39	FALSE	FALSE	FALSE	FALSE	FALSE	FALSE	FALSE	FALSE	FALSE	FALSE	FALSE	0	0	0	0	0	0	0	0	0	0	0	0	0	0	0	0	0	0	0	0	0	0	0	0	0	0	0	0	0	0	0	0	0	0	0
O43196	O43196|MSH5	MSH5	MSH5	FALSE	FALSE	FALSE	FALSE	FALSE	FALSE	TRUE	FALSE	FALSE	FALSE	FALSE	0	0	0	0	0	0	0	0	0	0	0	0	0	0	0	0	0	0	0	0	0	0	0	0	0	0	0	0	0	0	0	0	0	0	0
O43236	O43236|SEPT4	SEPTIN4	2021-09-04	FALSE	FALSE	FALSE	FALSE	FALSE	FALSE	FALSE	FALSE	FALSE	FALSE	FALSE	0	0	0	0	0	0	0	0	0	0	228.299	247.593	203.332	243.352	183.255	0	215.052	296.814	0	262.473	229.445	227.073	321.294	224.115	247.115	229.356	306.805	290.838	0	248.301	238.848	0	490.963	703.668	695.836
O43237	O43237|DC1L2	DYNC1LI2	DC1L2	TRUE	FALSE	FALSE	FALSE	FALSE	FALSE	TRUE	FALSE	FALSE	FALSE	FALSE	5000.4	4283.69	2211.93	4234.43	4766.79	3867.88	4150.66	5548.52	7372.46	7024.98	6578.91	8007.19	3684.45	5181.34	7924.96	4558	6827.67	4653.47	1937.3	3207.66	2954.93	4141.3	4301.67	3336.12	5927.6	5349.74	5689.44	6444.33	10330.1	9084.97	12334.7	4253.42	4988.8	13966.2	10108.1
O43240	O43240|KLK10	KLK10	KLK10	TRUE	FALSE	FALSE	FALSE	TRUE	FALSE	FALSE	FALSE	FALSE	FALSE	FALSE	3638.18	892.895	2934.68	10562.1	5495.89	2001.74	2110.55	806.73	3600.19	2380.96	5575.51	2877.27	4737.61	10748.7	1546.19	1043.22	2473.75	3160.7	1428.12	1016.53	1810.68	1954.6	9469.69	1699.56	583.991	17982.2	954.118	6866.05	5781.92	1518.96	967.522	1252.22	1556.16	1837.43	1400.69
O43242	O43242|PSMD3	PSMD3	PSMD3	TRUE	FALSE	FALSE	FALSE	FALSE	FALSE	TRUE	FALSE	FALSE	FALSE	FALSE	9267.78	3726.73	4273.62	7491.68	3615.3	2868.74	5208.77	12022.2	7562.66	10006.7	13611.7	13950.6	18621.3	14835	13183	16132.6	13971.7	15250	13581.8	8306.95	6381.2	11687.4	6752.82	4527.76	20779.5	11890.3	13910.6	12493.6	17599.5	18872.2	22315.8	28721.5	7479.66	11321.8	10926
O43246	O43246|CTR4	SLC7A4	CTR4	FALSE	FALSE	FALSE	FALSE	FALSE	FALSE	FALSE	FALSE	TRUE	FALSE	FALSE	611.263	304.781	538.255	631.851	478.439	370.515	637.414	672.497	708.464	887.63	0	0	0	0	0	0	0	0	0	0	0	0	0	0	0	0	0	0	0	0	0	0	0	0	0
O43248	O43248|HXC11	HOXC11	HXC11	FALSE	FALSE	FALSE	FALSE	FALSE	TRUE	FALSE	TRUE	FALSE	FALSE	FALSE	0	0	0	0	0	0	0	0	0	0	1451.27	159.363	1735.38	1506.57	456.69	639.469	1560.63	1617.49	0	914.668	937.782	205.504	868.088	925.931	526.51	1331.88	2290.61	0	766.753	452.069	1331.27	305.258	0	0	0
O43251	O43251|RFOX2	RBFOX2	RFOX2	TRUE	FALSE	FALSE	FALSE	FALSE	FALSE	FALSE	FALSE	FALSE	FALSE	FALSE	407.688	338.873	303.536	436.854	287.113	338.366	403.095	195.007	0	343.436	312.608	384.685	0	249.487	879.914	796.525	167.05	233.524	338.47	233.448	196.303	566.331	462.696	365.245	331.493	369.878	366.762	720.454	1668.79	596.75	1027.9	1163.18	198.944	927.889	857.982
O43252	O43252|PAPS1	PAPSS1	PAPS1	TRUE	FALSE	FALSE	FALSE	FALSE	FALSE	TRUE	FALSE	TRUE	FALSE	FALSE	2385.94	4728.82	9135.77	6618.8	6691.28	2634.21	3737.25	22477.9	4483.59	3688.46	1763.84	2259.31	3022.42	2152.75	2225.01	2533.1	5239.65	3091.67	2402.96	1971.34	1978.24	2298.77	4034.07	2352.73	1077.49	819.428	1757.24	2345.75	3523.62	2566.12	4299.32	2725.33	6750.16	7710.39	14241.9
O43264	O43264|ZW10	ZW10	ZW10	TRUE	FALSE	FALSE	FALSE	FALSE	FALSE	TRUE	FALSE	FALSE	FALSE	FALSE	4442.09	1376.48	3163.23	2108.69	3128.97	1864.99	2639.42	5223.31	3106.21	5582.72	8733.17	9969.38	9540.99	4911.17	5356.35	9179.24	11129.6	15875.3	4690.29	6920.35	9158.7	6673.53	7243.73	7701.02	5675.8	6489.99	5923.92	11968.7	21812.4	15421.7	21668.5	13109	3571.03	4378.09	4496.24
O43272	O43272|PROD	PRODH	PROD	TRUE	FALSE	FALSE	FALSE	FALSE	FALSE	FALSE	FALSE	TRUE	FALSE	FALSE	560.409	974.635	668.24	1044.24	435.974	626.692	857.791	649.015	871.67	1492.94	368.03	2153.58	0	411.369	0	420.252	417.628	289.422	0	210.075	337.802	643.613	190.805	431.817	297.402	616.98	244.528	314.698	254.073	0	308.959	271.608	2035.56	1456.77	1847.63
O43278	O43278|SPIT1	SPINT1	SPIT1	TRUE	FALSE	FALSE	TRUE	FALSE	FALSE	FALSE	FALSE	FALSE	FALSE	FALSE	2676.22	1371.61	914.849	846.364	2427.26	2076	874.95	3362.22	4316.71	3218.6	1017.35	2011.39	2505.36	1875.6	1929.02	2078.27	2754.02	1630.54	2196.99	1063.79	1580.56	3158.58	1188.94	1641.28	896.612	399.33	1073.57	3214.35	3302.51	2355.43	2433.42	2119.39	2633.31	3091.63	3055.72
O43280	O43280|TREA	TREH	TREA	FALSE	FALSE	FALSE	FALSE	FALSE	FALSE	FALSE	FALSE	FALSE	FALSE	FALSE	0	0	0	0	0	0	0	0	0	0	629.67	783.075	0	2369.6	654.519	0	0	0	0	342.843	586.597	1369.94	0	1321.88	963.91	3613.09	3932.51	168.605	273.507	196.461	0	0	0	0	0
O43281	O43281|EFS	EFS	EFS	FALSE	FALSE	FALSE	FALSE	FALSE	FALSE	FALSE	FALSE	FALSE	FALSE	FALSE	416.856	341.819	483.236	355.222	339.012	600.123	470.009	653.322	532.512	597.735	0	184.767	0	0	238.242	117.287	0	143.929	0	0	0	0	212.633	0	714.965	287.665	322.57	261.106	370.716	449.552	176.816	464.91	0	0	0
O43283	O43283|M3K13	MAP3K13	M3K13	FALSE	FALSE	FALSE	FALSE	TRUE	TRUE	TRUE	FALSE	TRUE	FALSE	FALSE	0	1642.39	945.044	8986.39	0	0	0	0	0	0	0	0	0	0	0	0	0	0	0	0	0	0	0	0	0	0	0	0	0	0	0	0	0	0	0
O43286	O43286|B4GT5	B4GALT5	B4GT5	FALSE	FALSE	FALSE	TRUE	FALSE	FALSE	TRUE	FALSE	FALSE	FALSE	FALSE	0	0	0	0	0	0	0	0	0	0	242.793	0	0	0	0	0	413.573	0	0	169.302	0	0	185.988	0	0	0	0	0	475.716	0	0	0	0	0	0
O43290	O43290|SNUT1	SART1	SNUT1	TRUE	FALSE	FALSE	FALSE	FALSE	FALSE	TRUE	FALSE	FALSE	FALSE	FALSE	5939.28	4255.13	2645.09	4889.62	4286.39	3771.35	2385.79	8504.7	12518.6	12282	3539.58	7423.25	4752.55	3026.83	4069.28	3266.93	5696.5	4413.2	2098.34	3142.17	3578.47	3603.21	2526.09	3143.32	3304.5	2827.71	3271.07	6158.38	6740.46	7993.63	10635.8	4046.07	6976.67	6927.42	4245.24
O43291	O43291|SPIT2	SPINT2	SPIT2	TRUE	FALSE	FALSE	TRUE	FALSE	FALSE	FALSE	FALSE	FALSE	FALSE	FALSE	1406.76	1527.89	1343.55	982.101	1361.93	1293.2	304.801	1778.48	0	422.759	2027.12	1950.9	4576.26	1900.22	3398.21	2867.34	1600.36	1104.66	770.46	507.362	1365.13	1955.24	853.148	1527.85	2502.79	6137.47	1378.53	1418.57	2582.97	3732.3	4340	887.146	1912.88	4472.71	7960.89
O43292	O43292|GPAA1	GPAA1	GPAA1	FALSE	FALSE	FALSE	FALSE	FALSE	FALSE	TRUE	FALSE	FALSE	FALSE	FALSE	1532.89	448.977	1105.68	1112.3	1284.29	959.087	1014.26	1669.63	1369.13	1294.31	1362.68	1464.87	2231.88	1878.35	1747.96	1546.42	1439.45	2571.72	1028.78	1109.99	1487.93	1847.97	1383.31	1555.49	1136.77	630.365	1105.82	2522.77	2546.45	2606.85	2760.77	2236.05	627.824	577.244	567.697
O43293	O43293|DAPK3	DAPK3	DAPK3	TRUE	FALSE	TRUE	FALSE	TRUE	FALSE	TRUE	FALSE	TRUE	FALSE	FALSE	3128.34	2411.38	1930.62	4169.32	4518.37	2897.1	2691.61	4596.6	4392.82	4944.62	3675.03	7622.8	3777.97	5620.13	8655.7	5316.57	3998.95	3627.52	1176.81	5315.67	5546.63	5253.56	4083.93	4595.53	3015.78	4374.84	2507.83	7091.58	9465.03	6069.06	9576.59	3057.93	871.738	1345.13	694.13
O43294	O43294|TGFI1	TGFB1I1	TGFI1	TRUE	FALSE	FALSE	FALSE	FALSE	FALSE	FALSE	FALSE	FALSE	FALSE	FALSE	1061.04	15414.8	3730.18	7478.81	41608.2	13666.6	1142.16	12678.7	0	0	6842.28	3906.38	21048.7	12570.4	15941.1	2360.88	17340.4	63989	11929	10784.7	25087.8	9023.1	2150.56	65070.4	1411.07	1707.78	1106.65	29769.8	17986.9	45733.2	16597.5	3045.57	200.441	615.325	440.055
O43295	O43295|SRGP3	SRGAP3	SRGP3	FALSE	FALSE	FALSE	FALSE	FALSE	FALSE	FALSE	FALSE	FALSE	FALSE	FALSE	1011.7	1005.52	615.943	559.042	1094.01	976.761	1734.66	0	1806.41	985.117	0	0	0	0	0	0	0	0	0	0	0	0	0	0	0	0	0	0	0	0	0	0	0	0	0
O43296	O43296|ZN264	ZNF264	ZN264	FALSE	FALSE	FALSE	FALSE	FALSE	FALSE	TRUE	FALSE	FALSE	FALSE	FALSE	0	0	0	0	0	0	0	0	0	0	0	0	0	0	0	0	0	0	0	0	0	0	0	0	0	0	0	0	0	0	0	0	0	0	0
O43299	O43299|AP5Z1	AP5Z1	AP5Z1	FALSE	FALSE	FALSE	FALSE	FALSE	FALSE	TRUE	FALSE	FALSE	FALSE	FALSE	700.156	1208.07	809.511	805.535	865.733	654.376	415.03	1027.32	876.414	1054.12	2226.25	2618.23	0	1747.84	2141.23	1155.25	1763.5	1387.28	0	1255.4	1341.57	2676.17	858.003	1922.72	2261.47	3436.05	2956.43	815.078	1207.59	1328.62	1282.32	0	1874.53	1123.88	2476.45
O43300	O43300|LRRT2	LRRTM2	LRRT2	FALSE	FALSE	FALSE	TRUE	FALSE	FALSE	FALSE	FALSE	FALSE	FALSE	FALSE	0	0	0	0	0	0	0	0	0	0	0	0	0	0	0	0	0	0	0	0	0	0	0	0	0	0	0	0	0	0	0	0	0	0	0
O43301	O43301|HS12A	HSPA12A	HS12A	FALSE	FALSE	FALSE	FALSE	FALSE	FALSE	TRUE	FALSE	FALSE	FALSE	FALSE	0	0	0	0	0	0	0	0	0	0	738.316	772.26	1385.47	1111.81	959.48	961.848	1079.88	1212.79	531.851	932.704	1290.21	1023.1	653.538	422.05	0	0	0	1133.87	1564.37	1843.11	1551.47	282.25	1003.52	1055.37	1497.69
O43303	O43303|CP110	CCP110	CP110	FALSE	FALSE	FALSE	FALSE	FALSE	FALSE	TRUE	FALSE	FALSE	FALSE	FALSE	0	0	0	0	0	0	0	0	0	0	368.927	455.322	156.026	206.514	139.354	505.91	146.579	0	0	840.226	371.161	198.964	268.541	0	523.025	403.127	333.139	216.11	216.881	483.618	760.032	0	0	0	0
O43304	O43304|S14L5	SEC14L5	S14L5	FALSE	FALSE	FALSE	FALSE	FALSE	FALSE	FALSE	FALSE	FALSE	FALSE	FALSE	452.848	691.003	1146.95	1084.38	1700.44	1813.06	1729.91	2638.14	2152.98	834.731	0	0	0	0	0	0	0	0	0	0	0	0	0	0	0	0	0	0	0	0	0	0	714.002	6727.92	3931.32
O43306	O43306|ADCY6	ADCY6	ADCY6	FALSE	FALSE	FALSE	FALSE	FALSE	FALSE	FALSE	FALSE	FALSE	FALSE	FALSE	265.038	175.107	255.447	161.975	226.019	264.108	228.793	0	0	0	239.864	282.354	547.39	354.491	234.194	599.417	379.651	261.176	703.491	361.4	542.619	377.739	456.41	256.889	0	0	306.985	408.951	736.451	274.958	645.192	571.196	0	0	0
O43307	O43307|ARHG9	ARHGEF9	ARHG9	FALSE	FALSE	FALSE	FALSE	FALSE	FALSE	FALSE	FALSE	FALSE	FALSE	FALSE	0	0	0	0	0	0	0	0	0	0	0	0	0	0	0	0	0	0	0	0	0	0	0	0	0	0	0	0	0	0	0	0	0	0	0
O43310	O43310|CTIF	CTIF	CTIF	FALSE	FALSE	FALSE	FALSE	FALSE	FALSE	TRUE	FALSE	FALSE	FALSE	FALSE	228.212	720.768	584.989	685.555	572.577	891.55	773.077	531.655	806.981	845.843	351.171	583.838	374.845	332.154	596.767	731.778	560.147	413.24	971.237	712.274	503.86	953.482	548.54	884.74	370.813	0	186.041	605.665	620.186	1008.85	345.868	430.68	1314.11	1382.08	1509.72
O43312	O43312|MTSS1	MTSS1	MTSS1	FALSE	FALSE	FALSE	FALSE	TRUE	FALSE	TRUE	FALSE	FALSE	FALSE	FALSE	0	0	0	165.711	463.397	259.482	289.799	407.692	245.289	544.821	1332.66	1339.64	1241.42	1317.76	1220.25	1564.4	1248.2	1109.55	1113.75	1140.65	1106.61	1326.57	1507.79	1387.53	325.138	201.31	249.509	1574.79	1569.96	1523.61	1432.22	1104.73	727.421	1325.19	929.992
O43313	O43313|ATMIN	ATMIN	ATMIN	FALSE	FALSE	FALSE	FALSE	FALSE	FALSE	TRUE	FALSE	FALSE	FALSE	FALSE	0	0	0	0	0	0	0	0	0	0	0	0	0	0	0	0	0	0	0	0	0	0	0	0	0	0	0	0	0	0	0	0	0	0	0
O43314	O43314|VIP2	PPIP5K2	VIP2	TRUE	TRUE	FALSE	FALSE	FALSE	FALSE	TRUE	FALSE	FALSE	FALSE	FALSE	979.099	1141	235.964	412.057	0	319.92	629.088	2539.38	0	0	598.02	765.154	1240.35	764.581	990.876	658.974	884.355	757.515	1015.49	839.181	647.476	848.02	836.484	763.511	195.397	364.787	1767.08	1360.25	1396.87	1091.92	1439.35	1060.89	522.709	850.313	779.435
O43318	O43318|M3K7	MAP3K7	M3K7	TRUE	FALSE	TRUE	FALSE	FALSE	FALSE	TRUE	FALSE	FALSE	FALSE	FALSE	2737.67	2557.2	1239.61	1986.62	2143.53	865.642	1390.25	2798.46	3006.61	4017.62	847.811	1292.06	2887.19	1707.92	1609.44	2110.28	1845.6	1581.63	1781.97	1451.5	1312.94	1650.57	1292.93	1388.35	0	0	1238.03	1859.51	1911.38	1832.75	2316.77	1725.34	478.285	630.024	550.942
O43323	O43323|DHH	DHH	DHH	FALSE	FALSE	FALSE	FALSE	FALSE	FALSE	FALSE	FALSE	FALSE	FALSE	FALSE	0	0	0	0	0	0	0	0	0	0	0	0	0	0	0	0	0	0	0	0	0	0	0	0	0	0	0	0	0	0	0	0	0	0	0
O43324	O43324|MCA3	EEF1E1	MCA3	TRUE	FALSE	FALSE	FALSE	FALSE	FALSE	TRUE	FALSE	FALSE	FALSE	FALSE	4331.6	1359.28	2061.02	2183.19	2692.36	2069.1	1747.33	5091.53	2683.48	3203.04	3376.04	2795.18	6321.89	1653.51	2903.75	2356.22	2835.3	3461.18	866.728	2654.85	2200.6	2209.25	2549.5	2346.17	3266.02	1455.83	1835.4	10381.8	10539.5	8304.96	6327.1	1634.19	3055.63	4103.37	2727.73
O43345	O43345|ZN208	ZNF208	ZN208	FALSE	FALSE	FALSE	FALSE	FALSE	FALSE	FALSE	FALSE	FALSE	FALSE	FALSE	0	0	0	0	0	0	0	0	0	0	0	246.177	0	226.751	349.539	0	179.947	0	358.916	1445	194.302	0	0	734.004	657.736	556.899	454.59	901.966	422.7	469.322	1133.37	238.294	0	0	0
O43347	O43347|MSI1H	MSI1	MSI1H	FALSE	FALSE	FALSE	FALSE	FALSE	TRUE	FALSE	FALSE	FALSE	FALSE	FALSE	0	595.228	161.237	896.267	0	1035.26	299.817	0	0	0	988.792	1059.31	1071.43	1227.46	778.636	1038.27	916.798	1103.97	534.784	890.608	1004.86	1278.41	962.952	1043.16	1012.1	153.953	409.235	1351.28	1146.05	913.726	1074.01	654.512	1104.66	1528.46	3444.23
O43353	O43353|RIPK2	RIPK2	RIPK2	TRUE	FALSE	TRUE	FALSE	FALSE	FALSE	TRUE	FALSE	TRUE	FALSE	FALSE	184.6	313.68	282.026	274.065	314.57	303.753	261.56	413.699	351.603	372.746	2528.9	2244.07	2723.61	2553.14	1859.4	2403.66	2246.02	2014.91	1523.08	2330.02	2220.95	2707.78	3219.15	1663.77	1025.92	1637.16	1219.4	1874.65	2160.18	2400.28	1748.24	1554.54	1331.67	1098.89	1357.98
O43361	O43361|ZN749	ZNF749	ZN749	FALSE	FALSE	FALSE	FALSE	FALSE	FALSE	TRUE	FALSE	FALSE	FALSE	FALSE	0	0	0	0	0	0	0	0	0	0	0	0	0	0	0	0	0	0	0	0	0	0	0	0	0	0	0	0	0	0	0	0	0	0	0
O43364	O43364|HXA2	HOXA2	HXA2	FALSE	FALSE	FALSE	FALSE	FALSE	FALSE	FALSE	TRUE	FALSE	FALSE	FALSE	0	0	0	0	0	0	0	0	0	0	0	0	0	0	0	0	0	0	0	0	0	0	0	0	0	0	0	0	0	0	0	0	326.286	380.042	407.099
O43374	O43374|RASL2	RASA4	RASL2	FALSE	FALSE	FALSE	FALSE	FALSE	FALSE	FALSE	FALSE	FALSE	FALSE	FALSE	1881.71	1632.57	2706.71	1689.28	2775.29	1343.17	1407.89	1869.43	1906.41	1797.06	224.205	803.615	741.635	419.877	734.243	702.445	1097.7	552.826	616.936	339.634	40623.3	298.557	273.681	258.609	449.703	24283	845.417	664.685	837.728	666.698	808.671	737.298	1335.81	2422.66	1333.22
O43379	O43379|WDR62	WDR62	WDR62	FALSE	FALSE	FALSE	FALSE	FALSE	FALSE	FALSE	FALSE	FALSE	FALSE	FALSE	432.563	664.956	364.363	813.651	0	975.918	949.564	751.797	1184.01	635.134	1296.37	1492.13	0	1006.64	437.22	480.036	1618.79	893.262	910.481	414.142	1292.67	1150.3	716.878	1031.9	347.909	328.916	902.843	698.266	466.665	1071.3	1122.34	1425.41	1698.62	1992.11	2137.13
O43390	O43390|HNRPR	HNRNPR	HNRPR	TRUE	FALSE	FALSE	FALSE	FALSE	FALSE	TRUE	TRUE	FALSE	FALSE	FALSE	18316	12782.2	21559.3	25091.2	25911.3	10861.2	7211.62	41514.5	8038.51	19127.6	18986.5	16643.4	34964.9	10549.1	27124.7	8340.05	21182.2	16341	3602.49	5841.71	14379.7	15996.6	8346.4	25374.1	6092.35	7085.03	6766.52	29097.1	26941.8	32775.8	34406.8	4603.65	29485.2	46499.1	58523.2
O43395	O43395|PRPF3	PRPF3	PRPF3	TRUE	FALSE	FALSE	FALSE	FALSE	FALSE	TRUE	FALSE	FALSE	FALSE	FALSE	1991.3	1491.05	2990.88	2014.71	1222.86	1381.74	894.045	5109.31	4515.98	3705.86	2149.84	3137.33	4343.56	2021.05	4300.91	3285.02	2568.36	2844.5	2559.61	1389.78	2091.65	4155.15	1560.6	2425.99	2640.37	5096.91	5598	5441.01	6854.88	5669.38	7065.06	2946.51	3884.18	3749.72	4263.02
O43396	O43396|TXNL1	TXNL1	TXNL1	TRUE	FALSE	FALSE	FALSE	FALSE	FALSE	TRUE	FALSE	FALSE	FALSE	FALSE	9257.62	3249.92	6370.79	7437.11	11296.2	5157.1	3196.25	21699.3	39607.4	48717.9	3478.15	4870.83	4614.67	1977.48	4073.46	4490.44	3117.24	4278.21	0	3934.11	3870.56	3923.08	5474.65	4225.69	2199.44	2942.95	2119.47	3711.3	3688.36	4332.05	6920.9	1504.89	1939.48	8990.97	7486.99
O43399	O43399|TPD54	TPD52L2	TPD54	TRUE	FALSE	FALSE	FALSE	FALSE	FALSE	TRUE	FALSE	FALSE	FALSE	FALSE	4355.75	4480	726.197	1429.93	4392.61	891.026	1114.43	16891.2	48757.8	35949.6	8980.76	13132	16967.4	9483.99	9841.06	18216.5	10284.1	14401.5	18155.8	9057.3	7800.43	7469.54	8357.16	5633.82	4544.67	3477.43	9244	24493.8	33407.9	39889.7	26840.6	19400.5	7065.31	12632.7	11031.7
O43402	O43402|EMC8	EMC8	EMC8	TRUE	FALSE	FALSE	FALSE	FALSE	FALSE	TRUE	FALSE	FALSE	FALSE	FALSE	1757.29	1790.95	1831.38	1910.05	1743.71	2055.07	1454.65	2418.37	2732.07	3307.78	1530.57	2247.07	4494.04	2464.78	3189.87	2591.6	3258.99	1820.37	1269.67	1688.41	1625.4	2121.73	1701.16	2076.09	938.441	373.752	746.556	2646.13	2302.42	2063.91	2543.28	1549.08	1919.57	4090.87	3295.32
O43405	O43405|COCH	COCH	COCH	FALSE	FALSE	FALSE	FALSE	FALSE	FALSE	FALSE	FALSE	FALSE	FALSE	FALSE	0	0	0	0	0	0	0	0	0	0	246.591	453.849	0	416.116	780.255	410.55	324.466	321.537	0	253.54	292.639	472.146	508.339	0	178.784	0	450.778	463.517	407.853	368.478	465.726	508.984	0	0	0
O43414	O43414|ERI3	ERI3	ERI3	FALSE	FALSE	FALSE	FALSE	FALSE	FALSE	TRUE	FALSE	FALSE	FALSE	FALSE	0	0	0	0	0	0	0	0	0	0	0	0	0	0	0	0	0	0	0	0	0	0	0	0	0	0	0	0	0	0	0	0	0	0	336.532
O43422	O43422|P52K	THAP12	P52K	FALSE	FALSE	FALSE	FALSE	FALSE	FALSE	TRUE	FALSE	FALSE	FALSE	FALSE	3281.09	2104.11	806.431	544.347	1312.47	587.877	3429.89	785.998	1111.26	315.695	0	0	550.637	316.49	331.414	0	465.434	334.361	135.012	186.91	268.652	268.657	0	498.845	0	753.901	751.848	542.359	282.583	1291.08	372.515	0	0	498.245	0
O43423	O43423|AN32C	ANP32C	AN32C	FALSE	FALSE	FALSE	FALSE	FALSE	FALSE	FALSE	FALSE	FALSE	FALSE	FALSE	0	0	0	0	0	0	0	0	0	0	0	534.119	0	0	154.021	0	0	278.245	160.557	0	0	0	0	506.868	840.218	686.394	291.905	525.681	634.289	299.895	0	329.098	0	0	0
O43424	O43424|GRID2	GRID2	GRID2	FALSE	FALSE	FALSE	FALSE	FALSE	FALSE	FALSE	FALSE	TRUE	FALSE	FALSE	0	0	0	0	0	0	0	0	0	0	0	0	0	0	0	0	0	0	0	0	0	0	0	0	0	0	0	0	0	0	0	0	0	0	0
O43426	O43426|SYNJ1	SYNJ1	SYNJ1	FALSE	TRUE	FALSE	FALSE	FALSE	FALSE	FALSE	FALSE	FALSE	FALSE	FALSE	300.979	475.755	368.35	431.502	373.137	484.929	524.337	623.287	0	0	893.709	694.936	454.866	1745.03	934.702	442.187	1144.48	797.567	457.629	340.022	1201.66	1119.76	666.032	1173.71	277.68	677.152	1104.43	831.58	1108.33	752.089	2368.77	357.084	589.24	0	565.659
O43427	O43427|FIBP	FIBP	FIBP	TRUE	FALSE	FALSE	FALSE	FALSE	FALSE	TRUE	FALSE	FALSE	FALSE	FALSE	2525.08	1473.44	3623.54	1928.09	2131.84	2181.23	2079.98	3575.26	1095.65	1318.6	6617.28	6978.07	5510.48	6650.72	6239.25	6911.95	8609.92	6482.33	674.815	3355.81	4230.54	5113.38	4150.95	5850.43	3298.88	2153.24	3088.88	7080.96	7490.39	6324.28	9482.42	1809.79	3446.63	5683.98	4029.84
O43432	O43432|IF4G3	EIF4G3	IF4G3	TRUE	FALSE	FALSE	FALSE	FALSE	FALSE	TRUE	FALSE	FALSE	FALSE	FALSE	2869.64	1347.71	2508.25	2050.84	3387.58	2137.5	3210.39	3186.79	3995.48	4210.72	1081	2304.8	3055.22	2681.71	2163.17	2679.31	1639.42	1918.68	1052.6	1728.07	2369.2	3096.97	2922.39	3222.45	1337.92	1074.51	890.455	3123.69	2261.83	3588.69	3778.37	1474.78	860.244	1284.48	1502.09
O43435	O43435|TBX1	TBX1	TBX1	FALSE	FALSE	FALSE	FALSE	FALSE	FALSE	FALSE	TRUE	FALSE	FALSE	FALSE	0	0	0	0	0	0	0	0	0	0	0	0	0	0	0	0	0	0	0	0	0	0	0	0	0	0	0	0	0	0	0	0	0	0	0
O43439	O43439|MTG8R	CBFA2T2	MTG8R	FALSE	FALSE	FALSE	FALSE	FALSE	FALSE	TRUE	FALSE	FALSE	FALSE	FALSE	0	0	0	0	0	0	0	0	0	0	0	0	0	0	0	0	0	0	0	0	0	0	0	0	0	0	0	0	0	0	0	0	0	0	0
O43447	O43447|PPIH	PPIH	PPIH	TRUE	FALSE	FALSE	FALSE	FALSE	FALSE	TRUE	FALSE	TRUE	FALSE	FALSE	2339.39	2296.83	3553.02	2469.43	4955.37	867.901	2087.57	22406.5	2353.62	5152.05	1114.56	1682.85	2694.73	1799.41	4034.91	674.997	790.126	1425.99	905.27	3034.45	2777.07	4283.92	990.977	1640.51	615.723	721.855	1401.85	7794.35	3471.47	3690.82	5245.84	1093.49	1374.85	2497.81	1544.75
O43451	O43451|MGA	MGAM	MGA	TRUE	FALSE	FALSE	TRUE	TRUE	TRUE	TRUE	FALSE	TRUE	FALSE	FALSE	665.697	588.902	921.774	1050.75	777.504	986.712	797.552	736.271	1167.99	785.272	144.762	473.287	0	500.964	325.456	0	198.967	260.977	0	617.971	427.233	0	362.294	246.869	528.277	636.163	489.094	672.095	746.395	655.353	587.083	0	909.77	1296.23	1720.71
O43463	O43463|SUV91	SUV39H1	SUV91	FALSE	FALSE	FALSE	FALSE	FALSE	FALSE	TRUE	FALSE	FALSE	FALSE	FALSE	0	0	0	0	0	0	0	0	0	0	0	0	0	0	0	0	0	0	0	0	0	0	0	0	0	0	0	0	0	0	0	0	0	0	0
O43464	O43464|HTRA2	HTRA2	HTRA2	TRUE	FALSE	FALSE	TRUE	FALSE	FALSE	TRUE	FALSE	FALSE	FALSE	FALSE	1792.24	2007.62	4567.99	4057.82	3455.12	3704.04	4145.15	5231.32	585.36	874.958	2987.77	2917.2	3310.66	1842.15	2584.82	5563.05	2396.43	2423.55	1390.4	2400.99	2299.02	2632.21	2663.23	1961.06	1148.33	1393.88	1887.25	4081.08	2916.84	4422.43	2864.62	2573.93	1174.4	1631.16	777.016
O43474	O43474|KLF4	KLF4	KLF4	FALSE	FALSE	FALSE	FALSE	TRUE	TRUE	TRUE	TRUE	FALSE	FALSE	FALSE	3743.17	2906.74	4219.55	2704.33	1863.91	2884.86	3553.1	3860.11	1915.75	2426.78	0	0	0	0	0	0	0	0	0	0	0	0	0	0	0	0	0	0	0	0	0	0	0	0	0
O43482	O43482|MS18B	OIP5	MS18B	FALSE	FALSE	FALSE	FALSE	FALSE	FALSE	FALSE	FALSE	FALSE	FALSE	FALSE	0	0	0	0	0	0	0	0	0	0	0	0	0	0	0	0	0	0	0	0	0	0	0	0	0	0	0	0	0	0	0	0	0	0	0
O43488	O43488|ARK72	AKR7A2	ARK72	TRUE	FALSE	FALSE	FALSE	FALSE	FALSE	TRUE	FALSE	FALSE	FALSE	FALSE	3428.93	2088.44	7972.95	5846.71	6746.86	1616.34	2073.5	45160.5	6209.47	18375.2	3652.11	3704.56	4800.14	4847.69	3958.26	4362.17	4708.69	4500.47	3152.28	3567.83	3720.78	4338.85	3940.1	5439.71	1992.95	1736.79	3386.42	5905.96	8137.8	2973.03	4045	2031.93	1721.07	875.954	1017.45
O43490	O43490|PROM1	PROM1	PROM1	FALSE	FALSE	FALSE	FALSE	FALSE	FALSE	FALSE	FALSE	FALSE	FALSE	FALSE	0	0	0	0	0	0	0	0	0	0	135.652	248.994	247.5	477.267	173.588	616.684	902.121	635.448	353.888	855.773	424.825	627.093	416.103	570.448	403.429	0	0	553.672	597.118	508.161	575.869	313.864	1117.04	1138.33	1400.24
O43491	O43491|E41L2	EPB41L2	E41L2	TRUE	FALSE	FALSE	FALSE	FALSE	FALSE	TRUE	FALSE	FALSE	FALSE	FALSE	5197.05	4206.47	2164	3235.45	5313.57	5250.93	5944.12	15114.8	4353.59	3138.26	4900.88	3108.59	4159.35	4037.71	3330.09	2948.1	3349.65	4739.46	2468.34	1269.85	2946.31	2865.02	3003.07	2841.96	4607.38	1126.52	3456.53	6463.31	5104.57	3899.56	6193.13	1792.73	6577.24	7385.22	11823.4
O43493	O43493|TGON2	TGOLN2	TGON2	FALSE	FALSE	FALSE	TRUE	FALSE	FALSE	TRUE	FALSE	FALSE	FALSE	FALSE	286.779	520.629	412.734	467.865	440.005	483.742	198.07	615.256	1106.27	682.906	1207.19	331.223	1598.52	1288.85	1503.87	1259.41	721.955	532.964	2244.55	1626.96	1385.86	1400.86	1697.63	1501.31	0	0	0	1797.37	1928.14	674.637	1079.18	1456.68	1014.01	2098.69	1411.31
O43497	O43497|CAC1G	CACNA1G	CAC1G	FALSE	FALSE	FALSE	FALSE	FALSE	FALSE	FALSE	FALSE	TRUE	FALSE	FALSE	1687.31	737.172	354.33	1636.29	357.106	0	597	0	1396.07	1941.99	805.172	2179.24	2480.92	269.54	783.377	1992.27	635.392	761.007	1119.31	389.854	703.151	2499.19	759.816	306.253	2360.06	4285.06	1048.14	570.878	1629.48	3048.95	1586.29	3348.52	0	0	0
O43502	O43502|RA51C	RAD51C	RA51C	FALSE	FALSE	FALSE	FALSE	TRUE	FALSE	TRUE	FALSE	FALSE	FALSE	FALSE	0	345.427	0	0	0	0	0	0	410.874	256.087	0	0	0	0	0	0	0	0	0	0	0	0	0	0	0	0	0	0	0	0	0	0	349.616	851.024	624.343
O43504	O43504|LTOR5	LAMTOR5	LTOR5	TRUE	FALSE	FALSE	FALSE	FALSE	FALSE	TRUE	FALSE	FALSE	FALSE	FALSE	4151.6	2848.61	2890.66	4012.17	4670.46	4060.43	2595.52	3117.52	1651.73	1487.09	3330.62	4027.72	0	1946.6	2351.38	1484.73	4841.16	1690.08	0	2508.07	3065.9	2789.87	844.236	1505.24	3011.41	1380.32	4799.51	1052.24	1449.64	3810.86	2064.69	0	10175.9	2285.86	2290.45
O43505	O43505|B4GA1	B4GAT1	B4GA1	FALSE	FALSE	FALSE	TRUE	FALSE	FALSE	TRUE	FALSE	FALSE	FALSE	FALSE	0	0	0	0	0	0	0	0	0	0	538.236	472.823	759.442	424.89	433.556	509.214	453.621	555.863	469.186	507.179	501.488	644.411	526.165	499.816	449.066	210.655	467.281	596.475	688.813	607.919	563.577	575.609	154.726	413.568	144.024
O43506	O43506|ADA20	ADAM20	ADA20	FALSE	FALSE	FALSE	TRUE	FALSE	FALSE	FALSE	FALSE	FALSE	FALSE	FALSE	0	0	0	0	0	0	0	0	0	0	0	0	0	0	0	0	0	0	0	0	0	0	0	0	0	0	0	0	0	0	0	0	0	0	0
O43516	O43516|WIPF1	WIPF1	WIPF1	FALSE	FALSE	FALSE	FALSE	FALSE	FALSE	TRUE	FALSE	FALSE	FALSE	FALSE	767.647	495.31	2027.68	859.968	1324.46	1692.38	678.025	1024.76	2565.98	648.77	0	1198.41	2454.15	311.685	0	733.624	0	267.906	398.744	0	382.973	0	373.898	243.808	0	0	0	691.674	1813.74	719.466	572.636	2761.61	277.465	411.948	883.948
O43520	O43520|AT8B1	ATP8B1	AT8B1	FALSE	FALSE	FALSE	FALSE	FALSE	FALSE	FALSE	FALSE	FALSE	FALSE	FALSE	673.013	218.833	780.052	360.32	276.919	362.549	797.139	1296.68	932.59	663.436	678.934	820.547	729.699	742.377	4467.76	1675.18	945.479	1689.6	788.037	578.47	386.407	955.493	782.765	487.277	0	0	0	1106.64	1645.02	687.097	1203.37	1074.21	1004.59	1034.41	1803.63
O43521	O43521|B2L11	BCL2L11	B2L11	FALSE	FALSE	FALSE	FALSE	TRUE	FALSE	TRUE	FALSE	FALSE	FALSE	FALSE	713.401	430.651	650.748	366.335	615.648	765.747	615.124	1160.35	1050.22	603.148	0	622.387	670.779	344.134	429.268	584.122	219.119	698.629	501.214	410.505	292.629	448.713	260.152	463.135	0	0	0	542.306	604.032	492.3	457.598	387.364	624.477	292.286	534.073
O43524	O43524|FOXO3	FOXO3	FOXO3	TRUE	FALSE	FALSE	FALSE	TRUE	TRUE	TRUE	TRUE	FALSE	FALSE	FALSE	667.522	578.803	482.032	410.132	607.558	460.447	525.389	613.344	272.537	744.888	583.673	1332.27	627.041	1175.65	953.211	1496.74	922.717	801.601	1040.51	1008.86	1416.96	1784.85	1423.34	749.301	312.197	255.988	255.661	962.177	858.352	994.688	1102.13	1135.55	567.984	1308.35	1198.18
O43526	O43526|KCNQ2	KCNQ2	KCNQ2	FALSE	FALSE	FALSE	FALSE	FALSE	FALSE	FALSE	FALSE	TRUE	FALSE	FALSE	0	0	0	0	0	0	0	0	0	0	0	0	0	0	0	0	0	0	0	0	0	0	0	0	0	0	0	0	0	0	0	0	0	0	0
O43542	O43542|XRCC3	XRCC3	XRCC3	FALSE	FALSE	FALSE	FALSE	FALSE	FALSE	TRUE	FALSE	FALSE	FALSE	FALSE	245.031	312.237	234.261	0	793.153	327.21	730.934	261.071	760.689	570.381	286.038	361.019	179.875	224.339	1444.66	1416.79	256.27	272.622	138.851	176.58	315.565	328.269	149.376	201.789	205.732	349.362	383.892	372.054	450.343	326.77	369.635	0	0	0	0
O43548	O43548|TGM5	TGM5	TGM5	FALSE	FALSE	FALSE	FALSE	FALSE	FALSE	FALSE	FALSE	FALSE	FALSE	FALSE	803.061	355.672	418.117	200.909	789.209	267.596	202.546	0	0	468.181	1128.08	921.526	410.628	714.143	292.487	0	1266.43	592.183	0	614.29	0	352.365	503.136	186.966	951.613	1177.59	1303.87	1361.03	0	560.77	1057.99	0	6007.03	1322.31	1727.84
O43556	O43556|SGCE	SGCE	SGCE	FALSE	FALSE	FALSE	TRUE	FALSE	FALSE	FALSE	FALSE	FALSE	FALSE	FALSE	0	0	0	0	0	0	0	0	0	0	318.924	197.636	0	180.545	352.625	0	276.83	290.139	0	197.572	0	257.848	304.475	321.317	352.85	369.887	298.386	0	250.543	0	270.547	0	560.457	563.307	672.823
O43559	O43559|FRS3	FRS3	FRS3	FALSE	FALSE	FALSE	FALSE	FALSE	FALSE	TRUE	FALSE	FALSE	FALSE	FALSE	0	0	0	0	0	0	0	0	0	0	0	0	0	0	0	0	0	0	0	0	0	0	0	0	0	0	0	0	0	0	0	0	0	0	0
O43561	O43561|LAT	LAT	LAT	FALSE	FALSE	FALSE	TRUE	FALSE	FALSE	TRUE	FALSE	FALSE	FALSE	FALSE	0	0	0	0	0	0	0	0	0	0	0	0	0	0	0	0	0	0	0	0	0	0	0	0	0	0	0	0	0	0	0	0	404.016	541.917	511.275
O43566	O43566|RGS14	RGS14	RGS14	TRUE	FALSE	FALSE	FALSE	FALSE	FALSE	FALSE	FALSE	FALSE	FALSE	FALSE	413.109	543.123	483.994	499.399	749.434	479.03	651.587	522.227	0	0	750.116	832.202	0	181.523	361.769	240.726	263.699	0	656.008	0	379.775	331.477	199.86	288.153	1335.71	1006.36	1744.62	145.537	0	0	0	0	788.695	1323.01	2028.88
O43570	O43570|CAH12	CA12	CAH12	FALSE	FALSE	FALSE	TRUE	FALSE	FALSE	FALSE	FALSE	TRUE	FALSE	FALSE	4077.18	1779.15	3049.71	2410.05	5762.51	2110.8	4092.67	3418.38	2548.66	2695.78	2071.61	981.586	2496.57	2083.49	2068.01	5094.18	747.639	317.469	514.222	1271.53	1501.04	2352.16	3548.9	465.294	0	0	0	5222	4310.34	2976.31	3215.4	1974.37	1182.71	1201.01	538.525
O43572	O43572|AKA10	AKAP10	AKA10	FALSE	FALSE	FALSE	FALSE	FALSE	FALSE	TRUE	FALSE	FALSE	FALSE	FALSE	886.498	240.229	233.207	265.317	370.662	295.83	266.109	363.331	0	0	423.092	394.164	0	439.646	382.119	0	373.22	435.145	0	550.875	696.169	382.062	254.854	0	507.965	626.938	349.99	432.633	732.993	539.923	383.872	220.041	879.037	926.426	907.658
O43581	O43581|SYT7	SYT7	SYT7	FALSE	FALSE	FALSE	TRUE	FALSE	FALSE	FALSE	FALSE	FALSE	FALSE	FALSE	0	0	0	0	0	0	0	0	0	0	0	0	0	0	0	0	0	0	0	0	0	0	0	0	0	0	0	0	0	0	0	0	422.224	671.092	827.803
O43583	O43583|DENR	DENR	DENR	TRUE	FALSE	FALSE	FALSE	FALSE	FALSE	TRUE	FALSE	FALSE	FALSE	FALSE	3137.81	4314.91	3668.46	8078.17	8950.42	3468.93	1463.72	4996.25	8786.1	6271.23	1167.25	4516.77	6382.54	1720.5	3759.58	1910.05	2719.34	2937.8	897.135	972.926	1110.07	1708.41	592.144	1561.86	280.491	626.037	938.089	3067.9	1747.75	1420.57	4098.8	1045.34	2576.26	5330.12	5467.5
O43586	O43586|PPIP1	PSTPIP1	PPIP1	TRUE	FALSE	FALSE	FALSE	FALSE	FALSE	FALSE	FALSE	FALSE	FALSE	FALSE	1041.35	758.045	1004.57	1343.68	1071.57	988.548	711.456	2130.23	1425.42	1635.02	1024.43	1045.67	2468.39	523.393	475.887	814.935	578.348	434.721	372.043	824.446	474.049	425.637	697.269	673.88	512.597	870.769	1007.37	1586.88	413.932	954.62	847.849	789.517	1107.72	1885.45	1349.42
O43592	O43592|XPOT	XPOT	XPOT	TRUE	FALSE	FALSE	FALSE	FALSE	FALSE	TRUE	FALSE	FALSE	FALSE	FALSE	4593.3	1446.3	2186.62	2759.35	3101.95	1834.62	1086.05	5795.37	2420.33	4845.15	4279.93	6828.01	3602.97	2595.04	1846.71	2010.27	2702.61	5121.68	723.107	1557.3	3856.71	3610.07	1762.12	1975.47	1449.54	1140.78	1849.87	5211.19	6604.79	5038.99	6555.77	1218.7	3884.99	5724.39	7154.11
O43593	O43593|HAIR	HR	HAIR	FALSE	FALSE	FALSE	FALSE	FALSE	FALSE	FALSE	TRUE	FALSE	FALSE	FALSE	0	0	0	0	0	0	0	0	0	0	0	0	0	0	0	0	0	0	0	0	0	0	0	0	0	0	0	0	0	0	0	0	0	0	0
O43597	O43597|SPY2	SPRY2	SPY2	FALSE	FALSE	FALSE	FALSE	FALSE	FALSE	TRUE	FALSE	FALSE	FALSE	FALSE	0	0	0	0	0	0	0	0	0	0	0	0	0	0	0	0	0	0	0	0	0	0	0	0	0	0	0	0	0	0	0	0	0	0	0
O43598	O43598|DNPH1	DNPH1	DNPH1	TRUE	FALSE	FALSE	FALSE	FALSE	FALSE	TRUE	FALSE	FALSE	FALSE	FALSE	4532.61	8828.55	9398.44	13941.1	9100.77	15476.4	7306.68	47608.3	738.384	0	7274.8	8095.72	4062.97	2497.82	2882.66	5458.5	1919.32	1933.93	604.447	1185.78	1709.94	1435.64	4475.64	9077.01	16960.4	12831.5	16067.4	10844.8	7083.35	5812.4	5616.91	1751.69	4582.54	2485.05	1152.24
O43602	O43602|DCX	DCX	DCX	FALSE	FALSE	FALSE	FALSE	FALSE	FALSE	FALSE	FALSE	FALSE	FALSE	FALSE	0	0	0	0	0	0	0	0	0	0	0	0	0	0	0	0	0	0	0	0	0	0	0	0	0	0	0	0	0	0	0	0	175.814	467.814	1478.58
O43609	O43609|SPY1	SPRY1	SPY1	FALSE	FALSE	FALSE	FALSE	FALSE	FALSE	TRUE	FALSE	FALSE	FALSE	FALSE	0	0	0	0	0	0	0	0	0	0	0	0	0	0	0	0	0	0	0	0	0	0	0	0	0	0	0	0	0	0	0	0	0	0	0
O43615	O43615|TIM44	TIMM44	TIM44	TRUE	FALSE	FALSE	FALSE	FALSE	FALSE	TRUE	FALSE	FALSE	FALSE	FALSE	4759.63	5806.71	7489.65	5197.93	6158.8	7831.14	3142.33	10622.7	6307.91	10618.7	6487.84	5456.75	2828.75	5459.95	3786.95	6352.69	6031.36	6030.18	932.844	2299.52	2596.76	2747.71	2215.25	4675.36	1131.58	998.192	2441.04	8687.2	8205.35	10977.6	8801.52	3433.51	5436.06	20808.8	18006.2
O43617	O43617|TPPC3	TRAPPC3	TPPC3	TRUE	FALSE	FALSE	FALSE	FALSE	FALSE	TRUE	FALSE	TRUE	FALSE	FALSE	3727.86	3251.88	1554.63	4360.75	3522.99	3640.63	3985.41	9002.05	2087.08	3393.35	1762.16	1126.94	411.206	586.922	740.27	983.929	995.795	1329.61	350.633	853.593	1737.7	1764.8	612.098	667.134	335.8	594.607	1746.74	1687.32	1811.9	1202.95	813.678	2392.52	1439.58	0	739.846
O43633	O43633|CHM2A	CHMP2A	CHM2A	TRUE	FALSE	FALSE	FALSE	FALSE	FALSE	TRUE	FALSE	FALSE	FALSE	FALSE	1857.99	976.072	1729.37	1005.53	3456.42	1845.41	593.332	4329.31	2773.2	2943.92	1908.61	2466.21	1305.55	1170.55	1278.45	2211.84	757.747	1946.47	706.297	576.007	1998.72	767.681	815.395	3802.56	931.275	1882.53	286.044	1379.28	1011.66	840.716	1106.68	953.563	178.763	583.229	529.64
O43639	O43639|NCK2	NCK2	NCK2	TRUE	FALSE	FALSE	FALSE	FALSE	FALSE	TRUE	FALSE	FALSE	FALSE	FALSE	5507.68	2841.19	3878.32	3886.98	4852.8	3405.5	6476.68	5133.9	6235.49	5881	1495.25	602.577	1408.79	541.121	931.368	1044.29	559.293	982.461	574.986	1255.11	829.114	555.753	582.34	1447.96	421.212	423.336	458.58	1347.86	696.272	952.782	1987.18	734.968	2161.41	3156.43	4431.46
O43657	O43657|TSN6	TSPAN6	TSN6	FALSE	FALSE	FALSE	FALSE	FALSE	FALSE	FALSE	FALSE	FALSE	FALSE	FALSE	0	0	0	0	0	0	0	0	0	0	0	0	0	0	0	0	0	0	0	0	0	0	0	0	0	0	0	0	0	0	0	0	0	0	0
O43660	O43660|PLRG1	PLRG1	PLRG1	TRUE	FALSE	FALSE	FALSE	FALSE	FALSE	TRUE	FALSE	FALSE	FALSE	FALSE	5556.58	4380.6	4964.78	3201.92	4779.14	3142.39	3643.83	7371.61	2626.94	3291.92	3127.29	1569.18	1525.48	738.292	469.122	1162.9	2289.3	1223.27	903.775	1048.57	1561.98	995.283	670.725	691.698	2298.02	3280.77	1673.48	1807.88	3011.14	1617.28	3219.73	1698.85	4320.53	6160.52	6306.01
O43663	O43663|PRC1	PRC1	PRC1	FALSE	FALSE	FALSE	FALSE	FALSE	FALSE	FALSE	FALSE	FALSE	FALSE	FALSE	2207.79	917.106	1333.72	1384.78	1611.54	2373.9	1333.41	2408.31	499.894	955.149	1004.25	1193.86	1984.92	963.075	1045.79	1682.18	1370.81	1349.67	1067.63	1306.97	1284.72	1487.58	1443.36	980.636	1209.8	2248.28	1134.86	1750.94	1578.23	1554.7	1453.32	1037.09	202.205	682.661	1449.96
O43665	O43665|RGS10	RGS10	RGS10	TRUE	FALSE	FALSE	FALSE	FALSE	FALSE	FALSE	FALSE	FALSE	FALSE	FALSE	5779.12	3623.13	3684.54	3295.94	6154.84	3385.9	1956.3	9778.96	917.999	2330.53	1860.34	1958.38	3482.5	2596.32	2656.74	2446.75	2149.58	2007.86	1278.07	1664.02	2179.24	1957.69	1824.06	2769.63	409.835	458.153	1867.75	2322.07	4719.87	3402.23	4125.37	1561.67	2922.37	9292.19	7866.07
O43670	O43670|ZN207	ZNF207	ZN207	TRUE	FALSE	FALSE	FALSE	FALSE	FALSE	TRUE	FALSE	FALSE	FALSE	FALSE	5127.78	2127.31	3602.97	6124.42	3260.09	3251.08	1774.51	5410.27	4482.31	1499.25	2569	4815.98	4407.03	7335.34	4366.21	3966.64	4603.43	1666.66	2748.01	2175.23	3154.19	3733.94	1898.35	3521.41	2845.65	3136.23	2293.96	5738.23	5366.01	3973.59	5560.29	1736.07	0	0	0
O43674	O43674|NDUB5	NDUFB5	NDUB5	TRUE	FALSE	FALSE	TRUE	FALSE	FALSE	TRUE	FALSE	TRUE	FALSE	FALSE	1224.97	401.891	416.617	482.279	943.716	833.716	1022.88	0	831.269	1059.24	301.881	622.389	381.613	431.901	939.434	0	480.968	749.324	0	890.618	262.63	346.835	473.808	934.978	648.767	648.388	1054.33	354.019	218.892	590.806	446.903	0	746.369	344.8	1896.99
O43676	O43676|NDUB3	NDUFB3	NDUB3	FALSE	FALSE	FALSE	TRUE	FALSE	FALSE	TRUE	FALSE	TRUE	FALSE	FALSE	455.427	0	466.709	0	476.543	357.156	629.416	2303.83	446.007	3206.4	3504.56	970.175	1263.45	506.571	2744.71	879.719	510.095	2874.51	3103.37	377.325	734.255	1207.77	0	401.041	0	0	0	2533.58	1845.76	3972.02	1918.85	3086.27	0	0	0
O43677	O43677|NDUC1	NDUFC1	NDUC1	FALSE	FALSE	FALSE	TRUE	FALSE	FALSE	TRUE	FALSE	TRUE	FALSE	FALSE	0	0	0	0	0	0	0	0	0	0	0	0	0	0	0	0	0	0	0	0	0	0	0	0	0	0	0	0	0	0	0	0	0	0	0
O43678	O43678|NDUA2	NDUFA2	NDUA2	FALSE	FALSE	FALSE	FALSE	FALSE	FALSE	TRUE	FALSE	TRUE	FALSE	FALSE	2909.16	528.945	5505.1	3942.56	5730.22	6570.42	3451.51	4694.2	1170.4	2616.84	2743.1	2038.98	1227.72	4221.87	4538.35	4011.27	3004.74	5551.73	1038.79	4957.88	3625.87	3578.06	4984.53	4864.73	1176.05	3603.67	3769.7	3560.81	3152.71	3155.21	3141.39	1512.6	7374.42	3710.29	10796.2
O43679	O43679|LDB2	LDB2	LDB2	FALSE	FALSE	FALSE	FALSE	FALSE	FALSE	FALSE	FALSE	FALSE	FALSE	FALSE	692.782	213.702	300.693	384.858	519.85	590.491	667.433	901.809	336.816	1002.68	0	0	0	0	0	0	0	0	0	0	0	0	0	0	0	0	0	0	0	0	0	0	0	0	0
O43680	O43680|TCF21	TCF21	TCF21	FALSE	FALSE	FALSE	FALSE	FALSE	FALSE	FALSE	TRUE	FALSE	FALSE	FALSE	0	0	0	0	0	0	0	0	0	0	0	246.696	474.303	474.796	0	451.008	653.23	463.497	0	0	0	0	614.968	0	0	0	0	0	0	0	1481.44	0	0	394.951	0
O43681	O43681|ASNA	ASNA1	ASNA	TRUE	FALSE	FALSE	FALSE	FALSE	FALSE	TRUE	FALSE	FALSE	FALSE	FALSE	8895.95	11024.5	9906.49	8888.64	13049	11213	7294.57	21332.8	3400.37	6257.99	9875.85	5389.17	6688.31	2787.25	4142.03	7480.22	5313.88	6560.36	3357.86	5811.16	6158.49	4386.63	5649.38	6210.66	4807.15	2035.43	3587.75	8884.66	7535.72	6509.5	10572	1038.66	2448.82	6939.56	6399.06
O43683	O43683|BUB1	BUB1	BUB1	FALSE	FALSE	TRUE	FALSE	FALSE	FALSE	FALSE	FALSE	FALSE	FALSE	FALSE	0	0	0	0	0	0	0	0	0	0	122.857	253.852	235.645	0	0	0	0	0	0	0	0	395.566	0	0	0	210.119	344.144	409.071	0	200.126	0	0	0	0	0
O43684	O43684|BUB3	BUB3	BUB3	TRUE	FALSE	FALSE	FALSE	FALSE	FALSE	TRUE	FALSE	FALSE	FALSE	FALSE	519.269	399.932	516.259	535.189	0	439.684	441.838	721.599	520.736	775.482	4496.84	7054.03	3318.23	2410	4586.27	4876.65	4193.01	6660.01	6427.43	4131.02	3618.34	3853.53	4626.64	1470.83	1953.52	1678.99	2381.54	4704.87	6122	8113.8	4059.06	5058.64	9750.55	14959	13988.6
O43688	O43688|PLPP2	PLPP2	PLPP2	FALSE	TRUE	FALSE	FALSE	FALSE	FALSE	FALSE	FALSE	FALSE	FALSE	FALSE	0	631.803	682.611	575.523	515.275	208.929	432.608	0	0	0	0	509.434	0	0	1192.56	0	232.917	262.541	0	194.661	296.797	381.599	0	312.433	0	0	458.145	0	0	0	1452.89	0	173.277	0	0
O43692	O43692|PI15	PI15	PI15	FALSE	FALSE	FALSE	FALSE	FALSE	FALSE	FALSE	FALSE	FALSE	FALSE	FALSE	0	0	0	0	0	0	0	0	0	0	0	0	0	0	0	0	0	0	0	0	0	0	0	0	0	0	0	0	0	0	0	0	398.818	1380.56	600.645
O43699	O43699|SIGL6	SIGLEC6	SIGL6	FALSE	FALSE	FALSE	TRUE	FALSE	FALSE	FALSE	FALSE	FALSE	FALSE	FALSE	0	0	0	0	0	0	0	0	0	0	0	0	0	0	0	0	0	0	0	0	0	0	0	0	0	0	0	0	0	0	0	0	0	0	0
O43704	O43704|ST1B1	SULT1B1	ST1B1	FALSE	FALSE	FALSE	FALSE	FALSE	FALSE	FALSE	FALSE	FALSE	FALSE	FALSE	709.761	290.792	466.767	543.049	790.607	298.846	486.88	611.96	700.515	766.756	479.503	488.171	424.873	202.508	506.594	573.135	659.09	716.244	0	321.817	710.778	642.143	642.819	290.503	286.984	320.928	686.373	545.616	660.838	602.914	353.604	578.192	0	0	0
O43707	O43707|ACTN4	ACTN4	ACTN4	TRUE	FALSE	FALSE	FALSE	FALSE	FALSE	TRUE	FALSE	FALSE	FALSE	FALSE	49836.4	38319.2	25369.5	32962.1	46501.5	15450.9	7954.95	99804.6	22415.7	50088.9	54447.3	38994.7	58871.6	33528.2	41161.2	28797.3	53588.5	67422.1	12461.3	13542.7	26501.1	27199.7	6515.13	36441.5	8589.26	10528.9	18462.2	83725.6	80480.5	104849	118393	25262.4	53433.2	70253.7	113959
O43708	O43708|MAAI	GSTZ1	MAAI	TRUE	FALSE	FALSE	FALSE	FALSE	FALSE	TRUE	FALSE	FALSE	FALSE	FALSE	743.133	495.837	670.898	825.999	1573.42	753.722	809.482	19556.7	990.832	2294.67	4650.37	2009.9	10487.2	2252.65	9523.51	681.048	1881.83	2722.4	0	4574.03	5782.41	5929.77	3138.36	2498.6	718.164	551.001	483.09	2703.46	3840.03	2393.12	5204.47	0	2104.32	9372.92	3484.14
O43709	O43709|BUD23	BUD23	BUD23	FALSE	FALSE	FALSE	FALSE	FALSE	FALSE	TRUE	FALSE	FALSE	FALSE	FALSE	0	0	0	0	0	0	0	0	0	0	206.79	863.929	641.015	320.92	577.144	531.101	213.92	419.135	0	0	565.004	389.672	602.059	0	0	0	0	390.421	0	376.667	335.038	0	1821.3	3154.24	3447.82
O43715	O43715|TRIA1	TRIAP1	TRIA1	TRUE	FALSE	FALSE	FALSE	FALSE	FALSE	TRUE	FALSE	FALSE	FALSE	FALSE	456.541	666.014	515.34	410.634	437.104	347.721	454.16	771.18	510.16	645.4	418.767	681.522	349.201	306.105	448.743	749.091	508.663	352.341	120.613	482.669	435.648	400.215	572.842	1016.77	409.046	231.189	1546.62	700.518	507.122	421.971	1195.18	426.538	572.863	882.699	628.415
O43716	O43716|GATC	GATC	GATC	FALSE	FALSE	FALSE	FALSE	FALSE	FALSE	TRUE	FALSE	FALSE	FALSE	FALSE	881.931	541.146	738.025	679.533	700.74	959.057	724.111	1176.95	0	0	1373.64	1118.97	0	572.015	420.596	940.43	3861.95	504.229	261.746	396.028	355.774	373.293	301.886	444.524	1129.88	823.16	907.863	293.628	5717.26	515.872	694.049	0	637.913	1162.82	1922.8
O43719	O43719|HTSF1	HTATSF1	HTSF1	TRUE	FALSE	FALSE	FALSE	FALSE	FALSE	TRUE	FALSE	FALSE	FALSE	FALSE	3722.61	3398.05	3670.46	3818.1	3398.51	2661.89	1663.81	4731.31	2552.94	4421.8	2052.15	2792.97	4935.9	2759.55	2743.65	1834.2	3816.02	2676.71	1959.22	2497.92	2856.57	2516.6	1564.39	4134.95	1060.05	1404.7	999.923	3522.71	4923.61	3468.05	4373.36	2039.05	4654.53	4895.89	4969.84
O43734	O43734|CIKS	TRAF3IP2	CIKS	FALSE	FALSE	FALSE	FALSE	FALSE	FALSE	TRUE	FALSE	FALSE	FALSE	FALSE	0	0	0	0	0	0	0	0	0	0	0	0	0	0	0	0	0	0	0	0	0	0	0	0	0	0	0	0	0	0	0	0	293.336	390.1	344.165
O43736	O43736|ITM2A	ITM2A	ITM2A	FALSE	FALSE	FALSE	TRUE	FALSE	FALSE	TRUE	FALSE	FALSE	FALSE	FALSE	0	0	0	0	0	0	0	0	0	0	0	0	0	0	0	0	0	0	0	0	0	0	0	0	0	0	0	0	0	0	0	0	142.679	236.375	201.568
O43739	O43739|CYH3	CYTH3	CYH3	FALSE	FALSE	FALSE	FALSE	FALSE	FALSE	TRUE	FALSE	FALSE	FALSE	FALSE	0	0	0	0	0	0	0	0	0	0	333.57	364.766	337.232	270.773	247.606	334.315	244.834	256.981	210.015	0	304.774	255.865	0	263.291	0	0	259.82	306.128	572.272	331.749	369.908	286.746	553.88	379.003	666.249
O43741	O43741|AAKB2	PRKAB2	AAKB2	FALSE	FALSE	FALSE	FALSE	FALSE	FALSE	TRUE	FALSE	TRUE	FALSE	FALSE	0	476.851	282.245	0	0	0	0	0	0	0	2072.06	1702.37	1732.51	1697.53	1333.75	2511.24	1381.5	3095.47	1655.98	2022.08	1844.85	1493.49	1569.05	1541.75	259.574	435.538	930.256	2055.59	2002.39	2073.92	2207.43	2006.77	0	0	0
O43745	O43745|CHP2	CHP2	CHP2	FALSE	FALSE	FALSE	FALSE	FALSE	FALSE	FALSE	FALSE	FALSE	FALSE	FALSE	0	0	0	0	0	0	0	0	0	0	253.243	386.978	466.809	380.414	371.32	485.409	371.583	786.131	0	361.886	290.025	382.3	406.054	395.991	0	0	0	394.816	447.081	429.82	332.752	0	0	577.66	529.623
O43747	O43747|AP1G1	AP1G1	AP1G1	TRUE	FALSE	FALSE	FALSE	FALSE	FALSE	TRUE	FALSE	FALSE	FALSE	FALSE	3184.53	2530.35	3134.07	3076.76	2991.38	3266.2	1855.37	4136.21	3966.31	4285.05	6352.23	7325.71	4798.81	5850.35	4117.29	7026.93	5682.58	4319.78	7268.24	2832.63	3941.34	5329.3	3039.17	2130.67	4070.6	5425.07	4790.75	7897.16	9019.83	10652.4	14755	12194.9	9987.05	6025.9	8256.46
O43752	O43752|STX6	STX6	STX6	TRUE	FALSE	FALSE	TRUE	FALSE	FALSE	TRUE	FALSE	FALSE	FALSE	FALSE	2315.86	1063.64	2875.45	1926.42	2662.01	1642.23	1939.89	4495.84	4501.64	6163.79	7135.28	2834.38	4414.51	2452.74	3695.47	3207	3318.2	3538.25	4202.51	5751.42	2651.83	2902.86	3272.12	3735.27	919.885	951.434	352.664	5814	5203.96	4900.12	5738.86	4227.3	558.322	659.6	0
O43759	O43759|SNG1	SYNGR1	SNG1	FALSE	FALSE	FALSE	FALSE	FALSE	FALSE	TRUE	FALSE	FALSE	FALSE	FALSE	425.542	500.714	415.996	488.008	388.42	323.458	388.17	660.251	560.216	555.522	194.305	469.903	293.411	325.833	547.875	546.215	348.135	415.518	489.118	352.993	532.076	493.169	406.001	381.989	342.523	294.134	276.377	442.782	492.589	557.667	602.192	552.956	567.289	825.619	765.766
O43760	O43760|SNG2	SYNGR2	SNG2	FALSE	FALSE	FALSE	FALSE	FALSE	FALSE	TRUE	FALSE	FALSE	FALSE	FALSE	0	0	0	0	0	0	0	0	0	0	0	0	0	0	0	0	0	0	0	0	0	0	0	0	0	0	0	0	0	0	0	0	0	0	0
O43765	O43765|SGTA	SGTA	SGTA	TRUE	FALSE	FALSE	FALSE	FALSE	FALSE	TRUE	FALSE	FALSE	FALSE	FALSE	7122.74	5386.31	5384.83	8444.51	7932.8	3639.99	4356.39	10919.2	3949.07	6678.65	461.225	785.534	802.681	342.807	933.425	624.945	1087.44	806.419	1018.34	632.285	872.385	959.443	783.318	183.238	0	0	0	1199.21	311.22	1344.21	443.915	305.863	4562.94	2360.45	1473.11
O43766	O43766|LIAS	LIAS	LIAS	FALSE	FALSE	FALSE	FALSE	FALSE	FALSE	TRUE	FALSE	FALSE	FALSE	FALSE	0	0	0	0	0	0	0	0	0	0	0	0	0	0	0	0	0	0	0	0	0	0	0	0	0	0	0	0	0	0	0	0	0	256.118	0
O43768	O43768|ENSA	ENSA	ENSA	TRUE	FALSE	FALSE	FALSE	FALSE	FALSE	TRUE	FALSE	FALSE	FALSE	FALSE	7260.72	4716.77	3526.21	4504.85	6425.25	3401.04	2430.03	10749.4	4166.88	4231.08	2390.93	1660.13	1484.67	1025.12	2396.97	4401.65	1367.54	1708.06	357.705	907.16	460.006	0	726.109	881.494	0	0	375.085	5237.95	5576.46	3571.27	3998.15	1503.85	2489.92	2825.78	3723.44
O43772	O43772|MCAT	SLC25A20	MCAT	TRUE	FALSE	FALSE	FALSE	FALSE	FALSE	TRUE	FALSE	TRUE	FALSE	FALSE	473.232	756.266	642.413	367.116	751.018	771.663	529.587	0	0	0	0	813.798	1248.21	557.057	601.081	532.166	318.784	883.696	1108.01	300.178	635.366	1122.01	0	368.981	0	0	0	322.529	1386.98	1130.24	1602.23	1066.52	1573.27	1562.72	1195.13
O43776	O43776|SYNC	NARS	SYNC	TRUE	FALSE	FALSE	FALSE	FALSE	FALSE	TRUE	FALSE	FALSE	FALSE	FALSE	23461.5	4001.06	16906.8	11795	15867.5	6306.17	9736.67	34370.1	1594.97	5701.12	8197.14	6066.07	18235.3	5658.78	12381.9	9287.58	6211.36	12542.6	3097.07	8421.55	5502.98	5548.23	6824.31	5623.78	3114.86	3542.9	2247.7	8210.77	7694.34	7466.34	11284.6	1639.58	20237.8	23140.8	15472.2
O43781	O43781|DYRK3	DYRK3	DYRK3	FALSE	FALSE	TRUE	FALSE	FALSE	FALSE	TRUE	FALSE	FALSE	FALSE	FALSE	0	0	0	0	0	0	0	0	0	0	0	0	0	0	0	0	0	0	0	0	0	0	0	0	0	0	0	0	0	0	0	0	0	0	0
O43790	O43790|KRT86	KRT86	KRT86	FALSE	FALSE	FALSE	FALSE	FALSE	FALSE	FALSE	FALSE	FALSE	FALSE	FALSE	0	0	0	0	0	0	0	0	0	0	0	0	0	0	0	0	0	0	0	0	0	0	0	0	0	0	0	0	0	0	0	0	0	0	0
O43791	O43791|SPOP	SPOP	SPOP	FALSE	FALSE	FALSE	FALSE	TRUE	TRUE	TRUE	FALSE	FALSE	FALSE	FALSE	0	0	0	0	0	0	0	0	0	0	0	0	0	0	0	0	0	0	0	0	0	0	0	0	0	0	0	0	0	0	0	0	0	0	0
O43795	O43795|MYO1B	MYO1B	MYO1B	TRUE	FALSE	FALSE	FALSE	FALSE	FALSE	FALSE	FALSE	FALSE	FALSE	FALSE	5057.6	2952.9	6705.06	7244.11	4121.99	6301.82	7723.29	7736.23	11863.4	8204.33	7153.11	11708.1	9371.61	7072.59	6943.7	12517.7	7159.15	8121.62	4449.72	4659.59	5531.34	7290.58	6458.95	4283.86	5885.59	3869.27	7436.46	12216.3	12186.1	14274	10705.9	4455.86	2063.26	4079.12	2227.91
O43805	O43805|SSNA1	SSNA1	SSNA1	TRUE	FALSE	FALSE	FALSE	FALSE	FALSE	TRUE	FALSE	FALSE	FALSE	FALSE	1128.2	917.64	777.468	409.59	591.888	357.503	799.02	1086.2	4148.5	5053.17	2740.14	2378.83	1393.79	987.477	2208.37	3068.36	2412.65	2065.04	1571.88	1787.51	2140.17	2078.73	1937.89	827.648	3069.59	1674.06	2061.72	4553.65	2895.39	2281.12	4861.65	5614.7	635.114	601.746	771.043
O43808	O43808|PM34	SLC25A17	PM34	TRUE	FALSE	FALSE	FALSE	FALSE	FALSE	TRUE	FALSE	FALSE	FALSE	FALSE	1081.2	428.266	846.268	599.625	508.851	438.366	303.541	796.012	176.465	1128.79	1600.61	1165.48	348.026	1469.74	476.377	0	948.141	1911.39	844.216	411.925	0	0	513.608	0	360.093	551.629	339.143	2131.8	1134.44	952.197	1303.56	206.202	0	475.337	416.401
O43809	O43809|CPSF5	NUDT21	CPSF5	TRUE	FALSE	FALSE	FALSE	FALSE	FALSE	TRUE	FALSE	FALSE	FALSE	FALSE	9532.76	7554.58	10678.7	9261.35	8662.66	9279.99	8447.4	15870.9	1175.09	2839.35	11330.1	8120.81	44374.8	20744.1	36890.3	7047.86	10234.8	7688.98	2423.33	11008.7	7824.57	8780.37	9001.35	18788.4	3927.1	3384.73	2113.15	15524.1	3488.19	4737.09	20526	1735.09	7430.26	4471.53	4466.34
O43813	O43813|LANC1	LANCL1	LANC1	TRUE	FALSE	FALSE	FALSE	FALSE	FALSE	TRUE	FALSE	FALSE	FALSE	FALSE	1379.77	2575.68	1615.13	245.03	3305.57	2769.82	2626.81	2919	488.924	541.994	1675.23	1648.03	1835.7	1137.81	1238.05	2670.62	2671.97	2369.59	1674.11	1986.95	2122.46	2943.95	2467.2	2704.13	969.459	2687.24	2787.92	2664.61	2285.92	2132.24	572.877	1544.37	1571.98	1455.97	484.306
O43815	O43815|STRN	STRN	STRN	TRUE	FALSE	FALSE	FALSE	FALSE	FALSE	TRUE	FALSE	FALSE	FALSE	FALSE	3614.24	3369.61	3245.37	4081.61	4608.1	3372.63	2382.33	6067.35	2001.38	3424.86	3464.99	2846.42	3798.72	3321.23	3255.44	4427.66	2732.59	3372.93	2123.95	3260.68	4414.87	3643.89	4548.96	4073.23	3350.1	3974.92	4096.6	3542.37	4442.81	3927.28	3694.25	4158.38	1658.7	4308.82	6381.11
O43818	O43818|U3IP2	RRP9	U3IP2	TRUE	FALSE	FALSE	FALSE	FALSE	FALSE	TRUE	FALSE	FALSE	FALSE	FALSE	971.794	946.511	2261.17	2031.72	1170.96	1644.2	1559.18	2597.34	4344.71	1727.03	5885.83	3207.53	5409.27	4898.24	5266.53	6217.74	5429.61	5675.1	5055.86	3241.47	4545.91	4239.5	3950.76	2955.47	6087.8	10067.6	5046.49	8010.97	9757.09	5432.63	5064.7	3541.22	617.053	0	0
O43819	O43819|SCO2	SCO2	SCO2	FALSE	FALSE	FALSE	TRUE	FALSE	FALSE	TRUE	FALSE	FALSE	FALSE	FALSE	1318.87	1185.45	1320.79	1253.87	1336.95	1555.62	1069.77	2006.37	1534.2	1989.92	1096.01	884.496	1016.63	847.91	899.099	979.845	628.662	1106.27	783.43	805.486	604.536	979.018	639.034	479.967	1060.08	894.645	1091.53	1161.84	889.46	1089.89	1059.71	771.544	479.982	562.561	577.783
O43822	O43822|CF410	CFAP410	CF410	FALSE	FALSE	FALSE	FALSE	FALSE	FALSE	TRUE	FALSE	FALSE	FALSE	FALSE	316.766	393.233	350.094	261.58	371.191	394.224	360.517	537.548	460.372	470.733	821.71	1013.6	0	590.849	1044.78	323.081	952.834	1434.48	382.126	1719.75	872.878	873.947	918.411	760.434	1208.06	379.493	807.599	1016.68	1220.11	1390.1	829.201	1145.32	210.881	474.714	0
O43823	O43823|AKAP8	AKAP8	AKAP8	TRUE	FALSE	FALSE	FALSE	FALSE	FALSE	TRUE	FALSE	FALSE	FALSE	FALSE	5671.88	4116.47	4649.54	5784.78	6325.39	3382.14	4043.75	5721.38	4056.5	4562.48	2160.33	5547.84	5415.14	4494.33	5405.78	3042.49	4981.88	2833.97	5077.28	1958.16	2692.26	2435.82	3552.63	2848.77	1227.62	2628.93	4702.36	3506.01	3911.72	5427.53	6525.43	1282.08	1141.14	2431.94	4000.07
O43824	O43824|GTPB6	GTPBP6	GTPB6	TRUE	FALSE	FALSE	FALSE	FALSE	FALSE	FALSE	FALSE	FALSE	FALSE	FALSE	1819.2	1974	1369.93	1740.29	1615.03	1235.22	1677.25	2108.92	1277.89	1177.94	1935.84	2157.36	5615.44	1847.21	2121.76	1683.92	2043.18	1861.61	1291.47	2183.74	2555.89	2071.53	1912.73	1528.96	1647.69	1875.46	1746.11	3127.63	2675.83	2539.85	2287.56	1968.67	2999.8	2334.73	4266.22
O43826	O43826|G6PT1	SLC37A4	G6PT1	FALSE	FALSE	FALSE	FALSE	FALSE	FALSE	TRUE	FALSE	FALSE	FALSE	FALSE	375.048	363.252	322.348	387.552	424.546	389.276	367.055	552.197	471.515	474.738	0	0	0	0	0	0	0	0	0	0	0	0	0	0	0	0	0	0	0	0	0	0	0	0	0
O43829	O43829|ZBT14	ZBTB14	ZBT14	FALSE	FALSE	FALSE	FALSE	FALSE	FALSE	TRUE	TRUE	FALSE	FALSE	FALSE	0	574.995	0	811.033	441.634	0	225.85	593.202	0	0	0	0	0	0	0	0	0	0	0	0	0	0	0	0	0	0	0	0	0	0	0	0	164.577	0	0
O43837	O43837|IDH3B	IDH3B	IDH3B	TRUE	FALSE	FALSE	FALSE	FALSE	FALSE	TRUE	FALSE	TRUE	FALSE	FALSE	7313.11	2081.78	7395.07	3671.85	2745.35	3305.01	5529.97	4813.06	2400.64	1893.8	7485.9	11115.5	3512.63	5314.74	7748.15	5819.48	11176.1	6352.86	1041.4	3294.76	5333.14	6322.04	4036.66	3672.85	5137.98	4542.19	4878.05	9453.05	8884.98	7770.87	9622.43	4334.41	7126.71	4328.29	6520.75
O43847	O43847|NRDC	NRDC	NRDC	TRUE	FALSE	FALSE	FALSE	FALSE	FALSE	TRUE	FALSE	FALSE	FALSE	FALSE	3697.27	2341.22	1337.22	3060.89	2278.33	2323.53	2879.09	6882.93	3995.12	4510.64	2219.87	4218.03	1558.02	2392.13	3062.2	3224.54	2885.94	4332.85	7865.85	2456.73	3355.05	3064.54	2291.77	2726.24	1192.4	1088.85	2909.22	5016.51	3253.84	3482.98	4078.18	3297.39	3618.87	3837.48	2733.34
O43852	O43852|CALU	CALU	CALU	TRUE	FALSE	FALSE	FALSE	FALSE	FALSE	TRUE	FALSE	FALSE	FALSE	FALSE	3212.65	5150.73	5548.6	3515.22	4906.81	4780.52	4803.47	12797.1	7470.59	8123.41	7124.59	9551.06	5088.19	3601.74	1808.84	5335.06	4720.99	4786.4	1524.68	3866.76	3211.9	6562.34	3396.47	6121.66	4345.26	6054.22	1900.15	7623.18	6632.1	9116.02	6081.6	5053.75	4202.21	16333.5	30996.6
O43854	O43854|EDIL3	EDIL3	EDIL3	FALSE	FALSE	FALSE	FALSE	FALSE	FALSE	FALSE	FALSE	FALSE	FALSE	FALSE	0	0	0	0	0	0	0	0	0	0	0	0	0	0	0	0	0	0	0	0	0	0	0	0	0	0	0	0	0	0	0	0	776.784	2117.8	1901.22
O43861	O43861|ATP9B	ATP9B	ATP9B	FALSE	FALSE	FALSE	FALSE	FALSE	FALSE	TRUE	FALSE	FALSE	FALSE	FALSE	307.784	231.247	356.787	419.166	336.174	273.929	329.247	2131.82	375.887	461.964	0	0	0	0	0	0	0	0	0	0	0	0	0	0	0	0	0	0	0	0	0	0	228.862	319.372	400.981
O43865	O43865|SAHH2	AHCYL1	SAHH2	TRUE	FALSE	FALSE	FALSE	FALSE	FALSE	TRUE	FALSE	FALSE	FALSE	FALSE	1617.79	1223.35	2318.57	1520.16	1325.56	961.724	853.265	3821.18	911.733	1698.27	943.227	1552.4	1528.5	2043.64	1102.91	1941.04	1055.86	1359.64	1623.69	1725.43	1850.3	1160.42	1087.84	1220	1758.03	1679.21	3291.07	2097.07	1937.1	1647.48	1048.11	2534.71	1417.12	2318.64	2283.02
O43868	O43868|S28A2	SLC28A2	S28A2	FALSE	FALSE	FALSE	FALSE	FALSE	FALSE	FALSE	FALSE	FALSE	FALSE	FALSE	0	0	0	0	0	0	0	0	0	0	0	0	0	0	0	0	0	0	0	0	0	0	0	0	0	0	0	0	0	0	0	0	0	0	0
O43889	O43889|CREB3	CREB3	CREB3	FALSE	FALSE	FALSE	TRUE	FALSE	FALSE	TRUE	TRUE	FALSE	FALSE	FALSE	698.514	977.119	599.581	396.942	909.588	488.276	1090.59	381.214	462.453	774.391	0	0	0	0	0	0	0	0	0	0	0	0	0	0	0	0	0	0	0	0	0	0	0	0	0
O43895	O43895|XPP2	XPNPEP2	XPP2	FALSE	FALSE	FALSE	FALSE	FALSE	FALSE	FALSE	FALSE	FALSE	FALSE	FALSE	0	0	0	0	0	0	0	0	0	0	815.043	2101.22	0	549.025	486.47	876.79	1810.77	2124.14	934.118	427.756	439.62	890.664	1917.9	622.363	628.57	426.203	3301.03	1260.13	908.881	2733.49	635.873	696.647	0	0	0
O43896	O43896|KIF1C	KIF1C	KIF1C	FALSE	FALSE	FALSE	FALSE	FALSE	FALSE	TRUE	FALSE	FALSE	FALSE	FALSE	184.178	416.449	322.227	762.372	371.61	349.818	293.571	502.789	0	379.793	406.966	289.685	740.656	588.54	598.012	444.445	620.567	613.187	669.009	502.454	674.834	641.905	652.039	235.5	459.653	0	412.176	813.089	651.962	726.258	744.287	440.962	1306.49	1394.78	1657.44
O43897	O43897|TLL1	TLL1	TLL1	FALSE	FALSE	FALSE	FALSE	FALSE	FALSE	FALSE	FALSE	FALSE	FALSE	FALSE	0	0	0	0	0	0	0	0	0	0	704.378	528.014	301.143	528.367	326.798	552.459	487.592	520.913	551.931	906.082	951.943	481.784	542.967	666.013	590.873	447.526	783.746	1044.26	669.12	573.317	231.888	1398.16	0	0	0
O43900	O43900|PRIC3	PRICKLE3	PRIC3	FALSE	FALSE	FALSE	FALSE	FALSE	FALSE	TRUE	FALSE	FALSE	FALSE	FALSE	0	0	0	0	0	0	0	0	0	0	0	0	0	0	0	0	0	0	0	0	0	0	0	0	0	0	0	0	0	0	0	0	544.117	625.366	730.057
O43903	O43903|GAS2	GAS2	GAS2	FALSE	FALSE	FALSE	FALSE	FALSE	FALSE	FALSE	FALSE	FALSE	FALSE	FALSE	0	0	0	0	0	0	0	0	0	0	0	0	0	0	0	0	0	0	0	0	0	0	0	0	0	0	0	0	0	0	0	0	0	0	0
O43909	O43909|EXTL3	EXTL3	EXTL3	FALSE	FALSE	FALSE	TRUE	FALSE	FALSE	TRUE	FALSE	FALSE	FALSE	FALSE	0	215.927	304.321	225.178	174.391	327.099	305.426	362.221	344.615	401.698	181.819	0	509.317	294.179	416.217	0	505.924	263.511	0	341.338	0	348.032	0	250.458	0	0	0	0	0	228.845	326.378	0	0	1602.59	0
O43913	O43913|ORC5	ORC5	ORC5	TRUE	FALSE	FALSE	FALSE	FALSE	FALSE	TRUE	FALSE	FALSE	FALSE	FALSE	981.798	987.899	907.758	531.027	908.465	684.174	953.666	1273.64	862.315	0	751.08	657.044	584.212	695.484	776.219	899.065	791.18	877.148	152.21	371.475	707.306	649.197	533.342	495.183	593.73	827.818	638.767	539.335	840.528	644.147	744.854	903.276	1387.27	1542.78	2454.55
O43914	O43914|TYOBP	TYROBP	TYOBP	TRUE	FALSE	FALSE	TRUE	FALSE	FALSE	TRUE	FALSE	FALSE	FALSE	FALSE	5710.89	4630.15	1660.16	2003.17	1171.52	7125.22	968.53	1802.21	770.89	7874.05	1387.19	1825.6	5144.43	1590.23	6998.64	2512.53	1209.59	1472.37	4277.68	2744.36	2999.76	3777.05	1773.66	3838.12	890.708	1148.61	1351.2	2079.77	2881.83	2457	4056.56	2405.12	8036.1	3100.73	9235.3
O43918	O43918|AIRE	AIRE	AIRE	FALSE	FALSE	FALSE	FALSE	FALSE	FALSE	FALSE	TRUE	FALSE	FALSE	FALSE	0	0	0	0	0	0	0	0	0	0	0	0	0	0	0	0	0	0	0	0	0	0	0	0	0	0	0	0	0	0	0	0	0	0	0
O43920	O43920|NDUS5	NDUFS5	NDUS5	TRUE	FALSE	FALSE	FALSE	FALSE	FALSE	TRUE	FALSE	TRUE	FALSE	FALSE	2936.32	4531.42	3212.74	1450.09	1126.76	610.168	707.207	3584.53	861.181	3928.35	789.434	682.379	4008.38	639.065	1787.06	1497.63	929.729	1196.23	524.205	1873.43	2471.8	1191.27	2475.13	1607.38	438.299	0	890.72	3411.74	3238.52	3033.37	2055.07	199.385	1488.8	1490.68	860.384
O43924	O43924|PDE6D	PDE6D	PDE6D	FALSE	FALSE	FALSE	FALSE	FALSE	FALSE	TRUE	FALSE	FALSE	FALSE	FALSE	3117.57	2709.19	752.864	1561.39	2800.34	2825.34	2034.1	5654.59	977.143	750.002	408.902	1108.55	1091.74	446.05	474.417	392.479	324.756	445.414	0	627.791	502.205	833.016	240.89	478.525	0	202.058	0	1047.25	1089.16	1662.3	1450.64	1665.68	596.572	902.758	2631.1
O43927	O43927|CXL13	CXCL13	CXL13	FALSE	FALSE	FALSE	FALSE	FALSE	FALSE	FALSE	FALSE	FALSE	FALSE	TRUE	0	0	0	0	0	0	0	0	0	0	0	239.217	970.337	371.328	248.998	0	293.231	256.324	335.897	301.463	294.812	293.63	270.77	265.635	0	0	0	604.453	559.819	447.484	480.579	3415.45	0	0	0
O43929	O43929|ORC4	ORC4	ORC4	TRUE	FALSE	FALSE	FALSE	FALSE	FALSE	TRUE	FALSE	FALSE	FALSE	FALSE	444.714	569.417	536.22	0	737.127	334.852	0	1242.98	0	0	603.651	690.312	761.919	380.647	1002.62	264.025	596.703	373.592	0	0	413.613	693.616	0	311.09	543.356	535.488	641.702	706.034	571.712	754.386	2114.25	0	0	781.345	1321.25
O43933	O43933|PEX1	PEX1	PEX1	TRUE	FALSE	FALSE	FALSE	FALSE	FALSE	TRUE	FALSE	FALSE	FALSE	FALSE	248.116	265.417	363.721	298.319	282.596	279.578	229.11	472.453	316.714	340.762	617.112	534.904	390.684	494.663	362.803	548.096	313.308	526.098	545.75	373.152	580.165	384.498	589.247	540.636	303.475	0	0	316.487	827.816	271.223	507.478	828.402	1202.95	1800.98	2135.5
O60216	O60216|RAD21	RAD21	RAD21	TRUE	FALSE	FALSE	FALSE	TRUE	TRUE	TRUE	FALSE	FALSE	FALSE	FALSE	9950.25	2534.39	3603.96	3965.37	3820.01	5424.29	2410.89	10733.5	10015	18647.6	3232.31	3604.54	4393.26	3958.49	3203.72	5123.04	6402.98	2189.2	1624.63	3513.3	5377.48	3616.48	3728.68	3633.45	3117.07	3236.93	3245.58	4693.75	2659.62	4022.12	3352.33	2467.58	5380.17	9630.08	5861.69
O60218	O60218|AK1BA	AKR1B10	AK1BA	TRUE	FALSE	FALSE	FALSE	FALSE	FALSE	FALSE	FALSE	TRUE	FALSE	FALSE	12112.4	2354.24	13952.4	37635.1	30977.7	2930.54	13104.9	7292.05	6011.98	5738.96	21667.5	4320.59	11770.4	2327.91	6130.33	29783.9	3960.98	1286.3	993.865	5116.86	15494.1	20305.4	2390.43	1283.35	1256.09	2237.21	1269.98	17181.2	10804.8	3873.78	3860.98	1869.36	2724.75	6744.63	2546.28
O60220	O60220|TIM8A	TIMM8A	TIM8A	TRUE	FALSE	FALSE	FALSE	FALSE	FALSE	TRUE	FALSE	FALSE	FALSE	FALSE	610.013	514.938	548.817	439.063	647.466	388.618	1537.34	2977.17	4946.86	5890.69	802.258	1254.71	2364.69	827.159	1806.03	2619.28	1267.62	1003.47	331.001	1614.2	1122.66	2731.94	2154.1	1704.57	1188.54	274.589	1314.87	2232.34	3553.23	4801.67	2476.81	1453.41	442.301	0	0
O60224	O60224|SSX4	SSX4	SSX4	FALSE	FALSE	FALSE	FALSE	FALSE	TRUE	FALSE	FALSE	FALSE	FALSE	FALSE	0	0	0	0	0	0	0	0	0	0	0	0	0	0	0	0	0	0	0	0	0	0	0	0	0	0	0	0	0	0	0	0	0	0	0
O60229	O60229|KALRN	KALRN	KALRN	FALSE	FALSE	FALSE	FALSE	FALSE	FALSE	FALSE	FALSE	FALSE	FALSE	FALSE	0	0	0	0	0	0	0	0	0	0	199.198	391.629	0	215.743	0	0	473.909	301.336	258.308	0	0	0	432.538	0	272.908	371.388	370.549	0	405.757	0	0	505.082	0	0	0
O60231	O60231|DHX16	DHX16	DHX16	TRUE	FALSE	FALSE	FALSE	FALSE	FALSE	TRUE	FALSE	FALSE	FALSE	FALSE	5035.26	3166.57	4294.75	1666.28	4764.55	3671.43	3431.55	7930.06	7640.8	9682.27	2494.1	3239.25	5523.97	2399.54	3338.69	3618.41	2845.64	2420.07	2076.88	2235.18	1977.87	2151.13	5251.41	1699.18	1351.17	1688.63	5156.53	4334.95	4502.16	6672.21	5370.28	5523.14	3469.41	8938.55	6349.59
O60232	O60232|ZNRD2	ZNRD2	ZNRD2	FALSE	FALSE	FALSE	FALSE	FALSE	FALSE	TRUE	FALSE	FALSE	FALSE	FALSE	617.089	1003.82	1020.84	465.528	654.73	625.282	354.187	2686.91	2279.12	2356.93	572.691	621.216	0	703.04	1096.54	434.588	1457.85	1009.38	425.978	451.399	440.146	537.992	0	599.652	816.643	636.602	691.654	1278.7	1464.47	2076.05	1611	622.453	853.993	0	0
O60234	O60234|GMFG	GMFG	GMFG	TRUE	FALSE	FALSE	FALSE	FALSE	FALSE	TRUE	FALSE	FALSE	FALSE	FALSE	1518.78	651.981	1129.32	623.2	1189.17	628.355	691.601	3472.05	4969.72	13361.3	188.773	144.981	192.711	177.398	150.226	204.137	143.687	163.666	194.537	187.842	212.517	155.721	238.672	146.764	325.318	0	313.569	236.529	228.09	187.158	232.378	177.356	3341.79	5737.2	6578.45
O60235	O60235|TM11D	TMPRSS11D	TM11D	TRUE	FALSE	FALSE	TRUE	FALSE	FALSE	FALSE	FALSE	FALSE	FALSE	FALSE	10590.6	1157.89	1241.53	1233.74	3201.8	742.934	3707.48	1683.44	2073.46	3115.35	968.319	416.59	0	282.949	0	386.258	360.86	349.607	0	0	0	702.16	487.366	355.896	683.354	725.801	433.116	1432	835.768	2235.66	679.078	233.305	1138.75	2107.64	2084.1
O60237	O60237|MYPT2	PPP1R12B	MYPT2	TRUE	FALSE	FALSE	FALSE	FALSE	FALSE	TRUE	FALSE	FALSE	FALSE	FALSE	1517.33	1904.2	639.678	1427.37	928.969	681.322	832.621	1881.58	1980.73	1158.25	451.255	507.469	643.965	412.19	417.14	584.002	460.054	627.615	536.728	555.114	524.527	569.46	181.825	542.99	0	0	0	764.769	625.355	586.658	467.394	673.773	1390.93	2633.06	3114.44
O60238	O60238|BNI3L	BNIP3L	BNI3L	FALSE	FALSE	FALSE	TRUE	FALSE	FALSE	TRUE	FALSE	FALSE	FALSE	FALSE	0	0	0	0	0	0	0	0	0	0	217.912	261.316	0	300.964	377.73	0	253.58	188.121	220.821	238.541	248.301	254.198	222.409	290.294	310.059	280.735	0	236.084	245.774	319.038	202.626	0	1784.45	3712.77	1406.3
O60239	O60239|3BP5	SH3BP5	3BP5	FALSE	FALSE	FALSE	FALSE	FALSE	FALSE	TRUE	FALSE	FALSE	FALSE	FALSE	0	0	0	0	0	0	0	0	0	0	0	0	0	0	0	0	0	0	0	0	0	0	0	0	0	0	0	0	0	0	0	0	0	0	0
O60240	O60240|PLIN1	PLIN1	PLIN1	FALSE	FALSE	FALSE	FALSE	FALSE	FALSE	FALSE	FALSE	FALSE	FALSE	FALSE	353.81	520.079	407.581	472.666	507.333	465.608	581.011	676.629	586.915	601.146	233.954	232.874	0	139.768	240.787	291.601	945.626	198.805	511.718	245.68	213.976	246.948	276.988	226.564	208.607	325.061	300.349	302.485	292.15	268.563	261.84	245.443	1454.2	2512.94	2450.89
O60241	O60241|AGRB2	ADGRB2	AGRB2	FALSE	FALSE	FALSE	FALSE	FALSE	FALSE	FALSE	FALSE	FALSE	FALSE	FALSE	0	0	0	0	0	0	0	0	0	0	0	0	0	0	0	0	0	0	0	0	0	0	0	0	0	0	0	0	0	0	0	0	0	0	0
O60242	O60242|AGRB3	ADGRB3	AGRB3	FALSE	FALSE	FALSE	FALSE	FALSE	FALSE	FALSE	FALSE	FALSE	FALSE	FALSE	0	0	0	0	0	0	0	0	0	0	0	0	0	0	0	0	0	0	0	0	0	0	0	0	0	0	0	0	0	0	0	0	0	0	0
O60243	O60243|H6ST1	HS6ST1	H6ST1	FALSE	FALSE	FALSE	TRUE	FALSE	FALSE	TRUE	FALSE	FALSE	FALSE	FALSE	0	0	0	0	0	0	0	0	0	0	0	0	0	0	0	0	0	0	0	0	0	0	0	0	0	0	0	0	0	0	0	0	0	0	0
O60244	O60244|MED14	MED14	MED14	TRUE	FALSE	FALSE	FALSE	FALSE	FALSE	TRUE	FALSE	FALSE	FALSE	FALSE	1287.19	952.091	1112.99	1122.22	1223.14	1092.76	1019.51	1591.29	1331.68	1640.27	344.705	383.639	541.107	406.372	415.606	468.974	276.991	352.325	412.251	430.044	389.194	444.779	373.642	380.539	0	0	0	551.061	440.656	716.58	574.305	500.025	1469.48	985.87	1694.77
O60245	O60245|PCDH7	PCDH7	PCDH7	TRUE	FALSE	FALSE	TRUE	FALSE	FALSE	FALSE	FALSE	FALSE	FALSE	FALSE	2059.41	1857.29	1511.97	1417.74	1930.49	1456.94	1714.87	925.625	792.873	1091.39	1314.02	2089.44	3583.87	2920.31	2708.39	3063.57	2323.75	2497.54	2398.74	1356.02	1646.33	2929.34	2090.63	2416.36	589.408	566.49	763.049	3090.74	3627.29	3772.08	3550.56	1545.72	1477.99	2053.8	1916.19
O60248	O60248|SOX15	SOX15	SOX15	FALSE	FALSE	FALSE	FALSE	FALSE	FALSE	FALSE	TRUE	FALSE	FALSE	FALSE	2202.66	410.034	494.518	917.632	539.985	307.958	721.2	536.562	14454.9	3638.43	0	0	0	0	0	0	0	0	0	0	0	0	0	0	0	0	0	0	0	0	0	0	0	0	0
O60256	O60256|KPRB	PRPSAP2	KPRB	TRUE	FALSE	FALSE	FALSE	FALSE	FALSE	TRUE	FALSE	FALSE	FALSE	FALSE	4494.36	3903.75	5120.25	5027.78	4056.28	1674.98	2064.56	7017.94	0	364.035	4556	4734.01	4777.62	3973.71	4105.27	3011.52	4440.01	4313.59	1220.99	4046.48	4859.3	4523.84	4187.8	2669.43	4760.43	4858.21	3425.34	5849.13	5884.55	5028.8	6429.95	2490.83	5939.26	7018.84	10305.1
O60259	O60259|KLK8	KLK8	KLK8	FALSE	FALSE	FALSE	FALSE	FALSE	FALSE	FALSE	FALSE	FALSE	FALSE	FALSE	0	0	0	0	0	0	0	0	0	0	0	405.499	0	410.78	0	474.464	344.615	463.422	342.167	371.902	0	387.385	0	0	0	0	193.342	0	0	0	0	197.311	0	0	0
O60262	O60262|GBG7	GNG7	GBG7	FALSE	FALSE	FALSE	FALSE	FALSE	FALSE	FALSE	FALSE	FALSE	FALSE	FALSE	0	0	0	0	0	0	0	0	0	0	0	0	0	0	0	0	0	0	0	0	0	0	0	0	0	0	0	0	0	0	0	0	0	0	0
O60264	O60264|SMCA5	SMARCA5	SMCA5	TRUE	FALSE	FALSE	FALSE	FALSE	FALSE	TRUE	TRUE	FALSE	FALSE	FALSE	5887.37	1800.49	2213.02	2398.22	3715.42	4059.7	3425.26	5614.78	6460.27	5259.11	3548.27	4786.7	5713.14	2990.57	4335.59	4368.49	4231.26	5290.59	6688.5	4730.02	6306.61	4575.59	5520.09	2170.65	3991.21	3088.45	2735.03	5024.37	5462.94	6121.82	5972.36	6994.91	3251.49	7351.61	5960.46
O60266	O60266|ADCY3	ADCY3	ADCY3	FALSE	FALSE	FALSE	FALSE	FALSE	FALSE	TRUE	FALSE	FALSE	FALSE	FALSE	0	0	0	0	0	0	0	0	0	0	0	0	0	0	0	0	0	0	0	0	0	0	0	0	0	0	0	0	0	0	0	0	0	0	0
O60268	O60268|K0513	KIAA0513	K0513	FALSE	FALSE	FALSE	FALSE	FALSE	FALSE	TRUE	FALSE	FALSE	FALSE	FALSE	564.599	843.19	619.142	965.681	1043.16	699.388	740.756	1268.5	912.848	1143.8	0	0	0	0	0	0	0	0	0	0	0	0	0	0	0	0	0	0	0	0	0	0	0	0	0
O60269	O60269|GRIN2	GPRIN2	GRIN2	FALSE	FALSE	FALSE	FALSE	FALSE	FALSE	FALSE	FALSE	FALSE	FALSE	FALSE	0	0	0	0	0	0	0	0	0	0	183.741	0	542.971	0	0	305.67	147.029	440.511	409.496	0	0	0	144.619	391.6	0	0	0	0	0	0	0	367.762	0	241.917	324.695
O60271	O60271|JIP4	SPAG9	JIP4	TRUE	FALSE	FALSE	FALSE	FALSE	FALSE	TRUE	FALSE	FALSE	FALSE	FALSE	5206.32	5873.38	3362.09	5998.34	4498.14	5160.65	4055.53	4209.56	6906.12	4895.67	3170.6	3499.16	3318.9	2165.92	2756.07	2477.35	4388.38	3867.77	2125.48	3222.53	2728.58	2525.82	3308.79	2200.02	2496.41	3374.07	1947.91	2365.52	2404.67	2114.22	3387.95	2256.26	4280.32	5882.07	4581.62
O60279	O60279|SUSD5	SUSD5	SUSD5	FALSE	FALSE	FALSE	TRUE	FALSE	FALSE	FALSE	FALSE	FALSE	FALSE	FALSE	0	0	0	0	0	0	0	0	0	0	0	0	0	0	0	0	0	0	0	0	0	0	0	0	0	0	0	0	0	0	0	0	0	0	0
O60281	O60281|ZN292	ZNF292	ZN292	FALSE	FALSE	FALSE	FALSE	FALSE	FALSE	TRUE	FALSE	FALSE	FALSE	FALSE	0	0	0	0	0	0	0	0	0	0	0	0	0	0	0	0	0	0	0	0	0	0	0	0	0	0	0	0	0	0	0	0	0	0	0
O60282	O60282|KIF5C	KIF5C	KIF5C	FALSE	FALSE	FALSE	FALSE	FALSE	FALSE	FALSE	FALSE	FALSE	FALSE	FALSE	231.181	834.597	413.925	340.276	1188.65	270.046	214.94	504.42	0	0	1623.56	399.099	0	380.272	658.842	517.552	623.513	763.76	444.715	901.947	984.892	1015.46	232.92	0	213.768	0	4068.95	611.763	3166.07	509.183	628.317	715.034	0	0	0
O60284	O60284|ST18	ST18	ST18	FALSE	FALSE	FALSE	FALSE	FALSE	FALSE	FALSE	TRUE	FALSE	FALSE	FALSE	459.266	267.769	407.271	392.436	467.126	705.618	295.948	441.548	629.838	753.823	0	0	0	0	0	0	0	0	0	0	0	0	0	0	0	0	0	0	0	0	0	0	1040.41	0	0
O60285	O60285|NUAK1	NUAK1	NUAK1	FALSE	FALSE	TRUE	FALSE	FALSE	FALSE	FALSE	FALSE	TRUE	FALSE	FALSE	0	0	0	0	0	0	0	0	0	0	0	0	0	0	0	0	0	0	0	0	0	0	0	0	0	0	0	0	0	0	0	0	0	0	0
O60287	O60287|NPA1P	URB1	NPA1P	FALSE	FALSE	FALSE	FALSE	FALSE	FALSE	TRUE	FALSE	FALSE	FALSE	FALSE	1769.84	1831.8	1486.6	1429.94	2692.61	1845.89	1535.68	2883.31	1703.97	2421.62	1538.89	639.956	435.258	811.964	831.306	891.728	1147.98	1284.35	0	1985.11	1067.72	685.062	1072.49	864.982	561.909	788.782	622.513	1187.43	979.583	1285.71	1639.39	933.9	472.89	972.411	883.39
O60290	O60290|ZN862	ZNF862	ZN862	FALSE	FALSE	FALSE	FALSE	FALSE	FALSE	TRUE	FALSE	FALSE	FALSE	FALSE	0	0	0	0	0	0	0	0	0	0	0	0	0	0	0	0	0	0	0	0	0	0	0	0	0	0	0	0	0	0	0	0	0	0	0
O60291	O60291|MGRN1	MGRN1	MGRN1	FALSE	FALSE	FALSE	FALSE	FALSE	FALSE	TRUE	FALSE	FALSE	FALSE	FALSE	0	0	0	0	0	0	0	0	0	0	710.921	670.549	1091.81	891.95	774.184	1132.55	640.203	904.411	777.188	607.546	851.201	807.467	744.995	754.15	694.284	962.461	658.489	988.725	941.855	811.609	877.921	1099.48	331.456	265.239	355.546
O60292	O60292|SI1L3	SIPA1L3	SI1L3	TRUE	FALSE	FALSE	FALSE	FALSE	FALSE	TRUE	FALSE	FALSE	FALSE	FALSE	2166.65	1756.86	1787.13	1578.97	2403.28	1829.61	1952.58	2834.97	2387.04	3028.81	455.988	683.178	478.955	1407.35	844.565	390.993	382.507	648.332	723.669	272.407	487.108	446.348	394.098	794.503	0	617.132	141.185	271.567	459.058	264.486	803.385	1198.46	2854.68	4908.95	8477
O60293	O60293|ZC3H1	ZFC3H1	ZC3H1	FALSE	FALSE	FALSE	FALSE	FALSE	FALSE	TRUE	FALSE	FALSE	FALSE	FALSE	1189.52	520.17	1409.72	1341.04	1188.23	931.872	1204.16	1739.09	915.014	1728.02	562.763	233.436	0	585.13	282.013	570.411	415.152	272.879	0	337.582	599.933	215.196	1075.96	575.66	128.113	0	236.022	622.753	512.693	554.37	606.358	0	1294.75	6323	4662.95
O60294	O60294|TYW4	LCMT2	TYW4	FALSE	FALSE	FALSE	FALSE	FALSE	FALSE	TRUE	FALSE	TRUE	FALSE	FALSE	0	0	0	0	0	0	0	0	0	0	1163.63	508.165	1682.34	372.993	233.149	1302.28	533.028	834.206	738.411	1136.51	621.709	1070.55	787.984	585.373	0	0	0	1094.15	1802.69	1690.27	1520.96	1144.2	0	0	0
O60299	O60299|LZTS3	LZTS3	LZTS3	FALSE	FALSE	FALSE	FALSE	FALSE	FALSE	FALSE	FALSE	FALSE	FALSE	FALSE	0	0	0	0	0	0	0	0	0	0	0	0	0	0	0	0	0	0	0	0	0	0	0	0	0	0	0	0	0	0	0	0	0	0	0
O60303	O60303|K0556	KIAA0556	K0556	FALSE	FALSE	FALSE	FALSE	FALSE	FALSE	TRUE	FALSE	FALSE	FALSE	FALSE	0	0	0	0	0	0	0	0	0	0	2015.27	1007.04	0	1114.47	1581.53	1112.38	917.158	196.398	1486.92	610.946	1057.88	677.892	477.533	1482.04	1675.71	14527.6	1708.97	2695.54	968.311	931.511	1052.63	410.432	0	0	0
O60306	O60306|AQR	AQR	AQR	TRUE	FALSE	FALSE	FALSE	FALSE	FALSE	TRUE	FALSE	FALSE	FALSE	FALSE	4532.19	1471.78	2546.92	4760.17	2896.17	3755.8	3427.44	5463.12	6307.72	5774.51	1051.49	1770.04	1200.12	2068.35	1503.83	2296.46	1518.17	1794.48	2709.88	2380.88	1677.34	2286.85	2593.21	1440.58	1554.73	1293.45	397.25	2580.42	2480.88	1843.59	2211.87	1690.14	6991.28	8827.05	3503.06
O60307	O60307|MAST3	MAST3	MAST3	FALSE	FALSE	FALSE	FALSE	FALSE	FALSE	FALSE	FALSE	FALSE	FALSE	FALSE	0	0	0	0	0	0	0	0	0	0	699.851	264.649	733.069	453.756	518.187	0	212.835	631.286	0	293.64	440.76	0	175.016	453.537	636.178	439.516	285.565	595.318	0	547.793	426.026	0	1744.19	2830.19	1440.83
O60308	O60308|CE104	CEP104	CE104	FALSE	FALSE	FALSE	FALSE	FALSE	FALSE	TRUE	FALSE	FALSE	FALSE	FALSE	0	0	0	0	0	0	0	0	0	0	0	0	0	0	0	0	0	0	0	0	0	0	0	0	0	0	0	0	0	0	0	0	0	258.878	9798.31
O60309	O60309|L37A3	LRRC37A3	L37A3	FALSE	FALSE	FALSE	TRUE	FALSE	FALSE	FALSE	FALSE	FALSE	FALSE	FALSE	0	499.307	0	0	327.757	0	0	634.221	0	0	0	0	0	0	0	0	0	0	0	0	0	0	0	283.555	438.378	203.08	0	0	0	0	0	0	0	0	0
O60312	O60312|AT10A	ATP10A	AT10A	FALSE	FALSE	FALSE	FALSE	FALSE	FALSE	FALSE	FALSE	FALSE	FALSE	FALSE	0	0	0	0	0	0	0	0	0	0	0	0	0	0	0	0	0	0	0	0	0	0	0	0	0	0	0	0	0	0	0	0	0	0	0
O60313	O60313|OPA1	OPA1	OPA1	TRUE	FALSE	FALSE	FALSE	FALSE	FALSE	TRUE	FALSE	FALSE	FALSE	FALSE	7931.31	5425.22	4330.7	5011.92	7568.6	4603.29	4247.59	6926.42	6077.25	7375.73	7074.93	8009.11	11107.6	4012.83	4710.02	4468.31	5877.47	5707.9	4603.42	3906.76	3813.15	3784.56	4365	4628.11	3185.69	4614.82	5929.16	8734.15	10745.5	8545.27	10001.2	3940.84	7144.51	5854.22	6097.67
O60315	O60315|ZEB2	ZEB2	ZEB2	FALSE	FALSE	FALSE	FALSE	FALSE	FALSE	TRUE	TRUE	FALSE	FALSE	FALSE	545.625	0	324.434	441.57	279.03	522.981	548.172	645.345	564.424	616.435	0	0	0	0	0	0	0	0	0	0	0	0	0	0	0	0	0	0	0	0	0	0	2621.05	1320.2	3850.07
O60318	O60318|GANP	MCM3AP	GANP	FALSE	FALSE	FALSE	FALSE	FALSE	FALSE	TRUE	FALSE	FALSE	FALSE	FALSE	1523.56	1274.18	1694.94	1606.48	2479.61	1293.24	1322.88	3244	2589.88	3171.06	1401.89	1108.93	2038.13	1592.37	1776.58	1021.72	1073.28	1277.06	901.361	1069.49	796.198	1323.12	476.759	1022.4	0	0	476.67	1228.04	877.399	1301.75	1311.68	1336.23	0	0	0
O60330	O60330|PCDGC	PCDHGA12	PCDGC	FALSE	FALSE	FALSE	TRUE	FALSE	FALSE	FALSE	FALSE	FALSE	FALSE	FALSE	0	0	0	0	0	0	0	0	0	0	0	0	0	0	0	0	0	0	0	0	0	0	0	0	0	0	0	0	0	0	0	0	0	0	0
O60331	O60331|PI51C	PIP5K1C	PI51C	TRUE	FALSE	FALSE	FALSE	FALSE	FALSE	TRUE	FALSE	FALSE	FALSE	FALSE	1282.71	1068.48	1299.75	1232.36	1269.23	1969.99	1137.89	1821.41	2351.96	2313.24	3072.39	3300.07	678.636	3248.26	6614.16	8044.49	2366.84	4096.63	4118.04	2977.5	3376.85	2176.03	2206.54	3204.13	1865.62	631.349	1127.12	9240.56	9360.14	4847.32	16423.7	13617.2	679.095	582.701	847.849
O60333	O60333|KIF1B	KIF1B	KIF1B	TRUE	FALSE	FALSE	FALSE	FALSE	FALSE	TRUE	FALSE	FALSE	FALSE	FALSE	2001.9	2529.77	1030.84	1409.94	2098.76	2330.32	1668.76	4572.56	2470.02	2613.4	1870.76	2010.44	2243.97	1694.7	1628.68	2061.96	1988.46	2253.99	1526.44	1272.08	948.212	1212.76	2024.71	1931.36	416.119	0	948.496	2387.19	1868.17	1864.82	1576.63	1237.81	754.308	1299.98	1440.09
O60336	O60336|MABP1	MAPKBP1	MABP1	FALSE	FALSE	FALSE	FALSE	FALSE	FALSE	TRUE	FALSE	FALSE	FALSE	FALSE	0	0	0	0	0	0	0	0	0	0	0	0	0	0	0	0	0	0	0	0	0	0	0	0	0	0	0	0	0	0	0	0	1142.53	1211.11	930.343
O60341	O60341|KDM1A	KDM1A	KDM1A	TRUE	FALSE	FALSE	FALSE	FALSE	FALSE	TRUE	TRUE	FALSE	FALSE	FALSE	5971.82	3667.44	4865.88	4088.94	3364.63	3171.96	2614.78	5923.26	1565.51	1431.17	2108.76	2087.46	3630.68	1544.38	1911.53	1621.79	2103.12	1950.78	1008.79	1506.69	1720.2	2419.79	765.048	2021.13	1956.09	1483.47	1855.46	3171.99	3149.8	3083.02	3234.36	1143.67	2694.61	9736.14	4334.22
O60343	O60343|TBCD4	TBC1D4	TBCD4	TRUE	FALSE	FALSE	FALSE	FALSE	FALSE	TRUE	FALSE	FALSE	FALSE	FALSE	1149.12	1398.54	1224.36	1227.3	1563.79	1466.12	1254.67	2049.39	2093.27	1282.97	4005.82	2125.88	5288.14	1717.18	4191.57	2240.8	2664.83	3085.27	1367.99	1990.36	2873.11	3392.2	2291.34	2065.95	1114.65	1799.08	1923.84	3919.53	3189.1	4112.81	6141.96	1798.64	2490.37	5567.05	3761.85
O60346	O60346|PHLP1	PHLPP1	PHLP1	FALSE	TRUE	FALSE	FALSE	TRUE	FALSE	FALSE	FALSE	FALSE	FALSE	FALSE	795.627	3568.49	521.647	685.876	0	631.494	819.322	574.339	607.296	943.649	0	1195.5	0	390.465	1878.76	661.533	0	509.509	334.009	0	610.427	1209.38	181.303	407.048	0	0	653.986	635.783	530.833	532.804	1152.92	610.705	883.644	3070.88	1468.87
O60347	O60347|TBC12	TBC1D12	TBC12	FALSE	FALSE	FALSE	FALSE	FALSE	FALSE	TRUE	FALSE	FALSE	FALSE	FALSE	0	2067.05	867.24	1126.35	2195.65	2854.5	860.186	806.173	667.648	1284.49	2536.33	1425.44	0	4403.22	5068.32	2054.18	2133.69	1363.77	0	619.729	2101.77	2185.9	795.047	2550.15	2783.39	1693.8	2996.64	271.592	1369.96	0	869.479	905.802	2192.33	3929.24	4554.04
O60353	O60353|FZD6	FZD6	FZD6	FALSE	FALSE	FALSE	FALSE	FALSE	FALSE	FALSE	FALSE	FALSE	TRUE	FALSE	582.249	167.936	1242.27	914.411	1017.04	449.125	458.795	1248.19	458.347	0	718.175	682.862	912.78	635.171	624.799	0	983.727	1648.26	0	312.377	1097.6	483.67	0	436.478	0	546.76	455.251	501.96	1139.69	250.458	976.253	0	2110.47	2976.93	2009.45
O60361	O60361|NDK8	NDK8	NDK8	TRUE	FALSE	FALSE	FALSE	FALSE	FALSE	FALSE	FALSE	FALSE	FALSE	FALSE	3417.24	1183.51	1477.53	2136.94	1536.51	1290.56	2022.61	5292.06	3178.11	1609.93	2609.82	2883.37	12978.7	3543.49	5703.33	7226.87	3769.01	3219.33	1676.92	3969.92	3252.76	4659.99	5947.39	3454.58	3635.91	2129.24	1891.1	6291.88	5810.98	7842.74	6987.42	3741.3	1198.36	2386.51	1959
O60381	O60381|HBP1	HBP1	HBP1	FALSE	FALSE	FALSE	FALSE	FALSE	FALSE	TRUE	TRUE	FALSE	FALSE	FALSE	552.826	506.518	671.345	370.721	343.542	424.396	546.787	964.793	696.25	808.689	0	0	0	0	0	0	0	0	0	0	0	0	0	0	0	0	0	0	0	0	0	0	391.938	464.011	523.632
O60391	O60391|NMD3B	GRIN3B	NMD3B	FALSE	FALSE	FALSE	FALSE	FALSE	FALSE	FALSE	FALSE	TRUE	FALSE	FALSE	0	0	0	0	0	0	0	0	0	0	0	0	0	0	0	0	0	0	0	0	0	0	0	0	0	0	0	0	0	0	0	0	0	0	0
O60393	O60393|NOBOX	NOBOX	NOBOX	FALSE	FALSE	FALSE	FALSE	FALSE	FALSE	FALSE	TRUE	FALSE	FALSE	FALSE	0	0	0	0	0	0	0	0	0	0	0	0	0	0	0	0	0	0	0	0	0	0	0	0	0	0	0	0	0	0	0	0	0	0	0
O60397	O60397|COX7S	COX7S	COX7S	FALSE	FALSE	FALSE	FALSE	FALSE	FALSE	FALSE	FALSE	FALSE	FALSE	FALSE	0	0	0	0	0	0	0	0	0	0	0	0	0	0	0	0	0	0	0	0	0	0	0	0	0	0	0	0	0	0	0	0	0	0	0
O60412	O60412|OR7C2	OR7C2	OR7C2	FALSE	FALSE	FALSE	FALSE	FALSE	FALSE	FALSE	FALSE	FALSE	FALSE	FALSE	474.971	390.7	649.618	523.736	692.543	620.794	390.892	413.467	910.742	652.06	0	0	0	0	0	0	0	0	0	0	0	0	0	0	0	0	0	0	0	0	0	0	0	0	0
O60423	O60423|AT8B3	ATP8B3	AT8B3	FALSE	FALSE	FALSE	FALSE	FALSE	FALSE	FALSE	FALSE	FALSE	FALSE	FALSE	0	0	0	0	0	0	0	0	0	0	0	0	0	0	0	0	0	0	0	0	0	0	0	0	0	0	0	0	0	0	0	0	0	0	0
O60427	O60427|FADS1	FADS1	FADS1	FALSE	FALSE	FALSE	FALSE	FALSE	FALSE	TRUE	FALSE	FALSE	FALSE	FALSE	308.289	413.109	564.616	598.887	657.836	675.46	362.093	0	613.654	644.347	0	0	0	0	0	0	0	0	0	0	0	0	0	0	0	0	0	0	0	0	0	0	0	0	0
O60431	O60431|OR1I1	OR1I1	OR1I1	FALSE	FALSE	FALSE	FALSE	FALSE	FALSE	FALSE	FALSE	FALSE	FALSE	FALSE	0	0	0	0	0	0	0	0	0	0	0	0	0	0	0	0	0	0	0	0	0	0	0	0	0	0	0	0	0	0	0	0	0	0	0
O60437	O60437|PEPL	PPL	PEPL	TRUE	FALSE	FALSE	FALSE	FALSE	FALSE	FALSE	FALSE	FALSE	FALSE	FALSE	6186.18	5030.54	3746.82	6796.26	8933.92	3378.3	5698.85	8426.44	9677.08	12533.3	13245.8	8318.88	8488.56	8502.44	6464.72	3876.93	6900.8	6408.37	3555.33	5332.49	6770.36	5113.93	9722.32	5442.68	5160.26	8253.17	4539.89	9502.02	6193.15	8093.75	9984.43	3042.29	7738.98	4358.97	9495.06
O60443	O60443|GSDME	GSDME	GSDME	TRUE	FALSE	FALSE	FALSE	FALSE	FALSE	FALSE	FALSE	FALSE	FALSE	FALSE	4107.92	7151.96	2573.32	4900.3	2947.17	3707.95	7568.05	4432.28	3974.28	5420.69	4585.03	5781.67	7278.91	5980.19	3600.41	3388.85	4602.61	4075.86	3580.3	5582.68	7740.96	5985.16	4458.79	3896.6	5433.18	4966.59	2481.35	5252.96	6743.76	6224	5957.23	4902.28	7619.53	3263.51	6528.12
O60447	O60447|EVI5	EVI5	EVI5	FALSE	FALSE	FALSE	FALSE	FALSE	FALSE	TRUE	FALSE	FALSE	FALSE	FALSE	0	0	0	0	0	0	0	0	0	0	0	0	0	0	0	0	0	0	0	0	0	0	0	0	0	0	0	0	0	0	0	0	0	0	0
O60449	O60449|LY75	LY75	LY75	TRUE	FALSE	FALSE	TRUE	FALSE	FALSE	FALSE	FALSE	FALSE	FALSE	FALSE	2159.81	1735.72	3521.46	2596.11	1862.94	1818.72	1774.15	3951.74	2795.64	3465.99	3483.82	2990.51	2706.26	3333.03	3667.61	2833.3	2247.87	3680.39	2610.44	2291.17	3273.98	2371.52	2852.47	2246.24	3312.34	1740.04	3345.4	4131.61	6808.42	4405.14	5967.43	1318.65	2013.38	3953.72	12592.4
O60462	O60462|NRP2	NRP2	NRP2	TRUE	FALSE	FALSE	TRUE	FALSE	FALSE	TRUE	FALSE	FALSE	TRUE	FALSE	1346.39	2038.66	848.483	2217.2	1089.91	899.505	593.382	1344.44	1540.3	3412	310.933	352.589	348.674	354.45	370.786	259.547	283.553	268.014	0	0	470.698	238.757	257.48	359.427	443.296	399.26	405.939	890.344	284.993	534.368	593.022	0	3017.57	2196.68	2303.84
O60469	O60469|DSCAM	DSCAM	DSCAM	FALSE	FALSE	FALSE	TRUE	FALSE	FALSE	FALSE	FALSE	FALSE	FALSE	FALSE	0	0	0	0	0	0	0	0	0	0	0	0	0	0	0	0	0	0	0	0	0	0	0	0	0	0	0	0	0	0	0	0	0	0	0
O60476	O60476|MA1A2	MAN1A2	MA1A2	TRUE	FALSE	FALSE	TRUE	FALSE	FALSE	TRUE	FALSE	FALSE	FALSE	FALSE	424.806	588.656	427.544	290.053	420.358	364.161	385.029	622.199	0	0	441.986	428.148	408.342	290.307	220.517	686.456	1038.92	978.686	0	385.463	310.079	327.695	1281.58	396.922	560.186	1729.61	236.816	555.57	1104.1	506.896	1423.3	0	340.193	408.543	452.411
O60477	O60477|BRNP1	BRINP1	BRNP1	FALSE	FALSE	FALSE	FALSE	FALSE	FALSE	FALSE	FALSE	FALSE	FALSE	FALSE	0	0	0	0	0	0	0	0	0	0	610.791	632.293	1189.54	528.328	772.935	1664.98	774.186	1340.85	2744.39	574.143	717.852	528.217	302.535	368.252	0	418.872	0	1655.19	627.16	764.569	1344.53	970.204	0	0	0
O60478	O60478|G137B	GPR137B	G137B	FALSE	FALSE	FALSE	FALSE	FALSE	FALSE	TRUE	FALSE	FALSE	FALSE	FALSE	0	0	0	0	0	0	0	0	0	0	0	0	0	0	0	0	0	0	0	0	0	0	0	0	0	0	0	0	0	0	0	0	0	0	0
O60486	O60486|PLXC1	PLXNC1	PLXC1	TRUE	FALSE	FALSE	TRUE	FALSE	FALSE	FALSE	FALSE	FALSE	FALSE	FALSE	1576.19	1355.4	1528.96	1862.64	1841.86	1758.31	1914.39	2976.99	1907.11	2491.09	304.155	372.055	412.915	377.389	356.631	375.079	385.322	419.279	0	324.625	395.567	354.056	385.615	432.383	0	0	0	517.719	409.84	385.158	337.094	0	317.284	690.738	640.865
O60487	O60487|MPZL2	MPZL2	MPZL2	FALSE	FALSE	FALSE	TRUE	FALSE	FALSE	FALSE	FALSE	FALSE	FALSE	FALSE	575.406	492.375	403.707	301.137	586.549	304.145	508.574	714.296	517.612	706.858	787.641	1386.37	1012.63	1780.82	1077.03	1424.6	1128.22	1674.33	818.271	978.824	1050.76	1727.25	1217.56	1431.96	1949.72	0	551.469	1374.77	966.874	2330.48	2145.26	2414.4	0	0	0
O60488	O60488|ACSL4	ACSL4	ACSL4	TRUE	FALSE	FALSE	TRUE	FALSE	FALSE	TRUE	FALSE	TRUE	FALSE	FALSE	2445.76	5370.83	3487.74	4581.63	2780.72	3539.05	2021.4	4560.01	4437.2	4181.6	5589.78	10577.5	3622.87	3907.34	5914.1	3947.52	4038.3	3663.95	1048.51	2968.48	3804.13	5659.98	4090.16	3809.93	4592.45	9394.87	5700.33	4532.15	5130.86	5967.03	7456.36	2466.74	1063.62	1288.49	5658.84
O60493	O60493|SNX3	SNX3	SNX3	TRUE	FALSE	FALSE	FALSE	FALSE	FALSE	TRUE	FALSE	FALSE	FALSE	FALSE	4419.11	3293.1	2488.22	3684.04	3710.56	4179.83	6920.97	4861.66	1065.07	1869.91	2596.13	8275.26	12552	4074.09	12153.1	7208.03	5295.54	6190.72	3371.85	7239.55	8212.29	6076.28	3477.34	1886.66	440.577	536.817	1336.05	8790.19	8641.91	9380.79	13169	0	7442.72	3940.16	10156.3
O60494	O60494|CUBN	CUBN	CUBN	FALSE	FALSE	FALSE	FALSE	FALSE	FALSE	FALSE	FALSE	TRUE	FALSE	FALSE	0	0	0	0	0	0	0	0	0	0	0	0	0	0	0	0	0	0	0	0	0	0	0	0	0	0	0	0	0	0	0	0	0	0	0
O60496	O60496|DOK2	DOK2	DOK2	TRUE	FALSE	FALSE	FALSE	FALSE	FALSE	FALSE	FALSE	FALSE	FALSE	FALSE	3170.16	2313.06	3607.75	2806.7	2312.08	1248.78	2821.2	6347.38	3113.73	5148.93	2411.04	1814.3	2548.4	1817.75	1944.18	1013.75	1644.88	1488.12	1489.88	1778.75	1868.52	2444.23	1936.49	1622.45	959.748	1454.73	1786.41	2595.73	2878.06	2369.43	2266.84	1780.76	598.171	1505.61	1632.78
O60499	O60499|STX10	STX10	STX10	TRUE	FALSE	FALSE	TRUE	FALSE	FALSE	TRUE	FALSE	FALSE	FALSE	FALSE	1110.91	1029.55	950.509	1202.89	1255.12	1238.62	1052.04	1529.1	1359.86	1469.59	1407.09	1978.66	2663.52	1356.85	1492.81	1914.19	1729.36	2385.82	2087.66	2033.38	2077.83	1993.18	1480.71	2289.37	597.248	512.359	933.583	2576.5	1453.73	2040.65	2459.73	3108.91	1291.83	744.418	1048.01
O60500	O60500|NPHN	NPHS1	NPHN	FALSE	FALSE	FALSE	TRUE	FALSE	FALSE	FALSE	FALSE	FALSE	FALSE	FALSE	0	0	0	0	0	0	0	0	0	0	12560.6	14871	21695.6	16230.1	16763.9	7519.2	13562.9	15993.2	936.745	5800.77	7125.15	6067.85	3732.79	5846.89	911.551	2677.28	4803.18	15201.4	27030.1	16792.3	17992.1	860.673	0	0	0
O60502	O60502|OGA	OGA	OGA	TRUE	FALSE	FALSE	FALSE	FALSE	FALSE	TRUE	FALSE	FALSE	FALSE	FALSE	4199.51	1511.39	1788.16	4891.59	3635.62	3085.04	2662.02	4523.57	8341.37	6525.24	732.576	1337.68	437.587	1244.86	926.9	1576.71	745.469	1674.09	1428.1	1657.05	1267.65	1007.28	949.841	1301.59	820.247	490.459	935.809	1910.71	2479.58	2185.03	1872.51	1708.85	2070.04	5738.45	2588.21
[truncated: 13,356 more rows]
[truncated: 298 more columns]
