# Supplementary material for: Proteomic analysis reveals key differences between squamous cell carcinomas and adenocarcinomas across multiple tissues
Source: Nat Commun. 2022 Jul 18;13:4167. doi: 10.1038/s41467-022-31719-0 (PMC9293992; doi:10.1038/s41467-022-31719-0)
Supplement: Supplementary file 5 — Supplementary Data 2 [file 41467_2022_31719_MOESM5_ESM.xlsx]

## Sheet: Description
Supplementary Data 2: Proteomic Characteristics of SCCs Compared with ACs. Related to Figure 2.
Proteome quantification matrix	10,414 proteins at gene level. This sheet contains information of 10,414 proteins quantified at gene level in all 69 ACsamples.
DEPs	Differentially expressed proteins (DEPs) between SCC (n=333) and AC (n=69) samples. The statistical significance was calculated by two-sided Wilcoxon rank-sum test. P-values were adjusted by the Benjamini-Hochberg (BH) algorithm and significant calls were made based on an BH adjusted p-value < 0.05 and |logFC| ≥1.
Pathways	Significantly altered pathways between SCCs(n=333) and ACs(n=69). Pathway enrichment significance were calculated using one-sided Fisher's exact test following Benjamini-Hochberg adjustment. Pathways with Benjamini-Hochberg adjusted p-value < 0.05 were selected.
Prognostic analysis	The prognostic analysis of a list of differentially expressed proteins of top 10 altered pathways between SCCs and ACs among the pan-SCC cohort and 10 TCGA cohorts.

## Sheet: Proteome quantification matrix
Symbol	UniprotID	Accession	Breast_AC_1	Breast_AC_2	Breast_AC_3	Breast_AC_4	Breast_AC_5	Breast_AC_6	Breast_AC_7	Breast_AC_8	Colorectal_AC_1	Colorectal_AC_2	Colorectal_AC_3	Colorectal_AC_4	Colorectal_AC_5	Colorectal_AC_6	Colorectal_AC_7	Colorectal_AC_8	Gallbladder_AC_1	Gallbladder_AC_2	Gallbladder_AC_3	Gallbladder_AC_4	Gallbladder_AC_5	Gallbladder_AC_6	Gallbladder_AC_7	Gallbladder_AC_8	Gallbladder_AC_9	Gallbladder_AC_10	Gallbladder_AC_11	Gallbladder_AC_12	Gastric_AC_1	Gastric_AC_2	Gastric_AC_3	Gastric_AC_4	Gastric_AC_5	Gastric_AC_6	Gastric_AC_7	Gastric_AC_8	Gastric_AC_9	Gastric_AC_10	Gastric_AC_11	Gastric_AC_12	Lung_AC_1	Lung_AC_2	Lung_AC_3	Lung_AC_4	Lung_AC_5	Lung_AC_6	Lung_AC_7
NUD4B	A0A024RBG1	A0A024RBG1|NUD4B	0	0	0	0	0	0	0	0	516.254	1063.54	3569.4	508.961	1898.18	1522.77	474.217	14879.8	157.528	255.538	190.62	0	0	302.697	632.445	0	589.614	0	643.304	2542.3	0	0	0	0	0	0	0	0	0	0	0	0	840.364	355.108	323.746	1575.07	873.276	1270.31	1543.12
LV861	A0A075B6I0	A0A075B6I0|LV861	2852.98	2552.04	4087.19	3620.7	474.79	1115.6	2114.9	1382.72	3302.97	1846.85	1364.61	2069.81	3051.81	1824.41	2433.61	5401.55	4124.38	4198.08	2293.4	2020.37	2838.25	2227.77	2410.56	924.41	3965.39	4119.16	1087.43	4379.82	0	0	0	0	0	0	0	0	0	0	0	0	2426.45	6521.65	2702.01	4604.15	1648.8	5019.26	4848.27
LV746	A0A075B6I9	A0A075B6I9|LV746	774.885	786.921	2199.14	2179.05	42.6705	2716.48	512.495	2319.15	1571.38	4397.14	3733.72	4717.62	1190.75	2651.69	18191.7	2141.11	3082.98	2775.24	3000.75	1742.32	1129.06	320.173	4104.64	0	206.022	4260.36	3209.99	660.408	1145.71	4608.41	2504.84	1233.6	760.177	678.533	20592	6016.56	843.812	7061.7	1391.82	1523.72	3266.28	2702.98	2474.14	979.559	1672.49	324.498	0
LV218	A0A075B6J9	A0A075B6J9|LV218	0	0	0	0	0	0	0	0	177.826	77.8117	32.3455	0	1390.29	0	0	128.531	0	192.48	145.742	172.326	153.982	595.464	5640.65	101.442	241.306	3183.47	64.7873	226.595	1016.38	1694.72	1499.62	1011.93	889.986	2249.7	1483.69	1259.01	1671.63	1190.62	584.346	418.412	0	0	0	0	0	0	0
LV316	A0A075B6K0	A0A075B6K0|LV316	0	0	0	0	0	0	0	0	0	0	0	0	0	0	0	0	258.936	165.854	180.942	210.751	357.829	212.552	430.476	314.51	156.276	376.189	301.928	352.271	7338.28	7337.56	10286.3	1786.05	7225.78	8180.86	6724.25	8894.64	1173.27	7972.49	13476.6	6052.9	968.402	874.358	288.484	560.79	300.119	174.395	217.121
LV312	A0A075B6K2	A0A075B6K2|LV312	302.995	54.27	1292.84	595.205	603.713	542.116	268.771	1828.71	785.766	897.531	273.234	97.927	340.028	675.496	386.308	143.396	174.985	486.778	0	0	0	794.665	3957.76	0	588.592	361.845	0	545.478	6839.37	9138.57	5966.8	10209.3	5787.28	8443.33	6692.33	8770.57	4552.8	6229.58	6352.37	4132.07	0	0	0	0	0	0	0
LV310	A0A075B6K4	A0A075B6K4|LV310	1155.32	1737.31	17214.9	2946.92	6502.31	4046.97	3014.03	2756.99	3901.16	5268.76	5016.85	3165.57	3112.01	4619.2	5198.08	3506.98	1885.04	802.826	1142.2	1018.94	360.255	428.467	335.442	1747.58	290.186	497.451	164.034	878.93	6824.12	9099.26	5547.9	4012	4129.74	2027.57	22750.2	3303.78	5362.73	11872.5	15682.4	3573.22	359.261	3367.11	3802.99	3641.91	6353.76	1734.9	414.702
LV39	A0A075B6K5	A0A075B6K5|LV39	6957.84	3234.85	39639.1	5235.22	3522.29	4833.01	3994.3	44749.7	13201	4825.2	7781.98	9582.35	15241.1	17080.5	21579.4	10657.1	20968	17090.8	18666	10463.7	5914.94	8949.56	69406.3	5470.65	39597.7	50436	18403.3	6383.26	6284.37	34660.2	8764.9	6491.05	10400.1	12736.2	16615.2	17670.3	4736.51	16543.7	33738.4	4906.73	3968	23760.7	7381.07	10271.3	14750.3	4954.45	3654.96
HV364	A0A075B6Q5	A0A075B6Q5|HV364	834.122	676.207	403.33	762.217	857.522	513.6	1015.74	269.318	925.677	881.034	105.462	1838.24	551.043	1414.75	426.619	361.555	401.289	1058.4	268.624	191.922	455.177	182.783	370.031	1162.22	1388.28	1925.41	1266.88	515.912	0	0	0	0	0	0	0	0	0	0	0	0	416.786	1452.89	0	820.195	1030.97	738.147	82.8361
HV404	A0A075B6R2	A0A075B6R2|HV404	95.4056	224.895	411.225	357.144	0	752.143	157.783	270.108	0	0	0	312.501	208.906	220.523	51.0433	0	0	0	0	0	0	0	0	0	0	0	0	0	81.1885	1093.23	0	358.123	47.98	0	110.259	836.078	144.454	867.979	975.848	0	6535.65	32028.8	18109.1	3699.46	3069.24	2602.47	1894.46
KVD29	A0A075B6S2	A0A075B6S2|KVD29	0	0	0	0	0	0	0	0	70.7013	0	0	158.411	482.879	0	2126.49	837.731	83.878	194.359	0	0	0	73.2721	185.606	0	343.731	168.92	0	125.905	0	0	179.26	119.942	165.164	135.516	633.833	0	379.231	324.408	139.268	0	225.782	449.861	364.971	0	0	0	0
KVD17	A0A075B6S4	A0A075B6S4|KVD17	0	0	0	0	0	0	0	0	0	0	0	0	0	0	0	0	0	0	0	0	0	0	0	0	0	0	0	0	0	0	0	0	0	215.316	122.169	466.478	0	23611.4	79.5421	0	0	0	0	0	0	0	0
KV127	A0A075B6S5	A0A075B6S5|KV127	541.76	0	779.043	31586	858.034	24763.9	3543.06	10041.2	4703.72	3815.36	2423.79	4273.41	316.759	6201.13	4613.75	6645.69	1107.29	579.896	2814.53	272.359	195.526	0	6711.43	2266.07	555.869	12404	3077.36	2724.21	4127.81	2762.2	678.762	974.379	96.3986	181.593	426.845	530.504	924.909	0	543.995	618.789	1687.7	17121.3	13622.6	7605.81	8798.3	5221.49	4813.72
KVD30	A0A075B6S6	A0A075B6S6|KVD30	0	0	0	0	0	0	0	0	0	0	0	0	0	0	0	0	0	0	0	0	0	0	0	0	0	0	0	0	245.499	129.526	199.518	192.594	277.594	343.706	155.839	189.916	60.8019	286.665	207.447	180.086	0	0	0	0	0	0	0
PAL4E	A0A075B759	A0A075B759|PAL4E	364.087	746.246	164.75	317.174	1217.8	457.828	1696.34	126.885	0	0	0	0	0	0	0	0	0	0	0	0	0	0	0	0	0	0	0	0	1962.17	19617.5	3654.46	5477.79	19356.7	1710.12	17721.2	4116.43	15427.2	3894.5	9034.25	3559.12	6234.19	17810.2	1621.2	464.332	11135	980.155	2249.43
PAL4H	A0A075B767	A0A075B767|PAL4H	364.087	746.246	164.75	317.174	1217.8	457.828	1696.34	126.885	0	0	0	0	0	0	0	0	0	0	0	0	0	0	0	0	0	0	0	0	1962.17	19617.5	3654.46	5477.79	19356.7	1710.12	17721.2	4116.43	15427.2	3894.5	9034.25	3559.12	6234.19	17810.2	1621.2	464.332	11135	980.155	2249.43
HV432	A0A087WSY4	A0A087WSY4|HV432	0	0	0	0	0	0	0	0	0	0	0	0	0	0	0	0	0	0	0	0	0	0	0	0	0	0	0	0	0	0	0	0	0	0	0	0	0	0	0	0	6535.65	32028.8	18109.1	3699.46	3069.24	2602.47	1894.46
KVD15	A0A087WSY6	A0A087WSY6|KVD15	0	0	0	0	0	0	0	0	884.974	39.858	1328.13	845.498	949.846	789.91	449.018	182.041	2877.21	2008.66	2823.11	4748.25	1458.19	173.875	4887.88	1154.16	1654.84	2324.43	3771.18	112.205	5109.99	1168.27	14100	287.027	688.715	197.665	1877.98	717.334	10075.9	105.019	0	0	1653.96	2662.07	3244.66	2214.44	1038.38	0	71.7266
KVD08	A0A087WSZ0	A0A087WSZ0|KVD08	0	0	0	0	0	0	0	0	0	0	0	0	0	0	0	0	0	0	0	0	0	0	0	0	0	0	0	0	0	0	0	0	0	0	0	0	0	0	0	0	0	0	0	58.9809	95.1422	0	92.0178
NBPFJ	A0A087WUL8	A0A087WUL8|NBPFJ	466.555	141.551	753.45	681.781	0	974.805	262.332	412.466	0	0	0	0	0	0	0	0	0	0	0	0	0	0	0	0	0	0	0	0	0	0	0	0	0	0	0	0	0	0	0	0	0	0	0	0	0	0	0
KV240	A0A087WW87	A0A087WW87|KV240	403.907	336.713	2164.36	878.589	2520.18	141.483	237.218	618.661	971.928	90.0666	200.242	491.321	185.667	268.428	124.106	132.116	1596.97	2930.52	361.851	635.472	359.753	397.588	842.486	3207.36	2110.55	9513.69	3910.28	58.5505	412.63	4249.47	2569.52	1655.38	0	6194.22	158.258	0	641.979	5926.77	1150.48	2248.07	78.0288	255.374	714.145	189.653	877.271	428.358	267.988
CP2D7	A0A087X1C5	A0A087X1C5|CP2D7	0	0	0	0	0	0	0	0	0	0	0	0	0	0	0	0	2415.53	2730.53	1779.55	1630.71	804.705	1852.02	982.307	1806.39	775.405	1551.56	3239.02	10546.8	0	0	0	0	0	0	0	0	0	0	0	0	0	0	0	0	0	0	0
CC187	A0A096LP49	A0A096LP49|CC187	3459.36	12559.1	7075.62	8207.06	3224.91	5889.6	3453.47	5947.2	0	0	0	0	0	0	0	0	0	0	0	0	0	0	0	0	0	0	0	0	0	0	0	0	0	0	0	0	0	0	0	0	0	0	0	0	0	0	0
QCR6L	A0A096LP55	A0A096LP55|QCR6L	1210.9	0	599.865	313.472	3385.67	0	990.248	0	3419.03	3473.04	4693.77	937.812	2514.49	1453.72	3813.46	1401.11	0	149.594	0	0	0	243.36	0	0	151.794	96.432	256.857	519.116	0	0	0	0	0	0	0	0	0	0	0	0	0	0	0	0	0	0	0
KVD11	A0A0A0MRZ8	A0A0A0MRZ8|KVD11	2726.42	6761.02	7836.7	26797.9	5060.48	49667.7	6658.66	29125	10882.9	8784.36	17553.7	14433.6	10049.5	9562.18	14316.4	10401.2	10412.4	13182.7	17577	10825.1	14609.1	2286.53	67037.7	3961.46	2165.98	53591	4116.82	1316.5	3858.87	3825.73	486.822	28.2288	1804.95	0	5598.64	4585.19	868.362	972.559	0	115.379	12741.3	63806.1	13992.9	197.79	10542.6	1578.86	759.895
HV145	A0A0A0MS14	A0A0A0MS14|HV145	0	0	0	0	0	0	0	2747.44	0	0	0	0	0	0	0	0	0	0	0	0	0	0	0	0	0	0	0	0	0	0	0	133.375	0	0	627.312	1290.23	293.917	0	0	0	0	0	0	0	0	0	0
HV349	A0A0A0MS15	A0A0A0MS15|HV349	3165.75	4638.26	6497.77	5039.03	2174.06	8053.24	2335.2	5699.73	1210.17	1081.11	1034.87	3115.39	1603.76	2536.24	1674.79	1620.17	24678.6	9254.19	5540.18	8910.03	7784.69	5011.6	21305.1	1821.82	13089.4	30624	11092.2	4071.11	1527.11	4516.56	998.639	782.297	4835.44	2796.39	2969.25	6691.63	1907.18	2151.58	461.189	1020.42	2430.43	10676.7	3977.4	2827.69	2130.65	827.989	300.952
KVD21	A0A0A0MT36	A0A0A0MT36|KVD21	288.482	143.363	260.133	240.407	231.391	126.83	167.647	250.799	1514.45	889.529	2785.33	643.024	3092.83	1631.72	2609.68	2227.48	4245.28	1976.18	6129.97	4760.05	3482.61	6912.14	8662.63	3656.33	1813.31	2797.75	3017.87	852.668	871.532	243.743	1147.94	470.817	321.678	991.02	927.505	609.181	817.893	3882.59	1333.61	1571.3	884.774	3943.17	1137.36	498.772	2420.71	2069.17	200.397
LV136	A0A0B4J1U3	A0A0B4J1U3|LV136	0	0	0	0	0	0	0	0	0	0	0	0	0	0	0	0	78.3939	0	733.558	239.949	1064.83	2122.55	2812.44	1172.52	178.176	0	492.027	0	0	0	14221.1	0	0	0	0	0	0	0	0	0	249.97	252.622	165.516	109.244	537.154	130.607	240.272
HV601	A0A0B4J1U7	A0A0B4J1U7|HV601	0	0	0	0	0	0	0	0	1006.81	3068.82	1506.46	3709.38	677.597	210.071	3921.56	6670.48	15950.1	14759.6	8320.36	10684.8	3110.9	267.423	9971.72	1180.93	1053.94	18856.9	2960.69	309.11	0	0	0	0	0	0	0	0	0	0	0	0	0	0	0	0	0	0	0
HV315	A0A0B4J1V0	A0A0B4J1V0|HV315	3037.23	293.223	3518.73	6551.4	451.415	4204.03	1967.36	3178.86	375.943	352.504	431.205	362.081	363.974	374.065	389.947	230.613	1174.62	762.403	944.245	295.064	361.629	397.545	2298.68	1594.17	2004.43	3093.3	1162.39	361.418	968.243	1466.3	1817.32	769.482	2074.52	322.612	1421.89	1286.22	372.238	1844.55	564.322	431.977	123.782	450.067	343.548	128.641	62.5903	74.3191	377.787
HV321	A0A0B4J1V1	A0A0B4J1V1|HV321	1205.36	3654.11	2008.66	231.31	1771.47	1995.34	119.94	2016.76	0	0	0	0	0	0	0	0	189.917	278.423	923.985	0	77.5206	1007.21	1539.05	20027.9	0	1577.97	88.5056	850.758	1996.57	2013.29	1910.76	195.591	669.649	3658.48	1000.31	186.587	2763.61	888.867	7707.61	225.607	1078.85	76.6483	6872.69	247.401	103.841	430.171	75.4077
HV226	A0A0B4J1V2	A0A0B4J1V2|HV226	5011.92	2241.5	3346.72	1570.56	317.671	295.352	3479.84	2256.95	0	0	0	0	0	0	0	0	378.179	1786.42	187.837	175.746	0	1017.33	2174.47	113.631	355.726	1327.86	1133.15	499.937	3470.26	350.457	193.962	267.666	218.962	131.117	0	180.38	51.6808	239.905	279.781	340.825	1581.24	2768.12	531.611	2266.56	416.469	1684.94	957.557
HV373	A0A0B4J1V6	A0A0B4J1V6|HV373	0	0	0	0	0	0	0	0	0	0	0	0	0	0	0	0	1457.23	560.827	4637.18	0	0	354.735	3812.91	650.233	1063.69	330.49	3162.38	1237.08	0	0	0	0	0	0	0	0	0	0	0	0	0	0	0	0	0	0	0
HV374	A0A0B4J1X5	A0A0B4J1X5|HV374	2181.03	45.2237	964.795	706.905	3061.81	824.927	280.3	458.41	0	0	0	0	0	0	0	0	889.927	379.596	315.099	0	0	200.174	6171.78	136.362	782.65	5830.88	453.993	7862.6	291.712	188.293	299.224	153.306	194.269	271.503	80.5739	793.991	200.222	283.151	278.321	151.386	1763.08	2146.52	610.959	364.879	2109.47	1001.66	720.555
HV343	A0A0B4J1X8	A0A0B4J1X8|HV343	0	0	0	0	0	0	0	0	0	0	0	0	0	0	0	0	521.254	360.561	188.47	88.9342	103.427	693.25	317.326	470.379	170.244	2210.25	313.104	919.687	230.815	190.769	388.094	2669.18	159.656	63.238	73.5868	203.562	163.659	172.326	110.031	96.8663	0	319.423	0	0	226.095	179.678	0
LV949	A0A0B4J1Y8	A0A0B4J1Y8|LV949	0	0	0	0	0	0	0	0	133.223	0	262.617	5395	75.5826	103.446	595.913	317.905	514.571	319.522	386.001	764.521	962.364	490.704	3737.15	759.057	104.046	1294.97	2964.02	417.253	172.714	9665.36	6028.93	52.3318	1801.6	82.5451	521.947	2029.67	0	7036.47	152.535	107.082	0	0	0	0	0	0	0
HV372	A0A0B4J1Y9	A0A0B4J1Y9|HV372	287.946	252.362	3343.13	1115.65	2473.2	1917.73	240.879	425.235	3304.04	2410.81	1858.48	3526.09	1551.93	2093.49	359.359	977.373	2562.76	1716.28	1120.8	781.888	975.774	2174.21	2738.87	98.1631	1360.31	4373.22	1426.51	1847.14	749.647	1101.01	959.311	122.485	964.654	282.494	459.236	853.166	831.583	538.24	830.137	307.543	2084.32	4137.46	1381.44	524.898	460.102	339.071	916.645
PAL4C	A0A0B4J2A2	A0A0B4J2A2|PAL4C	364.087	746.246	164.75	317.174	1217.8	457.828	1696.34	126.885	0	0	0	0	0	0	0	0	0	0	0	0	0	0	0	0	0	0	0	0	1962.17	19617.5	3654.46	5477.79	19356.7	1710.12	17721.2	4116.43	15427.2	3894.5	9034.25	3559.12	6234.19	17810.2	1621.2	464.332	11135	980.155	2249.43
GAL3B	A0A0B4J2D5	A0A0B4J2D5|GAL3B	30096.1	18111.4	14530.2	17462.9	33213.2	30619.6	25691.5	27473	26430.9	45070.6	44542.7	21824.7	56815.6	17485.8	40420.2	34239.9	15325.9	17525.9	21346.6	7336.44	9927.05	53008.8	26079.1	20803.3	32642.3	23135.7	27149.9	83764.1	24901.6	21093.2	21548.5	36131.1	24917.4	14913.9	13250.3	41524.8	41463.6	16441.2	15232.1	25639.8	18231.8	25089.5	20326.6	51963.6	13641.7	25032.6	25902.8
KVD13	A0A0B4J2D9	A0A0B4J2D9|KVD13	0	0	0	0	0	13103.9	1313.35	0	69.6618	488.425	194.894	412.207	176.392	442.892	255.866	352.24	5290.3	9217.75	11224.3	4160.47	11404.3	11090	10203.1	11587	8655.93	13278.2	10306.4	8508.16	0	0	0	0	101.771	0	0	0	0	1323.19	44.5564	27.3504	200.554	428.295	241.155	200.99	368.32	210.656	119.458
PIOS1	A0A0B4J2F0	A0A0B4J2F0|PIOS1	0	0	0	0	0	0	0	0	193.775	181.431	167.412	156.152	150.532	209.627	134.393	279.386	0	0	0	0	0	0	0	0	0	0	0	0	0	0	0	0	0	0	0	0	0	0	0	0	0	0	0	0	0	0	0
HV69D	A0A0B4J2H0	A0A0B4J2H0|HV69D	1930.09	3477.28	20318.7	1733.8	1237.89	7001.14	452.451	950.159	3210.93	1565.72	1241.85	1514.08	2128.78	1802.8	848.23	3187.49	4831.81	12907.1	2342.52	10154.6	1873.45	4749.56	15822.7	7144.94	2417.54	1187.71	8534.15	2985.52	1492.72	672.661	63182.4	71.8337	5722.18	7251.41	8803.68	550.384	3718.4	69382.4	3102.43	3063.76	669.195	1004.05	781.921	787.665	659.347	1128.8	311.945
KV621	A0A0C4DH24	A0A0C4DH24|KV621	0	0	0	0	0	0	0	0	0	0	0	0	0	0	0	0	128.604	0	411.282	0	0	0	95.9536	0	179.284	315.232	241.108	81.0971	253.397	267.149	134.014	432.287	494.288	605.11	282.914	414.878	181.88	1495.19	227.805	11788.2	0	0	0	0	0	0	0
KVD20	A0A0C4DH25	A0A0C4DH25|KVD20	6446.91	915.656	1433.16	2535.95	9378.5	7302.56	2612	7668.53	8607.12	6878.68	9502.44	9994.91	11417.2	2895.47	8850.91	2018.78	1507.71	669.028	2062.48	319.676	2467.97	1439.29	4609.86	1563.9	1155.94	3369.83	1379.8	5677	2118.75	1753.71	786.415	27.4996	11531.2	1911.1	1974.58	613.953	2007.6	438.178	174.679	114.415	233.591	6729.12	1037.08	1388.5	1152.13	796.551	1047.79
HV103	A0A0C4DH29	A0A0C4DH29|HV103	1400.75	1396.09	3492.67	4471.5	0	95.8252	162.461	1399.97	460.208	0	1124.28	2261.42	3072.24	7177.2	807.888	0	1552.69	418.358	810.115	1159.83	1670.06	416.911	1029.36	137.143	511.469	1926.43	3645.32	0	0	0	687.971	151.103	9732.97	0	0	3406.28	151.776	9343.26	87.335	4247.02	0	2730.39	0	0	761.074	2031.42	40.449
HV118	A0A0C4DH31	A0A0C4DH31|HV118	634.701	3315.05	10795.4	4223.26	2577.81	7830.29	1658.53	3520.76	907.447	2275.16	4029.63	6216.32	2113.88	3773.46	3449.68	1355.14	9269.26	4481.16	1982.39	7479.11	4617.05	4076.93	41618.3	2239.33	5820.86	25542.6	8204.7	946.993	983.412	7272.3	2058.12	556.803	2627.91	926.18	1171.62	259.302	215.059	10394.3	1246.53	435.567	1821.31	29581	5752.9	799.665	1205.22	6574.02	4599.56
HV320	A0A0C4DH32	A0A0C4DH32|HV320	0	0	0	0	0	0	0	0	464.723	0	384.571	789.49	79.1899	289.159	421.23	86.637	579.283	118.259	6610.04	1849.11	4547.95	360.664	4815.93	1694.63	1329.1	6147.76	310.598	5932.83	0	99.6924	93.731	0	0	0	835.918	146.307	0	98.2728	0	838.749	437.602	624.832	339.828	37.7784	380.12	0	142.629
HV124	A0A0C4DH33	A0A0C4DH33|HV124	553.021	772.7	11062.9	489.666	215.134	1111.15	444.576	1330.71	1333.06	601.112	1057.66	1381.05	1301.28	766.938	200.729	1635.6	0	752.762	144.37	3026.76	700.402	204.126	93.3509	0	219.136	6493.92	2594.12	676.355	347.372	101.486	754.774	474.326	117.914	3355.22	284.609	487.141	445.537	173.027	686.367	268.382	0	3990.44	645.822	89.4198	1628.49	0	0
HV428	A0A0C4DH34	A0A0C4DH34|HV428	0	0	0	0	0	0	0	0	1133.39	2332.8	1588.29	4188.1	2609.16	3098.32	4117.64	2906.06	5080.4	2558.24	1817.04	1615.84	862.423	789.723	12679	287.326	4170.89	16725.6	1875.9	592.206	0	0	0	0	0	0	0	0	0	0	0	0	1181.53	1005.99	3728.9	220.775	432.915	269.466	102.049
HV551	A0A0C4DH38	A0A0C4DH38|HV551	1952.05	2784.61	36393.4	5982.18	2744.21	7186.89	577.537	28417.2	4463.41	5692.01	5354.27	8435.67	8320.41	8154.79	9429.99	8279.87	19470.1	5846.35	6985.55	5746.54	5248.76	6971.44	36936.8	2495.56	17113.8	52730	16128.2	3201.22	2431.17	7618.58	3727.83	8948	1782.09	693.596	14053.6	2109.63	4833.28	209603	5889.43	4314.87	4381.65	5478.55	5639.64	1323.42	1620.56	3257.49	1781.33
HV158	A0A0C4DH39	A0A0C4DH39|HV158	0	0	0	0	0	0	0	0	0	0	0	0	0	0	0	0	234.579	598.708	1697.27	1143.12	577.796	1016.23	1298.39	2254.32	1416.58	10115.5	261.368	3075.92	0	0	0	0	0	0	0	0	0	0	0	0	5067.07	2551.22	4025.34	1038.87	1445.24	1863.22	1351.96
HV461	A0A0C4DH41	A0A0C4DH41|HV461	288.603	413.049	4559.65	2713.6	431.896	4758.49	245.547	3084.17	660.517	455.494	694.958	2096.81	235.918	179.763	3771.32	368.729	0	0	0	0	0	0	0	0	0	0	0	0	3826.75	7115.31	1281.45	273.783	2041.25	919.618	4874.45	5262.78	1051.01	3660.23	1758.75	78.2321	6535.65	32028.8	18109.1	3699.46	3069.24	2602.47	1894.46
HV366	A0A0C4DH42	A0A0C4DH42|HV366	0	0	0	0	0	0	0	0	0	0	0	0	0	0	0	0	1158.76	86.4505	269.472	0	294.337	1260.18	1124.82	672.844	334.21	1154.34	490.822	975.296	0	0	0	0	0	0	0	0	0	0	0	0	0	0	0	0	0	0	0
KVD07	A0A0C4DH55	A0A0C4DH55|KVD07	1832.74	941.312	1506.19	1458.2	2556.92	4243.77	2554.61	682.6	8011.62	4012.61	9288.67	13397.2	3762.91	7191.03	51440.4	5542.86	23079.7	28245.5	29717.2	44063.7	20144.2	4085.78	62747.9	9779.5	6748.91	67218	14705.2	1331.12	11982.4	17701.3	2062.27	6080.34	10958	5660.88	18488.1	9874.12	4309.55	40511.6	4211.59	1293.93	13353.4	54527.1	12400.5	385.083	21371.7	0	184.888
KV108	A0A0C4DH67	A0A0C4DH67|KV108	541.76	0	779.043	31586	858.034	24763.9	3543.06	10041.2	4703.72	3815.36	2423.79	4273.41	316.759	6201.13	4613.75	6645.69	662.895	432.55	723.936	253.74	138.62	129.067	4621.97	223.501	96.059	237.312	266.744	196.704	241.064	200.417	0	0	0	136.55	502.962	149.344	0	316.34	418.589	0	1687.7	17121.3	13622.6	7605.81	8798.3	5221.49	4813.72
KV224	A0A0C4DH68	A0A0C4DH68|KV224	1750.32	3532.05	2709.88	2311.82	1292.6	3843.74	1516.98	3102.66	4043	17649.4	9290.96	2741.73	2999.21	3380.11	1422.82	1581.41	3185.93	2009.39	3006.93	4488.57	2328.44	603.998	15775.4	2576.43	3405.15	12838.6	4952.54	2024.44	2011.68	4366.81	571.778	4630.94	3168.96	1080.98	4629.06	5434.27	521.041	1580.57	1739.95	1042.19	2404.47	9050.32	3764.3	1200.78	449.277	991.019	1269.29
KV109	A0A0C4DH69	A0A0C4DH69|KV109	541.76	0	779.043	31586	858.034	24763.9	3543.06	10041.2	4703.72	3815.36	2423.79	4273.41	316.759	6201.13	4613.75	6645.69	662.895	432.55	723.936	253.74	138.62	129.067	4621.97	223.501	96.059	237.312	266.744	196.704	241.064	200.417	0	0	0	136.55	502.962	149.344	0	316.34	418.589	0	1687.7	17121.3	13622.6	7605.81	8798.3	5221.49	4813.72
KV106	A0A0C4DH72	A0A0C4DH72|KV106	1723.09	4083.79	8137.39	9449.46	2020.2	11789	670.558	66057.1	0	0	0	0	0	0	0	0	0	0	0	0	0	0	0	0	0	0	0	0	0	0	0	0	0	0	0	0	0	0	0	0	0	0	0	0	0	0	0
KV112	A0A0C4DH73	A0A0C4DH73|KV112	1723.09	4083.79	8137.39	9449.46	2020.2	11789	670.558	66057.1	224.264	227.343	650.25	78.2057	694.138	79.6973	114.738	27.6513	0	819.529	0	0	0	0	1257.15	252.411	0	430.304	0	227.054	0	0	0	0	0	0	0	0	0	0	0	0	0	0	0	0	0	0	0
HV692	A0A0G2JMI3	A0A0G2JMI3|HV692	0	0	0	0	0	0	0	0	0	0	0	0	0	0	0	0	0	0	0	0	0	0	0	0	0	0	0	0	512.124	539.201	691.278	537.161	600.331	616.311	440.554	484	567.019	517.239	244.089	487.846	0	0	0	0	0	0	0
HV741	A0A0J9YVY3	A0A0J9YVY3|HV741	826.076	254.526	698.47	728.689	734.871	663.647	313.937	1374.35	0	0	0	0	0	0	0	0	144.388	471.46	193.907	536.076	0	1031.59	171.208	227.207	47.0814	714.184	327.311	216.718	592.801	811.436	1194.84	53.8135	266.206	658.069	279.333	95.0095	431.196	5288.7	459.228	0	0	0	0	0	0	0	0
HV64D	A0A0J9YX35	A0A0J9YX35|HV64D	847.132	4854.73	6256.26	3876.99	1301.22	3133.32	523.248	2101.41	93.6319	243.218	89.6867	1869.47	25.7501	70.8598	474.987	274	7814.76	2815.64	2005.64	4789.07	3152.18	1537.68	2969.43	292.697	806.619	279.66	3321.93	2553	781.177	624.209	860.965	145.312	243.329	1590.27	371.485	329.809	716.947	891.97	205.04	2323.05	46.4366	230.809	2173.94	337.559	328.62	248.475	1573.52
PMA6E	A0A0J9YXQ4	A0A0J9YXQ4|PMA6E	0	0	0	0	0	0	0	0	0	0	0	0	0	0	0	0	0	0	0	0	0	0	0	0	0	0	0	0	0	0	0	0	0	0	0	0	0	0	0	0	818.99	3265.97	368.024	2495.19	2886.91	2783.72	4592.43
HV5X1	A0A0J9YXX1	A0A0J9YXX1|HV5X1	39.0729	1029.86	3918.63	763.82	599.559	2602.45	919.688	0	1529.94	992.098	1257.16	1083.8	245.042	77.1136	1428.09	0	533.931	261.224	0	287.488	887.005	937.858	650.756	144.57	725.256	233.747	246.203	575.692	3548.7	0	0	0	248.567	0	747.923	0	0	0	0	0	282.32	0	481.776	0	244.23	0	0
GLYLB	A0A0U1RQE8	A0A0U1RQE8|GLYLB	0	0	0	0	0	0	0	0	0	0	0	0	0	0	0	0	0	0	0	0	0	211.76	905.704	0	50.5452	0	0	389.789	0	0	0	0	0	0	0	0	0	0	0	0	0	0	0	0	0	0	0
MMPOS	A0A0U1RRL7	A0A0U1RRL7|MMPOS	0	0	0	0	0	0	0	0	0	0	0	0	0	0	0	0	0	0	0	0	0	0	0	0	0	0	0	0	0	0	0	0	0	0	0	0	0	0	0	0	265.308	295.558	124.824	84.344	53.5336	171.967	453.35
ZC11B	A0A1B0GTU1	A0A1B0GTU1|ZC11B	307.448	0	59.2086	270.566	401.687	233.663	0	0	0	0	0	0	0	0	0	0	0	202.504	62.5237	25.7656	0	0	189.815	0	180.841	0	0	208.965	3385.94	2445.86	3586.14	3801.58	4042.53	1845.26	1442.69	3406.51	1621.99	775.72	1526.97	1204.77	1575.24	1573	1615.42	791.553	450.172	1060.49	1163.33
UB2L5	A0A1B0GUS4	A0A1B0GUS4|UB2L5	0	0	0	0	0	0	757.57	0	18873.5	23896.8	24168.5	18891.9	27025.1	28520.1	18432.6	15480	0	0	0	0	0	0	0	0	0	0	0	0	0	0	0	0	0	0	0	0	0	0	0	0	13359.9	23431.6	12409.3	7397.78	12917.7	10561.5	20338.9
VAFNB	A0A1B0GUX0	A0A1B0GUX0|VAFNB	1539.85	1048.9	1341.72	1712.53	909.536	1031.04	825.028	182.508	0	0	0	0	0	0	0	0	0	0	0	0	0	0	0	0	0	0	0	0	204.45	412.872	47.5513	375.223	492.097	0	965.282	239.563	627.819	1106.84	278.024	749.323	0	0	0	0	0	0	0
FXO3B	A0A2Z4LIS9	A0A2Z4LIS9|FXO3B	0	0	0	0	0	0	0	0	291.499	621.548	118.548	414.771	239.813	274.89	640.894	499.166	0	0	0	0	0	0	0	0	0	0	0	0	0	0	0	0	0	0	0	0	0	0	0	0	0	0	0	0	0	0	0
TRBC2	A0A5B9	A0A5B9|TRBC2	0	0	0	0	0	0	0	0	0	0	0	0	0	0	0	0	115.76	0	65.8264	278.048	410.255	52.0335	234.49	0	50.306	141.127	184.793	160.214	191.216	154.408	174.275	225.523	121.326	165.877	165.257	159.214	93.3773	3936.37	168.162	207.011	90.8762	981.182	92.6805	1331.84	0	0	1408.01
S12A8	A0AV02	A0AV02|S12A8	0	0	0	0	0	0	0	0	0	0	0	0	0	0	0	0	0	0	0	0	0	0	0	0	0	0	0	0	1748.29	1878.05	659.746	418.387	1531.67	526.776	1627.15	1254.96	962.713	1098.81	845.173	1463.41	0	0	0	0	0	0	0
RBM47	A0AV96	A0AV96|RBM47	8249.21	2494.18	7968.51	2989.58	2736.42	3991.19	8016.78	3475.35	18404.8	7194.35	12277.7	11744.9	13439	17588.2	9488.24	8917.19	2333.65	3599.99	2205.01	2650.8	1890.11	5978.13	4931.14	4039.87	4572.59	1670.25	2080.01	9562.82	8928.32	10178.6	3528.08	4127.48	9853.49	8237.1	8050.4	13148.6	18500.8	5940.17	11503.2	5511.32	5769.5	4151.05	2670.17	3081.89	3255.03	3068.8	2143.17
IFT56	A0AVF1	A0AVF1|IFT56	0	0	0	0	0	0	0	0	0	0	0	0	0	0	0	0	0	0	0	0	0	0	0	0	0	0	0	0	0	0	0	0	0	0	0	0	0	0	0	0	0	0	306.224	86.6972	0	176.59	405.786
FR1L5	A0AVI2	A0AVI2|FR1L5	0	0	0	0	0	0	0	0	0	0	0	0	0	0	0	0	0	0	0	0	0	0	0	0	0	0	0	0	0	0	0	0	0	0	0	0	0	0	0	0	0	0	0	0	0	0	0
UBA6	A0AVT1	A0AVT1|UBA6	28371.9	16037.5	38768	25047.7	40147.7	6100.06	35513.4	29800.9	22624.5	20186	17778.2	18438	19474.9	14746	9226.75	12770.2	11330.4	27497.4	9997.91	6939.2	14014.3	9457.24	18205.4	9158.24	20445	12025.3	21001.4	31436.2	14674.6	31597.1	36082.2	13639.1	26765.8	5219.18	26277.9	12566.6	27065.9	20966.6	11247.9	17256.7	4730.45	7626.03	5877.71	4563.61	15922.5	4209.6	6507.11
ESYT2	A0FGR8	A0FGR8|ESYT2	10138.8	7631.09	13346.8	20213.4	24515.5	7146.33	8827.39	8053.81	91855	11845.1	81083.8	125093	103839	81606.1	74794.9	109643	11412.4	14681.8	13700.9	6324.27	9043.65	15308.5	9411.23	14065.7	4824.64	7660.02	11783.8	11249.6	10318.4	9440.1	7141.39	7924.61	10392	5668.28	9442.79	4935.2	9272.85	13312.4	7528.66	37872.6	40721.3	72148.4	28397.7	38214.7	12746.8	32676.8	36053.2
UH1BL	A0JNW5	A0JNW5|UH1BL	128.529	302.55	377.041	38.5141	265.41	141.226	307.771	418.699	0	0	0	0	0	0	0	0	0	0	0	0	0	0	0	0	0	0	0	0	0	0	0	0	0	0	0	0	0	0	0	0	0	0	0	0	0	0	0
IGLC7	A0M8Q6	A0M8Q6|IGLC7	0	0	0	0	0	0	0	0	281.784	288.889	2958.69	0	288.508	0	2426.55	205.312	2458.23	918.977	0	146.392	0	0	1023.74	0	956.097	3351.97	1442.62	0	0	0	0	0	0	0	0	0	0	0	0	0	0	0	0	0	0	0	0
SHOT1	A0MZ66	A0MZ66|SHOT1	11730.9	5692.28	11333	4980.87	11962.9	8815.73	14261.1	5077.71	6374.72	5203.15	7812.64	2396.97	8854.88	13770.8	5901.93	4675.91	3170.28	2810.8	2382.04	1171.14	2268.49	3848.61	3565.66	3110.59	2955.06	3845.78	7387.32	12685.2	13382.2	6623.6	4159.73	13194.1	2667.88	1965.2	11049.2	8135.94	8312.09	9821.44	8167.14	6984.82	7280.6	5578.99	4086.9	3301.01	3650.64	3222.56	5071.57
TM223	A0PJW6	A0PJW6|TM223	0	0	0	0	0	0	0	0	6072.21	6822.86	9683.1	4284	8169.4	2937.09	84.5311	888.799	0	0	0	0	0	0	0	0	85.9409	60.8808	0	159.727	0	0	0	111.489	0	269.966	118.696	0	369.592	101.732	410.893	533.921	0	0	0	0	0	0	0
GXLT2	A0PJZ3	A0PJZ3|GXLT2	255.36	208.322	0	0	46.6462	0	0	0	0	0	0	0	0	0	0	0	742.737	179.445	0	0	0	0	0	0	0	0	0	632.527	0	0	0	0	0	0	0	0	0	0	0	0	0	0	0	0	0	0	0
T120B	A0PK00	A0PK00|T120B	0	126.646	501.078	126.887	268.079	567.862	598.186	172.607	0	0	0	0	0	0	0	0	0	0	0	0	0	0	0	0	0	0	0	0	0	0	0	0	0	0	0	0	0	0	0	0	321.13	264.634	0	0	0	0	0
RHG10	A1A4S6	A1A4S6|RHG10	774.155	0	591.632	3351.39	464.374	210.355	182.896	359.731	0	0	0	0	0	0	0	0	204.615	330.064	353.331	368.744	215.327	286.012	411.513	170.926	223.297	165.724	351.877	248.853	115.956	217.486	60888.7	147.257	334.339	290.32	254.191	228.842	317.323	114.266	466.526	0	0	0	0	0	0	0	0
ANO9	A1A5B4	A1A5B4|ANO9	0	0	0	0	0	0	0	0	0	0	0	0	0	0	0	0	8303.62	11014.4	488.068	1595.99	470.888	1361.72	1041.77	1279.1	17034.6	451.64	10417.6	579.058	0	0	0	0	0	0	0	0	0	0	0	0	0	0	0	0	0	0	0
BICL2	A1A5D9	A1A5D9|BICL2	116.497	158.433	381.379	152.303	118.568	229.242	141.593	1102.12	925.32	519.962	1048.35	576.276	1150.2	1102.63	914.413	1185.08	0	0	0	0	0	0	0	0	0	0	0	0	3069	1977.99	4763.13	2269.72	1913.93	3934.82	2153.61	3387.83	2999.18	1723.23	2331.35	1472.68	401.719	658.088	430.941	344.847	473.415	509.548	382.493
ARH37	A1IGU5	A1IGU5|ARH37	0	0	0	0	0	0	0	0	0	0	0	0	0	0	0	0	352.942	309.303	339.452	307.101	363.083	329.168	346.602	348.712	277.484	229.399	251.95	300.65	812.284	259.47	825.123	454.427	522.122	718.656	355.338	272.593	295.212	759.003	677.814	934.816	0	0	0	0	0	0	0
ILVBL	A1L0T0	A1L0T0|ILVBL	3998.85	29196.4	19068.3	10162.1	5152.63	11749.8	22844.9	5007.05	13247.6	9591.27	6430.28	7669.34	5777.64	10865.6	5174.08	4884.76	6426.2	8145.7	1854.58	3709.49	4617.1	16855.6	2922.06	10099.7	1910.28	6168.1	6626.78	17967.4	5855.28	3184.3	7924.13	5149.86	3464.87	8664.35	3220.55	7231.75	9643.03	6444	6819.25	4612.36	3213.36	7364.4	3670.4	2068.15	3452.45	2531.28	1828.23
CA226	A1L170	A1L170|CA226	2287.57	2732.2	133.072	732.246	1220.96	1592.16	2032.39	2872.36	657.362	793.939	401.441	282.983	761.035	359.844	448.018	626.092	0	0	0	0	0	0	0	0	0	0	0	0	99.9723	876.245	238.798	785.985	1044.86	679	732.785	814.613	846.327	951.02	771.281	553.166	302.031	309.317	231.292	239.122	243.454	265.63	362.143
NDUF8	A1L188	A1L188|NDUF8	0	0	0	0	0	0	0	0	429.623	687.135	1567.53	693.374	386.734	524.519	275.393	1170.07	0	0	0	0	0	0	0	0	0	0	0	0	0	0	0	0	0	0	0	0	0	0	0	0	0	0	0	0	0	0	0
PKHG3	A1L390	A1L390|PKHG3	0	0	0	0	0	0	0	0	239.557	353.742	356.534	262.782	228.017	5310.91	399.863	558.904	0	0	637.533	0	68.317	128.458	880.017	631.985	908.207	839.695	197.717	150.64	402.267	384.822	41.4922	309.558	286.347	333.667	351.048	344.356	384.623	152.373	474.896	431.949	0	0	0	0	0	0	0
NTM2F	A1L443	A1L443|NTM2F	0	0	0	0	0	0	0	0	0	0	0	0	0	0	0	0	0	0	0	0	0	0	0	0	0	0	0	0	0	0	0	0	0	0	0	0	0	0	0	0	0	0	0	0	0	0	0
SRCRL	A1L4H1	A1L4H1|SRCRL	446.905	1433.07	124.594	1985.1	667.027	2181.85	830.582	452.413	0	0	0	0	0	0	0	0	651.346	704.781	2514.27	0	329.34	153.157	655.67	0	676.062	308.916	859.808	633.106	473.558	158.158	98.1815	226.471	241.086	362.661	567.107	447.134	644.044	163.021	253.604	200.455	0	146.716	0	165.85	126.957	573.975	101.679
SPD2B	A1X283	A1X283|SPD2B	8072.28	5620.74	3416.85	10894.8	13234.9	8184.63	3637.92	6880.1	1903.93	3696.5	2990.99	5535.42	2945.96	4924.4	3799.99	7805.64	13286.1	13465	10740.2	2519.82	6614.88	9956.1	8339.35	5971.88	8344.47	4747.13	13636.3	7546.18	1993.61	1578.01	2604.07	3469.43	2430.84	4815.61	5361.3	3338.29	1602.45	4747.75	2459.02	3573.89	1798.31	4226.17	4943.04	2371.71	9229.04	2037.68	2673.45
ZC12D	A2A288	A2A288|ZC12D	0	0	0	0	0	0	0	0	829.676	296.243	934.558	444.236	134.458	568.528	531.809	427.366	0	0	0	0	0	0	0	0	0	0	0	0	0	0	0	0	0	0	0	0	0	0	0	0	253.204	212.605	164.868	311.453	167.049	203.884	311.49
FRMD3	A2A2Y4	A2A2Y4|FRMD3	0	0	0	0	0	0	0	0	0	0	0	0	0	0	0	0	0	0	0	0	0	0	0	0	0	0	0	0	0	0	0	0	0	0	0	0	0	0	0	0	0	0	0	0	0	0	0
PIPSL	A2A3N6	A2A3N6|PIPSL	0	0	0	0	0	0	0	0	11702.2	10079	8952.42	8624.94	11190.7	8751.84	6527.54	7509.35	9653.07	9218.92	8297.52	3457.28	5357.14	12542.2	8448.27	7817.89	10160.6	6224.82	7929.24	9529.97	208.695	327.061	250.113	238.454	228.094	182.648	209.221	128.751	255.994	647.336	212.777	259.311	0	0	0	0	0	0	0
KV229	A2NJV5	A2NJV5|KV229	0	0	0	0	0	0	0	0	70.7013	0	0	158.411	482.879	0	2126.49	837.731	83.878	194.359	0	0	0	73.2721	185.606	0	343.731	168.92	0	125.905	0	0	179.26	119.942	165.164	135.516	633.833	0	379.231	324.408	139.268	0	225.782	449.861	364.971	0	0	0	0
HFM1	A2PYH4	A2PYH4|HFM1	0	0	0	0	0	0	0	0	20320	18945.8	9162.45	24995	22401.1	11519.5	20488.7	11214.1	262.112	222.407	0	227.264	0	230.759	437.286	130.9	255.615	161.108	157.046	0	0	0	0	0	0	0	0	0	0	0	0	0	0	0	0	0	0	0	0
ZN320	A2RRD8	A2RRD8|ZN320	0	0	0	0	0	0	0	0	655.916	554.427	346.903	861.316	821.348	124.167	346.563	492.285	0	0	0	0	0	0	0	0	0	0	0	0	0	0	0	0	0	0	0	0	0	0	0	0	0	0	0	0	0	0	0
NBAS	A2RRP1	A2RRP1|NBAS	8815.73	5006.21	6518.36	9238.21	7090.38	4925.46	8202.45	6954.71	13476.1	7074.67	8695.97	8903.57	9373.71	5536.51	10763.6	6989.22	2463.85	3528.06	2400.72	1491.2	1224.59	5071.97	1955.01	1839.95	2726.56	1952.94	3048.8	3491.26	9684.13	13839.2	8099.27	8257.21	13906.2	7570.45	12757.5	12375.2	11628.4	7857.23	11881.3	10363.9	2647.16	2168.82	2513.21	1927.79	2472.47	1986.07	1486.49
SYTC2	A2RTX5	A2RTX5|SYTC2	173.721	40.0387	343.563	283.724	223.207	41.718	181.801	328.974	342.889	222.885	149.869	212.905	301.973	333.358	151.219	325.004	4988.97	6972.83	8773.05	1773.76	3539.89	4429.95	5734.84	10378.2	5589.2	4417.75	7110.47	3892.07	1192.5	581.814	940.902	1650.78	1429.04	1240.28	1318.12	1102.5	1240.05	1165.4	860.478	1196.23	3577.52	1496.54	1783.65	1110.48	2539.84	1431.38	2254.78
MEIOC	A2RUB1	A2RUB1|MEIOC	0	0	0	0	0	0	0	0	0	0	76.4657	100.477	0	0	728.443	873.506	1799.01	2260.7	1249.48	1468.54	112.015	2802.84	676.195	411.286	1476.6	648.633	847.678	1932.66	0	0	0	0	0	0	0	0	0	0	0	0	0	0	0	0	0	0	0
CCD66	A2RUB6	A2RUB6|CCD66	0	0	0	0	0	0	0	0	0	0	0	0	0	0	0	0	0	0	0	0	0	0	0	0	0	0	0	0	133.457	1319.64	8511.53	230.696	431.199	9919.05	190.771	571.798	509.392	160.554	325.109	4953.85	0	0	0	0	0	0	0
DCD2B	A2VCK2	A2VCK2|DCD2B	0	0	0	0	0	0	0	0	0	0	0	0	0	0	0	0	0	0	0	0	0	0	0	0	0	0	0	0	0	0	0	0	0	0	0	0	0	0	0	0	0	0	90.0713	487.577	0	32.7553	0
FUCM	A2VDF0	A2VDF0|FUCM	0	0	0	0	0	0	0	0	0	0	0	0	0	0	0	0	553.469	1317.67	4894.84	784.333	1433.74	780.406	796.611	497.527	593.383	454.046	2295.19	1156.82	0	0	0	0	0	0	0	0	0	0	0	0	0	0	0	0	0	0	0
VWA8	A3KMH1	A3KMH1|VWA8	86283.7	28282	90674.1	56928.9	56579.7	60167.1	76908	49384.6	11106.4	6713.46	7743.81	7545.33	5850.82	3858.63	7239.29	6923.12	53758.7	52463.5	50868.1	1341.37	21129.4	4562.32	56143.3	4136.71	74602.8	35710.9	42691.8	79923.9	47458.1	3454.63	40804.3	52396.2	64114.5	65998.6	41639	8692.16	3273.1	37405.8	44430.8	1371.38	49883.1	2767.25	36647.3	29392.3	17757.7	20327	28581.4
SBNO1	A3KN83	A3KN83|SBNO1	4927.59	2944.43	4460.05	2245.45	4061.9	4453.7	2710.53	2476.53	7258.32	9969.56	14781.8	10757.8	12506	7005.63	15130.9	13946.4	275.065	747.689	1374.14	739.531	1037.75	540.264	1082.14	530.469	878.483	414.065	1251.56	972.681	3914.71	2274.12	3611.49	3869.63	4794.34	3659.56	2199.21	2401.3	4184.83	3105.21	3174.05	3308.09	1132.34	1667.13	1174.99	1887.17	1505.31	1264.03	895.714
LAMB4	A4D0S4	A4D0S4|LAMB4	0	0	0	0	0	0	0	0	0	0	0	0	0	0	0	0	0	249.501	3091.05	1376.74	0	245.116	275.021	0	256.784	0	0	242.328	0	0	0	0	0	0	0	0	0	0	0	0	0	349.202	0	0	0	0	0
F221A	A4D161	A4D161|F221A	0	0	0	0	0	0	0	0	489.069	700.82	288.116	776.934	599.2	214.259	519.971	353.907	0	0	0	0	0	0	0	0	0	0	0	0	347.244	226.923	116.962	1061.47	446.744	797.793	598.374	359.543	100.075	308.192	266.378	101.991	0	0	0	0	0	0	0
GTPBA	A4D1E9	A4D1E9|GTPBA	843.148	1564.28	759.213	2017.45	1426.97	798.251	413.848	253.193	2602.43	74344.2	45354.6	32411.5	60875.7	65705.4	47724.9	52365.6	176.524	116.859	0	0	0	178.831	145.588	0	272.85	166.6	76.1324	268.987	1019.91	1483.61	1927.1	3599.27	2983.23	1366.99	1463.28	1909.86	2421.41	1222.79	2009.22	3041.68	0	739.931	90.6926	79.0326	553.537	0	65.7663
WDR91	A4D1P6	A4D1P6|WDR91	4035.45	2803.11	2632.32	1287.87	2364.04	3694.81	3279.91	2174.67	5747.01	3214.47	5322.31	4173.59	4384.15	2591.92	4004.25	3621.41	5280.86	5183.18	10088.8	3646.38	2099.02	6265.39	7461.37	3585.59	5770.42	5367.53	4903.05	6973.81	2014.4	2913.06	2116.21	1720.18	1565.52	1484.73	1409.35	1817.14	4362.07	2255.08	1543.03	2328.36	3131.42	3814.37	1141.57	4018.01	4732.76	2138.66	1936.31
KLRG2	A4D1S0	A4D1S0|KLRG2	1078.71	520.173	536.154	266.986	4907.46	406.468	526.725	498.456	0	0	0	0	0	0	0	0	0	0	0	0	0	0	0	0	0	0	0	0	0	0	0	0	0	0	0	0	0	0	0	0	0	0	0	0	0	0	0
RAB19	A4D1S5	A4D1S5|RAB19	383.262	296.763	412.413	0	112.514	63.3479	140.535	185.728	867.655	1118.62	216.717	757.989	928.694	199.654	552.421	999.789	0	0	0	0	0	0	0	0	0	0	0	0	68.7551	0	273.035	0	80.7406	426.051	335.686	891.552	255.903	696.598	897.771	68.2011	0	0	0	0	0	0	0
LCHN	A4D1U4	A4D1U4|LCHN	0	0	0	0	0	0	0	0	0	0	0	0	0	0	0	0	0	0	0	0	0	0	0	0	0	0	0	0	323.38	379.556	210.085	470.954	188.821	561.647	372.108	368.421	118.211	112.178	416.449	603.211	0	0	0	0	0	0	0
CTGEF	A4D2H0	A4D2H0|CTGEF	1921.62	1760.12	2526.38	1669.72	1860.49	824.115	2696.43	1579	0	0	0	0	0	0	0	0	960.827	657.8	124.177	232.806	263.858	664.336	955.798	435.145	1215.64	47.1892	888.918	1272.13	3679.27	2210.88	2445.8	2370.75	3280.32	2053.59	3049.72	2399.26	2645.31	1880.55	3958.77	1692.52	0	0	0	0	0	0	0
MTMRB	A4FU01	A4FU01|MTMRB	0	0	0	0	0	0	0	0	2759.41	3108.11	1830.01	2013.24	638.924	1132.45	2503.8	2369.26	127.261	353.52	222.344	0	223.954	494.603	302.665	851.013	239.548	790.174	0	206.476	0	0	0	0	0	0	0	0	0	0	0	0	0	0	0	0	0	0	0
CTGE9	A4FU28	A4FU28|CTGE9	2400.04	2089.43	4350.64	926.03	2159.87	1961.95	3124.78	1449.32	0	0	0	0	0	0	0	0	191.18	661.869	1413.69	431	242.357	1600.28	933.783	485.819	814.606	489.971	321.618	1852.09	5259.85	3829.83	3217.94	5901.39	3495.99	2829.46	4787.56	4772.87	4478.65	2469.37	5019.49	2020.24	0	0	0	0	0	0	0
LRP5L	A4QPB2	A4QPB2|LRP5L	0	0	0	0	0	0	0	0	0	0	0	0	0	0	0	0	102.58	116.617	117.73	135.299	65.5151	56.5373	71.7364	7987.1	39.4314	63.5248	53.3975	45.4852	0	0	0	0	0	0	0	0	0	0	0	0	0	0	0	0	0	0	0
PI4P2	A4QPH2	A4QPH2|PI4P2	2227.7	630.893	2477.25	632.141	3519.56	2702.17	1548.4	1556.71	75.0087	300.382	43.3704	185.287	0	373.342	285.891	333.687	830.811	1148.64	456.342	80.3355	479.495	302.397	892.713	679.822	920.371	746.751	792.433	1029.98	0	0	0	0	0	0	0	0	0	0	0	0	75.4192	170.629	213.618	244.44	0	140.821	108.314
XIRP2	A4UGR9	A4UGR9|XIRP2	77.8325	1856.89	607.017	1511.97	2259.44	1211.9	1186.96	987.656	6028.55	5979.22	6231.17	109.896	245.839	0	189.025	3809.96	1117.52	2730.53	3109.45	363.352	1255.5	1071.87	2301.37	639.214	1342	1314.63	1527.76	1444.55	0	0	0	0	0	0	0	0	0	0	0	0	0	0	0	0	0	0	0
POTEF	A5A3E0	A5A3E0|POTEF	5262.7	8150.38	1899.32	6172.96	256.221	844.928	715.192	8014.65	134.471	1134.54	0	2533.17	1053.36	2524.43	996.419	1919.5	4374.24	8372.89	3262	3701.14	5047.67	2279.11	5338.48	1558.41	6904.43	4477.21	5429.48	2677.52	7818.36	12728.7	7423.52	515.861	2155.26	2823.37	2742.81	488.292	895.152	1060.34	3817.24	4355.38	384.168	1468.71	1180.34	8252.74	14462.3	7778.51	9540.65
VP37C	A5D8V6	A5D8V6|VP37C	1355.71	2617.28	801.898	721.819	191.197	2636.16	2063.85	282.555	343.283	1580.49	1192.58	608.73	340.326	822.245	838.825	1690.2	598.267	465.292	887.858	410.838	591.966	748.731	765.172	1041.31	626.795	247.379	497.886	631.414	350.287	400.156	1079.53	1336.59	144.445	267.254	1316.38	0	421.597	884.218	0	109.113	565.182	1316.75	140.459	706.197	1673.11	88.9059	813.006
CC151	A5D8V7	A5D8V7|CC151	0	0	0	0	0	0	0	0	273.44	1715.06	1587.82	0	627.48	1375.27	1091.55	997.019	0	0	0	0	0	0	0	0	0	0	0	0	0	0	0	0	0	0	0	0	0	0	0	0	571.101	285.024	1198.18	704.22	451.961	324.848	540.139
TM189	A5PLL7	A5PLL7|TM189	0	0	0	0	0	0	0	0	280.423	171.439	0	214.382	0	108.672	0	88.5846	327.56	98.0153	0	0	0	158.127	276.465	368.887	12468.8	0	242.604	108.475	400.539	355.873	298.228	237.525	376.399	302.422	288.991	259.093	374.998	322.219	305.621	277.377	0	0	0	0	0	0	0
TPC13	A5PLN9	A5PLN9|TPC13	969.834	439.642	639.495	411.737	1055.07	1575.99	988.891	607.892	0	0	0	0	0	0	0	0	584.575	185.551	1097.32	530.189	576.307	536.562	521.983	530.208	364.049	378.715	416.467	508.183	0	0	0	0	0	0	0	0	0	0	0	0	0	0	0	0	0	0	0
CNOT1	A5YKK6	A5YKK6|CNOT1	14342	13402.7	14157.5	13737.1	16358	8873	15257.8	13694.6	9973.89	10263.5	10588.9	11085.2	11577.9	11304.2	10055.6	6989.35	10535.2	11244.6	7230.26	4616.48	6653.35	7730.56	7178.8	6239.21	13329.6	6926.3	8078.29	10981.9	18039.5	12839.2	12666.6	20221	17276.3	14988	11333.1	11053	12549.9	15072.2	9780.8	12140.8	3906.77	11740.4	4405.09	5083.39	4465.52	3297.5	4734.07
ARG35	A5YM69	A5YM69|ARG35	1891.84	270.587	1660.13	1735.97	1327.49	1229.23	1559.55	1835.21	792.626	1188.02	984.086	722.666	704.781	279.582	1186.02	347.137	0	0	0	0	0	0	0	0	0	0	0	0	9386.04	6510.23	859.207	4468.82	13493.8	8779.67	9255.51	9581.83	10737.4	10474.9	11689.7	9071.31	679.589	169.346	353.04	607.318	354.987	119.683	684.539
CRNS1	A5YM72	A5YM72|CRNS1	0	0	0	0	0	0	0	0	0	0	0	0	0	0	0	0	0	0	0	0	0	0	0	0	0	0	0	0	0	0	0	0	0	0	0	0	0	0	0	0	0	0	0	0	0	0	0
CC88B	A6NC98	A6NC98|CC88B	1198.8	1024.7	1105.54	1487.65	1787.85	1562.19	251.902	2114.5	376.467	456.622	505.819	686.781	675.056	777.484	514.275	481.092	586.216	535.656	1005.35	1246.92	160.582	1112.69	1136.2	174.489	622.946	431.852	1105.76	767.416	12755.9	11298.8	11321	17126.3	11554	21031.3	10503.1	15335.9	4910.98	9878.75	15044.8	15082.2	478.316	618.613	156.757	529.133	1083.69	343.814	300.522
MP3B2	A6NCE7	A6NCE7|MP3B2	1956.67	2051.28	471.895	977.87	1410.88	836.016	929.876	3717.47	867.696	240.417	134.326	923.986	130.988	272.938	504.664	492.397	1672.28	3054.33	2231.17	1700.82	3709.12	1982.71	2156.1	475.12	1299.3	1275.33	2088.67	1877.58	525.788	552.794	1084.81	1217.86	1588.11	1970.33	343.274	386.697	1068.6	575.494	1355.62	1100.29	0	0	0	0	0	0	0
VWA3A	A6NCI4	A6NCI4|VWA3A	698.401	1110.71	1112.3	1267.86	388.896	81.1523	3930.75	1751.31	0	0	0	0	0	0	0	0	0	0	0	0	0	0	0	0	0	0	0	0	0	0	0	0	0	0	0	0	0	0	0	0	0	0	0	0	0	0	0
KR87P	A6NCN2	A6NCN2|KR87P	0	0	0	0	0	0	0	0	1095.25	908.963	202.278	0	1885.59	113.801	171.269	674.789	88.49	182.149	545.54	51.2387	141.04	366.339	146.044	472.214	482.268	655.762	314.838	321.939	0	0	0	0	0	0	0	0	0	0	0	0	0	0	0	0	0	0	0
CB072	A6NCS6	A6NCS6|CB072	0	0	0	0	0	0	0	0	469.605	0	2166.54	0	162.389	186.58	408.233	117.841	3917.81	156.498	2338.5	4116.97	4734.66	112.217	4402.07	957.257	621.441	4651.85	8916.57	357.727	1565.34	1248.34	1172.72	567.719	258.556	432.036	418.418	115.208	214.057	42.3512	489.013	391.029	0	0	0	0	0	0	0
FA83G	A6ND36	A6ND36|FA83G	8280.01	12948.6	17376.9	17168.1	4472	14809.3	6734.4	13684	9173.2	8235.82	6818.4	12374.7	6100.23	11704.4	7260.35	5925.26	1484.92	5277.16	6911.03	7794.15	22484.5	811.481	5784.29	973.496	3026.48	9790.57	16086.1	1867.75	5295.09	5905.4	4879.46	3721.11	3791.14	2506.98	3032.98	4911.74	3406.11	4747.39	4966.44	2248.79	0	0	0	0	0	0	0
ASPD	A6ND91	A6ND91|ASPD	0	0	0	0	0	0	0	0	0	0	0	0	0	0	0	0	0	0	0	0	0	0	778.494	0	0	43.8717	123.988	5050.63	0	0	0	0	0	0	0	0	0	0	0	0	0	0	0	0	0	0	0
PALM3	A6NDB9	A6NDB9|PALM3	0	0	0	0	0	0	0	0	3259.34	7947.49	4799.14	4546.47	7365.97	2285.62	6538.29	7202.01	1077.44	3561.46	3019.22	1910.83	1824.34	2300.92	3051.56	2010.97	1886.82	1641.77	2398.89	2541.8	10954.1	5285.6	6093.38	8339.57	10398.7	6531.9	5700.44	10182.1	8103.95	6098.45	8383.63	3321.54	1019.41	3722.47	1565.15	1724.92	2963.69	3072.93	2215.04
PGP	A6NDG6	A6NDG6|PGP	7000.92	7154.3	10697.9	3468.97	15300.6	8349.66	11302.6	7481.54	14243.6	14531.1	10309.8	13087.9	8136.35	16640.1	11998	10288.2	523.343	769.648	1103.57	69.0619	420.017	289.452	916.095	1248.56	2182.67	875.211	1255.38	1440	6807.09	5843.74	5878.17	6792.92	8657.73	15472.9	8051.81	8277.25	9025.08	3856.27	7962.06	5225.37	7620.16	18696.1	5668.7	9679.9	4131.86	10456.8	14267.6
ME3L1	A6NDR6	A6NDR6|ME3L1	262.983	101.634	313.007	300.342	0	356.466	336.617	278.237	0	0	0	0	0	0	0	0	220.399	595.349	408.31	184.484	1445.79	397.061	349.931	97.7093	345.918	445.485	230.543	186.82	273.08	596.966	715.722	226.826	424.539	427.426	446.681	338.234	100.423	277.315	460.879	228.046	0	0	0	0	0	0	0
CE051	A6NDU8	A6NDU8|CE051	901.926	738.799	604.665	932.528	477.621	621.188	811.5	526.197	872.102	251.946	441.406	1039.13	1205.37	492.806	369.024	943.349	393.516	459.083	725.618	71.0866	210.593	288.475	489.089	550.114	433.086	137.777	78.1486	295.666	1615.75	1251.1	808.425	823.029	1608.32	785.074	658.621	1114.22	498.721	440.666	485.07	429.066	370.592	438.694	179.89	455.736	267.332	125.88	409.561
F186A	A6NE01	A6NE01|F186A	2468.49	2834.9	4500.71	7660.42	6129.78	4644.16	1707.69	4061.48	0	0	0	0	0	0	0	0	0	0	0	0	0	0	0	0	0	0	0	0	0	0	0	0	0	0	0	0	0	0	0	0	0	0	0	0	0	0	0
PSAL	A6NEC2	A6NEC2|PSAL	34584.9	24176.3	15946.3	16635.6	29345.5	45624.3	41851.6	20473	34512.5	35450.9	32415.7	27530.7	28134.8	22173.8	24541.7	22004.7	12452.3	19175.8	28194.3	3748.34	13822.8	46004.3	16729.8	38061.9	18744.1	21847.7	19647.9	30157.2	23182.4	21950.5	20960.1	16241.6	23533.1	17342.3	17575.6	20865.6	24928.9	17173.9	23391.9	15427.6	12710.3	41177.5	8646.01	26135.2	19961.7	11595	14615.3
RCCD1	A6NED2	A6NED2|RCCD1	0	0	0	0	0	0	0	0	166.972	348.298	329.379	63.7682	194.253	299.366	274.357	234.313	83.6942	112.447	82.1824	116.696	127.522	92.0477	107.946	81.0087	96.4483	71.8766	136.274	87.7069	2885.18	182.54	395.324	86.8568	191.56	73.8977	275.001	430.366	210.256	64.9625	7604.83	211.433	0	0	0	0	0	0	0
P121B	A6NF01	A6NF01|P121B	705.342	426.338	393.184	870.22	803.914	1375.63	585.854	547.083	441.587	1322.84	1692.58	361.58	1995.86	0	1159.61	885.311	1471.56	208.02	768.988	423.29	336.98	1184.38	388.574	209.279	671.569	1004.29	44.7578	659.757	0	0	0	0	0	0	0	0	0	0	0	0	391.863	2296.25	493.326	499.367	2177.1	427.139	1039.6
RFOX3	A6NFN3	A6NFN3|RFOX3	1194.37	0	2499.49	1615.29	2607.28	247.138	4233.9	494.994	1364.89	1513.47	1794.05	2099.43	1593.62	707.877	1306.76	2652.42	830.291	784.503	2629.07	938.168	2659.58	744.44	447.764	350.839	1434.08	211.521	325.852	453.507	1332.28	1089.39	1540.7	2219.12	2124.3	1312.44	1415.38	1280.96	2718.26	988.055	1485.39	772.869	1804.55	3201.1	2790.38	1314.82	766.417	1905.3	1255.53
TCAF2	A6NFQ2	A6NFQ2|TCAF2	148.181	748.014	1818.55	1980.75	1852.77	465.063	769.016	1054.41	3970.16	137.628	245.798	0	69.5866	672.961	224.188	51.5739	397.722	794.404	315.858	149.693	212.117	254.622	276.913	137.205	256.765	196.97	174.008	81.0963	812.776	794.865	2137.44	299.152	713.024	212.94	635.354	187.906	689.066	314.72	403.266	235.825	697.944	255.743	1673.72	1528.04	3588.53	2444.82	2725.19
WIPF3	A6NGB9	A6NGB9|WIPF3	11095.7	24908.4	10962.6	23099.4	4656.3	28493.5	8825.33	2520.89	0	0	0	0	0	0	0	0	175.389	469.139	28.1158	227.956	63.4957	1791.53	279.277	47.2248	1258.82	55.7351	193.062	895.589	384.034	0	221.237	0	275.622	0	121.635	95.488	138.211	250.956	90.3511	176.349	0	0	0	0	0	0	0
TLCD2	A6NGC4	A6NGC4|TLCD2	0	0	0	0	0	0	0	0	0	0	0	0	0	0	0	0	1161.99	513.942	1178.89	1035.4	688.55	457.135	999.594	950.223	365.394	864.818	743.345	199.091	0	0	0	0	0	0	0	0	0	0	0	0	0	0	0	0	0	0	0
GGT3	A6NGU5	A6NGU5|GGT3	6004.91	2003.34	6512.52	4662.67	5084.83	5817.6	2775.2	5502.26	710.339	641.715	141.992	190.698	577.801	446.504	645.497	336.988	565.037	406.508	963.14	430.136	1139.56	582.305	684.424	407.11	243.208	572.259	836.811	795.959	3247.16	239.925	928.535	2273.96	464.049	2385.66	2280.54	2499.52	3474.07	293.162	2393.34	1680.06	389.56	3794.66	56.7424	7829.68	360.736	6065.79	5038.7
CAN8	A6NHC0	A6NHC0|CAN8	0	0	0	0	0	0	0	0	0	0	0	0	0	0	0	0	0	0	0	0	1121.39	0	0	247.666	0	0	0	0	1716.97	1849.94	813.78	1945.63	356.627	611.56	1581.68	2299.17	1303.81	1002.1	857.744	728.231	0	0	0	0	0	0	0
DDTL	A6NHG4	A6NHG4|DDTL	45748.5	21244.3	47310.5	89341.2	76135.5	42465.2	92668	30572.2	0	0	0	129.507	86.1175	67.0476	105.513	0	62.4238	1161.78	4276.43	968.224	174.619	30.6966	561.199	164.274	126.146	2412.25	0	245.533	41494	30163.4	19379.7	32542.8	28725.1	22894.3	30022.8	30465.4	70666.3	17113.7	36827.1	30988.7	5974.11	0	969.848	482.545	405.933	253.471	396.7
TBAL3	A6NHL2	A6NHL2|TBAL3	20306.1	19654.9	20112.2	20384.9	18357.3	20138.7	19762.4	21252.1	5830.3	5936.32	6014.58	7837.2	6071.61	6257.19	5226.01	5805.22	27003.7	35389.9	25048.9	11269.3	15693.9	24932.3	25928	27037.1	29428.3	22701.6	31706.7	26151.1	18205.5	12220.2	16747.2	15902	17180	18097.4	12848.3	12007.2	16490.5	9676.52	16654	14216.7	11015.9	13844.4	9847.7	8223.32	9829.36	5182.33	11859.2
FBLL1	A6NHQ2	A6NHQ2|FBLL1	0	0	0	0	0	0	0	0	0	0	0	0	0	0	0	0	292.054	1357.8	11548	9248.2	10842.7	13702	1019.06	9133.18	643.677	8988.4	12117.9	320.852	0	0	0	0	0	0	0	0	0	0	0	0	88.0316	158.269	0	39.3174	279.928	89.0146	0
SMHD1	A6NHR9	A6NHR9|SMHD1	3533.54	1443.55	3594.39	2141.46	6898.36	1539.21	1911.02	2438.4	18502.7	3353.99	18905.5	20524.9	3792.12	13197.2	12992	6043.93	6489.99	4144.66	1217.31	1392.72	1103.23	3193.2	4565.15	1480.32	1952.51	2549.01	2958.04	4753.21	3247.6	6941.17	4198.2	4329.18	7030.7	4867.98	3673.24	2928.62	4052.3	4574.08	3096.25	4204.19	5492.18	7931.42	5298.13	3065	3353.79	2791.34	3018.3
CAST2	A6NHX0	A6NHX0|CAST2	0	0	0	0	0	0	0	0	0	0	0	0	0	0	0	0	1049.11	424.97	770.135	1002.83	529.472	757.016	498.884	420.353	588.759	517.427	129.551	629.143	0	0	0	0	0	0	0	0	0	0	0	0	0	0	0	0	0	0	0
RHG42	A6NI28	A6NI28|RHG42	0	0	0	0	0	0	0	0	0	0	0	0	0	0	0	0	203.147	0	100.558	0	0	166.335	0	134.734	0	249.213	0	53.2883	435.95	591.84	691.095	702.404	443.785	409.875	174.666	586.579	524.687	389.871	387.829	209.021	0	0	0	0	0	0	0
CC154	A6NI56	A6NI56|CC154	0	0	0	0	0	0	0	0	4877.05	4766.87	3839.89	13033.5	4171.25	6673.44	4756.61	5664.48	0	0	0	0	0	0	0	0	0	0	0	0	0	0	0	0	0	0	0	0	0	0	0	0	0	0	0	0	0	0	0
NCF1B	A6NI72	A6NI72|NCF1B	4519.28	2283.01	3864.64	2478.74	4056.89	4746.53	2016.64	7094.43	2128.05	7077.52	3893.92	19523.7	6018.98	11626.6	11160.9	6688.29	2300.2	8144.63	10638.4	2317.77	2683.48	8115.68	15448.1	5148.87	6420.76	27816.2	9866.66	6068.29	190.444	106.495	260.04	176.506	127.098	176.758	87.6727	153.819	180.606	72.382	81.1586	71.0003	979.522	1264.04	1585.87	283.229	413.322	829.349	979.848
PRS29	A6NIE9	A6NIE9|PRS29	2969.38	6405.95	4205.28	12688.3	755.769	8129.48	559.066	4688.32	887.637	458.305	672.309	632.296	719.664	411.377	2415.77	25647.3	1651.16	3538.6	63495.6	147.703	5005.58	196.826	4038.05	2748.52	2038.65	519.004	462.094	686.038	19074.4	11599.6	3823.88	19359.3	5043.12	5678.73	7241.42	20018.4	179.849	2603.56	23295.6	666.508	0	0	5783.69	1110.43	86.6573	9007.54	98.5505
U119B	A6NIH7	A6NIH7|U119B	1240.66	402.46	2107.76	2147.53	788.716	1916.12	3241.86	1875.07	1405.14	3958.42	2612.94	2180.51	3854.97	4412.64	4085.21	254.316	3707.7	2883.93	297.14	326.702	145.131	3616.87	2234.19	2730.34	2948.78	1622.33	1888.18	2269.86	116.121	360.877	1013.4	288.272	726.687	899.655	731.084	204.414	1019.69	554.331	529.98	651.63	0	1077.75	0	641.447	461.935	393.042	575.413
RP1BL	A6NIZ1	A6NIZ1|RP1BL	14972.2	11345.1	13794.3	6166.66	18349	14141.9	17734	14384.2	13834.8	14506.7	15879	9301.8	18371.9	13376.2	9801.58	8267.37	8022.56	12440	6894.47	3706.01	8464.46	11850.5	11774.2	10551.2	17033.7	19087.5	19209.2	14970.3	0	0	0	0	0	0	0	0	0	0	0	0	24777	14485.2	18690.1	13165.6	9219.56	13713.4	18341.7
MET15	A6NJ78	A6NJ78|MET15	0	0	0	0	0	0	0	0	528.129	156.535	505.975	95.2547	59.6342	193.359	123.229	480.679	213.82	223.025	298.929	191.271	270.242	49.8808	66.2416	263.856	187.603	322.461	227.541	197.737	638.527	497.854	399.151	803.278	344.297	397.66	320.134	628.508	1445.92	257.978	570.995	1882.95	496.599	587.683	403.14	596.867	556.525	0	331.436
GLOD5	A6NK44	A6NK44|GLOD5	0	0	0	0	0	0	0	0	0	0	0	0	0	0	0	0	0	0	0	0	0	0	0	0	0	0	0	0	0	0	0	0	0	0	0	0	0	0	0	0	0	0	0	0	0	0	0
LIPT2	A6NK58	A6NK58|LIPT2	0	0	0	0	0	0	0	0	0	0	0	0	0	0	0	0	409.105	1715.5	1297.21	446.261	1742.06	1657.54	900.761	515.187	606.51	2342.5	2883.88	788.112	0	0	0	0	0	0	0	0	0	0	0	0	0	0	0	0	0	0	0
S22AK	A6NK97	A6NK97|S22AK	0	0	0	0	0	0	0	0	369.632	365.902	305.199	175.069	388.897	321.216	352.872	325.794	0	0	0	0	0	0	0	0	0	0	0	0	0	0	0	0	0	0	0	0	0	0	0	0	0	0	0	0	0	0	0
CC85C	A6NKD9	A6NKD9|CC85C	275.809	0	141.847	207.98	297.006	164.214	137.441	0	471.242	103.797	289.066	139.066	348.918	0	0	0	240.976	0	0	0	0	447.213	0	0	139.008	0	0	352.403	245.981	0	430.014	745.619	51.5865	708.828	350.667	788.51	1357.95	922.071	878.02	119.667	0	0	0	127.54	0	0	111.706
ARI3C	A6NKF2	A6NKF2|ARI3C	0	0	0	0	0	0	0	0	1197.55	405.279	450.745	1186.24	321.38	330.493	375.905	245.768	0	0	0	0	0	0	0	0	0	0	0	0	0	0	0	0	0	0	0	0	0	0	0	0	0	0	0	0	0	0	0
PC4L1	A6NKN8	A6NKN8|PC4L1	149.182	3323.12	1932.79	1851.09	399.997	1905.83	340.581	1362.21	0	0	0	0	0	0	0	0	0	0	0	0	0	0	0	0	0	0	0	0	0	0	0	0	0	0	0	0	0	0	0	0	0	0	0	0	0	0	0
RGPD3	A6NKT7	A6NKT7|RGPD3	993.52	476.744	920.984	148.762	257.594	1051.93	355.266	625.067	1055.8	644.296	946.394	275.676	103.779	334.685	1003.19	570.123	0	0	0	0	0	0	0	0	0	0	0	0	0	0	0	0	0	0	0	0	0	0	0	0	859.442	1150.45	896.491	543.463	437.117	169.888	119.258
TTC36	A6NLP5	A6NLP5|TTC36	0	0	0	0	0	0	0	0	0	0	0	0	0	0	0	0	554.725	2206.92	2037.66	1078.82	2414.45	354.199	394.493	752.885	3541.11	958.832	461.923	2264.4	0	0	0	0	0	0	0	0	0	0	0	0	0	0	0	0	0	0	0
I4E1B	A6NMX2	A6NMX2|I4E1B	256.384	0	190.261	237.613	264.381	0	139.196	176.772	387.149	291.233	129.705	450.18	293.52	262.454	142.963	159.755	135.497	373.728	226.58	0	0	379.415	116.349	178.877	257.878	0	265.076	140.384	416.824	404.8	258.503	213.477	455.312	76.4919	188.59	0	229.6	122.338	164.371	0	132.122	0	0	0	0	0	0
AXA2L	A6NMY6	A6NMY6|AXA2L	1563.87	961.074	727.669	734.335	640.452	237.575	1451.84	1846.34	277530	293660	474374	351111	571140	651287	376535	456903	0	244.633	2434.89	710.373	820.302	766.004	1371.36	685.048	179.165	1162.58	946.477	629.972	398364	549225	408868	379269	435447	351386	619372	416177	632732	426554	495202	273711	370454	450450	572028	388977	545987	287027	415440
CO6A6	A6NMZ7	A6NMZ7|CO6A6	4425.46	5163.25	5505.1	5235.52	3410.53	6116.2	4339.8	7362	0	0	0	0	0	0	0	0	5406.56	2330.42	2873.71	3377.23	12642.8	6559.99	2469.42	5956.41	2229.4	3884.1	6518.31	4427.65	988.524	689.676	1193.61	1081.23	1582.07	1119.85	1158.7	1531.95	1000.78	774.317	1739.45	1371.37	3073.53	5371.2	13474.7	496.441	6448.29	12540.3	2770.97
UBP27	A6NNY8	A6NNY8|UBP27	1255.6	0	927.395	533.464	1049.09	0	925.256	87.778	0	0	0	0	0	0	0	0	0	0	0	0	0	0	0	0	0	0	0	0	285.116	348.805	391.217	600.861	368.738	134.181	270.487	91.2506	254.764	161.219	328.595	194.339	0	0	0	0	0	0	0
TBB8L	A6NNZ2	A6NNZ2|TBB8L	1249.16	1593.38	1783.76	902.625	599.195	276.379	1630.97	684.533	0	0	0	0	0	0	0	0	1389.15	229.635	358.17	0	37.9298	863.877	69.917	250.812	260.243	308.645	310.259	290.759	0	0	0	0	0	0	0	0	0	0	0	0	0	0	0	0	0	0	0
ZN716	A6NP11	A6NP11|ZN716	0	0	0	0	0	0	0	0	0	0	0	0	0	0	0	0	0	0	0	0	0	0	0	0	0	0	0	0	613.097	701.896	116.459	1390.4	89.6322	67.8498	97.246	103.954	67.9159	48.1493	1115.13	1355.08	0	0	0	0	0	0	0
RTL8C	A6ZKI3	A6ZKI3|RTL8C	124.246	772.24	725.319	234.221	238.893	485.74	0	0	0	0	0	0	0	0	0	0	0	0	0	0	0	0	0	0	0	0	0	0	0	0	0	0	0	0	0	0	0	0	0	0	0	0	0	0	0	0	0
ZSWM8	A7E2V4	A7E2V4|ZSWM8	1813.85	1149.05	1441.58	2140.94	2588.84	1170.86	2427.42	1362.99	640.156	571.383	730.724	1064.81	623.849	447.582	804.587	504.168	281.898	333.627	305.65	0	0	287.319	370.03	1236.85	451.483	322.812	176.466	308.908	548.83	485.222	445.826	480.368	411.902	440.693	416.076	292.69	474.332	513.645	405.777	355.505	493.913	501.369	373.36	415.308	357.269	475.818	402.891
MYH7B	A7E2Y1	A7E2Y1|MYH7B	0	0	0	0	0	0	0	0	0	0	0	0	0	0	0	0	0	0	0	0	0	0	0	0	0	0	0	0	204.474	237.386	125.274	0	51.0008	0	144.009	68.441	94.0558	98.5511	0	66.74	563.437	323.669	350.728	340.07	328.55	36.4644	368.481
RHG32	A7KAX9	A7KAX9|RHG32	364.471	350.545	384.021	437.25	345.993	284.942	430.171	538.037	837.582	1074.23	893.957	1046.67	1039.99	538.073	513.957	1087.46	319.731	402.631	0	0	0	588.165	328.407	369.003	331.947	255.317	317.374	492.712	1471.22	888.404	657.751	1022.52	692.002	713.494	975.341	1242.03	1943.44	840.373	1256.52	596.887	274.527	2518.4	0	0	0	54.2913	67.3742
P121C	A8CG34	A8CG34|P121C	1592.67	999.521	770.656	1588.25	1592.41	2269.66	1197.55	1118.73	1189.69	3093.55	2529.81	1161.91	2731.3	506.433	1917.52	2011.53	1471.56	208.02	768.988	423.29	336.98	1184.38	388.574	209.279	671.569	1004.29	44.7578	659.757	211.496	954.769	760.143	518.165	1425.42	1418.52	427.036	611.842	408.093	550.193	525.521	1507.42	391.863	2296.25	493.326	499.367	2177.1	427.139	1039.6
ME3L2	A8K0S8	A8K0S8|ME3L2	262.983	101.634	313.007	300.342	0	356.466	336.617	278.237	0	0	0	0	0	0	0	0	220.399	595.349	408.31	184.484	1445.79	397.061	349.931	97.7093	345.918	445.485	230.543	186.82	273.08	596.966	715.722	226.826	424.539	427.426	446.681	338.234	100.423	277.315	460.879	228.046	0	0	0	0	0	0	0
WASH1	A8K0Z3	A8K0Z3|WASH1	0	0	0	0	0	0	0	0	1265.57	980.936	1523.06	1503.29	1323.76	1491.76	1203.44	897.502	100.448	160.552	0	109.82	0	126.372	102.099	0	219.48	100.682	106.865	100.332	0	281.192	134.574	681.225	214.152	326.726	533.333	0	539.066	600.545	58.2695	96.9789	0	89.9432	62.3294	189.878	82.4778	20.3531	0
A2ML1	A8K2U0	A8K2U0|A2ML1	2760.29	2579.84	2739.6	1165.01	17253.1	2843.63	1270.75	2745.82	0	0	0	0	0	0	0	0	3338.04	1298.13	433.661	210.945	124.486	784.179	368.781	544.798	334.735	94.9467	665.79	1146.76	3568.42	2433.77	20164.4	6019.86	1945.27	4556.67	3003.28	3605.14	4783.25	5506.88	2701.33	3686.69	0	0	0	0	0	0	0
CLCA1	A8K7I4	A8K7I4|CLCA1	0	0	0	0	0	0	0	0	101467	69846.1	389442	23765.3	879218	85254.9	193512	100649	385.704	3164.89	9356.44	131.616	329.494	941.834	575.978	0	1574.83	2339.38	2838.45	12754.3	1420.66	569.613	470.944	1043.57	832.112	368.125	118.133	82.2054	179.3	136.888	121.863	800.48	0	0	0	0	0	0	0
D11L8	A8MPP1	A8MPP1|D11L8	0	0	0	0	0	0	0	0	0	0	0	0	0	0	0	0	0	0	0	0	0	0	0	0	0	0	0	0	205.86	573.219	258.931	180.564	465.533	131.561	93.6093	0	92.8646	30.4812	95.6963	189.931	0	0	0	0	0	0	0
ZN850	A8MQ14	A8MQ14|ZN850	42710.4	43699.4	1356.65	28891.3	4329.51	8616.74	39264.6	664.03	0	0	0	0	0	0	0	0	0	0	0	0	0	0	0	0	0	0	0	0	0	0	0	0	0	0	0	0	0	0	0	0	0	0	0	0	0	0	0
NPIB5	A8MRT5	A8MRT5|NPIB5	1652.25	1801.14	1081.31	2302.66	2232.92	1871.58	1081.2	3778.85	0	0	0	0	0	0	0	0	0	0	0	0	0	0	0	0	0	0	0	0	0	0	0	0	0	0	0	0	0	0	0	0	0	0	0	0	0	0	0
LYRM9	A8MSI8	A8MSI8|LYRM9	0	0	0	0	0	0	0	0	0	0	0	0	0	0	0	0	0	0	0	0	0	0	0	0	0	0	0	0	0	0	0	0	0	0	0	0	0	0	0	0	0	0	0	0	0	0	0
RHN2P	A8MT19	A8MT19|RHN2P	1460.97	456.482	550.161	731.779	8351.39	1012.5	825.968	1700.1	2957.14	3299.28	2169.73	418.262	901.014	772.686	1443.66	1792.24	1714.44	2211.41	1046.33	315.526	256.354	2306.59	870.625	8028.45	542.051	1025.37	278.301	2526.86	2203.12	784.832	1640.06	3275.66	1140.17	891.603	514.636	1271.87	1168.35	348.467	158.742	159.222	0	0	0	0	0	0	0
ZN891	A8MT65	A8MT65|ZN891	0	0	0	0	0	0	0	0	0	0	0	0	0	0	0	0	1947.81	391.149	1183.65	1491.89	944.859	451.447	1579.82	1464.28	339.744	965.355	430.124	212.153	0	0	0	0	0	0	0	0	0	0	0	0	0	0	0	0	0	0	0
GNAT3	A8MTJ3	A8MTJ3|GNAT3	0	0	0	0	0	0	0	0	0	0	0	0	0	0	0	0	131.061	224.043	158.768	172.051	179.787	895.374	102.057	146.938	246.053	162.114	120.24	168.83	0	0	0	0	0	0	0	0	0	0	0	0	0	0	0	0	0	0	0
PDZ1P	A8MUH7	A8MUH7|PDZ1P	0	0	0	0	0	0	0	0	0	0	0	0	0	0	0	0	169.788	0	790.259	306.936	486.632	888.407	1318.48	499.684	1717.74	103.784	109.166	412.455	0	0	0	0	0	0	0	0	0	0	0	0	0	0	0	0	0	0	0
FB5L3	A8MUU1	A8MUU1|FB5L3	2223.73	4062.38	1139.98	637.569	32669.6	130.293	433.976	277.83	25661.1	23677.1	15419.3	9883.35	16432.5	12662.1	7027.05	7590.39	1431.68	6986.83	5504.45	528.984	6176.42	1767.15	7703.34	4416.67	47308	6327.81	29028.7	17544.6	0	0	791.448	0	0	0	0	0	0	0	0	1166.35	2973.11	13104.7	6733.28	2384.45	30603.8	4182.64	3797.05
HIG1C	A8MV81	A8MV81|HIG1C	544.16	68.921	0	53.8885	0	0	1298.34	0	902.69	0	182.046	0	611.413	98.6582	0	0	186.734	187.55	0	0	0	158.205	82.1565	953.051	296.522	181.494	563.779	160.712	847.412	558.044	367.002	211.388	59.5553	116.025	125.45	162.389	284.845	184.996	301.024	152.392	0	0	0	0	0	107.808	0
HPF1L	A8MVJ9	A8MVJ9|HPF1L	0	0	0	0	0	0	0	0	0	0	0	0	0	0	0	0	181.845	419.719	86.8442	0	63.6116	0	85.1056	0	664.485	46.3622	105.383	395.723	130.814	759.691	916.572	211.124	86.6496	180.356	173.933	116.868	115.934	171.949	0	0	0	0	0	0	0	0	0
NCF1C	A8MVU1	A8MVU1|NCF1C	4519.28	2283.01	3864.64	2478.74	4056.89	4746.53	2016.64	7094.43	4269.24	6848.7	3207.25	19300.3	6335.2	10166.6	8965.17	5716.09	2132.22	7501.07	11306.9	2254.77	2270.24	9194	13572.6	5619.17	6112	23416	8555.55	6743.02	0	0	0	0	0	0	0	0	0	0	0	0	0	0	0	0	0	0	0
P20L1	A8MW92	A8MW92|P20L1	103.152	384.247	289.906	0	412.947	222.226	578.776	0	0	0	0	0	0	0	0	0	0	0	0	0	0	0	0	0	0	0	0	0	0	0	0	0	0	0	0	0	0	0	0	0	0	0	0	0	0	0	0
RUXGL	A8MWD9	A8MWD9|RUXGL	37084.6	26878.7	36154.6	27402	33898	35569.6	26277.3	24318	17638.6	25811.8	27224.7	21288.9	22096.1	19324.2	15695.2	10308	29108.9	31626.5	20984.5	10305.3	12155.2	37180	33522.8	24648.9	35671.3	18720	19624.2	34579.4	18811.4	51887	52643.3	62605.2	81752.6	52395.7	49760.2	47630.5	75103.9	52505.5	55532.8	43041	28745.5	41042.5	17193.3	17129.8	19846.5	19787.1	20771.1
TM14D	A8MWL7	A8MWL7|TM14D	0	0	0	0	0	0	0	0	0	0	0	0	0	0	0	0	0	0	0	0	0	0	0	0	0	0	0	0	100.629	246.008	307.195	75.7922	178.159	332.863	257.901	97.6771	206.23	330.227	259.695	78.5698	0	0	0	0	0	0	0
WASH4	A8MWX3	A8MWX3|WASH4	0	0	0	0	0	0	0	0	0	0	0	0	0	0	0	0	100.448	160.552	0	109.82	0	126.372	102.099	0	219.48	100.682	106.865	100.332	0	281.192	134.574	681.225	214.152	326.726	533.333	0	539.066	600.545	58.2695	96.9789	0	89.9432	62.3294	189.878	82.4778	20.3531	0
K132L	A8MWY0	A8MWY0|K132L	0	0	0	0	0	0	0	0	0	0	0	0	0	0	0	0	0	0	0	0	0	0	0	0	0	0	0	0	0	0	0	0	0	0	0	0	0	0	0	0	1277.01	769.574	1373.91	554.395	440.056	581.465	365.359
NUD19	A8MXV4	A8MXV4|NUD19	3038.91	2182.95	6069.99	5838.99	10065.1	1402.87	2942.9	9163.37	3740.36	8539.29	3998.26	5078.07	12474.6	3706.76	4389.96	3320.53	1421.01	1903.13	1565.39	836.307	2250.04	2214.82	1166.91	922.036	3526.86	1935.53	3624.61	4612.37	2463.65	711.306	1286.73	2418.35	1446.85	1506.47	1009.1	252.594	3172.41	435.595	1299.85	5136.15	1803.65	2022.95	1337.49	1109.1	1001.22	2981.98	1416.8
ODF3B	A8MYP8	A8MYP8|ODF3B	0	0	0	0	0	0	0	0	0	0	0	0	0	0	0	0	0	0	0	0	0	0	0	0	0	0	0	0	0	0	0	0	0	0	0	0	0	0	0	0	458.169	378.476	450.873	347.302	460.783	366.242	334.421
KCNU1	A8MYU2	A8MYU2|KCNU1	0	0	0	0	0	0	0	0	653.89	732.004	547.656	560.435	486.655	480.141	547.711	133.166	0	0	0	0	0	0	0	0	0	0	0	0	0	0	0	0	0	0	0	0	0	0	0	0	0	0	0	0	0	0	0
EVPLL	A8MZ36	A8MZ36|EVPLL	1417.16	1192.89	1176.38	1598.38	611.178	1123.53	1774.22	1163.55	773.767	559.57	354.571	0	524.088	583.814	348.414	216.479	926.081	662.386	1479.84	277.421	505.782	928.657	23.1206	696.469	1397.19	1288.19	1210.25	852.337	1565.36	3815.08	6401.76	3886.17	4224.4	1732.22	2191.67	1951.79	4799.19	3255.13	2930.56	1866.61	801.33	621.238	250.7	652.621	66.3555	119.459	372.373
GG6L6	A8MZA4	A8MZA4|GG6L6	0	0	0	0	0	0	0	0	0	0	0	0	0	0	0	0	0	0	0	0	0	0	0	0	0	0	0	0	0	0	0	0	0	0	0	0	0	0	0	0	0	0	0	0	0	0	0
CO6A5	A8TX70	A8TX70|CO6A5	0	0	0	0	0	0	0	0	314.601	986.611	791.777	668.699	1250.18	700.782	657.733	340.399	618.885	252.806	712.686	773.931	134.497	1886.2	440.11	600.581	887.75	1260.55	1684.38	1210.06	958.502	811.547	445.561	427.256	709.293	410.355	968.444	600.515	541.197	282.033	439.038	6592.39	5405	9322.63	5383.03	4215.77	7546.24	4783.17	5796.85
IMA8	A9QM74	A9QM74|IMA8	627.726	705.048	3459.46	3109.91	4369.36	3625.82	1994.63	982.258	3860.17	2687.82	1582.57	3685.77	2730.96	4531.76	1349.36	1313.4	1964.16	1381.89	5963.89	2744.41	7049.64	3073.13	1038.54	1272.86	5345.6	5217.06	956.8	827.914	2434.75	1657.06	573.08	963.507	794.422	1710.71	194.669	1497.02	3162.94	1650.56	3387.72	4599.69	0	0	0	0	0	0	0
MI4GD	A9UHW6	A9UHW6|MI4GD	1617.3	2724.85	82.5198	927.968	1743.23	1952.75	1693.17	2363.2	0	0	0	0	0	0	0	0	45.9755	49.6305	655.413	58.7362	276.085	2337.62	148.574	494.179	305.684	220.791	144.219	736.185	243.1	140.637	197.21	124.929	287.206	55.3822	420.144	221.506	515.074	399.907	359.821	0	0	0	0	0	0	0	0
MYO1G	B0I1T2	B0I1T2|MYO1G	2883.64	4528.76	4153.27	2065.4	2583.87	3594.96	1790.97	5556.89	3983.99	2227.83	5723.64	8446.59	4292.45	5761.5	7994.4	3957.43	5930.41	6475.22	4709.68	1419.05	2887.79	6211.11	11723.6	1732.76	6441.12	7733.41	11569	5356.34	7172.33	16526	4904.33	9082.97	8802.94	6061.94	9388.17	7587.3	11129.4	13161	6889.38	10545.1	15433.7	25750.9	4518.79	25351.6	89222.3	15602.9	6916.09
ESPN	B1AK53	B1AK53|ESPN	172.778	1675.44	171.364	305.92	85.5515	179.39	173.256	232.962	0	0	0	0	0	0	0	0	0	0	0	0	0	0	0	0	0	0	0	0	0	0	0	0	0	0	0	0	0	0	0	0	0	0	0	0	0	0	0
HGB1A	B2RPK0	B2RPK0|HGB1A	105867	28082.2	56457.9	30367.2	73962.6	4943.26	117896	40875.9	131222	49761.2	35909.7	144802	146412	85545.3	128534	106471	35178.7	49921.1	40432.2	8343.74	10536.4	61974.9	46066.1	54464.8	48828.4	37606.5	34478.1	191308	93066.3	85377.5	159296	170846	103510	118838	161083	189566	256793	191164	213450	246526	52184.8	93876.3	30981.5	3373.29	25575.8	38755	6027.51
SMIM1	B2RUZ4	B2RUZ4|SMIM1	289.086	99.03	166.832	0	281.529	0	192.358	0	0	0	0	0	0	0	0	0	0	0	0	0	0	0	0	0	0	0	0	0	0	0	0	0	0	0	0	0	0	0	0	0	0	0	0	0	0	0	0
HNRC2	B2RXH8	B2RXH8|HNRC2	133910	92368.3	136467	91596.5	169205	127567	108766	96543.3	162773	135470	155799	134134	195114	139920	135176	123039	89266.4	118817	92267.6	32362.5	39138.4	159495	142455	112541	108845	92703.2	77499.6	156163	122130	137642	134447	173220	107319	164673	126348	149312	218513	156474	140407	162233	121916	222448	90829	68741.9	74109.3	80429.6	90935.8
FM25A	B3EWG3	B3EWG3|FM25A	0	0	0	0	0	0	0	0	0	0	0	0	0	0	0	0	0	0	0	0	0	0	0	0	0	0	0	0	2172.15	1772.48	1767.07	675.782	2588.97	2483	1311.99	2104.3	2187	319.625	2622.24	2947.8	0	0	0	0	0	0	0
FM25C	B3EWG5	B3EWG5|FM25C	0	0	0	0	0	0	0	0	0	0	0	0	0	0	0	0	0	0	0	0	0	0	0	0	0	0	0	0	2172.15	1772.48	1767.07	675.782	2588.97	2483	1311.99	2104.3	2187	319.625	2622.24	2947.8	0	0	0	0	0	0	0
FM25G	B3EWG6	B3EWG6|FM25G	0	0	0	0	0	0	0	0	0	0	0	0	0	0	0	0	0	0	0	0	0	0	0	0	0	0	0	0	2172.15	1772.48	1767.07	675.782	2588.97	2483	1311.99	2104.3	2187	319.625	2622.24	2947.8	0	0	0	0	0	0	0
SRRM5	B3KS81	B3KS81|SRRM5	0	0	0	0	0	0	0	0	0	0	0	0	0	0	0	0	0	0	0	0	0	0	0	0	0	0	0	0	0	0	0	0	0	0	0	0	0	0	0	0	0	513.796	260.836	310.168	938.119	316.833	399.467
ZN732	B4DXR9	B4DXR9|ZN732	0	0	0	0	0	0	0	0	0	0	0	0	0	0	0	0	0	0	0	0	0	0	0	0	0	0	0	0	4847.76	1450.39	1048.11	1613.22	1132.59	5061.9	3206.18	2799.55	1904	16249	1438.85	2763.12	0	0	0	0	0	0	0
S31C2	B4DYI2	B4DYI2|S31C2	0	0	0	0	0	0	0	0	0	0	0	0	0	0	0	0	38.3825	0	0	0	787.005	2218.24	665.456	2147.06	0	1615.32	0	2424.08	663.4	1138.9	585.817	454.358	1173.22	239.441	762.683	1159.54	1358.48	6267.22	821.873	320.405	0	0	0	0	0	0	0
GGTL3	B5MD39	B5MD39|GGTL3	741.696	261.667	942.064	616.477	284.332	1602.41	1003.64	389.63	710.339	641.715	141.992	190.698	577.801	446.504	645.497	336.988	112.692	887.636	390.556	3446.26	1165.12	1069.84	1108	198.172	54.8067	2130.78	180.669	1611.7	0	0	0	0	0	0	0	0	0	0	0	0	389.56	3794.66	56.7424	7829.68	360.736	6065.79	5038.7
EIFCL	B5ME19	B5ME19|EIFCL	44173.7	34373	48287.2	37431.2	49811.6	42750.5	39687	42177.7	46953	42703.4	50749	46143.9	50392.4	55688.8	42172.2	43314.9	35514.4	46836.3	33166.6	13024.7	24826.2	48024.4	44284.9	32537.1	52143.9	27644.8	33157.3	45143.8	52124.6	51438.4	53953.9	58018.6	51550	45625.6	42708.6	52371.8	67344.8	49498.3	59200.3	41575.1	10184.1	45064	23379.6	15389.1	21149.9	17481.7	24655
RBG10	B7ZAP0	B7ZAP0|RBG10	1753.11	702.665	1967.64	2130.16	227.741	1420.44	1343.5	914.167	0	0	0	0	0	0	0	0	573.132	1480.63	800.02	0	227.784	4335.36	1107.23	350.88	620.053	527.859	632.245	2560.7	0	80.6461	247.708	151.088	582.846	318.417	110.593	161.645	77.2938	278.65	78.9492	135.057	866.89	696.553	1064.36	858.829	1101.07	337.454	974.236
GPHRA	B7ZAQ6	B7ZAQ6|GPHRA	4839.39	1374.64	3751.07	3703.33	3322.88	3988.24	2512.65	1266.95	620.922	838.834	857.947	945.919	735.983	979.225	797.764	995.865	0	0	0	0	0	0	0	0	0	0	0	0	0	21.0056	85.476	464.964	69.736	116.192	292.437	333.824	111.11	176.564	102.681	38.7501	428.375	6633.13	1269.15	1398.25	0	1714.31	2118.35
PP13G	B7ZBB8	B7ZBB8|PP13G	94.7207	0	0	0	0	0	0	0	261.92	295.275	199.231	197.248	91.1763	293.076	176.225	352.692	0	0	0	657.634	0	0	0	0	0	0	180.891	73.8865	0	0	0	0	0	0	0	0	0	0	0	0	0	0	0	0	0	0	0
KIF28	B7ZC32	B7ZC32|KIF28	0	0	0	0	0	0	0	0	0	0	0	0	0	0	0	0	0	0	0	0	0	0	0	0	0	0	0	0	134.181	40.1806	99.8204	62.399	221.077	40.4772	146.89	43.5189	0	57.9629	152.35	77.2113	0	0	0	0	0	0	0
HNRC3	B7ZW38	B7ZW38|HNRC3	133910	92368.3	136467	91596.5	169205	127567	108766	96543.3	162773	135470	155799	134134	195114	139920	135176	123039	89266.4	118817	92267.6	32362.5	39138.4	159495	142455	112541	108845	92703.2	77499.6	156163	122130	137642	134447	173220	107319	164673	126348	149312	218513	156474	140407	162233	121916	222448	90829	68741.9	74109.3	80429.6	90935.8
IGLL5	B9A064	B9A064|IGLL5	26681.2	47080.6	82459.8	79764.8	30917.7	15313.7	7485.27	47860.1	46775.8	29731.9	43778.9	36765	127643	29039	160599	72308.9	262618	222873	90800.8	115009	182459	22254.4	311829	34034.9	241774	676207	238988	34929.5	55784.5	111510	48310.8	50954.1	14605.3	58568.9	313382	209997	5091.19	67643.6	53937.2	7688.87	12358.2	157378	91502.2	53686.4	78552.5	54714	13654.4
WASH3	C4AMC7	C4AMC7|WASH3	0	0	0	0	0	0	0	0	1265.57	980.936	1523.06	1503.29	1323.76	1491.76	1203.44	897.502	707.692	921.276	1318.92	428.477	109.587	1246.11	1118.36	191.4	822.296	443.977	587.586	902.331	0	281.192	134.574	681.225	214.152	326.726	533.333	0	539.066	600.545	58.2695	96.9789	0	89.9432	62.3294	189.878	82.4778	20.3531	0
AG1L2	C9J202	C9J202|AG1L2	216.534	175.448	162.909	77.6363	235.337	0	256.738	67.2871	0	0	0	0	0	0	0	0	0	0	0	0	0	0	0	0	0	0	0	0	0	0	0	0	0	0	0	0	0	0	0	0	0	0	0	0	0	0	0
RAS4B	C9J798	C9J798|RAS4B	0	0	0	0	0	0	0	0	0	0	0	0	0	0	0	0	76910.5	69708.9	55400.7	114873	67314.1	12057.9	41114.9	16646	21069.1	25253.3	16382.7	32461.7	1378.45	2984.39	4744.52	4043.81	5523.67	6262.45	6977.96	1692.49	3659.01	5876.9	3552.14	9034.07	0	0	0	0	0	0	0
UMAD1	C9J7I0	C9J7I0|UMAD1	184.74	90.328	184.085	196.924	167.582	191.266	160.135	134.037	0	0	0	0	0	0	0	0	0	0	0	0	0	0	0	0	0	0	0	0	201.494	1058.75	530.01	314.964	211.224	247.734	290.009	808.745	699.203	669.236	1249.26	529.685	553.514	993.824	202.544	353.588	190.818	518.112	287.402
TM238	C9JI98	C9JI98|TM238	0	0	0	0	0	0	0	0	798.567	388.007	0	564.107	277.222	203.317	2550.91	1418.32	161.3	180.289	685.422	62.1485	390.069	758.255	677.889	765.317	518.67	196.91	401.128	280.432	1608.33	628.204	273.878	273.266	372.052	760.638	300.012	774.022	889.135	16077.1	487.135	394.244	0	0	0	0	0	0	0
MCRI1	C9JLW8	C9JLW8|MCRI1	6247.5	5671.38	4216.93	4758.57	3924.02	6008.27	3771.68	5335.42	1285.55	2005.42	547.099	494.7	1015.74	375.955	490.166	1468.38	5058.87	5563.48	3642.93	1248.68	1072.02	4978.45	2594.53	1298.53	3720.14	1869.91	3505.16	3631.6	4539.77	3893.73	2786.53	3334.89	3686.92	2383.71	3330.85	2818.87	2725.49	3006.3	3037.47	3153.45	1490.73	2913.67	1506.09	755.665	1883.08	1047.33	461.483
AK1BF	C9JRZ8	C9JRZ8|AK1BF	0	0	0	0	0	0	0	0	463.399	772.004	507.377	0	532.817	211.068	112.881	0	0	0	0	0	0	0	0	0	0	0	0	0	0	0	0	0	0	0	0	0	0	0	0	0	0	0	0	0	0	0	0
INAM1	C9JVW0	C9JVW0|INAM1	226.632	209.207	233.275	200.352	151.576	110.955	151.601	147.402	0	0	0	0	0	0	0	0	0	0	0	0	0	0	0	0	0	0	0	0	0	0	0	0	0	0	0	0	0	0	0	0	0	0	0	0	0	0	0
Z587B	E7ETH6	E7ETH6|Z587B	1227.42	903.601	358.355	109.496	537.814	1225.51	3095.86	242.593	0	0	0	0	0	0	0	0	0	0	0	0	0	0	0	0	0	0	0	0	241.784	649.391	283.487	400.914	377.433	0	128.201	424.344	289.768	188.341	339.127	249.907	0	0	0	0	0	0	0
NACAM	E9PAV3	E9PAV3|NACAM	40632	24732.9	44509.6	33228.5	51337.1	40141.6	44098.3	36508.9	121905	104613	102130	80352.5	120397	120746	68839	77281.4	52805.2	75947.5	35162.4	11026.1	13776.6	55808.8	53199.2	33658.9	64518	36515.8	41326.2	68059.8	53180	85574.9	86924.5	50380	86186.9	74423.7	59156.8	74131.2	119502	75472.4	74996.4	61620.8	47298.6	112137	29409.4	20105.3	44435.5	50417.6	45436.2
NDUCR	E9PQ53	E9PQ53|NDUCR	309.883	0	0	0	1587.62	0	596.346	0	1604.11	279.598	5143.28	0	1967.08	1060.01	925.715	110.477	0	0	0	0	0	0	0	0	0	0	460.706	385.835	808.292	1403.76	330.854	932.164	1818.75	0	1246.15	570.546	1284.3	1221.74	1094.7	515.848	0	0	0	551.437	0	0	0
CK098	E9PRG8	E9PRG8|CK098	1064.41	341.034	898.84	461.464	1945.82	470.677	1019.32	1560.53	9024.3	8134.38	7324.03	10929.8	9497.28	9492.03	4247.06	5554.95	771.906	903.918	337.754	279.373	26.2081	910.592	1172.38	889.605	2436.18	587.331	725.348	2096.38	0	1072.68	146.764	738.82	840.025	327.189	876.337	719.262	1098.5	386.178	686.704	0	1957.37	1408.99	207.61	1055.52	499.609	456.968	816.539
PAL4D	F5H284	F5H284|PAL4D	364.087	746.246	164.75	317.174	1217.8	457.828	1696.34	126.885	0	0	0	0	0	0	0	0	0	0	0	0	0	0	0	0	0	0	0	0	1962.17	19617.5	3654.46	5477.79	19356.7	1710.12	17721.2	4116.43	15427.2	3894.5	9034.25	3559.12	6234.19	17810.2	1621.2	464.332	11135	980.155	2249.43
INSR2	F8WCM5	F8WCM5|INSR2	0	0	0	0	0	0	0	0	0	0	0	0	0	0	0	0	0	0	0	0	0	0	0	0	0	0	0	0	0	0	0	0	0	0	0	0	0	0	0	0	0	0	0	0	0	0	0
SUMO5	G2XKQ0	G2XKQ0|SUMO5	1866.06	2523.07	1431.11	3216.18	4005.66	4024.31	1895.45	3856.35	11936.3	13760.3	11308.2	11129.1	7095.44	8313.61	10608.2	6928.53	1454.14	1254.09	837.021	174.608	346.255	4299.41	2663.83	1351.66	1605.32	2309.67	691.528	1204.13	8880.9	8823.64	3550.07	5611.8	11726.9	3649.38	7343.57	6703.93	7618.84	5103.1	4364.1	2413.72	5470.28	13357	2841.48	768.241	1572.54	742.735	988.736
SO1B7	G3V0H7	G3V0H7|SO1B7	0	0	0	0	0	0	0	0	0	0	0	0	0	0	0	0	298.035	1207.04	596.007	452.343	101.02	521.928	277.746	152.579	45.5662	231.077	0	1494.13	0	0	0	0	0	0	0	0	0	0	0	0	0	0	0	0	0	0	0
CNIPF	G9CGD6	G9CGD6|CNIPF	0	0	0	0	0	0	0	0	0	0	0	0	0	0	0	0	0	0	0	0	0	0	0	0	0	0	0	0	0	0	0	0	0	0	0	0	0	0	0	0	1006.81	479.371	399.5	5840.03	1522.65	6694.08	9167.76
GG6LV	H0YM25	H0YM25|GG6LV	0	0	0	0	0	0	0	0	50920.3	31891	78698.9	68015.8	13996.8	20320.5	119549	942.662	63276.2	89966.4	92542.6	99768.4	120398	38538.5	78062.8	90588	42892	68345.3	52994.3	85319.9	0	0	0	0	0	0	0	0	0	0	0	0	0	0	0	0	0	0	0
SMLR1	H3BR10	H3BR10|SMLR1	0	0	0	0	0	0	0	0	0	0	0	0	0	0	0	0	319.685	376.448	220.064	121.132	480.759	295.04	284.73	237.7	248.767	9227.54	150.513	290.363	0	0	0	0	0	0	0	0	0	0	0	0	0	0	0	0	0	0	0
CRCC2	H7BZ55	H7BZ55|CRCC2	0	0	0	0	0	0	0	0	122.919	536.654	617.498	1283.84	113.58	611.127	104.189	114.626	0	0	0	0	0	0	0	0	0	0	0	0	0	0	0	0	0	0	0	0	0	0	0	0	4199.54	7011.67	3636.86	9132.57	4956.79	5729.09	10587.1
SIM22	K7EJ46	K7EJ46|SIM22	0	0	0	0	0	0	0	0	175.594	258.227	203.47	61.6233	169.095	70.4517	192.617	163.308	0	0	0	0	0	0	0	0	0	0	0	0	0	0	0	0	0	0	0	0	0	0	0	0	0	0	0	0	0	0	0
S35U4	L0R6Q1	L0R6Q1|S35U4	1893.48	1799.2	0	635.764	225.74	0	2948.48	2155.78	2837.69	1761.68	3395.13	2023.83	2317.9	2740.74	2551.74	2429.81	182.883	1920.66	966.703	262.033	1186.43	1722.48	3062.64	1889.65	3263.28	1834.97	2492.13	3884.93	4030.75	288.167	1380.7	2855.07	3399.75	2358.3	1717.13	2281.47	3578.68	2155.61	3145.71	1678.64	2154.47	3592.3	175.069	803.069	1462.44	856.801	460.85
ASURF	L0R819	L0R819|ASURF	725.475	578.795	1080.09	1286.5	163.027	790.982	1033.97	707.377	0	0	0	0	0	0	0	0	198.273	227.514	370.559	276.795	222.116	235.552	125.647	168.43	262.416	224.517	258.82	219.375	709.618	715.6	947.856	1469.49	1152.35	1830.19	1236.47	871.6	301.458	153.855	1404.31	378.951	0	0	0	0	0	0	0
MIDUO	L0R8F8	L0R8F8|MIDUO	388.216	161.284	433.62	115.639	272.574	158.211	297.619	559.829	690.621	582.71	133.317	189.296	415.912	158.17	350.096	481.432	0	150.904	0	2474.23	0	0	378.356	114.871	522.366	1660.21	0	106.96	0	182.592	54.1705	70.1194	447.053	213.019	0	69.817	285.299	3584.03	0	134.357	0	0	0	0	0	0	0
DNS2A	O00115	O00115|DNS2A	5116.77	2772.02	6590.26	4278.55	5759.81	6527.14	8981.83	4768.17	3488.39	3362.47	4003.34	2729.8	4756.21	1907.66	1436.23	488.875	3146.32	3332.31	2936.83	316.231	1559.34	3856.43	6562.04	3256.84	3758.3	2991.51	5935	5056.51	1560.62	5046.25	430.072	1040.75	3013.8	603.732	1808.4	1587.46	3981.95	902.112	550.02	0	3951.49	3595.48	882.704	1156.48	480.34	1912.26	4107.94
ADAS	O00116	O00116|ADAS	27149.1	15421.2	17784	17102.4	13044.8	19729.7	20084.3	17876	15218.4	16253.7	10632.8	6763.91	15229.9	18370.6	5549.76	3498.13	8129.59	6650.97	7695.86	3663.02	6167.84	20128.2	14754.4	12296.8	12464.1	15495.8	15362.6	21271.3	28216.1	13560.6	27697.9	32728.2	44001.1	23921.3	30862.4	19089.2	39427	25151.4	9473.42	29614.3	17192.8	15896.1	8802.66	17101.1	12771.4	15267.6	17873.9
UBXN8	O00124	O00124|UBXN8	0	0	0	0	0	0	0	0	0	0	0	0	0	0	0	0	505.32	337.119	349.991	341.935	972.524	517.141	474.877	549.192	550.51	274.804	435.621	446.232	445.406	651.049	337.278	380.747	555.243	410.755	622.473	646.365	0	420.504	358.352	675.662	0	0	0	0	0	0	0
KIF2A	O00139	O00139|KIF2A	2147.8	4273.65	5168.91	5152.83	9744.47	3674.87	2929.71	2401.99	8527.65	8329.55	6825.07	11061.1	6038.87	6131.47	5417.73	4740.66	3922.99	4391.5	1905.06	3387.45	3028.9	6301.79	5521.47	2045.94	5288.87	2600.39	4120.53	6680.69	6960.7	8986.98	3130.68	2743.57	8895.37	980.358	7170.52	2002.49	6623.7	5837.51	4386.28	3496.61	1577.67	4440.7	1379.49	3248.36	2016.84	2620.82	2888.98
KITM	O00142	O00142|KITM	1914.98	1553.39	1260.01	701.358	1677.24	1536.75	2479.39	2475.79	2705.16	206.075	2878.5	6339.64	1338.82	2532.77	4979.94	4633.42	326.067	1554.01	1309.92	1546.35	1327.43	1273.84	1368.16	2818.44	373.351	2663.27	648.38	2339.06	2992.99	1928.59	3348.9	1624.26	2417.43	4525.02	3229.86	3362.11	1499.36	1567.99	3661.02	1355.05	5517.76	465.372	1096.43	342.547	608.282	38.9136	145.968
DX39A	O00148	O00148|DX39A	14119.2	13769.1	30221.6	12859.4	16836.4	14208.2	4671.74	15391.1	31516.3	22041.7	17162.6	32177.6	23022.8	23739.4	11441.4	11878.7	4958.58	12140.4	5991.06	3174.76	3708.88	8041.05	10168.3	6893.7	12240.3	2310.34	6917.16	8253.64	27483	21825.5	18691.7	16320.8	26695.3	16714.3	33080.9	14474.7	28127.9	19768.1	14105	20161.2	9693.97	41004.4	8982.33	3001.38	5853.99	3951.29	4964.74
PDLI1	O00151	O00151|PDLI1	29853	20191.7	15447.6	20764.4	12861.5	56529.2	15796.4	31456.3	78882.8	92095.2	64825.6	74505.4	80088.5	83716.5	90388.6	93572.4	37841.5	67978.8	70315.6	24403.7	30318.8	90933.6	42990.3	57465.8	10493.5	24101.4	12505.5	61460.7	47764.5	66310.1	63910.9	134450	109236	64527.8	74846.2	114911	134029	78890.4	77073.3	55713.6	81205	78810.1	61780.8	35144	18957.1	24233.2	44213.4
BACH	O00154	O00154|BACH	14581.7	7746.33	10462.3	4532.38	11209.6	8259	5666.17	7983.38	16846.6	24576.7	16151.1	27684.2	25327.7	22251.8	9929.92	15463.8	3307.61	5287.16	5809.12	1440.24	2873.47	4035.3	7874.87	4111.96	6831.49	3308.59	7854.65	3422.5	13956.4	16201.3	9980.86	40331.3	51451.9	28565.9	21223.6	14942.3	26123.7	16079.3	13214.4	14947.4	7821.43	10219.1	9085.44	5839.61	6293.89	3174.33	7150.63
MYO1C	O00159	O00159|MYO1C	40154.3	31726.5	21443.1	35982.3	33839.8	32943	36245.3	31434.3	20337.9	22066.3	34365	25586.9	31010.3	28297	32712	38114.2	29275.4	35958.8	42645.1	51004.8	44076.4	52271.1	28647.2	24960.3	30079	19609.2	29399.3	21583.7	37217	27609.7	27651.7	48464.8	23487.9	28081.3	42448	34628.5	38513.2	34900.1	23879.2	15348.3	10199	21893.8	25182.9	14965	22182.8	23142.1	16297.7
MYO1F	O00160	O00160|MYO1F	9985.44	6865.67	19156.2	7903.95	10498	9115.14	11075.4	16027.6	2729.96	6501.21	8940.16	24947.8	7675.15	11923.1	15265.3	7741.62	12871.7	25017.6	17144.5	7129.81	11331.6	24603.6	31504.9	22523.3	20794.1	25903.8	24468.1	22471.4	17537.7	41231.1	13236	13532.7	12174.9	13885.5	15675.2	14820.8	12421.6	32630.7	10494.8	44241.4	8437.5	15377.8	12279	8836.57	22035	10533.7	3784.61
SNP23	O00161	O00161|SNP23	19576.4	12084.4	20164.4	5143.05	17456.3	14183.7	11842.9	13623	24806.9	20133	23856	21006.9	24856.5	25971.2	17259.3	17330.4	8121.66	16682.1	9657.01	2914.76	7549.54	10043.8	17043.2	10992.9	12268.5	12619.9	13814.6	15843.9	19838	27846	19474.5	20844.5	12209.1	22399.7	26904.2	23642.3	31709.6	20479.1	19914.5	19046.3	14717.3	26616.6	9508.84	12647.8	14753.2	15726.2	18998.2
HAX1	O00165	O00165|HAX1	149.299	0	444.866	22.4888	1023.66	0	112.297	0	674.5	484.504	262.205	637.379	759.563	353.403	1039.01	309.539	55.6061	52.7357	0	0	67.2323	233.982	0	0	1123.31	0	0	978.519	4711.34	4278.44	2670.81	4394.51	3369.95	4180.45	1910.64	2782.14	4632.5	3928.41	3146.08	3647.62	991.727	1728.6	620.668	424.546	856.191	837.918	445.519
PLM	O00168	O00168|PLM	0	0	0	0	0	0	0	0	105.394	46.3029	0	196.975	311.057	480.231	395.19	286.324	74.4146	79.2227	907.568	125.184	198.11	0	0	123.094	0	364.68	535.258	4637.94	249.573	108.92	73.7624	210.326	459.306	56.0767	731.823	695.467	52.4104	0	516.487	65.0663	121.398	237.9	295.247	379.468	64.0843	276.355	128.442
AIP	O00170	O00170|AIP	7647.12	8556.59	5865.53	6746.73	17711.9	26143.3	10811.2	9472.14	22220.5	13952.9	14282.4	19927.2	14472.5	8710.5	14729.1	14028.6	7915.79	12103.4	17128	5238.65	5980.32	25348.1	12458.4	4306.88	17293.7	9456.47	10901	13701.7	12039.1	17085.3	11507.4	15550.8	20074.5	5843.87	13283.5	20538.9	18073.1	11612.3	15315	10720.8	13327.3	28418	8734.94	6295.36	9212.52	5282.84	9272.27
CCL24	O00175	O00175|CCL24	0	0	0	0	0	0	0	0	287.162	384.19	2412.71	1117.15	3670.42	752.182	1211.09	1066.19	0	0	0	0	0	0	0	0	0	0	0	0	0	0	0	0	0	0	0	0	0	0	0	0	0	0	0	0	0	0	0
GTPB1	O00178	O00178|GTPB1	4976.28	2969.53	7371.67	4493.02	7721.12	6309.01	10280.6	7244.38	3845.76	7240.93	5905.19	5969.24	4613.59	4479.38	5197.41	5638.37	3865.74	6049.75	4788.88	1864.2	2310.14	3425.44	7731.23	3287.92	6986.06	5547.17	2163.23	5977.84	8405.21	12035.5	7250.81	6044.99	8482.04	3084.89	6692.95	4168.2	10731	8432.44	8364.79	9628.78	3821.04	4697.19	6042.91	3313.97	2493.01	3929.07	4182.9
KCNK1	O00180	O00180|KCNK1	0	0	0	0	0	0	0	0	348.933	163.706	285.234	200.198	214	80.5716	128.541	0	584.466	691.509	200.672	150.736	428.544	1540.5	706.865	579.371	197.377	26.7116	0	1729.05	409.75	105.149	231.091	159.686	117.478	116.334	761.953	580.394	1597.67	575.33	88.6086	0	0	0	0	0	0	0	0
LEG9	O00182	O00182|LEG9	8415.61	5843.16	9464.7	6053.98	6418.6	3912.78	10046.2	10324.9	23939.7	7247.99	15041.8	22621.5	23040.2	19685.6	9323.89	17374.2	5988.94	18170.7	14114.9	6285.96	10182.3	10309.3	33943.2	4204.48	23621	15428.4	40574.9	37501.7	12868	26370	9835.04	16847.7	26244.8	12452.8	17546.5	22203.2	35592	16590.7	19720.6	6528.5	9543.46	28374.9	5888.64	4562.81	6039.54	11561.3	7107.56
STXB3	O00186	O00186|STXB3	9033.03	4726.57	5960.39	8274.02	11134.7	6041.73	15146.9	5289.62	14882.6	17033.6	13604.6	13406.8	11609.9	11417.5	11003.4	9834.9	2883.36	4366.16	3686.94	1575.54	3294.12	10181.5	7705.15	9933.39	4696.64	4654.66	4475.73	8810.35	7691.66	8284.89	5980.41	6313	6200.1	9389.72	7062.4	8168.07	12018.6	9358.47	13856.1	8686.81	7109.45	5922.04	5667.36	4745.52	3048.43	4493.38	3400.46
MASP2	O00187	O00187|MASP2	0	0	0	0	0	0	0	0	0	0	0	0	0	0	0	0	569.678	194.836	797.072	118.101	5022.76	235.164	181.116	620.441	168.71	453.656	608.069	259.051	69.0364	127.97	0	156.131	125.896	63.2155	209.311	76.4713	123.742	252.128	117.16	143.815	724.2	279.931	720.207	712.501	408.904	132.102	310.011
AP4M1	O00189	O00189|AP4M1	836.672	916.63	1151.7	845.497	729.841	514.487	564.653	974.884	0	0	0	0	0	0	0	0	0	0	0	0	0	0	0	0	0	0	0	0	0	0	0	0	0	0	0	0	0	0	0	0	0	0	0	0	0	0	0
ARVC	O00192	O00192|ARVC	1137.51	625.002	1636.77	1865.18	1715.77	1473.27	760.257	967.931	489.567	1014.08	661.671	931.365	712.227	686.079	582.192	1266.23	403.39	261.913	82.1095	260.797	166.103	194.46	73.4606	782.158	210.241	336.712	136.365	227.694	439.016	212.202	340.587	434.641	0	155.681	170.642	169.241	416.516	224.38	280.584	287.937	0	0	0	0	0	0	0
SMAP	O00193	O00193|SMAP	34224.2	8138.34	19468.7	6443	25162.9	22353.1	31097.2	13898.7	33563.5	31032	21519.6	20003.3	25667.1	15409.6	7356.95	9946.86	18020.1	13913.5	7225.5	488.861	2609.33	11608.6	15744.5	10685.6	19490.8	9713.42	14726.9	25786.8	8322.3	9965.08	10083.3	37854.5	31689.3	3877.04	28700.8	23812.3	34327.4	29248.9	23476	25893.2	2458.59	12147.9	3520.47	6445.16	12227.3	4791.45	1516.58
RB27B	O00194	O00194|RB27B	7291.22	3079.39	4435.15	4610.65	3120.47	4063.46	11338.2	1366.21	904.314	3232.14	2755.65	1681.76	2140.68	1373.58	2769.52	3317.22	10718.6	3533.17	4741.87	4095.64	4609.43	19197.8	2488.98	17335.2	2097.95	2522.29	5074.06	15402.3	16103.9	14967.1	2636.28	877.366	7134.4	1881.84	11435.9	14674.2	2154.91	5159.93	19754.1	2908.53	15639	1307.35	12116.9	4279.33	2883.42	6014.32	9824.06
AP3B1	O00203	O00203|AP3B1	23760.5	20007.3	28984.1	5709.93	19008	25151.2	21660.6	21617.8	17169.3	11675.8	15078.6	13884.4	17471.2	13726.2	10193.1	10519.5	14319.6	16343.3	4828.73	4253.87	5393.03	10917.6	12063.8	7135.75	7995.92	9552.8	13350.9	10837.8	26764.4	28767.2	17147.2	24819	20328.1	30066.2	24864.8	17983.6	17724.3	20432.5	27683.4	19794.9	7332.76	7244.67	6708.17	5433.79	10851.2	8145.95	4120.57
ST2B1	O00204	O00204|ST2B1	1299.35	1574.78	517.591	6189.76	438.786	2750.11	1446.12	972.775	3023.1	10018.7	5016.47	5043.07	4702.92	1953.44	1970.4	2750.82	4410.64	1135.59	2472.9	37.2243	1358.93	5287.02	2707.05	1049.42	2003.21	2042.06	2597.1	1935.64	2138.76	3373.55	12026.9	4936.08	29668.7	3678.6	7323.91	7552.14	7699.49	6229.56	5462.14	4705.47	1823.14	977.93	1499.22	1175.22	2705.88	1748.89	2209.75
LEG8	O00214	O00214|LEG8	4432.12	3677.86	2904.65	2054.68	3487.54	2168.1	5194.81	2462.21	595.863	294.05	305.055	707.811	581.114	721.31	282.905	716.57	489.302	1936.05	1185.81	444.074	755.486	2183.59	1718.46	1612.16	1335.81	954.361	2261.11	2591.13	1997.92	3025.8	2011.61	858.852	1251.79	1456.43	2287.91	1837.04	2953.51	4000.67	2039.2	698.877	683.07	743.171	233.073	0	531.562	952.687	119.448
NDUS8	O00217	O00217|NDUS8	28304.9	19835.5	27752	18715.8	35617.8	31713.1	24011.3	26961.7	38258.9	22327.9	45245.9	20983.9	40207.6	22736.1	10041.5	25160.6	11824.2	17341.2	14767	27075.9	17350.9	15648.6	18701.7	20901.6	14070.2	7055.91	17045	24874.2	37298.2	34359.7	25308.7	15751	32781	23154.5	16885	17247.1	30365.2	24980.5	32518.6	17007.8	20973.4	20512.1	15728.5	6473.32	14023	6358.06	5540.23
IKBE	O00221	O00221|IKBE	415.804	0	683.485	295.814	465.26	666.45	237.494	288.167	346.997	1392.03	691.939	824.39	446.623	1874.8	406.654	171.429	755.419	1209.64	161.214	936.698	168.053	1061.15	493.141	354.371	1400.89	748.704	1227.23	1575.34	372.749	614.72	175.13	1303.11	198.572	238.939	177.514	1041.67	241.857	117.899	186.125	349.518	170.438	421.954	252.356	353.937	634.39	164.866	518.868
PSD11	O00231	O00231|PSD11	26825.7	18286.2	24577.4	22699.7	36185.8	25001	25344.1	27404.5	43874	39711.7	30654.8	31803.8	34255.8	35268.6	26445.4	27068.9	24724.4	30484.9	19470.3	4480.46	10364.2	39145.3	26488.3	26848.9	42233.6	19418.8	24139	31859.8	29963.7	33293.2	36320.2	36342.4	43007.3	31721.2	30791.1	29682.3	43190.1	30159.9	33124.8	30485.8	21465.1	38292.1	11858.9	16672	22940.1	13827.5	22811.5
PSD12	O00232	O00232|PSD12	15353.1	11499.9	11002.4	12620.7	17148.5	15276.7	12402.9	12129.7	31205.4	25547.5	20065	26059.3	24915.5	23748.7	16108.8	18196.5	25587	25981.2	16628.7	8992.23	10184.8	33382.6	20721.7	21310.5	30004.1	14818.5	16962.9	23763.6	16218.6	18873.1	23334.1	20997	17842.7	20274.9	18213.6	17985.8	23901.6	20981.1	20729.3	21923.6	17642.5	21900.1	16182.8	11545.4	12505.5	9009.15	15327
PSMD9	O00233	O00233|PSMD9	4953.98	10621	12756.6	7953.67	5153.62	12088	21247.3	11572.5	6414.84	5629.31	6964.13	6568.55	8998.06	8770.5	2688.22	6143.35	7384.83	7304.87	2718.31	4228.57	4407.4	8907.97	10137.2	5179.06	14305	6708.86	11657.9	12962.2	10667	5670.84	5572.81	19757.9	12565.2	13081	13856.9	16876.7	18438.7	15702.6	12826	10339.2	7649.93	5958.52	6092.07	2534.39	2230.77	2942.78	4458.97
SIRB1	O00241	O00241|SIRB1	0	0	0	0	0	0	0	0	0	0	0	0	0	0	0	0	399.992	539.215	591.134	311.331	234.868	679.782	1402.48	228.183	997.475	1612.2	2368.56	1202.08	2588.33	2281.81	2510.38	2191.96	3027.39	2794.95	3048.08	2072.32	3516.77	2916.55	1518.45	1662.15	0	0	0	0	0	0	0
ATOX1	O00244	O00244|ATOX1	18723	11943.2	23958.7	16324.1	22186.7	15711.3	29266.4	19384.1	14806.5	9399.09	9802.99	13584.2	12297.8	9787.93	6465.11	7550.36	2769.57	2291.51	2961.21	2817.89	6041.89	6159.55	1250.42	1631.98	6784.89	2862.57	8805.55	6431.11	12163.2	14686.5	11300.1	5828.82	9279.34	4838.38	8152.03	5716.22	5624.01	5762.54	10996.9	7233.01	2322.39	18236	5535.95	3098.94	3098.69	1844.26	4456.02
MEN1	O00255	O00255|MEN1	336.776	487.038	1020.58	276.356	577.498	309.764	112.226	320.404	364.682	427.911	381.893	268.715	273.158	272.535	444.061	308.514	90.8319	839.209	415.962	2866.67	733.338	413.897	256.493	532.58	662.985	533.799	170.488	953.856	887.102	601.984	238.929	595.082	866.251	448.081	233.41	584.957	527.043	366.478	295.742	540.107	303.495	196.851	163.137	239.565	496.85	266.417	769.512
CBX4	O00257	O00257|CBX4	0	0	0	0	0	0	0	0	0	0	0	0	0	0	0	0	1044.93	1714.89	1682.1	111.225	135.233	3644.09	11252.4	2496.72	4486.23	7616.09	437.215	1289.31	224.921	190.348	81.0252	86.6648	143.903	166.063	125.371	158.361	179.445	184.936	486.335	140.367	0	0	0	0	0	0	0
PGRC1	O00264	O00264|PGRC1	34380.8	28038.8	60919.7	110994	85881.4	55487.9	49542.1	39060.5	93931.3	114125	49418.1	56684.3	55269.8	30635.2	58005.5	42573.8	37221.7	60884.6	47572.7	19084.8	24877.6	124897	55011.9	49270.8	73500.1	44891.4	40854.2	143650	60369.8	40419.6	52682	83742.1	37768.5	45756.9	53736.2	50396.3	63390.7	35373.7	71147	34628.2	71537.5	25817.5	33445	27504.3	26729.6	21743.5	17008.8
SPT5H	O00267	O00267|SPT5H	5444.91	4076.96	7135.39	7589.39	13806.9	4134.56	7516.31	13068.2	12311.2	8245.95	4852.76	12997.9	9036.49	7876.53	7833.27	10009.7	5176.74	8452.09	6026.22	11151.1	6701.09	7941.18	7877.09	7950.26	8554.6	6934.37	8948.55	8252.36	11044.4	9679.61	20864.7	19543.7	13485.2	15146.4	8925.44	5621.57	17583	9884.72	12080.4	19748.6	3776.07	9652.84	4100.6	9668.16	5198.71	8712.08	9828.4
TAF4	O00268	O00268|TAF4	1353.43	157.917	254.554	217.206	188.277	172.07	192.409	312.448	268.093	411.434	257.079	190.051	3267.81	351.212	2230.02	2061.91	0	0	0	0	0	0	0	0	0	0	0	0	1391.69	643.92	472.031	924.351	775.544	741.007	422.26	608.944	991.059	394.688	909.179	1043.47	1352.53	743.605	456.254	318.867	782.553	404.362	4142.24
DFFA	O00273	O00273|DFFA	9276.68	6344.12	4041.69	10089	30791.4	7056.18	7057.17	8511.39	21446.7	22028.9	14187.7	20184.6	15677.2	9983.24	10384.8	15361.1	4633.3	5458.56	8735.84	4522.55	3322.79	6195.32	5888.49	3223.54	9057.66	3473.57	5098.52	7097.38	9604.19	6801.53	6682.17	8140.09	8622.27	4263.6	6817.58	6915.05	10812.6	5555.8	6407.36	3729.44	6469.62	9801.38	2705.43	2937.99	4980.58	3651.4	2233.8
RFXAP	O00287	O00287|RFXAP	135.595	84.5511	239.514	1041.98	417.089	707.634	582.401	214.592	0	0	0	0	0	0	0	0	0	0	0	0	0	0	0	0	0	0	0	0	114.493	82.312	179.805	232.461	287.303	446.194	382.951	224.339	114.268	89.7799	100.384	235.142	0	0	0	0	0	0	0
HIP1	O00291	O00291|HIP1	6868.02	3313.04	2995.88	4491.39	2153.1	4891.01	4767.77	4565.29	3029.91	3617.15	3197.89	2251.87	1456.12	1972.12	2760.01	2027.66	1068.09	3299.06	2040.22	1564.46	2075.19	2796.96	3039.63	1562.74	1295.18	3517.12	2892.73	2344.47	3621.84	4054.17	3069.09	2820.69	3389.47	3076.14	3626.88	2614.81	2628.79	3756.09	3929.57	4320.34	4233.44	4630.66	1211.62	3677.57	4644.67	3827.16	4139.06
LFTY2	O00292	O00292|LFTY2	0	0	0	0	0	0	0	0	6899.2	2333.14	5261.07	5737.07	17148.6	3493.08	4406.29	6962.69	9269.24	4275.6	3004.46	2197.91	720.605	13506.4	7265.92	73494.6	4504.9	3393.36	1658.93	3804.73	0	0	0	0	0	0	0	0	0	0	0	0	97.8719	634.497	1377.91	234.959	0	2437.28	4047.68
TULP1	O00294	O00294|TULP1	0	0	0	0	0	0	0	0	0	0	0	0	0	0	0	0	0	0	0	0	0	0	0	0	0	0	0	0	1529.64	3030.14	966.65	2345.82	2735.21	1816.19	2047.86	2172.54	2355.25	2576.66	1797.57	1805.59	0	0	0	0	0	0	0
CLIC1	O00299	O00299|CLIC1	171418	163275	184177	149909	165290	138225	181873	187324	185113	197246	173178	233506	167907	223080	186103	190933	149492	257007	218110	64282.8	187002	299763	314541	402612	131927	266205	172625	232739	241208	219054	192666	216196	306528	249352	238462	237364	302879	148804	281244	119060	94846.6	227653	97038.3	79523	167362	65272.4	117407
EIF3F	O00303	O00303|EIF3F	35096.5	29109.1	43344	25401.5	37349.4	39887.2	30535.7	36197.2	45985.9	51619	61018.8	37812.7	41642	55005.5	35477.6	36442.8	28118.3	39324	28206.6	14051	22906	29358.5	36156.5	34930.2	36561.4	19258.1	21196.4	33006.2	47960.8	44897.2	52243	59687	54058.9	39494.6	43661.4	55089.3	54172.9	46603.9	47448	30620.5	24902.5	55420.5	25909.4	16912.3	25432.3	17025	26232.2
WWP2	O00308	O00308|WWP2	270.991	130.047	139.614	196.445	325.471	382.155	514.147	88.3881	220.9	413.589	402.73	0	285.57	381.876	220.372	145.984	0	0	0	0	0	0	0	0	0	0	0	0	700.033	921.574	862.52	900.631	271.555	343.487	791.278	320.216	802.097	780.72	379.615	683.278	0	0	0	0	0	0	0
PK3CD	O00329	O00329|PK3CD	206.878	245.522	229.59	262.269	250.405	224.452	255.779	283.041	0	0	0	134.186	0	0	452.091	0	225.785	689.027	216.642	0	488.296	201.027	469.57	0	2710.17	174.113	476.907	1257.09	189.232	110.655	273.686	715.093	0	477.98	583.729	161.704	321.003	398.972	371.418	379.356	0	1117.44	62.7552	457.959	106.425	893.87	309.929
ODPX	O00330	O00330|ODPX	5991.01	1499.15	6197.95	2200.66	8836.71	3093.51	4093.42	1717.71	16100.6	9123.76	8322.04	6168.1	7431.75	4751.61	7859.8	5248.2	3234.31	3476.43	3851.32	3236.59	2152.51	8433.18	5636.79	4418.49	7758.34	4244.02	1993.14	10674.5	5164.6	7081.54	7289.93	6414.16	8632.08	5792.82	5119.1	8841.32	10065.2	4370.91	8378.48	8755.68	1388.82	2429.23	1269.71	937.304	3180.37	2763.89	1478.45
ST1C2	O00338	O00338|ST1C2	0	0	0	0	0	0	0	0	1366.11	953.281	2595.32	1467.15	510.379	504.933	790.128	271.263	734.315	1530.97	591.646	1344.61	360.817	1168.08	3261.68	19883.3	1310.85	822.675	4545.86	6072.21	21955.1	17993.3	7721	6731.41	6454.54	2760.97	18730.1	47036.4	3204.74	20803.6	34121.5	15276.4	595.074	445.234	425.866	140.666	2907.22	499.034	50.123
MATN2	O00339	O00339|MATN2	2166.29	2003.98	7456.57	2803.56	4223.91	19562.8	3198.55	10199.8	1082.98	250.102	536.548	852.384	197.912	624.254	824.395	1085.55	4730.94	3150.96	5684.82	4318.92	4467.11	14523.5	8028.54	7867.65	1873.45	11421.2	2049.15	10423.5	3509.92	2383.28	3075.26	4428.87	2537.52	2392.72	12936.5	2183.34	10288.4	2232.89	3035.4	2393.81	1288.85	3127.46	420.694	1369.76	2618.43	1785.17	1532.85
FOXE1	O00358	O00358|FOXE1	0	0	0	0	0	0	0	0	0	0	0	0	0	0	0	0	0	0	0	0	0	0	0	0	0	0	0	0	0	0	0	0	0	0	0	0	0	0	0	0	0	0	0	0	0	0	0
QSOX1	O00391	O00391|QSOX1	10915.2	9688.08	10320.3	18066.4	6407.8	9191.48	19472.8	10191.7	3679.1	8685.11	6969.08	8138.23	8537.65	5365.9	6878.48	5164.71	9626.55	5333.66	18991.3	2958.17	7623.5	14798	9893.44	12886	3545.82	15947.7	9630.46	9030.82	11196	6927.35	8702.42	12943.7	5004.6	10342.5	16059.4	26439.6	6731.38	10428.3	22048.9	5992.23	4357.48	2782.24	4859.89	11563.8	13138	6291.75	4336.38
DCTN6	O00399	O00399|DCTN6	1335.58	1691.5	1954.24	2318.54	560.091	797.934	1620.31	1418.32	2157.12	1481.46	1662.03	1950.52	2282.98	2874.19	111.557	1139.51	1908.75	7076.11	2675.74	158.851	1320.87	2911.99	5269.03	2204.58	5054.2	4322.85	7298.18	6083.68	971.018	2759.1	963.908	2652.18	967.482	2058.25	1950.34	2326.88	1085.69	1477.81	3332.38	980.067	1321.69	2669.61	1281.6	1064.79	2740.8	1206.95	2654.83
ACATN	O00400	O00400|ACATN	452.05	399.14	668.279	573.553	897.037	794.521	462.82	893.414	1437.27	895.896	907.214	914.645	2528.17	289.882	2234.92	1838.38	1840.12	3628.85	1894.03	1043.53	1110.71	2264.88	5027.11	1862.41	4074.84	2154.16	2517.65	3591.04	3267.1	5060.03	2450.5	5788.38	3969.63	6316.77	4392.57	2196.85	4446.32	4517.62	6534.88	2681.09	1064.33	2899.93	1930.81	2404.53	1753.96	2151.54	1140.61
WASL	O00401	O00401|WASL	2537.61	4571.26	4856.01	6779.2	6016.31	2626.02	10601	4272.29	4519.33	4372.33	2847.15	4049.8	3799.23	1146.17	2200.2	1937.24	654.191	1083.82	3551.22	641.858	1059.46	5598.63	2079.45	2576.92	326.494	2166.93	1913.61	4239.01	2217.7	2794.65	2177.07	1906.36	1895.83	895.862	1180.99	2416.5	3258.14	1417.66	2328.64	2510.82	439.947	505.5	1274.31	258.2	1663.96	96.0626	780.894
PDE2A	O00408	O00408|PDE2A	0	0	0	0	0	0	0	0	0	0	0	0	0	0	0	0	0	0	0	0	0	0	0	0	0	0	0	0	0	0	0	0	0	0	0	0	0	0	0	0	0	0	0	0	0	0	0
IPO5	O00410	O00410|IPO5	27690	21905.6	25938.5	21600.9	28172.7	31814.1	21161.7	29728.2	38516.4	43748.6	35116.5	54213.1	48648.5	35248.8	28560.2	22767	40026.8	63879.5	43475.9	9643.12	52730	38923.1	21570.5	31605.7	51387.6	31277.6	39926.7	39520.5	23739.1	23198.9	46303.6	23003.6	79998.6	27409.5	45975.2	23357.2	31054.6	26307.9	28432	21407.4	13404.7	17294.4	18632.7	8880.38	22275.1	14256.9	11440.5
RPOM	O00411	O00411|RPOM	0	0	0	0	0	0	0	0	3190.18	2183.25	691.005	2725.73	1929.06	2184.39	1645.47	1146.48	426.208	3914.73	1075.95	33.6057	126.016	243.145	242.535	495.685	565.929	40.5059	626.183	223.782	602.042	292.671	1234.96	1256.75	2216.43	955.673	254.127	585.043	2431.4	463.06	285.086	341.23	108.021	0	90.417	0	0	0	0
EF2K	O00418	O00418|EF2K	599.898	226.835	0	0	778.739	887.295	650.484	255.984	0	0	0	0	0	0	0	0	238.849	582.522	298.597	92.27	0	435.92	438.437	0	304.153	131.958	178.679	527.162	1455.07	963.098	658.084	1242.53	934.408	976.062	1716.59	1871.59	1264.35	2247.76	943.874	1826.75	0	0	0	0	0	0	0
SAP18	O00422	O00422|SAP18	11797.3	9465.99	17480.5	15877.3	13463.9	3726.47	13958	11177.4	15623.8	18329.6	12014.9	13036.6	12008.7	7094.38	5190.99	5970.13	9807.73	13070.4	2984.12	7891.78	4462.41	3979.26	10330.3	3345.17	11929.2	3441.08	5445.35	9320.7	15986.1	19223.4	13133.6	9006.79	26039.6	5748.67	11677.3	6133.84	16489.4	10235.3	13581.7	16336.5	6517.25	1644.37	2362.09	4602.87	4452.54	6817.79	2719.83
EMAL1	O00423	O00423|EMAL1	892.559	428.914	988.713	773.657	597.869	604.124	508.2	882.917	2091.01	1472.61	433.01	676.69	816.984	540	990.001	1359.36	0	0	0	0	0	0	0	0	0	0	0	0	4162.23	2304.34	3160.84	2770.75	2557.44	1164.58	4131.85	2114.14	2350.56	4410.48	1393.04	3292.13	2125.33	913.205	1211.58	887.271	1615.58	926.607	763.303
IF2B3	O00425	O00425|IF2B3	0	0	0	0	0	0	0	0	187.878	0	241.007	0	303.24	0	210.654	67.618	1859.94	1897.04	2704.98	95.0637	1223.76	13613.2	11143.6	12538.9	7734.4	6646.62	1515.75	13268.6	20560	14824.7	11918	6940.76	6103.89	11343.4	9524.97	14413.4	10834.5	6982.96	10335	8331.99	1929.03	18171.3	2457.36	3263.16	1654.59	3374.77	1460.14
DNM1L	O00429	O00429|DNM1L	21278.2	15474.3	21424.3	18418.2	28087.8	9942.59	20376.8	18858.7	33981	32761.1	28437.7	26565.6	38017.2	24389.1	18753.9	17845.2	14827.5	13801.6	13783.4	4831.93	7558.65	25970.5	13866.1	11268.6	23425.4	8845.51	11324.1	13404	26913.2	16710.3	32734.4	14472.3	24945.3	15894.1	26622	13356.7	20439.7	7647.19	16587.1	16766.5	10457.8	14646.8	8944.08	7899.44	5936.88	7050.48	11264.2
RTCA	O00442	O00442|RTCA	23574.2	17052.6	16051.4	19090.4	29885.7	17500.8	17209.5	14482.8	11187.5	11584.3	7090.57	11372.4	11021.7	11033.3	7854.47	7852.86	10625.5	8901.25	9718.93	3525.49	5431.84	15464.6	13590.2	12300.8	9678.24	10711.5	8926.02	12155.5	18728.4	17591.3	14910.9	17204.9	12298.5	9115.66	8723.97	14662.7	16938	9142.26	14776.6	8331.59	9470.53	9353.23	9943.38	6288.07	9388.46	5790.02	8361.35
P3C2A	O00443	O00443|P3C2A	1091.2	748.905	766.156	583.204	806.787	636.539	975.77	1113.85	1648.77	2779.12	1355.04	1462.13	2128.32	1626.28	1161.82	1592.28	2217.88	2392.51	2183.59	1423.43	2058.53	2808.95	3310.48	2998.32	2223.07	3380.22	1592.67	2507.29	3382.11	2615.49	2770.74	3759.34	4370.88	3766.53	1621.82	1368.4	3579.08	2120.08	3198.49	2421.49	417.29	206.292	138.855	131.049	86.7891	102.163	134.736
LST1	O00453	O00453|LST1	0	0	0	0	0	0	0	0	0	0	0	0	0	0	0	0	0	0	72.8289	42.8488	0	239.222	123.137	39.941	32.333	610.046	321.696	1314.53	251.57	1112.9	137.074	36.9481	0	0	0	0	234.012	416.53	627.293	1722.25	475.915	0	2713.81	573.206	275.434	406.339	1096.53
IFRD1	O00458	O00458|IFRD1	0	0	0	0	0	0	0	0	539.02	1320.19	869.737	1089.82	518.867	571.474	1486.47	352.085	0	0	0	0	0	0	0	0	0	0	0	0	0	0	0	0	0	0	0	0	0	0	0	0	0	0	0	0	0	0	0
P85B	O00459	O00459|P85B	427.688	69.8813	320.288	0	742.689	135.749	286.73	370.862	0	0	0	0	0	0	0	0	457.221	207.515	92.6657	0	0	1061.06	59.3054	0	214.507	0	162.172	67.0863	403.835	160.398	135.436	380.316	352.386	0	205.73	167.916	195.955	50.8141	0	218.651	163.565	129.903	76.0041	123.902	107.9	174.7	127.685
GOLI4	O00461	O00461|GOLI4	5919.87	2952.59	8715.77	2523.09	2438.37	3531.04	2546.65	5562.85	39545.1	7546.72	25070	7300.61	25104.5	33742.8	15131.1	8302.23	5248.13	8040.2	8985.24	2397.16	3082.01	15700.4	7893.25	2765.36	7466.37	4341.76	7389.96	11574.7	11242.6	9576.08	11214.9	11352.5	13035.9	10253.5	6050.22	7469.3	50551.4	5465.76	7518.71	5685.36	3816.95	5565.28	2363	7548.17	7772.53	4484.24	6464.5
MANBA	O00462	O00462|MANBA	6025.59	5839.21	4470.82	5474.46	10224.3	6426.45	10596.1	9832.83	900.127	1030.76	1042.39	693.785	940.858	993.592	826.852	716.282	1730.17	1723.09	1962.95	1278.69	2243.73	1814.86	1299.66	1029.31	1542.77	1760.92	1872.33	2300.8	1819.26	1323.63	2357.78	1488.19	991.33	866.262	2462.62	1510.74	1828.59	1435.28	1524.59	2438.73	3539.03	1035.75	1259.82	2872.8	2879.37	1091.37	1100.51
TRAF5	O00463	O00463|TRAF5	284.286	219.437	206.048	112.317	206.836	149.027	93.5765	146.983	0	0	0	0	0	0	0	0	0	0	0	0	0	0	0	0	0	0	0	0	0	0	0	0	0	0	0	0	0	0	0	0	0	0	0	0	0	0	0
AGRIN	O00468	O00468|AGRIN	47506.7	38382.7	37497.5	72748.2	26113.2	46318.1	39081.8	34074.9	4893.93	3410.11	7908.74	5880.8	7148.76	4280.16	11800.9	8399.55	48194.9	41390.9	33250.2	59198.3	49185.3	42795.6	62115.5	31113.1	49133.6	47866.6	25224.7	44688.5	30979.6	20800	18321.3	35307.1	25367.9	42149.7	30619	29667.4	27036.7	17994.4	16107	13504.4	3141.9	11195.7	21749.8	9807.88	2818.84	44934.4	20495
PLOD2	O00469	O00469|PLOD2	4914.24	1588.86	2335.79	7650.45	4883.41	2069.83	2556.41	14427.9	10912.1	4112.56	4570.72	6360.65	3521.44	4608.92	1979.49	2766.76	14651.1	42727.8	8637.07	3438.07	4923.37	15166.3	13831.9	6843.05	25003.5	13991.6	25462.8	6570.12	1404.34	1275.87	2148.62	2388.44	3723.63	2041.91	2464.09	1407.97	839.108	1985.06	3388	2981.35	806.773	2765.93	3915.34	12807.3	19642.5	679.287	4346.57
MEIS1	O00470	O00470|MEIS1	2045.66	400.587	395.262	857.135	1863.71	135.983	1137.98	701.353	0	0	0	0	0	0	0	0	274.758	884.235	468.905	1084.75	71.9905	929.653	577.008	437.796	968.727	253.447	535.468	200.022	273.08	596.966	715.722	226.826	424.539	427.426	446.681	338.234	100.423	277.315	460.879	228.046	0	0	0	0	0	0	0
EXOC5	O00471	O00471|EXOC5	2999.44	2640.82	2784.24	3352.94	1828	2272.26	4190.16	2454.37	2864.98	4323.6	3624.22	3148.8	3494.5	3027.35	4242.78	2866.19	373.512	807.176	2720.26	59.8069	377.206	281.082	888.473	314.587	615.625	588.054	883.156	572.798	2992.38	2164.97	1732.23	2928.26	3311.26	1587.67	2638.62	3041.87	3788.08	2378.14	3271.75	3409.18	2889.53	2924.25	1969.41	1785.98	2398.8	1004.94	1263.3
BT3A3	O00478	O00478|BT3A3	796.127	276.281	1105.22	1551.87	841.4	1640.95	518.054	1148.45	622.913	64.1182	495.311	629.446	939.644	306.201	223.967	553.135	4348.88	14503.8	460.676	159.434	69.9567	758.991	243.186	1202.44	3150.56	1073.86	6974.36	2101.66	207.831	1421.16	0	153.247	744.375	256.947	520.858	365.449	807.911	337.467	130.082	83.4178	71.9553	534.363	440.451	279.43	160.6	95.7034	0
HMGN4	O00479	O00479|HMGN4	1440.65	302.044	140.985	662.447	1872.15	368.429	1544.19	615.514	197.608	810.824	2680.6	1717.08	741.921	3476.87	2297.22	1496.27	0	0	0	0	0	0	0	0	0	0	0	0	3126.14	1710.28	337.854	97.3952	801.141	812.464	1365.09	304.131	1660.17	1352.46	932.954	2001.09	0	0	0	0	0	0	0
BT3A1	O00481	O00481|BT3A1	1584.94	435.217	179.197	380.879	1338.68	493.007	1169.6	1677.16	622.913	64.1182	495.311	629.446	939.644	306.201	223.967	553.135	0	0	0	0	0	0	0	0	0	0	0	0	0	0	0	0	0	0	0	0	0	0	0	0	196.988	235.069	269.181	122.847	230.202	321.121	136.097
NDUA4	O00483	O00483|NDUA4	12544.6	4563.44	14483.1	10771.9	25491	3807.56	19166.4	7875.44	22431.9	33228.7	21862.4	26301.1	33243.8	13731.9	18459.7	26367	5024.58	6194.61	2083.35	682.843	1129.7	4684.39	5294	998.971	6513.74	4997.05	4813.51	2389.65	30320.1	33541.3	17163.5	17284.9	39263.8	16612.4	29751.8	30930.7	30874.1	18176.5	18860.1	23440.2	14664.7	24869.9	5629.53	4953.49	3045.81	4927.61	6107.3
PSDE	O00487	O00487|PSDE	9772.47	11937.7	8397.67	14651.4	12083.1	16106.9	8695.25	11703.4	14412	13568.6	9304.75	11760.1	11566.1	13339.2	7244.51	9688.89	9955.58	13199.6	7478.74	2410.56	4311.8	11579	10049.3	8134.18	9913.2	7318.59	8166.22	5871.3	12432.9	14141.5	10044.2	13339.4	18519.4	1879.13	13656.2	10849.1	21276	14204.2	12255.7	12136.9	6036.99	10302.4	4098.8	116.603	7887.09	947.093	1662.74
ZN593	O00488	O00488|ZN593	460.855	409.578	346.992	1442.82	911.902	1269.19	89.0827	615.599	1731.37	915.809	478.072	1201.22	651.531	1092.36	1385.56	1273.74	0	0	0	0	0	0	0	0	0	0	0	0	989.271	1525.4	1477.45	1258.77	1055.4	540.812	1396.73	1167.65	1447.09	1286.57	1363.43	939.318	1362.64	1330.93	433.732	794.206	75.3875	866.988	428.831
BIN1	O00499	O00499|BIN1	1118.41	1158.38	1918.57	5794.62	2927.14	4242.12	4061.95	3761.82	3088.13	6502.93	3540.65	2520.67	1598.79	3656.67	2859.66	4690.56	1792.74	4096.61	5535.37	535.348	2096.53	9064.49	5176.21	1763	1900.78	3602.55	2902.1	10439.2	6120.94	5632.99	8204.9	4966.94	852.297	2747.31	4387.48	2542.81	3627.28	2399.59	3846.41	2881.67	6343.01	13288.2	3498.8	2550.74	2490.45	3440.91	5144.47
IMA4	O00505	O00505|IMA4	10548.6	8146.23	10460.5	16403	17535.1	4998.51	7977.92	14710.6	11888.8	22908.3	8557.18	16484.5	19641.7	5808.44	8056.01	9598.87	7705.48	12309	6928.16	2427.72	5361.06	7772.09	7529.17	5901.07	15738.5	4561	6018.52	12083.2	12939.8	10725.3	14287.7	8060.26	10889.8	10030	4835.47	8845.63	14663.5	11068	17966.2	8805.17	5395.62	6150.49	4766.91	2017.02	5699.08	2640.85	3356.61
STK25	O00506	O00506|STK25	726.043	359.237	515.782	686.754	491.207	451.946	572.001	283.71	0	0	0	0	0	0	0	0	291.186	482.276	531.684	213.619	267.004	787.002	822.295	491.909	413.859	474.374	414.762	799.289	710.266	965.865	872.725	1026.42	421.251	322.4	381.74	1026.95	757.754	894.248	830.091	873.011	88.4343	589.581	359.939	178.693	366.048	82.2419	352.015
USP9Y	O00507	O00507|USP9Y	2079.42	586.79	1885.66	1427.81	2911.33	1166.85	2368.74	1901.28	136.911	0	245.064	2359.15	0	0	94.7024	132.426	6956.24	10164.6	5101.1	3804.26	6282.07	10051.2	10593.2	10131.5	10521.9	5103.93	7089.07	8637.75	0	0	0	0	0	0	0	0	0	0	0	0	5017.23	3995.13	2696.13	3209.82	4616.3	3498.29	2813.14
LAD1	O00515	O00515|LAD1	2262.25	2404.19	8431.27	5091.62	10245.1	6343.82	4841.66	6374.91	27076.4	17388.2	31539.8	20160.5	21675.9	30763.4	26638.2	27552.1	4965.89	11482	6978.08	858.125	13573.5	39200.9	6484.36	57765.5	10727.2	18095.7	4120.64	39630.3	23077.3	14825.8	27442.6	23453.8	13721.6	22672.7	14506.6	22530.4	41177.7	15490.4	40773.7	9040.89	6198.64	4648.82	3526.86	9052.88	5352.41	4832.23	2917.75
FAAH1	O00519	O00519|FAAH1	1952.33	1499.88	1687.22	3203.38	5817.02	3988.03	6536.95	2595.52	1045.96	1079.91	1020.37	781.985	602.959	958.839	792.873	915.889	0	0	258.814	454.458	0	2316.52	0	1043.02	141.456	0	0	434.589	353.015	1240.55	246.057	954.826	1323.95	624.384	2047.91	1028.55	792.951	336.626	1726.65	368.95	586.662	776.966	119.736	910.606	327.08	463.132	449.873
KRIT1	O00522	O00522|KRIT1	0	0	0	0	0	0	0	0	0	0	0	0	0	0	0	0	0	0	0	0	0	0	0	0	0	0	0	0	0	0	0	0	0	0	0	0	0	0	0	0	253.145	430.575	276.514	358.441	618.684	187.537	264.221
NCHL1	O00533	O00533|NCHL1	0	0	0	0	0	0	0	0	0	0	0	0	0	0	0	0	78.3874	941.395	0	0	2169.69	3092.67	4326.75	0	1186.25	2459.36	3487.93	828.379	0	143.307	0	0	93.2144	0	36.1976	211.25	0	37.2179	94.8857	0	0	0	0	0	0	0	0
VMA5A	O00534	O00534|VMA5A	8769.99	12422.8	11106.1	5356.78	6295.4	9539.44	11560.2	9922.37	6222.03	10757.1	6187.2	3665.17	22494.9	6878.62	8263.26	9330.37	4208.53	5896.84	14874.1	3991.09	7489.76	20015.9	6432.52	11826.1	3519.08	4616.78	11314.1	3363.46	15606.4	13870.3	4520.94	12943.2	9302.3	15814.7	17758.7	22254.6	4901.22	9877.76	17030.1	4974.84	13102.5	6614.69	6020.67	11303.5	6975.34	6097.96	5905.04
PESC	O00541	O00541|PESC	12345	5814.71	16459.7	5284.64	26961	7371.13	8911.39	9288.11	20758.9	23205.1	20495.8	25806.1	17905.3	19045.5	12180.4	19394.5	13893	10095.6	4581.38	1757.23	3183.86	10742.7	14940.3	16953	23363.1	6838.85	4227.43	11673.9	17376.5	19018	16198.3	22388.8	27884.6	17508.8	13382.6	13726.5	25529.7	16512.2	17832	16179.1	6242.07	15553.3	5551.41	3178.31	4779.67	4304.77	2593.52
CAC1A	O00555	O00555|CAC1A	31990.7	38769.5	21056.4	27687.2	12131.8	22882.5	21967	25312.5	0	0	0	0	0	0	0	0	0	0	0	0	0	0	0	0	0	0	0	0	0	0	0	0	0	0	0	0	0	0	0	0	0	0	0	0	0	0	0
RCAS1	O00559	O00559|RCAS1	37850.1	29300.6	34837.6	27938	34191	27103.2	37512	33506.5	206.159	201.1	2210.94	1377.01	572.018	677.839	526.101	493.514	374.394	558.51	682.245	726.034	369.88	555.437	381.402	463.999	334.673	585.806	300.399	316.068	21072.2	993.561	15085.5	1117.16	17609.3	19815.4	15911.1	1900.26	16185	16286.5	22524.7	13051.6	899.017	502.867	815.467	751.391	855.474	738.18	842.244
SDCB1	O00560	O00560|SDCB1	8850.35	5278.01	2422.9	2768.36	5020.35	4572.98	18625	7838.54	12413	14079.2	2777.81	14556.4	3036.92	1241.25	13059.8	1846.87	7502.3	7831.38	6512.68	1442.68	6492.09	14682.7	5715.7	9441.02	7631.45	11370.9	7037.72	13174.2	12117.8	13169.6	8526.98	12379.2	6262.69	9665.71	6811.86	8340.43	7660.09	8654.82	9123.61	12723.7	1330.13	526.569	908.735	373.98	765.443	1239.27	839.906
PITM1	O00562	O00562|PITM1	1568.42	1370.54	1279.78	1662.98	1693.41	1373.16	877.946	1680.25	0	0	0	0	0	0	0	0	1071.81	1253.94	1501.29	219.152	939.561	1880.37	1488.43	1384.93	1021.08	1303.36	2228.63	826.374	128.934	825.588	423.025	432.533	402.75	687.123	416.855	777.458	975.916	216.71	951.619	1125.3	653.976	276.089	485.384	260.721	282.335	574.862	293.568
MPP10	O00566	O00566|MPP10	3856.89	1149.16	6468.72	2689.75	2655.75	1369.47	3847.83	3398.68	5647.26	5143	1922.57	4553.8	3374.21	3059.27	3619.02	3805.2	1047.96	1092.01	730.041	552.065	294.407	1398.47	788.492	1257.39	699.072	650.71	1041.8	352.514	4688.62	6712.35	9161.26	14078.7	11266.7	7351.15	8448.28	7346.62	14647.7	5524.26	7579.73	9581.35	2388.38	6382.71	2503.31	3406.77	4219.12	3547.82	905.958
NOP56	O00567	O00567|NOP56	42907.1	24535	38733.6	32980.5	75272.1	45563.6	35631.6	33644.8	53028.6	70861.4	61087.4	58518.6	56804.3	43096.8	54265.9	65675.9	26488.9	32706.4	24472.5	19929.2	11708.8	30373.2	33860.1	30716.4	27105.2	12012.4	16712.5	28919.7	41774.8	52054.9	46623.8	45412.1	56429.3	30300.1	28707.3	23996.5	43228.7	36627.2	42113	30375.2	24129.3	47018	18822.7	14379.4	16669.5	22500.3	13434.8
DDX3X	O00571	O00571|DDX3X	62812.4	41112.2	59377.7	57053.8	68830.8	51687.4	58384.3	64839.2	29865.7	20882.9	16232.9	27949.2	20647.5	26512.2	25979.7	21877.3	47275.1	40236.5	32414	19803.1	14783.2	38619.6	36434.7	30601	62594.3	24339.6	23737.9	29707.9	43668.5	54747.2	55524.8	62843.2	46728	79045.2	41247.5	46531.3	78713	50962.1	80853.5	38691.9	33132.6	37337	15616.2	26217.1	25089.4	14334.4	24869.4
RNT2	O00584	O00584|RNT2	5707.25	3746.86	5719.56	20048.2	30948.1	5578.39	8043.12	7930.6	29387.6	23313.6	29358.5	31403.7	47265.4	15113.4	19964.8	28092	4388.51	10332.8	18264.2	5213.41	6512.69	7118.51	22338.5	9457.47	8003.55	35307.8	13509.3	13166.2	8374.09	11293.9	19101.8	15028.9	10516.7	30326.9	8435.62	14376.5	10280.2	13166	19908.5	8915.11	2460.27	822.357	1425.82	2847.88	3549.91	1446.37	1117.04
CCL21	O00585	O00585|CCL21	0	0	0	0	0	0	0	0	0	0	0	0	0	0	0	0	1974.29	2115.55	2141.01	2101.73	2520.96	1549.98	1085.74	831.973	1423.29	1067.49	1193.55	912.315	0	0	0	0	0	0	0	0	0	0	0	0	2115.07	1461.97	2018.04	1641.55	1312.86	1052.44	1291.98
GBRP	O00591	O00591|GBRP	980.359	587.603	1178.91	927.593	1228.86	571.783	950.428	504.492	0	0	0	0	0	0	0	0	0	0	0	0	0	0	0	0	0	0	0	0	235.91	742.351	702.523	362.882	621.11	171.199	138.392	1912.24	289.621	282.773	434.758	885.758	0	0	0	0	0	0	0
PODXL	O00592	O00592|PODXL	1440.64	1183.32	714.637	321.516	1620.97	167.436	1228.02	277.326	1179.09	1112.04	668.963	859.507	362.261	806.03	708.011	702.926	1090.51	2041.3	431.7	436.151	307.828	703.584	1056	59.6676	1038.64	774.209	884.896	1039.39	1175.01	1350.35	1436.93	1716.33	1060.66	1627.18	563.342	659.957	1672.99	273.832	223.949	2139.76	311.776	260.55	139.067	215.096	401.986	231.28	87.8958
FCN1	O00602	O00602|FCN1	0	0	0	0	0	0	0	0	1533.34	361.13	160.231	1844.21	3244.17	2033.07	1689.87	854.868	1105.67	2997.58	3428.71	2675.01	2066.34	1793.04	2795.27	2305.2	2000.36	3176.75	4777.7	306.355	0	38.3927	0	0	0	38.1827	0	0	0	876.796	159.756	617.037	3857.65	625.662	1090.29	3675.37	2857.66	2241.76	4419.07
PIR	O00625	O00625|PIR	1599.32	1905.12	1461.48	5020.14	5732.66	2404.23	3717.35	1965.67	1797.86	3489.4	3509.42	3576.68	1917.86	1790	3067.72	3829.22	1718.82	1355.02	869.98	1606.89	745.543	3682.06	1123.51	3982.55	12898.6	1220.63	1018.82	2493.63	2222.16	2456.9	4870.83	1817.94	5108.66	2809.73	4360.23	3387.86	4699.46	2683.98	8374.32	2674.58	995.47	1067.99	681.336	489.406	282.584	802.074	658.455
IMA3	O00629	O00629|IMA3	8035.37	4588.58	12063.7	10265.2	14357.2	9592.49	10951.1	10022.6	9104.65	15225.3	10923.4	5221.93	10361.5	10362.7	9521.18	5637.66	8314.61	12382.4	11108.8	2265.59	2934.27	14026.5	9488.56	7500.33	28122.7	10224	11225.4	15773.9	7255.54	5670.92	9236.36	12920.1	5712.57	10075.3	6870.09	13375.4	11946.4	10242.7	12727.2	10019.5	1677.79	6246.74	2182.05	3692.46	4080.86	4745.02	6329.63
NET3	O00634	O00634|NET3	0	0	0	0	0	0	0	0	0	0	0	0	0	0	0	0	0	0	0	0	0	0	0	0	0	0	0	0	0	0	0	0	0	0	0	0	0	0	0	0	0	0	0	0	0	0	0
TRI38	O00635	O00635|TRI38	2156.03	953.472	1561.51	961.118	1291.33	1116.55	1668.4	1659.14	674.806	624.366	761.433	1142.16	613.101	640.583	1524.48	862.39	404.959	461.463	508.243	39.4065	469.527	360.48	486.269	429.228	506.432	399.43	330.898	382.932	699.322	793.375	791.258	903.395	909.613	967.094	548.154	731.188	813.57	860.98	731.362	1032.96	407.898	486.885	107.422	277.814	298.57	179.188	163.5
NFIB	O00712	O00712|NFIB	331.344	314.51	161.232	2174.07	2069	812.761	181.735	109.466	168.258	1394.7	607.739	610.828	1034.03	345.196	3582.09	2409.39	217.665	73.9568	1888.71	733.058	373.111	253.517	264.238	360.327	1064.51	0	1314.15	45.3602	498.835	1049.42	526.373	2685.78	616.986	1111.8	2291.29	2137.45	1983.9	1352.2	1716.65	601.639	362.945	1550.58	370.168	271.323	969.473	317.822	330.974
PPP6	O00743	O00743|PPP6	5928.33	5229.23	6202.35	5403.67	4639.02	3661.73	5950.05	4945.02	8810.92	7965.1	6587.3	4919.2	8708.82	11201.2	4938.23	3415.85	3257.62	5734.07	1560.78	1127.1	1339.2	4278.41	4181.65	3125.12	5352.99	2036.88	4914.01	5137.59	5051.51	14599.4	6567.92	11916.8	7274.62	4628.47	11334.4	9648.42	11191.2	10481.7	7925.22	10287.8	2954.47	3659.43	1947.5	1411.67	3618.6	701.992	1507.09
NDKM	O00746	O00746|NDKM	1768.47	1885.74	2377.8	2620.93	2396.13	1546.87	2365.51	1961.24	231.707	222.339	224.651	289.647	135.595	212.204	335.85	208.729	0	0	0	0	0	0	0	0	0	0	0	0	792.324	219.979	2097.89	494.949	1620.14	1337.44	237.477	1890.12	644.964	543.395	2032.33	1650.73	1057.58	731.296	804.662	692.298	218.216	963.031	1484.25
EST2	O00748	O00748|EST2	190.629	248.202	165.348	170.922	180.562	228.23	85.9078	154.2	137116	13857.7	83474.4	43969.3	22650.9	12866.8	42591.2	22061.3	3703.86	7779.39	4928.05	553.25	3648.53	7005.64	4657.53	11292.2	12335.7	14230.5	5637.99	64986.6	7550.6	7680.94	24841.7	18445.5	6165.57	6803.54	2142.75	11160.4	27631.3	3092.3	19709.1	2673	0	0	0	0	0	0	0
P3C2B	O00750	O00750|P3C2B	0	0	337.712	454.29	1261.78	160.68	0	214.302	1780.09	928.558	2091.42	1621.09	2733.42	810.991	1402.03	899.805	836.136	820.84	618.785	296.014	205.362	612.333	628.5	689.348	801.333	770.42	1642.43	524.798	956.346	1246.98	628.751	1118.96	1010.59	1350.3	654.457	907.778	708.307	767.081	1386.56	523.278	342.678	0	409.941	520.995	1118.53	293.302	2163.15
MA2B1	O00754	O00754|MA2B1	16446.5	4378.14	10709.2	13451.9	7874.88	11842.3	13905	12582.4	7430.3	6124.49	9457.14	12566.1	11341.9	8204.53	9353.16	9960.46	6358.41	8221.81	9301.98	1573.98	4570.83	5760.58	9976.03	5056.37	7868.41	5032.93	8703.74	8759.34	14638.5	17239.7	9933.48	11266.7	10753.4	12207.1	14473.5	14073.2	11774.5	12742.9	9609.64	12353.8	14841.6	16202.5	6649.09	12997.3	5547.34	7990.78	6501.02
WNT7A	O00755	O00755|WNT7A	0	0	0	0	0	0	0	0	0	0	0	0	0	0	0	0	0	0	0	0	0	0	0	0	0	0	0	0	0	0	0	0	0	0	0	0	0	0	0	0	90.4991	0	1214.61	2529.44	0	3932.78	3087.37
F16P2	O00757	O00757|F16P2	4523.72	703.303	3718.17	3921.35	3918.88	3401.43	2706.56	1568.48	0	0	0	0	0	0	0	0	1567.29	2964.17	1390.37	829.588	1322.37	5123.72	7096.69	1566.22	5271.35	4809.55	25671.3	6686.79	2398.59	1605.82	2560.26	2478.95	2417.74	3664.03	2685.97	2816.76	3810.5	1241.99	2333.85	3232.11	6424.66	2458.71	2139.13	277.626	5480.53	2698.79	898.744
UBE2C	O00762	O00762|UBE2C	0	0	0	0	0	0	0	0	4606.27	506.367	1248.37	3401.55	691.343	829.779	500.462	1472.86	0	0	0	0	0	0	0	0	0	0	0	0	3898.43	724.879	929.867	4289.34	3268.27	3412.46	3203.95	1642.03	926.882	3485.33	4006.55	4473.2	0	0	0	0	0	0	0
ACACB	O00763	O00763|ACACB	615.055	718.742	501.116	397.954	935.638	1165.07	553.189	784.462	564.131	0	0	0	838.617	0	285.833	505.957	414.904	293.631	0	0	0	835.989	416.764	691.236	1358.43	0	511.013	1725.24	2234.7	988.645	1913.41	2183.43	2628.23	1921.91	2389.39	941.266	1916.06	838.577	1154.48	301.585	0	1051.7	377.739	1180.88	291.313	355.682	334.086
PDXK	O00764	O00764|PDXK	29179.7	26530.5	17676.2	32113.5	37174.8	26727.3	33769.8	34651.1	10154.5	13748.4	33675	21943.1	35674.1	25953.2	23682.3	16642	12139.2	23392.8	28339.5	5483.23	16190.4	47313.8	25192.6	42637.2	32715.3	23012.1	32681.1	26753.2	21401.1	28241.3	18915.3	24689.7	27289.4	12472.3	17179.5	22892.9	39219.1	20010.2	17605.7	13880	14275.1	12797.1	9390.82	17968.9	21181.6	14175.1	15401.3
ACOD	O00767	O00767|ACOD	1605.33	542.717	1940.65	297.126	2565.32	995.407	3336.24	1879.1	3892.58	3969.34	1086.51	1708.16	1292.92	3562.57	2345.82	1201.05	787.129	697.785	1390.32	1671.5	562.529	4451.06	1074.91	1047.51	2147.85	576.837	206.769	2298.1	1331.2	436.724	997.468	829.497	146.132	1038.66	1313.9	290.78	859.359	977.84	305.214	905.009	0	0	0	0	0	0	0
CLD4	O14493	O14493|CLD4	79.7433	0	996.558	92.2917	865.605	83.5504	2107.18	0	43.119	104.775	126.162	0	99.9434	0	0	152.385	849.31	602.021	127.232	368.374	185.812	3023.56	641.679	1703.37	436.503	601.336	575.834	3433.92	0	0	0	0	0	0	0	0	0	0	0	0	99.169	2518.92	152.869	1384.66	2783.84	696.673	2197.34
PLPP1	O14494	O14494|PLPP1	389.517	0	0	363.631	451.345	541.901	399.12	514.153	0	0	0	0	0	0	0	0	672.125	469.745	1220.11	1018.08	1003.6	561.287	797.521	2331.3	790.672	361.268	722.513	406.041	538.896	114.191	1740.33	1086.89	694.372	0	452.691	770.004	805.809	557.602	699.857	605.642	0	0	0	0	0	0	0
PLPP3	O14495	O14495|PLPP3	0	0	0	0	0	0	0	0	0	0	0	0	0	0	0	0	333.582	114.388	1454.24	2582.36	718.598	1287.26	1184.31	1021.16	1617.97	1736.11	721.615	1267.41	2710.48	1901.23	1114.46	761.048	2850.12	2105.59	2482.77	362.789	3174.5	3636.37	2045.4	1863.07	0	0	0	0	0	0	0
ARI1A	O14497	O14497|ARI1A	2547.07	1732.32	2023.05	3790.43	4002.08	3905.68	3226.8	4027.74	6088.66	3833.14	2822.63	5568.78	5675.8	3690.57	3372.78	3930.88	3318.87	1758.31	2369.43	1264.53	1776.17	1904.02	3108.45	2198.38	2798.37	2393.64	1491.65	1769.53	4082.31	4943.62	4143.08	9133.25	1703.14	1765.37	2968.53	5847.34	3115.79	1095.28	3832.92	4193.94	3360.97	3022.71	2589.66	1313.45	3080.96	2069.25	2818.55
ISLR	O14498	O14498|ISLR	1814.28	4071.25	162.714	1752.23	3049.42	1821.76	1146.96	2373.8	1127.74	248.175	606.514	3525.75	895.67	1085.42	1477.17	3825.41	6526.28	6925.67	18033.4	6800.17	17318.7	2841.89	12911.4	4035.39	6112.61	16680	10476.4	4523.41	226.519	124.67	3155.59	387.06	367.552	2308.01	589.771	55.6941	217.772	1336.44	389.737	991.968	2988.25	650.807	3780.51	5153.27	19845.8	1337.17	5995.43
CDKA1	O14519	O14519|CDKA1	715.444	546.718	2008.4	1252.09	3782.84	149.851	1495.3	662.411	2147.08	1713.17	2252.44	1312.42	2561.2	2270.96	1928.75	804.618	549.61	1524.33	525.312	368.026	405.939	183.299	234.073	0	694.761	624.53	564.582	359.979	695.787	810.228	731.727	1697.85	2658.95	591.414	1172.42	1007.18	2225.22	2219.25	1532.09	1835.66	1434.73	1608.29	939.539	1885.7	804.787	883.572	699.307
DHSD	O14521	O14521|DHSD	1576.26	299.099	1396.56	957.154	229.17	1202.3	2227.19	1258.82	1444.09	4729.4	2191.62	2705.23	5595.72	1208.59	5005.91	532.948	5874.03	972.914	1151.81	2755.07	255.209	3395.11	1535.04	1491.63	3009.41	2375.91	2463.28	6112.71	4961.76	4938.56	3240.91	3163.06	3910.11	501.676	3555.27	4171.3	3976.74	3085.38	5134.52	3094.74	2295.21	3809.79	2214.59	3157.87	3149.14	3380.28	3287.21
PTPRT	O14522	O14522|PTPRT	0	0	0	0	0	0	0	0	0	0	0	0	0	0	0	0	0	0	0	0	0	0	0	0	0	0	0	0	0	0	0	0	0	0	0	0	0	0	0	0	0	0	0	0	0	0	0
C2C2L	O14523	O14523|C2C2L	0	154.309	0	0	0	141.875	0	0	0	0	0	0	0	0	0	0	1242.28	1700.54	4709.57	2162.72	1040.76	2514.27	881.949	3190.31	1235.71	1879.9	1679.53	3875	2126.75	1399.24	1340.51	500.657	1207.79	738.837	856.154	419.804	1220.12	647.008	146.901	857.432	3161.21	682.098	1084.72	274.085	537.098	395.789	874.23
NEMP1	O14524	O14524|NEMP1	0	0	0	0	0	0	0	0	0	0	0	0	0	0	0	0	0	0	0	0	0	0	0	0	0	0	0	0	0	0	0	0	0	0	0	0	0	0	0	0	0	0	0	0	0	0	0
TXND9	O14530	O14530|TXND9	563.871	752.301	1131.85	182.659	438.673	501.23	644.685	868.976	1075.13	779.817	752.302	999.487	1120.4	312.392	494.285	589.535	1937.26	2806.85	637.116	274.384	503.273	1130.27	1106.78	1051.09	1616.92	1272.95	906.752	1596.41	3250.76	2993.8	5122.29	3361.89	4087.44	3488.6	2248.48	1589.91	1356.29	1623.84	3593.3	2820.38	944.069	698.192	0	602.389	464.208	471.687	1097.08
DPYL4	O14531	O14531|DPYL4	2661.01	3615.02	1185.55	665.824	404.055	2222.2	695.509	77.8587	230.927	618.619	988.695	279.209	437.085	0	216.49	710.398	384.581	364.171	140.844	389.572	205.39	83.0882	158.205	163.204	41.005	256.04	361.864	1736.66	0	0	0	0	0	0	0	0	0	0	0	0	1137.79	0	800.243	233.234	978.235	516.997	224.107
TRAD1	O14545	O14545|TRAD1	1098.35	2438.44	3117.67	1416.32	1580.09	1672.88	2823.13	597.698	1210.45	745.24	1124.14	1704.95	1124.35	970.331	675.638	893.606	1578.21	1665.59	1466.8	856.65	887.361	2997.09	2641.12	1277.77	1076.75	890.067	424.986	2290.42	6111.94	6636.47	4504.56	1800.55	4156.27	1977.38	2791.3	2301.45	4856.71	3738.51	2675.81	3311.03	730.045	689.659	921.012	557.131	348.157	440.593	556.347
COX7R	O14548	O14548|COX7R	0	0	0	0	0	0	0	0	7027.75	6859.71	8478.22	6004.85	4487.61	4562.56	6118.31	3934.87	0	0	0	0	0	0	0	0	0	0	0	0	1098.1	3584.49	2183.65	5493.75	1401.56	1522.34	978.952	1694.4	3203.28	2865.37	3737.12	1354.33	1366.29	1763.54	660.633	0	143.399	0	144.826
G3PT	O14556	O14556|G3PT	551.726	2580.6	4201.32	6391.85	11022.7	3008.96	5679.9	5544.13	8386.04	13476.5	8088.62	7492.21	2651.19	9558.46	6421.05	5560.2	206.771	323.554	41.4478	81.9198	272.116	1902.83	2368.22	1434.5	1695.03	2020.25	2808.72	251.294	12686.3	11447.6	5567.3	7096.29	9171.85	8226.69	14687.5	7218.78	13140.6	7868.97	8850.46	8369.27	2736.59	2841.19	1170.69	5434.58	7318.73	4700.01	6157.36
HSPB6	O14558	O14558|HSPB6	4079.27	5027.93	3517.58	4098.31	3320.28	6720.14	2150.69	3973.95	2075.95	1820.42	2005.62	1350.59	1787.84	2167.31	3784.91	14973.7	34743	25222.4	81067.1	32129.6	15591	5283.5	6600.56	2756.23	5512.88	1949.58	19995.5	8897.42	4282.58	0	1521.54	9829.9	4430.19	6449	23820.7	3804.36	387.502	4236.24	4881.33	7898.42	0	399.832	4143.47	3723.57	1321.99	4068.57	761.95
RHG33	O14559	O14559|RHG33	170.262	67.5486	130.361	86.1656	367.051	112.191	130.639	149.259	0	0	0	0	0	0	0	0	0	0	0	0	0	0	0	0	0	0	0	0	1008.11	843.948	327.916	76.8311	420.626	0	994.979	992.089	0	747.833	686.942	447.236	274.527	2518.4	0	0	0	54.2913	67.3742
ACPM	O14561	O14561|ACPM	15987	7460.83	9543.17	6089.13	24001.9	10352.3	15894	9867.35	24265.1	13460	15850.1	9329.81	20120.7	11549.1	9246.95	8315.1	7057.47	8630.17	8491.2	1884.33	4118.72	14098.8	11151.8	20447.1	26318.9	8088.77	12960.7	23257.1	1339.87	2454.12	2990.49	17441	13600.6	3434.04	15473.2	24103.9	26623.2	17647.5	22814.8	14838.3	4393.88	6860.43	3230	5495.35	4083.37	3809.17	3775.18
UBFD1	O14562	O14562|UBFD1	3751.25	4312.92	3892	3559.94	4442.44	4448.02	5191.42	4840.86	8334.48	5142.51	4454.33	5643.64	4076.78	4008.71	2534.02	3886	967.704	2203.97	1180.53	490.928	1411.04	329.575	430.392	258.507	623.895	3282.09	68.833	546.846	7857.33	10713.9	14167	12499.7	14696.1	5462.78	19203.5	20219.6	12813.3	13953.2	16809.9	9201.98	7586.08	6845.59	5980.81	3444.37	4078.95	2765.38	4044.9
C56D2	O14569	O14569|C56D2	0	0	0	0	0	0	0	0	745.268	412.782	343.15	418.854	574.474	707.876	530.533	369.907	0	0	0	0	0	0	0	0	0	0	0	0	266.06	386.836	2757.37	883.411	616.243	165.31	446.769	635.635	829.539	374.388	0	618.354	244.88	525.277	530.38	283.888	313.713	572.67	573.583
DC1I1	O14576	O14576|DC1I1	0	0	0	0	0	0	0	0	2185.12	1985.59	1543.85	1895.24	1354.73	1884.87	1306.58	1331.75	2061.36	821.636	1198.83	1630.31	1922.4	331.075	1206.04	1083.3	1722.75	572.382	2621.06	1247.27	1598.99	2462.04	1106.66	2145.4	1251.98	1230.04	836.309	1833.17	3420.19	1007.43	2657.7	1689.6	1110.04	810.611	68.9096	97.6968	667.253	250.733	123.247
CTRO	O14578	O14578|CTRO	0	0	0	0	0	0	0	0	733.417	773.176	418.019	163.342	748.955	576.173	461.917	655.004	0	0	0	0	0	0	0	0	0	0	0	0	276.177	10843.9	374.873	388.168	474.532	175.397	482.635	138.651	435.474	256.917	377.378	311.779	128.72	475.118	365.422	898.884	382.671	4250.97	475.934
COPE	O14579	O14579|COPE	47575.8	37691.5	47949.1	31524.5	50070.6	30540.1	42766	33517.9	43113.4	31718.1	27544.3	29187.5	42851.5	31375.7	21491.8	27166.5	30172.7	36620.9	29213.5	6572.96	15834.8	51591.8	22350.6	19971.6	35049	26733.5	21638.6	23092.1	36145.4	42124.2	29790.9	39211.4	31062.2	34181.4	48317.8	41389.9	43373.3	36146.8	37169.7	26717.8	17431	20798.3	4673.73	8203.1	5126.03	7742.43	15905.2
NCAN	O14594	O14594|NCAN	1066.75	522.696	1336.61	699.821	18363.8	163.558	1021.46	947.966	0	0	0	0	0	0	0	0	0	0	0	0	0	0	0	0	0	0	0	0	0	0	0	0	0	0	0	0	0	0	0	0	0	0	0	0	0	0	0
CTDS2	O14595	O14595|CTDS2	0	0	0	0	0	0	0	0	0	0	0	0	0	0	0	0	132.642	191.88	677.459	46.8933	93.7027	147.597	82.5173	115.522	149.748	125.482	134.677	149.027	0	0	0	0	0	0	0	0	0	0	0	0	0	0	0	0	0	0	0
IF1AY	O14602	O14602|IF1AY	13149.1	6688.48	10785.3	16929.1	24095.2	8170.66	13406.2	10061	1436.16	7069.07	4110.06	1416.85	1035.87	1044.08	0	2644.64	0	0	169.46	335.602	0	356.199	907.487	0	1187.69	115.021	1734.36	1162.1	1411.96	2192.33	1773.13	3102.67	1793.34	1517.15	2214.56	1422.3	2983.63	2429.6	1381.55	658.434	624.777	5730.23	2586.58	1827.33	273.822	746.506	735.125
TYB4Y	O14604	O14604|TYB4Y	738.11	884.992	900.312	250.139	952.982	381.108	611.961	110.599	7156.84	3104.84	5174.64	4620.4	826.365	4023.59	2273.5	4039.73	0	0	0	0	0	0	0	0	0	0	0	0	405.428	2223.83	425.403	704.156	1084.07	770.077	1092.34	648.663	619.833	525.509	775.764	795.827	2706.34	1486.28	516.14	115.12	755.731	675.44	795.361
UTY	O14607	O14607|UTY	0	0	0	0	0	0	0	0	0	0	0	0	0	0	0	0	0	0	0	0	0	0	0	0	0	0	0	0	0	0	0	0	0	0	0	0	0	0	0	0	3440	4044.38	3793.74	692.157	2778.19	1299.46	0
AP3D1	O14617	O14617|AP3D1	20584.4	12036.4	27944.1	20706.3	13521.4	15881.7	14456.6	17077.3	16291.5	14318.8	14016.5	19849.7	23888.6	15857.6	17282.3	16262.2	27567.8	27140.7	9065.1	15992.8	10486.6	14870.8	23368.5	10980.6	21563.4	18825	22787.4	24235.6	19629	18849.7	12267.9	15173.1	23721.4	17022.8	26683.4	20027.6	31467.3	27622.8	13078.2	16913.4	9925.71	6724.86	13535.8	11367.3	17686.8	11638.3	10895
CCS	O14618	O14618|CCS	3507.06	2839.18	4354.78	5526.43	17647.7	17608.1	14239	5947.82	2445.2	3226.67	2281.73	2421.65	1548.26	1937.07	1443.49	1937.66	2300.23	4798.84	5842.24	4813.21	3409.34	2364.63	4916.73	2989.04	3502.27	4136.84	4239.15	5457.17	3546.04	4043.1	1378.76	1116.26	2294.13	1239.8	1253.08	3834.5	3569.01	2367.57	5045.28	1275.37	7856.26	5161.33	7218.55	6004.02	1368.52	7520.57	7884.59
CDX4	O14627	O14627|CDX4	0	0	0	0	0	0	0	0	0	0	0	0	0	0	0	0	0	0	0	0	0	0	0	0	0	0	0	0	0	192.887	0	0	0	0	54.5427	0	117.465	109.715	0	0	0	0	0	0	0	0	0
ENPP3	O14638	O14638|ENPP3	0	229.161	0	472.937	0	0	0	0	0	0	0	0	0	0	0	0	0	0	0	0	0	0	0	0	0	0	0	0	0	0	0	0	0	0	0	0	0	0	0	0	197.159	443.646	268.454	337.402	0	154.965	118.783
ABLM1	O14639	O14639|ABLM1	3216.86	4519.93	3053.67	6017.64	10984.6	4213.2	3369.27	3619.09	2566.55	3544.62	6763.7	3814.58	9234.97	7828.41	2926.57	5348.59	1752.76	2518.7	2833.85	517.353	1530.94	2342.25	2130.58	2205.37	2088.54	3650.2	2004.56	1489.55	7987.48	6324.48	8513.29	6052.05	2662.67	8034.93	10952.6	10363.3	7776.34	6235.08	10736.1	7503.44	3137.23	2352.88	3697.65	2560.21	4071.7	2163.67	2259.98
DVL2	O14641	O14641|DVL2	300.327	374.961	465.945	331.162	145.768	90.9035	418.463	66.6722	0	0	145.2	0	0	0	51.7082	63.2625	401.828	83.998	328.087	250.189	194.623	281.717	295.178	361.454	194.671	623.393	192.142	83.7809	0	0	0	0	0	0	0	0	0	0	0	0	0	0	0	0	0	0	0
CHD1	O14646	O14646|CHD1	0	0	89.0191	0	0	0	70.732	0	587.666	292.249	186.027	466.466	396.63	140.56	128.434	243.428	265.927	233.82	6262.24	0	594.156	224.561	325.069	101.2	525.199	334.397	168.783	281.211	17233.7	23316.4	13938.3	18044	4538.64	16740.2	20583.9	20077.4	21315.1	23665.7	18378.3	21451.3	108.404	818.837	47.2897	2254.18	197.319	1855.1	1433.66
CHD2	O14647	O14647|CHD2	1104.47	746.88	1568.03	636.215	2405.7	752.586	2128.59	1398.52	1070.35	1097.8	1110.62	913.729	832.513	663.583	1219.29	1130.39	380.312	632.54	545.18	601.678	366.836	514.21	431.547	678.884	436.123	308.053	365.102	465.932	2013.65	755.821	1135.2	1077.08	1486.34	2164.65	1434.47	1614.78	765.231	1216.52	778.892	697.483	110.922	1018.15	41.0295	215.231	842.996	438.487	98.9206
GOSR2	O14653	O14653|GOSR2	6949.5	2415.14	5441.93	2417.08	2444.58	5250.55	5470.47	3229.6	2144.17	3824.28	2760.47	2188.43	2472.63	3107.66	1546.76	2031.98	5371.56	4793.38	1737.36	1551.57	2692.68	3519.88	393.279	1533.95	3676.24	2629.6	4815.05	2872.78	4989.8	4513.69	3997.18	2682.67	4041.78	1895.34	2501.78	1135.6	2057.97	1628.53	3698.21	1345.3	1251.26	789.731	656.928	1297.66	1171.22	1069.85	1511.37
IRS4	O14654	O14654|IRS4	0	0	0	0	0	0	0	0	0	0	0	0	0	0	0	0	3489.61	5040.96	6746.84	7687.09	2987.47	2788.46	3501.33	5896.09	2622.12	97.4821	3130.9	1518.64	0	0	0	0	0	0	0	0	0	0	0	0	0	0	0	0	0	0	0
TOR1A	O14656	O14656|TOR1A	4306.44	2238.2	5822.94	6840.49	3336.92	3481.68	4267.47	4817.83	2122.26	3236.24	1546.16	4233.12	3266.5	1258.59	2394.25	4513.12	3508.96	5455.56	1308.33	1339.27	2790.28	4984.72	3750.86	2977.54	3011.81	2568.38	2551.24	5611.45	3089.26	5545.75	3031.58	3063.65	6041.86	4230.6	3511.41	3383.04	3683.24	4166.85	3353.16	4869.09	918.299	1920.1	844.582	640.939	2421.08	960.876	592.48
TOR1B	O14657	O14657|TOR1B	1500.27	1590.54	1716.43	1694.48	709.835	2691.05	1915.14	2223.77	1718.53	1730.28	2898.14	1075.99	1441.11	111.946	2077.47	2263.64	390.396	2481.92	253.234	225.005	395.584	2078.95	814.092	1114.04	1313.32	694.268	953.868	3647.56	3338.11	2859.72	2208.32	7996.07	8080.94	5681.16	5111.73	4397.94	9729.17	4652.19	4755.31	2583.08	489.821	500.145	239.301	429.945	233.344	36.9451	578.399
STX16	O14662	O14662|STX16	1546.29	2277.96	5600.82	2309.9	2565.49	2088.73	2095.37	3329.51	3409.41	2089.38	1968.13	3320.31	1656	1362.12	2115.38	1144.16	158.166	207.957	0	0	137.202	1305.9	575.549	242.936	1456.14	289.491	344.578	584.124	2737.84	361.631	3591.57	2050.29	1342.22	894.098	1129.37	1818.99	1837.08	923.831	1953.6	1150.51	581.457	876.312	590.892	627.171	592.625	627.745	1053.12
ADA10	O14672	O14672|ADA10	6149.24	2787.79	4074.32	2282.74	7972.25	4968.8	8313.17	3151.1	10591.8	6033.4	24494.7	12404.2	19927.9	16468.5	12809.6	11872.4	4174.58	7676.42	7196.32	1314.59	2491.21	18933.7	8554.52	10503.5	4173.77	4845.13	4226.16	12913	14073.2	16898.7	4452.49	11331.4	27754.7	13118.4	7580.47	13550.5	17035.5	5665.85	16156.3	6310.6	4284.15	3519.11	3148.87	2719.66	3100.25	2644.48	2609.26
ABCD4	O14678	O14678|ABCD4	0	0	0	0	0	0	0	0	0	0	0	0	0	0	0	0	424.036	498.749	297.42	118.216	1381.01	0	62.2472	0	168.521	144.41	281.837	124.146	94.9409	201.119	5666.02	224.901	3122.49	230.965	272.754	0	0	276.651	186.174	288.069	133.053	83.1221	154.742	361.641	171.755	314.901	205.723
EI24	O14681	O14681|EI24	2233.36	1429.18	846.83	3772.27	4608.71	3167.78	1212.67	979.507	1488.8	538.618	0	758.533	954.242	1458.01	0	324.51	555.871	900.471	174.388	398.784	38.7061	6224.52	346.98	720.658	822.73	362.307	614.127	384.701	1976.81	2196.63	2427.93	2780.99	3231.13	2210.81	2129.96	3636.55	2670.46	2378.73	2251.98	1030.46	148.097	262.579	61.7264	0	33.3908	0	106.265
ENC1	O14682	O14682|ENC1	0	0	0	0	0	0	0	0	0	0	0	0	0	0	0	0	0	0	0	0	0	0	0	0	0	0	0	0	152.803	0	0	71.926	378.911	168.038	46.0304	0	0	147.372	81.9565	223.12	0	0	0	0	0	0	0
P5I11	O14683	O14683|P5I11	2278.69	1980.01	3363.98	2561.96	4129.54	3840.87	7221.35	4250.85	5675.58	1578.03	6953.21	3030.98	5966.05	9555.37	5960.29	3601.15	502.662	878.898	1074.44	721.481	272.978	16525.1	2110.6	2177.6	406.225	621.548	1870.2	1562.06	1846.01	2726.79	777.281	56786.4	4237.17	4334.22	3079.68	6017.82	8510.7	2849.21	8066.66	2008.6	1923.74	1094.71	0	678.337	978.586	398.425	955.529
KMT2D	O14686	O14686|KMT2D	0	0	0	0	0	0	0	0	0	0	0	0	0	0	0	0	0	2782.84	1807.65	0	0	699.985	0	80.1599	1911.89	7149.86	615.248	250.599	122.857	460.345	3952.15	0	0	2237.36	1821.52	77.73	1399.61	225.449	92.0335	130.613	670.244	439.352	446.587	507.677	292.394	543.25	786.162
ZN197	O14709	O14709|ZN197	625.263	3838.08	4320.55	2864.14	316.535	2187.5	532.806	1200.91	653.179	768.888	406.704	494.586	267.295	457.228	964.972	427.247	3277.31	6348.49	22450.1	48571.4	51645.8	775.7	2253.97	5914.62	266.217	1634.85	2428.14	152.302	0	0	0	0	0	0	0	0	0	0	0	0	0	0	0	0	0	0	0
APAF	O14727	O14727|APAF	1014.23	966.51	2276	1198.47	978.952	509.99	1358.01	1376.38	2473.16	4206.78	4513.4	5079.03	5526.64	4626.58	4692.26	2771.73	1102.54	2257.96	675.462	582.446	829.01	1563.39	1614.69	672.1	1575.36	1660.96	1955.26	1466.06	5205.51	8700.24	3743.2	5386.97	4980.08	4676.51	2650.66	2202.14	3178.73	4861.19	4059.48	5037.12	2240.19	3771.92	4563.8	3479.16	5099.14	1965.03	4110.78
IMPA2	O14732	O14732|IMPA2	350.433	87.7475	508.64	480.186	513.013	4803.44	231.465	495.156	2874.17	1384.52	1634.17	2500.07	930.702	3215	1667.65	1922.48	141.327	316.844	849.471	896.353	243.691	227.563	1082.93	2739.81	1350.51	1727.1	251.639	2322.03	2772.57	2745.72	2033.14	1793.45	3295.42	2011.93	2317.98	2238.34	2450.24	2609.12	2509.6	1857.71	6120.34	714.525	1103.78	267.068	498.139	368.453	517.515
MP2K7	O14733	O14733|MP2K7	0	0	0	0	0	0	0	0	300.37	441.664	313.311	508.801	620.59	463.95	59.0463	0	0	0	0	0	0	0	0	0	0	0	0	0	763.194	234.173	462.883	466.948	574.99	293.851	495.626	528.953	622.869	243.192	633.626	282	0	0	0	0	0	0	0
ACOT8	O14734	O14734|ACOT8	3321.91	4374.58	4939.74	6647.12	4541.28	6724.04	1837.43	4016.75	4946.65	3919.95	215.179	2500.54	671.281	179.241	1032.7	1441.77	1776.11	1540.58	1688.24	96.9385	474.153	21635.5	3620.83	5250.05	2441.12	928.832	3493.35	7431.06	4442.76	1527.57	5893.3	7622.71	857.814	5901.69	2867.86	943.689	2038.99	990.251	4662.98	2137.47	658.763	842.927	360.71	161.173	313.097	200.138	399.225
CDIPT	O14735	O14735|CDIPT	15663.4	12187.6	8908.08	14788.7	13798	11659.8	18060.3	12820.7	10324.6	10980.1	7883.92	10610.6	7962.25	6021.72	8704.48	6714.09	7053.05	8786.35	9482.91	5814.81	6400.97	18629.1	10307	10641.5	11191.5	8736.74	11221	5054.16	14138.6	11054.9	9629.16	6480.43	6828.71	9724.78	6173.56	7390.47	5384.07	4832.79	10584	6810.06	9276.11	7251.07	5748.12	6091.1	7746.56	3484	4628.28
PDCD5	O14737	O14737|PDCD5	4938.82	2246.86	15773.6	6406.52	19110.3	5863.7	6393.58	22218.2	30151.9	28446.1	23817.3	26355.4	37745	21603.7	20946.2	18331.7	8876.78	8679.89	14659.4	3220.57	2403.58	7277.9	9684.09	9443.47	22477.3	5562.15	2906.51	23916.6	18087.8	18240.4	20906.1	32093.4	35016.7	15601.9	13160.9	18466.2	15869.2	17140	15797.7	30704.8	2758.19	9509.12	852.233	1456.97	3356.29	852.015	473.178
ANM5	O14744	O14744|ANM5	15092.4	8085.21	16301.2	10061.4	11531.2	10956	14975.3	9853.75	25082.7	14748.2	19404	19157	19994.6	20040.1	19939	10991.9	13745.8	12065.7	8821.61	4367.74	5810.18	16711.4	14125.7	18308.1	16985	8701.31	9441.38	16454.7	16084.2	16509.6	15025.3	16205.3	18265.3	15786.8	11444.7	14122.8	18073	14410.8	17491.2	14283.2	8952.46	14218.6	4162.76	10254.7	8163.35	9818.12	9608.03
NHRF1	O14745	O14745|NHRF1	21043.1	15388.1	51696.7	38808.8	21604.2	50464.9	63460.6	12244.8	31599.8	26375	27920.8	39932.7	19022.4	27792.8	20697.7	24346.9	13901.5	11379.4	27603	2818.48	5704.46	31581.4	29821.8	39894.7	52400.4	27766.2	10265.9	39909.4	44026.3	27573.1	28373	32178.7	24940.9	22207.1	26326.5	31799.2	37558.7	21465.8	23354.5	14103.6	4214.89	10188.1	2359.08	10775.4	3779.57	6921.74	4679.26
H17B6	O14756	O14756|H17B6	0	0	0	0	0	0	0	0	0	0	0	0	0	0	0	0	207.826	1017.39	0	1412.2	188.214	1285.18	806.672	2887.61	1152.73	1516.9	5509.86	6682.44	0	0	0	0	0	0	0	0	0	0	0	0	0	0	0	0	0	0	0
CHK1	O14757	O14757|CHK1	575.715	305.859	579.836	458.15	783.225	235.004	200.61	398.016	0	0	0	0	0	0	0	0	0	0	0	0	0	0	0	0	0	0	0	0	0	0	0	0	0	0	0	0	0	0	0	0	0	0	0	0	0	0	0
TR10B	O14763	O14763|TR10B	0	0	0	0	0	0	0	0	366.078	398.707	223.261	386.347	532.171	583.866	302.842	383.98	410.663	803.497	242.289	258.171	436.644	357.065	463.027	620.291	505.394	328.427	382.4	466.958	470.326	501.67	665.11	336.135	364.946	452.281	334.097	374.147	612.593	406.407	496.593	309.22	0	0	0	0	0	0	0
MEIS2	O14770	O14770|MEIS2	262.983	101.634	313.007	300.342	0	356.466	336.617	278.237	0	0	0	0	0	0	0	0	220.399	595.349	408.31	184.484	1445.79	397.061	349.931	97.7093	345.918	445.485	230.543	186.82	273.08	596.966	715.722	226.826	424.539	427.426	446.681	338.234	100.423	277.315	460.879	228.046	0	0	0	0	0	0	0
FPGT	O14772	O14772|FPGT	2148.82	1680.53	1551.06	2436.01	1929.32	3333.88	3417.06	2616.69	815.97	1359.58	1132.97	1042.56	672.742	1024.6	940.597	458.461	709.597	339.877	500.409	454.61	311.243	517.495	569.97	1172.73	247.419	344.405	458.097	330.156	140.135	218.213	60.0483	106.999	107.133	82.0805	73.7733	31.8987	27.347	96.1955	102.183	652.88	0	0	0	0	0	0	0
TPP1	O14773	O14773|TPP1	249413	144403	95955.8	92121.3	68621.7	205794	250173	155024	179970	176057	173261	219132	166690	41070.7	122645	156556	81722.2	179746	121706	87640.4	104588	154283	155757	109563	126206	99726.9	228061	176296	155490	251790	119270	147001	201192	120403	157969	259523	155186	145018	211390	189468	255668	225165	212505	80174.7	165189	108583	108796
TCRG1	O14776	O14776|TCRG1	14336.8	13496.5	16728.3	11206.4	12797.6	13985.1	12562.1	13256.8	25264.2	18385.7	17165.8	18884.8	17111.8	16601.9	15921.2	15300.5	7428.31	10538.7	5510.97	4816.72	3712.88	4200.66	10227.8	9218.27	10519.7	6426.49	4462.59	8948.8	11177.4	17520.6	8669.08	14827.6	22872.1	12142.7	12731.1	12226.1	20210.3	14957.3	15137.6	13000.1	9530.43	20270.9	3258.38	3777.97	6781.66	8669.71	8517.58
NDC80	O14777	O14777|NDC80	0	0	0	0	0	0	0	0	0	0	0	0	0	0	0	0	0	0	0	0	0	0	0	0	0	0	0	0	82.0387	100.924	88.5194	78.4864	0	171.975	54.7373	18.5487	92.4023	34.0789	342.016	179.576	0	0	0	0	0	0	0
KIF3C	O14782	O14782|KIF3C	969.366	1106.93	1184.75	0	478.565	54.2104	209.478	661.826	540.907	668.903	220.449	258.332	952.947	0	824.899	0	617.055	553.464	399.458	312.654	455.352	624.945	851.915	714.388	627.673	468.466	581.006	588.369	410.622	266.349	225.911	313.856	166.191	322.069	310.662	312.492	360.772	313.62	349.431	78.7455	376.083	269.159	358.899	166.717	391.252	161.571	326.039
NRP1	O14786	O14786|NRP1	3552.63	3869.3	5163.77	2145.1	2392.28	3045.64	3513.5	3891.67	529.769	479.389	125.955	969.38	391.684	402.992	242.448	61.7825	1378.03	3504.97	2746.29	3342.7	3628.75	1591.04	4559.71	2048.59	2071.02	2684.22	1789.76	3048.74	2221.46	1987.71	966.973	1577.76	1849.36	1699.3	1192.37	732.689	804.5	965.642	1243.38	3286.43	2339.09	1174.62	2587.71	1602.22	1296.58	913.402	2785.68
TNPO2	O14787	O14787|TNPO2	4609.49	4211.06	3283.77	4203.45	3907.35	3034.08	3569.78	3044.95	4070.04	5216.78	3635.77	5354.16	4001.93	2105.26	3533.93	2925.6	2234.52	3595.82	1718.67	450.712	1809.99	2185.57	2051.68	1449.01	2421.67	1555.35	3728.53	2522.25	2203.7	2840.59	2791.59	4095.18	3905.24	3146.78	1934.18	3067.94	3890.85	3228.59	1989.81	3525.53	1273.92	889.394	937.58	546.004	1572.45	839.967	609.315
APOL1	O14791	O14791|APOL1	3636.61	1094.21	4715.18	3665.04	4247.19	2093.84	3229.1	2375.74	1628.32	1609.68	1636.32	1352.35	747.111	1379.5	2093.87	1668.35	9212.05	8834.05	6430.4	3611.63	2027.24	4260.02	8290.06	1979.19	8669.16	5728.54	7870.78	6381.32	2174.03	4246.07	4404.91	3605.85	2570.89	3265.76	2315.47	3667.78	3162.03	4788.34	2630.86	1713.44	2781.48	1836.55	2570.85	2503	3161.12	1843.7	2597.97
UN13B	O14795	O14795|UN13B	305.557	1021.84	789.54	135.707	559.309	1027.7	805.451	1230.44	125.945	255.396	112.727	316.434	0	293.109	247.774	0	0	0	0	0	0	0	0	0	0	0	0	0	292.277	0	227.006	672.652	791	319.06	323.625	45.6585	180.193	167.366	0	296.211	307.015	205.046	252.504	0	128.705	62.6803	137.964
RPC1	O14802	O14802|RPC1	2560.01	3585.32	969.846	796.196	3091.54	734.788	1804.3	867.384	1639.7	2451.44	608.478	2398.96	1214.08	1312.4	1328.58	866.592	528.803	841.164	589.798	175.016	894.527	495.312	462.706	137.1	293.385	756.255	737.305	365.086	839.16	709.602	809.591	733.095	1622.49	380.409	720.02	658.94	1171.78	295.257	883.533	529.902	0	173.875	0	114.301	149.923	178.834	140.137
RASM	O14807	O14807|RASM	1114.56	1057.16	1333.05	662.336	1232.91	1153.75	934.594	969.84	0	0	0	0	0	0	0	0	0	0	0	0	0	0	0	0	0	0	0	0	0	0	0	0	0	0	0	0	0	0	0	0	0	0	0	0	0	0	0
CAN9	O14815	O14815|CAN9	5283.73	7400.82	5190.77	6072.62	4508.59	7560.53	7251.13	4614.63	4937.88	2278.6	4051.72	6892.58	1490.04	1974.2	4478.19	2091.45	0	0	0	0	0	0	0	0	0	0	0	0	11946.6	12729.8	7970.69	7440.74	5514.59	6141.75	10101	8194.4	9184.35	4612.15	8741.45	9523.38	0	0	0	0	0	0	0
PSA7	O14818	O14818|PSA7	6038.75	2272.69	8495.4	3312.36	2001.3	7917.56	6353.93	2008.25	87364.5	67986.2	70855.1	83366.9	69632.5	68056.6	32787.1	45730.3	44143.7	54584.4	40596.9	15983	22853.1	64508.4	64985.3	35565	59482	34851.6	46996.3	84664.9	73895.4	94468.9	63086.6	72329.3	99926.4	67793.1	68899.5	70717.6	108805	71591.2	78505.5	56127.8	69570.8	86410.3	28513.2	28461.1	33483.2	41213.2	62002.7
RGRF2	O14827	O14827|RGRF2	0	0	0	0	0	0	0	0	0	0	0	0	0	0	0	0	0	0	0	0	0	0	0	0	0	0	0	0	0	0	0	0	0	0	0	0	0	0	0	0	93.3785	276.729	91.9669	78.8048	82.3221	1122.94	109.315
SCAM3	O14828	O14828|SCAM3	39969.4	21205.9	27607.6	31891.2	29553	16320.9	31743.7	22086.4	11252.8	13626.7	13588.6	13442.2	13519.4	13719.5	15473.2	8695.22	19436.8	17351.4	16255.7	4727.75	7332.64	40866.1	17607.5	11078.8	32243.4	20737.5	15073.8	16405.1	24894.4	22240.2	17358.7	23236.1	29215.3	38206.4	30505.1	20605.3	24480.7	22338.5	16948.9	28356.7	28413.6	22651.7	9398.15	22241.1	14538.9	27563.2	11222.7
PAHX	O14832	O14832|PAHX	0	0	0	0	0	0	0	0	270.854	518.607	532.332	409.229	261.297	573.573	775.494	202.91	1305.47	2726.39	1591.43	4489.28	1499.12	6241	1801.76	4467.32	4804.57	1682.32	3441.26	7430.61	1144.69	1154.79	1628.91	1604.99	969.415	715.28	344.266	416.724	1246.82	538.296	1003.98	534.149	0	0	0	0	0	0	0
OPLA	O14841	O14841|OPLA	10249.2	2980.4	2723.42	3914.04	68975.1	27809.3	20638.3	12750.9	10840	9658.12	16694.8	8275.59	5926.06	6894.16	11667.6	4996.36	3610.97	3392.92	18631.4	7510.11	3093.83	32713.4	12333.6	3049.12	6322.09	6453.56	5504.56	19508	8991.43	8217.98	12191.2	6367.19	7107.43	5158.2	8512.58	10296.3	9344.69	6176.87	7822.19	7586.37	2231.97	2123.83	801.091	2816.52	1924.79	1229.16	1728.6
BACH1	O14867	O14867|BACH1	0	0	0	0	0	0	0	0	0	0	0	0	0	0	0	0	472.457	242.668	0	634.496	187.87	345.543	987.826	50.3262	393.702	54.2753	533.88	35.1517	150.146	133.188	287.309	159.493	365.265	271.259	674.178	337.427	179.067	129.64	280.18	278.822	0	0	0	0	0	0	0
BCKD	O14874	O14874|BCKD	1233.44	735.586	939.646	1209.05	305.455	1653.45	1090.61	1170.45	3037.42	3451.38	4050.05	2356.42	1293.27	3772.09	2175.89	2645.27	229.562	400.052	794.907	568.178	313.683	1005.21	1355.44	1494.25	753.506	1142.03	878.143	1184.25	886.095	982.61	708.039	940.448	1033.86	768.815	499.139	632.577	432.778	249.665	455.332	283.48	3904.82	3548.9	3179.45	2394.95	2233.81	2895.52	2641.76
IFIT3	O14879	O14879|IFIT3	5600.29	2646.8	4099.26	16668.1	13171.8	9492.63	12639.3	4159.64	176.165	515.706	893.357	1781.33	248.689	840.123	918.882	1047.15	1748.3	5737.24	2212.27	4993.44	2509.4	5693.39	6185.53	2969.66	10990	3554.79	2239.66	19182.1	4498.63	6383.66	12656.8	3279.49	5695.48	4196.88	5802.89	3757.01	12667.8	6616.38	5288.02	5924.16	8291.41	10655.8	6691.18	614.73	2174.65	5243.3	10061.2
MGST3	O14880	O14880|MGST3	29478.6	24802.3	13107.3	38080.1	57839.9	26447.1	27936.2	24336.6	42005.6	12795	22353.9	17027.3	29299.9	13841.4	15195.1	31183.5	35902.2	30547.8	50108.4	15955.2	24436	96111.2	34052.6	90639	26808.3	64137.9	34019.3	40046.8	53746.5	28352.4	12592.5	54508.3	14855.6	29595.2	19705.9	53626.2	12783.5	17841.5	41237.7	16731.4	32474.9	15681	16955.8	19296.2	23315.9	14666.5	18089
GEMI2	O14893	O14893|GEMI2	107.676	83.8411	288.829	0	297.41	219.858	223.814	353.478	221.919	476.004	355.434	609.661	75.5815	282.504	287.515	618.828	0	568.205	1564.99	0	105.19	770.671	138.906	47.6089	834.552	5692.39	160.673	127.24	939.618	235.573	487.546	716.425	813.358	399.441	761.493	1365.23	1566.93	775.305	1197.8	1112.72	0	0	155.517	355.882	164.854	253.592	93.8546
IRF6	O14896	O14896|IRF6	6342.89	6878.95	5106.93	3372.09	7799.14	7872.32	7010.47	2261.53	3323	3037.22	5194.73	2465.41	5412.69	4517.91	3804.09	3780.17	2875.72	913.242	908.344	922.487	763.486	809.825	981.267	829.447	749.398	266.558	464.44	837.056	1535.15	587.557	3088.45	2604.53	1808.46	1749.69	1124.38	3080.74	2573.51	1437.85	1833.92	232.068	0	0	242.878	179.453	737.915	0	172.96
TX1B3	O14907	O14907|TX1B3	16393.6	13436.9	8804.05	19113.5	9997	12120.5	11592.9	16096	12560.3	16926.3	16741	14821.6	17841.6	14391	11724.4	18128.4	10439.8	15530.2	488.614	661.941	14306.7	16083	6340.02	7258.87	10457.9	8085.83	11205.9	10001.7	12153	10325.9	281.21	14684.4	13061.2	11645.9	3757.65	14453.5	11878.7	9439.04	14031.3	6734.63	6526.31	9732.82	7559.5	6889.91	7411.95	4789.53	8514.46
GIPC1	O14908	O14908|GIPC1	9802.14	4135.44	9918.6	15154.4	13535.6	5067.51	11751.6	7789.78	12530.1	8837.17	11339.4	12930	17399.6	14600.9	10420.7	13798.6	3276.2	9011.49	3336.14	4148	4192.88	9252.51	3773.17	3081.91	5511.54	3035.34	1541.35	5850.99	15824.6	10496.3	16263.2	7929.86	20866.6	16889.7	5363.12	5550.99	8724.01	4069.98	5494.11	6252.1	4625.61	18677.9	1881.93	1884.83	1808.73	4062.17	7507.33
LIN7A	O14910	O14910|LIN7A	3712.88	1309.72	733.917	2382.89	3525.34	5632.63	5695.91	2910.99	5444.16	4626.54	4779.88	3663.55	5823.73	2631.27	4456.41	4422.22	326.593	791.224	0	0	323.773	220.804	78.3484	235.994	447.176	150.881	542.464	779.291	0	0	0	0	0	0	0	0	0	0	0	0	3650.11	1115.97	1725.2	4997.06	2767.66	3539.51	5149.2
IKKB	O14920	O14920|IKKB	7982.74	3499.74	3297.98	1402.92	3558.62	3162.69	6436.75	1629.18	305.437	337.977	505.751	658.707	702.992	653.509	350.444	810.431	1200.1	2473.33	1537.8	497.638	526.473	1536.64	1721.87	738.846	2447.89	1362.7	1052.89	1285.81	1433.97	1531.21	1724.87	1868	4201.69	5663.18	1745.3	4263.35	798.281	3667.89	6430.96	3665.02	421.014	3191.97	682.304	1514.76	2951.82	1154.57	1713.48
RGS12	O14924	O14924|RGS12	6713.45	3833.54	4235.12	2638.98	2591.07	1344.89	5215.21	0	260.392	0	144.161	150.89	119.697	94.8404	0	219.332	0	0	0	0	0	0	0	0	0	0	0	0	0	0	0	0	0	0	0	0	0	0	0	0	0	253.63	111.01	0	154.411	129.121	169.163
TIM23	O14925	O14925|TIM23	2194.13	1168.53	128.581	488.965	4506.25	1966.14	0	474.162	4099.64	2963.37	2725.12	3015.84	3516	2451.6	2558.65	2660.72	0	1545.52	1828.42	64.3362	496.582	0	1309.61	1807.56	6126.17	0	262.587	3493.69	737.396	644.1	951.086	826.474	744.788	1185	481.661	638.948	960.309	1040.27	601.141	718.368	2758.81	3216.45	1223.86	1387.15	1785.42	1572.13	1554.94
HAT1	O14929	O14929|HAT1	7237.65	3528.52	7318.58	6211.02	7408.01	6373.57	7761.93	7774.92	11791.7	12230.6	8812.2	15311.3	15028.3	16736.7	4986.2	11271.9	6424.82	8589.96	3988.96	1871.03	2511.93	3680.49	5649.16	5161.85	7198.19	2102.47	5084.05	6340.17	19248.6	15059.3	5853.72	11260	14244.6	4646.05	5871.15	6193.87	18306.2	11008.9	14458.3	9001.35	7504.73	13414.2	6136.58	278.448	1106.63	1358.56	3483.16
UB2L6	O14933	O14933|UB2L6	6507.03	4997.58	4002.86	7536.94	5250.06	8419.12	14234	8025.01	5694.15	2303.4	4516.57	6411.09	2237.81	5842.27	1683.21	944.08	1149.54	4316.81	2775.52	2142.11	4677.45	1561.13	12215.9	626.818	5945.45	2040.6	4367.91	8258	725.265	1556.97	2562.23	1323	6811.74	802.254	1300.87	1516.49	5206.1	1595.28	2938.02	477.073	2815.01	2043.04	1765.46	1345.59	799.272	2038.97	3199.99
CSKP	O14936	O14936|CSKP	6618.02	9443.31	7764.9	6232.69	8027.14	13860.5	10923.9	8643.63	19640.1	25388.1	20143.1	13192.7	20677.7	12176	20791.4	22119.7	7380.17	6420.51	5496.31	3330.26	6471.36	18417.2	9217.89	25943.2	12440.3	7663.2	7180.92	15986.5	10592.1	9375.12	12633.7	20436	9503.12	23147.9	10441.8	20952	18190.3	8668.82	24294	8748.92	5790.62	1825.99	3937.69	5475.8	3377.71	4910.6	3028.54
PLD2	O14939	O14939|PLD2	0	62.4351	96.5803	399.735	51.136	0	136.041	0	3071.78	271.32	282.308	278.986	347.495	283.046	284.652	261.303	0	0	0	0	0	0	0	0	0	0	0	0	0	0	0	0	0	0	0	0	0	0	0	0	0	0	0	0	0	0	0
QCR8	O14949	O14949|QCR8	380.075	474.344	831.545	732.588	471.186	422.333	311.95	193.865	26958	12693.5	36031.5	6113.15	22930.2	10913.6	21265.8	10103.4	2147.8	1238.76	1115.3	146.197	749.19	2430.49	0	2992.68	3627.03	1299.03	3737.32	5863.1	10913.3	11217.4	9372.04	9490.76	9451.58	3205.72	6671.71	10873.7	12156.7	1880.2	12153.8	3610.22	7302.01	6017.04	4282.19	5149.87	2884.5	3882.51	4613.69
ML12B	O14950	O14950|ML12B	277088	215984	211992	194260	312195	203702	233196	324542	288126	318748	345654	278336	287412	270988	165027	278098	228275	366177	245331	177923	217194	281063	318710	179871	262081	254143	269729	270646	235786	272557	244972	234066	265250	195056	241454	240440	282765	171661	256914	219318	164006	178098	171025	13809.6	178335	23201.5	28937
QCR10	O14957	O14957|QCR10	0	723.759	842.801	845.44	624.742	252.582	665.842	0	0	0	0	0	0	0	0	0	2308.07	4517.85	3436.38	1700.2	2400.61	2656.57	4868.8	6218.21	4893.83	6631.18	4876.04	5007.92	920.326	2501.78	793.001	584.506	807.406	319.714	848.14	616.738	1426.26	75.8663	302.178	218.183	443.729	695.896	68.4698	165.871	445.535	0	119.704
CASQ2	O14958	O14958|CASQ2	0	0	0	0	0	0	0	0	0	0	0	0	0	0	0	0	0	0	0	0	0	0	0	0	0	0	0	0	0	0	0	0	0	0	0	0	0	0	0	0	0	0	0	0	0	0	0
HGS	O14964	O14964|HGS	9304.72	7676	9983.64	3768.11	13281.3	6642.46	11328.8	6016.55	5929.23	9432.86	7684.11	7313.44	7607.45	8194.67	4862.62	4974.88	7636.28	7827.36	5550.4	765.517	3282.52	8973.39	5379.09	1830.28	10244.5	5261.7	5446.07	10694.8	12221.5	11936.1	6823.75	9448.59	10532.2	5337.16	12111.9	10331.8	10602.1	6562.29	10319.9	9014.86	4761.05	4535.97	3639.35	3718.49	5991.67	3869.32	6317.1
AURKA	O14965	O14965|AURKA	0	0	0	0	0	0	0	0	1352.24	189.782	431.598	588.946	618.639	438.083	446.705	542.095	0	0	0	0	0	0	0	0	0	0	0	0	37.9027	780.861	54.2648	606.546	344.613	150.862	582.197	214.065	875.611	359.863	135.276	721.934	0	0	0	0	0	0	0
RAB7L	O14966	O14966|RAB7L	0	0	0	0	0	0	0	0	3204.6	555.232	2896.92	4061.17	3142.88	1497.37	2460.66	2284	0	0	0	0	0	0	0	0	0	0	0	0	160.912	1366.72	1367.46	248.315	234.073	181.428	401.389	111.843	78.575	913.345	681.232	0	321.487	1435.01	594.363	142.597	1535.96	878.587	38.3248
CLGN	O14967	O14967|CLGN	383.977	178.482	530.766	329.285	259.871	590.743	326.789	133.155	0	0	0	0	0	0	0	0	0	0	0	0	0	0	0	0	0	0	0	0	0	0	0	0	0	0	0	0	0	0	0	0	0	0	0	0	0	0	0
VP26C	O14972	O14972|VP26C	3692.51	1942.12	2142.48	1902.4	2258.05	1586.95	3438.93	2674.03	1754.84	874.272	1362.54	1940.16	2072.62	2097.85	2498.04	1484.57	878.176	1419.77	627.81	945.899	742.966	2117.41	613.9	782.664	1101.25	1365.16	1481.49	903.889	1245.46	617.877	1084.01	658.764	447.294	707.14	467.373	805.781	999.509	611.222	750.005	442.039	377.997	357.124	339.388	4318.77	1899.2	1090.27	1399.06
MYPT1	O14974	O14974|MYPT1	10822.1	6884.02	8393.33	6522.3	15319.6	7991.15	7887.23	10752.6	8665.54	7904.47	13818.9	10483.9	12248.1	13457.4	10718.3	12375.3	4109.17	12225	15869.3	2032.69	3820.54	9630.73	12303.6	4366.83	5453.92	8014.38	8160.77	9879.84	21173.6	18643.4	17961.2	27022.5	19556	21356.7	19906.5	22275.5	17556.3	21654.7	18264.9	26444.5	6035.06	12479.2	10855.2	9012.33	13370.3	8328.15	12502.1
S27A2	O14975	O14975|S27A2	2630.57	1112.79	4798.71	1057.42	5048.37	439.003	6011.17	1449.09	7466.04	1289.94	5616.74	1313.11	8263.45	5629.52	1398.26	1001.13	729.321	2180.19	1759.21	467.122	1352.86	629.168	1193.08	1196.6	605.7	538.313	1037.72	13942.8	3352.58	1874.36	2258.16	2134.3	3756.75	2037.79	4039.3	3420.87	662.559	1525.53	1610.23	1508.65	372.303	0	553.432	44.3025	464.388	371.034	0
GAK	O14976	O14976|GAK	5873.6	4505.87	13897.4	7276.23	11718.3	2541.27	11427.9	4638.95	9097.05	13518	14533.2	10029.6	12678.4	12911.4	9746.99	8372.8	1973.83	5752.83	5436.75	641.602	1632.1	6878.55	4861.2	4378.54	7907.06	4999.42	4823.5	7370.74	8977.92	7047.5	6611.5	5123.32	10858.2	6386.4	6949.11	10260.4	8887.12	5631.4	11334.1	9502.72	4226.88	7075.4	4783.98	1894.73	2794.35	1944.9	1290.46
HNRDL	O14979	O14979|HNRDL	66072.3	53141.5	47452.4	33403.8	50602	65418.3	65742.4	46252.8	35025.2	88934.7	61282	76800.3	71785.9	48230.7	39097	45665.8	35141.8	56724	46497.5	13044.2	27314.3	70755.6	82235.8	36842.6	33825.9	20435.2	25070.1	61736.7	42060	42690.7	59637.1	67845.8	78428.7	49011.7	31183.9	56508.6	67989.5	53691	51403.3	48629.8	48843.3	78237.3	31067.3	27337.6	25658.3	34431.4	42157.3
XPO1	O14980	O14980|XPO1	46153.9	40937.7	45806.5	39788.2	56342.9	43344.7	40081.3	27379.9	37810.8	54983.3	35500.2	37121.9	47319.7	44290.1	23621.5	31437.2	43627.8	30539.1	29186.5	14523	18358.9	40585.5	28153.1	33559.4	40199.2	24981.7	23307.7	29945	44458.6	42464.2	39593.9	48092.7	58172.5	45567.9	49542.6	41642.6	38260	37813	52700.9	48678	36139.5	40767.1	18439	22706.1	16065.4	23097.5	25599.6
BTAF1	O14981	O14981|BTAF1	3320.81	1398.12	1805.41	1471.86	1645.95	2050.39	1825.75	2417.04	2451.65	2342.51	3251.55	1704.37	2386.73	3521.06	1785.03	2127.94	1114.73	602.565	166.173	940.733	261.021	202.641	633.385	187.784	1253.16	519.941	485.776	1108.15	2089.28	1735.08	1296.32	2066.16	2277.07	1835.4	2021.53	1567.86	2022.49	2333.74	1604.97	1754.33	796.664	839.459	769.9	551.701	537.389	412.33	471.368
AT2A1	O14983	O14983|AT2A1	0	0	0	0	0	0	0	0	0	0	0	0	0	0	0	0	2542.89	0	1616.75	60.6055	1701.68	2883.04	1447.53	4970.36	948.408	975.892	0	351.481	10343.4	6252.4	12266.1	19159.7	10215.9	20236.2	9101.29	17547	9666.17	8520.34	5954.11	5095.19	0	0	0	0	0	0	0
ARHGA	O15013	O15013|ARHGA	3706.59	5199.01	3386.63	3231.91	3163.26	3507.82	3261.01	4116.26	3419.74	1434.67	1951.28	1273.82	2357.98	2184.35	1402.44	1614.12	3235.25	1915.59	675.086	1578.72	2212.11	1377.82	1690.15	108.254	4405.4	1010.4	3881.79	577.655	3296.06	4588.47	2764.61	1359.76	1230.74	3637.29	1278.43	3557.47	1310.37	4552.48	2596.3	1971.19	399.246	1411	1163.55	740.02	1015.1	438.897	776.004
ZN609	O15014	O15014|ZN609	265.235	705.797	0	229.911	52.7418	0	0	289.844	0	0	0	0	0	0	0	0	7643.65	22887.6	86667.2	77526.3	43105.4	2268.94	11113.4	45419.7	1907.9	11691.7	2701.5	715.897	0	0	0	0	0	0	0	0	0	0	0	0	0	434.574	106.183	29.3389	3408.57	145.68	189.033
SPTN2	O15020	O15020|SPTN2	1688.35	2034.92	3894.61	3021.75	9311.24	5871.04	4411.77	4710.45	4004.22	4992.91	4503	3080.9	2233.47	2120.78	2071.56	2803.17	8188.45	8574.03	2524.27	3363.35	5716.8	2706.57	6057.2	3001.16	6375.02	4887.37	3585.11	2196.95	1468.15	475.351	2744.32	1515.16	2111.28	2112.35	1363.54	1919.77	2761.85	2627.95	1183.79	1305.42	7652.71	8667.91	3250.19	3787.74	8994.84	3609.74	4017.36
MAST4	O15021	O15021|MAST4	6514.35	3867.99	7323.96	3434.04	3033.38	2622.64	4955.5	10141.9	0	0	0	0	0	0	0	0	0	0	0	0	0	0	0	0	0	0	0	0	108.074	141.235	56.9334	102.202	207.345	156.722	93.943	89.2471	78.7641	72.7757	141.913	0	0	0	0	0	0	0	0
SC16A	O15027	O15027|SC16A	12180.2	3744.18	19325.7	5979.42	5290.04	7282.06	12301	3932.18	3550.86	12342.6	9786.61	6729.45	6802.75	9080.09	8875.02	6006.84	2813.46	4324.89	2132.32	529.027	1943.46	7394.41	5418.95	1629.29	448.033	4775.45	2085.18	3538.21	9133.77	9086.27	4690.33	16192.4	16390	10399.9	11831.4	7686.15	11983.9	9001.95	8242.04	8974.98	5998.17	7417.72	3668.45	2173.96	5697.98	3565.72	4217.15
PLXB2	O15031	O15031|PLXB2	11423.4	7545.73	10729.3	9529.31	15776.2	12087.6	8105.46	9141.56	10236.6	13110.1	9716.6	8541.38	10208.4	6744.18	3534.58	9098.59	7861.01	6990.86	10797.3	4486.55	5688.07	12694.5	8760.7	3961.37	11387.6	5135.71	6327.77	11060.3	8611.58	5616.2	11146.2	16288.4	16084.3	10475.6	8812.03	11850.2	12692.3	9928.89	10308.9	7117.06	8500.54	4630.72	5054.99	9498.87	8436.83	5819.15	6669.21
AREL1	O15033	O15033|AREL1	1870.66	2590.33	2041.18	4050.05	2939.69	2537.49	1923.39	2463.93	475.979	117.243	0	333.493	240.592	44.1297	0	195.9	0	0	0	0	0	0	0	0	0	0	0	0	0	0	0	0	0	0	0	0	0	0	0	0	394.285	0	103.809	427.331	2080.4	3969.7	1438.6
KHNYN	O15037	O15037|KHNYN	308.365	103.61	248.431	247.872	117.588	236.049	181.836	299.986	1446.23	3368.63	3847.87	2176.81	1953.86	2444.02	3955.22	2485.53	0	0	0	0	0	0	0	0	0	0	0	0	215.536	85.1487	123.573	59.1129	90.2216	188.397	98.4028	129.835	133.178	225.979	78.532	92.9194	287.893	291.216	138.522	49.4871	895.832	0	34.7148
TCPR2	O15040	O15040|TCPR2	0	0	0	0	0	0	0	0	0	0	0	0	0	0	0	0	0	0	0	0	0	0	0	0	0	0	0	0	0	0	0	0	0	0	0	0	0	0	0	0	0	0	0	0	0	0	0
SR140	O15042	O15042|SR140	12383.8	16547	19318.3	10318.9	19997.2	11425.3	13581.7	9003.44	19413.6	18801.7	20281.5	18811.6	17090.3	18148.6	21573.1	15135.5	6898	8582.7	5253.58	8220.41	1802.61	9184.95	9472.68	8121.05	11646.6	2958.5	5091.74	9919.42	20101.2	18454.5	12579.4	20765	28800.8	12042.5	17448.5	14251.1	25899.8	14371.4	16218.3	13261.5	9594.59	19223	8517.02	5482.05	6181.45	5372.71	7186.88
SET1A	O15047	O15047|SET1A	715.653	794.082	1248.4	162.277	1353.33	528.261	1103.46	736.68	187.897	814.704	726.158	822.077	301.642	228.442	533.18	640.155	283.697	267.801	247.623	37.1665	222.078	240.491	206.236	242.192	227.629	197.85	144.834	263.244	6736.97	8138.8	7518.02	5337.57	5425.08	6590.08	4729.47	4765.23	3480.33	5186.05	7274.3	8473.86	1345.32	278.142	755.556	655.731	741.1	286.117	421.817
TRNK1	O15050	O15050|TRNK1	0	0	0	0	0	0	0	0	0	0	0	0	0	0	0	0	0	0	0	0	0	0	0	0	0	0	0	0	0	0	0	0	0	0	0	0	0	0	0	0	812.818	1665.58	243.704	558.669	1286.42	272.156	1871.27
SYNJ2	O15056	O15056|SYNJ2	708.108	162.368	1735.45	383.059	262.665	383.4	1188.39	761.018	1470.14	2159.3	1295.84	1981.67	1156.34	1586.98	1166.21	1170.18	4910.91	4268.51	1995.23	5288.62	5759.78	5122.63	3856.97	4804.66	4992.81	4965.09	3394.71	789.513	2500.04	2459.7	2270.85	2853.38	3572.89	2402.15	2882.02	4067.6	2487.08	1071.3	1618.21	2005.47	0	461.368	77.2976	902.857	123.391	675.65	780.067
SYNEM	O15061	O15061|SYNEM	5581.64	5131.06	5995.12	3506.78	7494.69	10060.2	6047.72	6346.68	3553.9	3245.22	3567.6	3226.68	4281.44	1963.5	1531.6	5145.05	6297.37	7987.12	22281.9	876.415	5207.66	14406.1	8352.33	7845.94	18516.8	5684.51	12362.8	18982.2	6975.78	3431.87	3007.31	5976.87	4377.06	5827.57	8696.35	2670.99	3911.26	4488.91	4506.78	5359.52	3142.34	4834.96	5582.99	1356.36	3130.84	2307.94	1260.26
KIF3B	O15066	O15066|KIF3B	44.7296	158.653	133.798	128.22	177.471	210.401	134.086	199.5	5395.71	3667.4	3028.92	1889.42	4260.2	2448.82	3282.22	3522.11	1228.96	1374.57	1761.48	889.928	678.969	1497.64	1307.55	1385.78	1183.07	871.148	907.738	1395.2	5185.51	5409.54	5730.97	6979.63	7379.56	6543.31	8271.82	7303.6	3961.89	7132.4	4487.24	4070.68	968.266	1628.65	774.502	6642.45	9653.39	5675.47	5965.69
PUR4	O15067	O15067|PUR4	9680.56	3518.15	7690.41	12708.4	4750.62	6088.24	7357.12	9244.85	8572.67	8953.64	15327.4	11897.5	11449.3	12218.6	6660.66	8488.29	7941.21	8196.62	4626.53	2193.68	7968.6	6574.95	2737.43	5492.58	7697.05	2747.29	7890.15	4047.15	6372.21	12406.5	10921.2	5012.59	8471.68	5585.49	8214.2	6079.87	13638.4	6961.16	7350.63	7281.98	1790.34	5057.76	2372.15	4299.22	4071.32	4351.71	3016.87
MCF2L	O15068	O15068|MCF2L	0	0	0	0	0	0	0	0	0	0	0	0	0	0	0	0	0	0	0	0	0	0	0	0	0	0	0	0	0	551.447	26.7188	0	95.087	0	381.129	0	277.287	0	0	319.166	0	0	0	0	0	0	0
DCLK1	O15075	O15075|DCLK1	2266.39	11079.3	8396.9	6096.24	410.214	8725.19	721.587	2684.97	198.321	348.935	428.127	317.824	393.378	386.979	420.884	244.552	1960.51	886.894	1261.57	1172.33	1313.6	1068.93	1318.85	1063.28	909.754	1291.97	1325.4	772.988	74.5456	160.901	442.402	89.0575	129.933	143.742	318.611	0	0	84.4296	101.852	116.874	1757.12	1677.97	1205.49	1725.13	1759.27	989.789	1174.53
ERC2	O15083	O15083|ERC2	0	0	0	0	0	0	0	0	311.847	2302.27	1832.95	663.654	2914.97	2112.91	850.013	1989.93	1053.57	1749.64	710.965	746.889	150.837	1228.5	1371.47	1184.87	1169.22	564.624	1250.22	1610.47	478.644	190.966	669.937	500.756	378.171	474.171	834.14	1324.5	399.523	814.959	550.153	742.986	0	145.052	0	227.165	2385.99	122.958	1057.01
ANR28	O15084	O15084|ANR28	693.264	140.321	0	0	422.7	132.459	264.053	378.022	1776.34	905.282	1880.26	1822.76	1550.75	2419.08	1087.02	671.1	642.204	1331.05	438.89	822.572	815.618	1969.97	1824.22	2916.82	1256.32	1110.52	910.953	2063.85	1130.1	439.259	1082.05	800.034	874.358	789.175	2131.57	1709.04	2288.03	1550.31	1987.85	855.871	475.467	619.58	334.163	189.37	1045.49	0	347.021
ARHGB	O15085	O15085|ARHGB	2147.47	2010.93	2121.83	1458.08	2229.61	810.561	3806.88	1396.03	462.525	732.321	505.158	691.8	522.844	792.712	741.583	410.168	269.56	417.129	340.342	345.637	280.598	210.805	236.138	1614.94	378.955	263.752	340.324	401.275	3163.11	1673.88	7684.75	4763.82	2974.73	4640.24	2454.31	3963.64	2809.24	4696.95	2061.82	4420.44	0	0	166.872	1085.53	480.692	506.925	329.781
MRPP3	O15091	O15091|MRPP3	1620.46	855.105	2387.03	489.771	810.119	900.849	665.578	1542.78	2993.47	2676.37	1477.7	918.307	2039.35	588.177	2215.79	1252.76	925.558	980.224	981.173	824.906	917.368	1163.04	998.096	1375.37	1657.88	1038.06	1060.92	1281.71	1344.74	1218.56	852.541	1212.49	1233.12	797.85	1418.17	1396.56	2128.67	827.399	1083.83	1326.01	3133.55	4401.85	2476.37	1846.29	2224.12	2028.12	1161.12
IKKA	O15111	O15111|IKKA	3645.75	2659.63	4695.65	2769.12	4186.24	3478.68	1935.7	3827.07	544.211	404.627	645.17	1041.93	1237.57	1525.12	793.242	490.697	1891.86	2098.04	2295.44	1511.7	1484.02	1841.1	1868.97	2332.61	1760.86	1076.76	1770.54	1607.58	593.252	78.197	4348.45	421.965	278.171	231.937	403.024	333.888	588.622	344.431	189.487	485.86	149.894	498.855	92.033	467.093	0	383.335	488.019
LSM1	O15116	O15116|LSM1	3983.22	5116.3	3370.16	3356.75	5922	5082.28	3875.03	3775.37	3149.31	1281.56	2025.19	4264.86	2425.7	2778.13	2723.33	2794.98	1834.43	861.747	506.911	158.784	462.609	170.054	3158.77	792.335	2448.96	836.843	2366.93	719.91	5549.22	4402.22	4854.8	4733.61	4670.72	3668.44	5079.26	7182.65	8672.36	5363.79	3972.94	4803.32	1211.55	3978.03	1463.14	1405.8	2203.64	532.094	1495.49
FYB1	O15117	O15117|FYB1	619.695	303.899	823.282	748.155	791.825	422.119	948.626	678.798	2060.4	1117.78	1720.32	2398.51	1539.64	1405.48	1498.34	1576.39	117.673	238.41	144.609	0	0	68.9022	1281.56	0	920.193	390.675	719.858	600.401	3265.64	5026.13	1734.13	2252.6	3616.68	3013.59	2787.18	1589.79	1419.46	3716.94	1846.9	3270.81	2452.57	5127.56	999.163	1214.54	1850.95	793.227	1064.75
NPC1	O15118	O15118|NPC1	1802.99	1609.55	1314.52	2222.09	2013.99	2180.36	1814.78	2177.91	1458.51	1027.15	5214.96	952.738	2089.53	824.666	1421.68	3014.8	3983.11	1743.37	7327.12	1450.47	5119.91	13916.4	2647.98	10005.1	5564.27	3020.83	4036.54	5829.58	940.035	1971.2	621.158	1168.75	3970.04	1407.16	609.756	155.364	454.773	255.542	837.156	964.817	3814.35	5457.84	2767.47	5888.52	4073.71	2748.86	4997.03
TBX3	O15119	O15119|TBX3	0	0	0	0	0	0	0	0	0	0	0	0	0	0	0	0	0	0	0	0	0	0	0	0	0	0	0	0	0	0	0	0	0	0	0	0	0	0	0	0	0	0	0	0	0	0	0
PLCB	O15120	O15120|PLCB	2399.62	1333.84	1472.51	6567.35	2354.68	3174.19	2709.54	2384.18	1396.15	1733.92	3173.99	2560.78	2400.28	1649.86	1039.63	2290.66	2370.89	839.812	466.713	895.081	911.971	2036.17	658.291	233.801	1395.43	592.474	1365.08	2093.34	4320.87	4217.21	3568.5	4492.14	4784.43	5285.48	2367.54	2944.06	3207.89	3753.05	5164.77	1704.21	2745.36	3399.46	1177.82	1326.35	4868.93	1085.54	1118.05
DEGS1	O15121	O15121|DEGS1	6768.78	1400.63	9020.51	10248.6	6887.99	4186.73	4526.57	2379.36	587.611	799.311	193.588	1598.44	1039.52	1364.25	491.965	564.617	273.498	3577.15	489.441	870.124	678.291	2331.54	829.02	2684.43	2526.84	9661.84	1804.27	282.627	639.061	2166.32	1044.28	2936.97	1122.81	3136.89	635.346	791.726	1200.03	1008.74	383.852	2496.59	2097.87	974.367	4430.44	4377.59	2325.21	4365.19	2294.7
SCAM1	O15126	O15126|SCAM1	3816.94	1444.4	2565.38	1115.77	2009.13	2096.56	1190.99	2909.28	4681.83	5904.14	4549.64	5089.9	4269.14	7546.41	4828.51	5541.2	7039.35	5664.88	6071.94	3239.61	5159.9	13352.7	7999.99	7615.53	3488.42	8488.67	3818.54	6055.99	13505.7	8562.19	9460.84	4536.86	4608.94	7251	8392.76	7980.32	10378	7551.43	5135.01	5244.86	5519.88	13643.3	5175.96	7045.65	13786.9	1945.72	4501.84
SCAM2	O15127	O15127|SCAM2	18911.4	13823	23584.1	10734.2	12761.6	17151.5	18131.7	13249.7	34326.8	20843.4	33368.1	21795.6	31658	32189.1	20435.7	21500.6	12875.9	10757.9	12848.2	6441.7	13874.4	22788.2	15079.3	11983.1	12805.2	17024.9	9647.06	16623.1	30885	24820.3	17569.9	24143.6	19914.4	18754.2	27021.7	30406.8	26365.9	18053.2	20276.2	12942.5	40150.4	32218.3	20530.7	13272.8	17965.7	14324.4	11918.8
IMA6	O15131	O15131|IMA6	0	0	0	0	0	0	0	0	4659.96	7577.14	5157.84	8956.55	5048.2	6784.84	3394.37	4871.99	1148.17	1557.3	1141.57	512.267	1952.58	456.744	360.833	224.289	1237.61	1631.85	1501.22	1762.09	0	0	0	0	0	0	0	0	0	0	0	0	4246.5	7410.51	2948.48	1589.83	3183.03	3728.13	2081.36
ARC1B	O15143	O15143|ARC1B	59591.3	41067.5	51964.5	47738.6	65156.2	34739.1	51526.3	70929.3	47971.2	56460.6	46620.1	76159.2	63201.4	59355.2	71793.2	59803.4	60017.5	104817	58115.3	22252.6	39941.9	110277	81231.5	43568.1	84662.5	85615.4	112579	107591	62882.8	99484.4	61526.3	71789.7	56865.3	79967.3	65398.9	71221.7	68615.5	85356.7	70390.4	88564.6	53127	114839	43238.4	44728.2	74773.6	55150.4	75991.5
ARPC2	O15144	O15144|ARPC2	87564.7	63242.5	74134.8	64367.7	83142.2	73253.6	82775.6	94642	63821.7	63205.5	65192	94878.3	71133.6	79464	107450	88116.5	53156.9	107602	64931.5	30695.3	43514	81363.8	80046.8	45974.2	74030.6	78580.1	103507	84007.7	128106	139484	89445.2	107693	110076	88059.2	102410	106292	98837.9	130123	95238.7	111102	56381.9	117580	41458.8	36953.4	81144.9	36452.2	41337.8
ARPC3	O15145	O15145|ARPC3	17674	22714.7	17944.1	28236.1	35938.9	24103.1	34737.1	57317.2	25569.9	24871.4	22633.3	33848.3	32080.1	24816	19847.6	25138.9	26887.5	44606.9	38831	10942.4	26490.3	54491.2	37818.7	29288.5	42786.3	48051.2	35825.7	46973.7	20534.7	29108.3	27126.2	44557.7	40161.1	24055.1	39898.4	57722.8	42096.7	61922.5	30767.3	35267.5	33417.3	57765	20229.1	7582.92	15440.6	4916.59	12788.2
BET1	O15155	O15155|BET1	1120.3	2520.75	1421.37	3383.76	6602.91	464.298	1670.15	1651.36	773.849	258.349	1290.12	1297.53	817.488	1210.95	1230.87	1133.14	2906.2	3076.12	1795.87	431.618	779.886	4113.56	2910.74	805.069	2952.91	2661.74	2660.41	2330.5	2269.94	2430.24	943.498	2873.25	2608.9	1439.39	2020.42	1854.66	2237.9	1357.81	2584.43	1796.68	940.93	995.246	621.409	755.806	1155.55	1551.08	1119.49
ZBT7B	O15156	O15156|ZBT7B	0	0	0	0	238.802	176.27	216.394	222.667	0	0	0	0	0	0	0	0	62.1534	87.0849	383.433	285.613	287.279	138.628	86.462	246.104	254.338	321.424	35.4608	78.5559	0	0	47.8676	208.586	264.028	360.982	103.501	413.085	134.664	257.344	98.4668	200.477	0	0	0	0	0	0	0
RPAC1	O15160	O15160|RPAC1	7094.5	5821.17	5894.75	2410.69	5336.94	7388.17	6134.23	4374.66	10468.4	17388.4	9055.84	17242	11444.7	9356.69	7944.14	6241.99	8229.73	6681.38	5973.29	3213.99	3173.35	10242.8	8714.02	5843.37	8022.08	2332.6	3962.93	9546.43	9917.72	7466.83	11682.4	8470.89	12070.9	7887.11	5006.12	7146.53	11542.2	7310.7	10658.9	10335.3	1462.12	9312.85	2331.14	3657.63	3431.24	2896.02	4292.61
PLS1	O15162	O15162|PLS1	6648.22	235.26	5339.35	8012.15	7000.13	1283.53	9043.91	2060.71	9488.93	6501.44	11245	16231.4	10078.3	7993.58	8351.08	7286.22	225.53	2150.38	620.653	1042.24	386.897	2908.27	1802.61	1745.75	3015.21	1337.24	1979.44	3935.23	6180.68	15527.7	4583.44	6115.27	11282.4	5587.64	6766.23	5487.76	13189.5	5554.36	9809.6	6993.34	4096	3987.22	5759.84	1908.12	4752.37	2758.63	2881.33
TIF1A	O15164	O15164|TIF1A	270.318	436.473	466.988	582.18	679.846	644.372	248.867	476.694	996.899	676.297	887.664	515.75	524.11	561.007	651.007	879.935	71.2096	0	117.713	0	0	69.6097	350.168	0	598.287	1664.83	1599.24	129.721	1477.62	1133.96	1384.2	1319.49	2911.06	1686.67	1394.78	1120.29	1675.33	1087	977.02	1476.01	0	0	0	0	0	0	0
AXIN1	O15169	O15169|AXIN1	0	0	0	0	0	0	0	0	109.512	59.4647	94.1322	105.186	166.314	116.706	138.299	97.1772	0	0	0	0	0	0	0	0	0	0	0	0	0	0	0	0	0	0	0	0	0	0	0	0	0	0	0	0	0	0	0
PGRC2	O15173	O15173|PGRC2	45349.4	18391.5	41819.4	66567.5	36969.3	31037.4	59316.6	43042.6	43465.7	46919.4	46673.7	36104.7	34598.1	41860.2	28853.6	32219	20775	36669.8	31633.3	18804.4	17930.3	81763.1	35539.8	32776.4	31829.1	28891.9	27465.5	51222.2	63227.6	44372.9	31964.3	37042	35604.4	28902.5	38301.6	44926.8	46369.7	33813.1	52693.4	40173.5	15613.9	28736.5	19148.4	24275.4	29684	13223.6	19380.6
CTDSL	O15194	O15194|CTDSL	145.422	198.652	131.476	50.2068	196.508	140.351	206.041	189.294	583.247	0	541.412	497.991	735.812	895.515	648.829	818.337	528.756	803.768	0	0	316.415	412.201	798.61	211.989	257.698	0	141.464	1195.7	179.701	269.881	142.999	135.611	149.16	133.931	460.366	133.793	147.75	141.137	142.408	162.808	144.882	200.956	285.282	469.931	580.104	655.218	886.893
VILL	O15195	O15195|VILL	0	0	0	0	0	0	0	0	5906.05	2877.08	5995.38	4598.25	4648.4	7298.78	4818.89	4652.9	12293.8	6086.27	12745	2240.21	3480.26	26128.1	11791.6	22531.8	5887.03	14851.8	9390.06	26306.5	11356.5	12345.5	3703.56	11419.2	6641.8	5787.59	6960.02	21903.7	8274.11	4257.87	14078.5	8077.78	0	0	0	134.029	1733.5	1570.98	84.5989
SMAD9	O15198	O15198|SMAD9	0	0	0	0	0	0	0	0	0	55.4168	0	0	0	363.355	0	33.892	0	0	0	0	0	0	0	0	0	0	0	0	96.7986	148.377	182.583	204.465	123.277	299.293	247.823	125.504	162.929	79.6643	210.389	81.3814	546.906	3851.15	2364.97	1294.92	2015.66	2540.87	2452.61
ADEC1	O15204	O15204|ADEC1	0	0	0	0	0	0	0	0	0	0	0	0	0	0	0	0	523.959	1064.32	421.507	0	0	0	1728.31	0	524.739	214.996	139.696	46.2487	905.409	737.393	685.018	196.075	534.606	695.273	202.114	1157.66	1104.39	586.978	318.44	395.217	0	0	0	0	0	0	0
UBD	O15205	O15205|UBD	0	0	0	0	0	0	0	0	0	0	0	0	0	0	0	0	827.142	187.083	592.579	302.697	528.468	1112.21	9033.44	2996.71	469.273	1324.61	641.266	7245.09	663.441	0	0	0	823.343	0	0	0	0	0	191.135	167.546	0	0	0	0	0	0	0
RGL2	O15211	O15211|RGL2	6628.76	7678.93	3306.63	3100.69	5402.69	2644.49	6986.4	5891.01	2077.46	401.408	1552.62	2483.16	2451.33	5452.48	958.09	1914.78	0	0	0	0	0	0	0	0	0	0	0	0	751.816	815.892	384.897	512.409	675.193	471.808	495.605	679.18	767.662	682.98	626.805	725.274	593.329	551.644	252.514	628.706	606.165	725.563	454.887
PFD6	O15212	O15212|PFD6	11296.5	10699.9	14071.1	12093.2	19701.8	15361.1	12951.5	10314.7	18212	17900.4	14837.1	18163.2	14294	16884.1	14383.8	12527.8	10324	6140.75	3370.04	971.046	1858.8	6148	5389.39	4581.15	15132.3	3290.4	3959.46	8295.59	22460.6	12901.8	19433	26073.3	18881.9	19948.3	17100.2	15675.5	19101.9	15784	8789.07	17543.8	5818.32	12642	4006.32	4743.65	11732.9	7870.32	6713.1
WDR46	O15213	O15213|WDR46	972.792	1657.73	1847.42	1656.37	4371.85	1604.12	1580.8	1331.24	2749.01	4087.35	2604.31	5132.12	3413.63	2774.68	2146.47	3690.86	559.986	1061.02	1114.51	70.1753	215.702	892.204	597.624	908.32	670.413	738.697	471.112	683.46	1540.55	2942.7	2303.61	2525.26	3724.81	1655.79	3994.14	2810.68	2880.07	2058.34	2251.26	1982.31	733.866	952.133	631.92	271.248	880.523	329.615	813.329
NKRF	O15226	O15226|NKRF	717.018	911.647	680.291	949.725	736.176	437.665	275.493	525.731	2607	5351.11	2020.18	3190.16	2503.12	1492.05	3137.93	2621.15	295.54	0	0	0	0	0	0	0	330.125	0	0	0	2356.44	2721.51	3705.24	5872.79	2662.96	1578.62	3633.46	3020.11	2184.4	1727.45	2057.58	3390.78	0	0	244.062	0	0	186.025	311.082
GNPAT	O15228	O15228|GNPAT	4189.71	2792.23	4606.75	1005.16	942.31	5956.82	4681.13	4492.61	1658.95	4076.71	1468.5	1761.67	1017.39	1006.94	1157.18	911.227	6388.23	13300.9	5729.1	6137.99	6707.21	9766.27	1422.75	9001.45	7257.7	10699.5	12903.5	7763.93	1859.98	1762.25	1974.91	1110.97	2726.84	2230.81	2334.14	1682.57	891.209	1608.42	1620.62	1792.53	0	1699.2	1227	736.854	2088.07	514.092	370.558
KMO	O15229	O15229|KMO	403.454	357.606	3330.28	1650.72	685.94	894.464	528.78	279.269	0	0	0	0	0	0	0	0	725.382	1704.66	1068.29	870.804	221.178	2715.31	802.585	420.718	396.711	971.665	1548.08	1363.37	0	0	0	0	0	0	0	0	0	0	0	0	187.968	568.745	162.411	315.885	372.858	220.526	298.495
LAMA5	O15230	O15230|LAMA5	4781.97	4792.44	5212.94	11939	5972.5	20357.1	4393.39	12901.6	3594.61	5757.57	13592.9	13611.3	6640.51	2188.18	15408.6	23522.3	21256	13527.8	78699	48738	10269.4	29240.1	21852.2	23562	12831.9	11008	3407.49	19055.3	24531.4	16703.1	18773.7	36821	14815.9	55016	37706.8	15902.6	18818	16585.5	22022.8	17153.4	2686.34	15295.8	24330.8	7567.11	2248.3	40409.3	13845
ZN185	O15231	O15231|ZN185	2829.76	1233.44	1604.26	7785.7	1995.02	4557	8560.54	4530.45	2761.07	1115.39	2936.27	747.713	4223.62	1630.18	1585.33	1151.85	6407.41	8941.22	7510.79	683.654	1839.5	16879.6	3327.96	3716.02	21293.9	3702.47	4593.95	4578.99	3495.04	4929.77	31225.2	2059.14	3989.86	14551.3	2755.17	2711.54	5745.29	6827.66	7649.34	2954.56	2897.91	9576.06	2402.11	5252.37	3678.65	4751.06	6064.78
MATN3	O15232	O15232|MATN3	0	72.2695	0	0	0	0	2722.71	1240.79	0	0	0	0	0	0	0	0	0	0	0	0	0	0	0	0	0	1181.88	0	0	0	0	0	0	0	0	0	0	0	0	0	0	0	0	0	0	0	0	0
CASC3	O15234	O15234|CASC3	248.937	374.163	467.895	359.321	354.271	407.873	229.258	241.5	86.4566	219.348	152.172	189.556	243.37	289.199	252.638	262.83	0	0	0	0	0	0	0	0	0	0	0	0	1111.81	331.876	919.828	841.241	764.597	589.041	989.202	477.408	1052.73	508.973	514.772	1520.8	0	0	0	0	0	0	0
RT12	O15235	O15235|RT12	299.673	291.007	198.444	0	292.702	271.77	62.7662	248.131	2343.24	1007.87	581.123	673.869	1980.6	1393.99	603.273	1058.02	478.855	288.476	0	0	0	757.79	372.958	361.359	410.029	85.7695	109.515	1007.75	113.908	158.652	691.533	701.653	467.513	506.43	119.724	485.853	515.71	82.042	979.582	228.616	0	0	0	1254.66	376.889	380.373	1386.16
NDUA1	O15239	O15239|NDUA1	2744.27	1325.52	1867.07	843.934	3486.99	2011.69	3789.81	1379.59	4408.58	1183.11	5248.77	1728.91	6367.25	2965.52	2266.46	967.671	604.724	1065.35	1032.21	311.094	1154.84	563.809	357.062	2119.47	856.439	489.081	1952.25	1990.52	2747.83	4139.57	1095.86	615.419	1787.22	511.471	576.028	165.586	602.49	0	1905.61	1255.01	1992.19	785.922	1380.58	1693.6	236.978	604.812	306.651
VGF	O15240	O15240|VGF	0	0	0	0	0	0	0	0	385.486	36859.3	666.054	558.845	412.753	253.075	139.567	214.957	0	0	0	0	0	0	0	0	0	0	0	0	0	0	0	0	0	0	0	0	0	0	0	0	0	0	0	0	0	0	0
OBRG	O15243	O15243|OBRG	659.64	0	283.328	308.538	840.98	43.1019	346.767	315.835	635.884	160.744	551.299	514.785	525.58	81.2528	386.784	306.738	0	0	0	0	0	0	0	0	0	0	0	0	0	0	0	0	0	0	0	0	0	0	0	0	235.994	0	0	423.986	396.068	317.502	561.618
CLIC2	O15247	O15247|CLIC2	3995.3	2173.16	4871.32	2216.21	2356.47	5223.09	1663.97	4477.18	2599.28	931.457	2731.6	3356.7	3224.81	1819.1	2650.58	3830.56	1359.81	1937.32	10184.3	2515.03	2751.38	3072.54	4409.32	2046.13	2114.99	2859.39	4348.66	3068.82	4224.64	7658.45	1956.23	5091.59	3470.64	1698.6	4930.89	3845.34	4648.17	3925.95	4177.9	2597.52	3596.62	10627.9	10631.9	8466.74	3468.95	7047.23	3589.42
ACOX3	O15254	O15254|ACOX3	3449.1	3064.13	7224.7	8766.58	8711.95	6709.98	2644.62	5594.33	2149.44	4925.32	1500.5	2536.1	1336.13	1361.41	2531.49	1529.53	1458.85	2917.23	1631.34	2120.47	1663.86	7125.45	2973.16	2154.91	2752.81	2811.15	3138.06	11092.9	2520.27	3674.17	3514.37	2860.8	4358.88	2305.55	1155.13	1949.31	3119.19	2869.56	1031.14	2848.04	5169.45	4081.44	2440.45	2218.19	1403.97	4479.43	2820.15
RER1	O15258	O15258|RER1	13990.7	7263.75	13248.4	9268.31	9021.28	8930.57	10888.2	9547	2412.85	2369.62	1606.47	2865.68	2425.41	4036.97	1360.39	1033.89	3257.32	2847.38	3237.55	1636.68	6947.35	3106.04	5990.39	6335.02	6775.17	5961.56	5651.9	6269.64	7679.04	10519.9	5602.66	10334.9	7510.17	5212.03	12666.6	9757.15	13796.2	7392.08	8507.47	5594.07	8143.63	647.885	2337.95	3203.46	7960.93	4085.79	2668.14
SURF4	O15260	O15260|SURF4	45370.9	20030.2	47718.6	65824.7	30806.4	24738.5	38912.2	46358	33410.2	98812.7	40222.7	31881.7	47198	54590	29221.6	21073.5	20395.4	30353	24138	9979.77	26202.5	44413.3	28480.6	14764.7	28929.6	30573.4	33783.2	28206.9	50070	59753.5	20816.8	31082.8	38718.8	34341.9	41075.6	23834.5	32900.8	26687	32012	34010.6	37008.8	14800	41421.8	17025.6	24264	10773.6	16500.6
MK13	O15264	O15264|MK13	3231.8	2830.88	7904.74	6693.62	12257.3	6723.76	9524.55	2650.95	10483.7	12504.7	7602.16	13552.8	7942.83	3308.23	8322.44	9915.41	3269.29	4923.55	2934.82	3842.48	4330.58	5630.3	5697.49	3022.05	2848.61	6839.52	4480.89	3104.53	5692.05	4195.78	6479.54	4582.61	1940.57	2206.61	3032.1	5654.48	6766.79	4695.81	6257.39	3658.63	1328.68	2281.64	1535.17	3720.59	2314.4	1888.67	2350.03
SPTC1	O15269	O15269|SPTC1	14680.4	20336.2	13527.9	17075.7	8482.87	12643.7	15011.7	15943.8	19753.3	14951.6	11504.4	21162.2	17452.5	15877.6	17758.6	17968.9	7904.05	20518.6	17816.4	6793.08	7896.32	40685	16807.7	11051.6	20798.8	9510.95	9419.62	15058.4	18535.4	16721.6	18172.1	20927.8	31007.1	19105	16885.3	18746.1	18232.8	13245.1	18640.5	13980.6	9516.43	7501.72	7397.99	6592.81	11429.5	8279.38	11883.8
SPTC2	O15270	O15270|SPTC2	7129.23	12479.2	7120.95	5136.57	5009.3	7930.01	8712.27	5434.68	7577.32	4306.09	3538.06	3809.31	3430.57	7431.22	2781.5	4092.15	5775.85	8074.41	3227.71	1091.94	4473.74	28939.5	7086.87	5470.8	7803.9	3376.9	2679.02	2141.94	6398.37	5807.76	1346.18	6194.73	6599	4888.44	5412.77	10578	8044.66	9803.09	10663	7070.01	3526.88	5759.59	3030.92	1263.22	4319.35	2750.26	4185.59
TELT	O15273	O15273|TELT	0	0	0	0	0	0	0	0	0	0	0	0	0	0	0	0	0	0	0	0	0	0	0	0	0	0	0	0	0	0	0	0	0	0	0	0	0	0	0	0	0	0	0	0	0	0	0
OGT1	O15294	O15294|OGT1	4197.31	2837.61	4028.09	3689.92	3962.7	2293.82	3012.58	3158.93	4142.09	3720.21	4581.84	5671.96	5636.81	4782.18	2322.23	4115.95	3238.79	3476.86	2839.22	2501.61	2787.36	3422.52	3872.83	3932.22	3309.95	2448.56	2782.75	3550.87	3446.97	3608.81	2322.23	4522.07	4182.75	4072.08	2264.61	2365.47	5885.8	3037.95	4332.76	2939.89	3751.72	4988.73	2126.58	2532.98	1230.37	1740.77	1445.5
LX15B	O15296	O15296|LX15B	919.694	718.425	737.888	620.02	646.64	862.251	423.829	816.91	0	0	0	0	0	0	0	0	2101.36	2355.16	1140.98	509.402	796.559	1071.43	417.589	1993.94	1394.6	2201.92	2117.5	1866.97	0	0	0	0	0	0	0	0	0	0	0	0	5140.88	804.064	2746.58	3358.08	2679.09	4473.85	2073.02
PMM2	O15305	O15305|PMM2	28032.2	8675	13389.5	13383	19058.7	5084.59	20041.6	10214	31316.3	17947.1	15175.1	17961.4	14593.2	15968.3	19411.7	14583.3	8273.57	13275.5	8325.16	4332.84	7929.73	15727.7	10348.8	12417	7358.67	11829.2	10110.4	15596	16792.5	18179.4	13274.3	11571.7	13374	23527.1	17286.1	15451.6	17817.4	11583.5	17767.9	6978.51	7886.05	7770.21	3558.39	2614.51	6621.09	3618.88	4199.02
RPC7	O15318	O15318|RPC7	416.933	49.178	487.566	184.769	330.946	220.349	287.828	223.895	0	0	0	0	0	0	0	0	0	0	0	0	0	0	0	0	0	0	0	0	0	0	0	0	0	0	0	0	0	0	0	0	0	0	0	0	0	0	0
TM9S1	O15321	O15321|TM9S1	4400.19	2401.75	7246.28	3660.78	883.039	1399.07	8051.49	4494.8	3548.67	4682.89	3375.48	2009.44	2143.29	2876.31	2023.47	1711.23	265.037	339.61	214.57	78.7165	409.594	483.439	329.596	311.822	150.05	53.9493	449.081	547.1	7348.42	5245.15	3187.52	5413.58	3871.69	5284.25	7019.36	5608.09	7370.48	3699.07	2751.18	2851.05	1263.73	598.322	781.711	611.685	299.425	1672.3	0
INP4B	O15327	O15327|INP4B	4609.95	7470.62	2250.31	4184.95	1692.6	3523.4	11707.4	1143	984.194	2204.26	826.563	627.39	636.708	443.648	683.91	671.675	757.058	2173.08	2024.77	124.629	2718.71	7398.43	429.126	1704.47	776.917	1012.57	573.368	3269.57	1421.27	676.727	1028.31	1502.32	964.752	893.516	935.284	1355	1188.76	883.473	635.657	1187.39	37.9788	1169.5	221.262	904.829	1527.26	369.314	1020.21
CHAD	O15335	O15335|CHAD	5141.18	1573.31	1475.52	1269.07	2325.32	2324.28	20456.7	828.551	0	0	0	0	0	0	0	0	0	0	0	0	0	0	0	0	0	0	0	0	0	0	0	0	0	0	0	0	0	0	0	0	0	0	170.067	3693.46	0	172.963	1673.24
TRI18	O15344	O15344|TRI18	14292.7	11435.7	9705.5	1535.62	12886	291.193	12827.8	12375.9	1406.97	1731.14	1210.84	1058.74	1919.62	1372.22	1124.32	1135.32	994.728	181.558	120.323	0	0	0	0	0	329.832	0	0	714.66	7408.06	8699.29	8584.71	11543.2	7697.1	10532.7	506.258	8407.34	7941.9	894.859	8944.06	7382.79	0	0	0	0	0	0	0
HMGB3	O15347	O15347|HMGB3	21843.2	4228.92	20747.8	6708.98	13312.9	12291.9	11497.1	11562.9	31688.8	33765.9	15591.9	18644.5	13327.8	17201.8	12741	14723	3517.26	4282.86	2994.19	3573.28	3029.9	6174.48	7727.24	2620.78	33470.2	4570.7	5274.84	9036.82	9995.62	4431.11	7015.93	13840.7	8175.98	5631.83	6242.51	5937.67	16589.9	4119.35	7123.39	9119.69	11370.1	63975.7	5924.21	2553.26	3296.91	40994.6	33350.1
PPM1G	O15355	O15355|PPM1G	5330.54	5082.05	10030.4	6178.72	7518.03	4968.51	5376.3	7339.85	16405.6	14699	9670.88	13222.9	12460.5	11614.7	9275.82	9866.41	7940.69	6439.94	5364.41	1601.28	1451.55	10329.5	7004.56	5034.83	16542.6	4898.61	5986.61	11875.8	28704.3	21337.6	15716.6	14319.8	18987.5	20682.3	19054.2	13581.2	9867.89	5010.6	14377.5	22482.8	3870.6	14650.4	4508.5	3686.07	4788.58	4860.56	5792.89
SHIP2	O15357	O15357|SHIP2	2370.42	2207.09	2883.93	4447.7	4554.25	1877.26	1797.29	2571.51	2101.65	1766.7	2209.25	3150.27	2672.29	3111.68	2206.34	1596.42	2166.22	3078.3	1471.01	742.637	1653.12	3694.69	2186.74	2482.43	2586.63	1853.15	2893.79	2184.52	2332.44	2273.65	11911.7	7320.64	6802.16	3796.76	8752.73	5647.1	2997.98	6702.19	5168.84	6580.12	1019.85	1936.12	3341.81	2734.3	2291.42	2013.6	3500.24
FANCA	O15360	O15360|FANCA	0	0	0	0	0	0	0	0	0	0	0	0	0	0	0	0	0	0	0	0	0	0	0	0	0	0	0	0	314.244	1155.82	88.4776	145.497	379.172	286.836	1124.13	314.443	158.418	293.319	58.5036	250.859	0	0	0	0	0	0	0
EIF3D	O15371	O15371|EIF3D	40577.3	21455.5	39896.3	22630.1	34925.2	24868	28558.7	28599.4	52522.3	41806.4	52370.3	42894.5	39833.4	47879.7	34925.7	44674.9	24146.1	33022	10303.7	9101.54	15008.1	26293.8	26662	17670.5	36307.6	29194	24093.5	26736.9	43397.5	49988.1	38090.8	42867.2	49359.2	27876.1	30537.3	32788.5	58919.1	41515.4	41550.9	29237.5	19438.3	35128.8	17549.8	10436.7	23640.9	10233.6	13045.9
EIF3H	O15372	O15372|EIF3H	11587.2	10813.5	12533.2	12600.2	12455.4	17843.6	13440.8	15713	18496.2	20549.9	16370.1	16208.9	13365.8	11077.3	8026.81	7257.47	13691.4	16183.7	13893.6	4203.5	7598.88	15100.6	15442.4	14100.5	4955.76	10173.1	13505.6	12378.4	9779.5	15160.8	12400.3	11502.9	11448.6	5287.99	10831.7	11359.1	18526	7478.52	20094	9948.4	2514.91	21487.2	2271.77	1969.61	4868.39	2894.75	4142.51
HDAC3	O15379	O15379|HDAC3	3013.47	2377.46	815.968	1704.41	4315.48	1042.76	5431.93	1872.33	3486.36	2531.08	3553.64	3590.41	4650.63	3728.3	3031.21	3884.61	768.436	653.744	981.86	722.096	733.408	302.001	894.149	1160.3	1033.82	399.605	584.784	607.383	3925.46	4317.77	3336.93	2337.07	1034.12	2874.78	4316.16	3167.71	6660.81	3757.43	5299.11	5600.39	269.537	1473.27	633.286	698.986	325.554	985.722	219.706
NVL	O15381	O15381|NVL	1693.37	2197.46	2763.89	1134.19	2276.4	1380.88	1822.83	744.358	2139.12	1261.8	926.374	1809.64	1688.08	2560.58	956.472	1262.86	384.57	441.963	226.081	536.173	371.27	488.879	339.542	264.143	71.5507	307.107	195.691	300.589	571.308	1119.96	601.167	732.053	832.074	804.099	467.608	699.929	866.312	559.829	595.939	777.069	125.102	1028.42	146.532	298.206	223.888	462.392	274.004
BCAT2	O15382	O15382|BCAT2	12036	3961.19	6390.27	4800.18	2120.77	10996.2	17820.4	3787.35	17268.2	8849.36	24100.8	13578.1	18025	8707.66	15164.8	7217.21	5225.74	1991.83	7559.14	4601.16	3267.7	5378.69	12763.1	12167.2	9411.56	5393.2	2604.14	6805	13308.8	8949.65	8410.78	4451.02	8461.2	2491.36	5703.89	5773.78	2677.92	2145.57	8910.75	3419.59	11142.9	6167.66	7324.48	6145.96	1419.08	7158.7	6080.58
SIGL5	O15389	O15389|SIGL5	0	0	0	0	0	0	0	0	0	0	0	0	0	0	0	0	1190.29	858.458	3578.15	1944.9	3785.19	5075.17	4437.89	3201.59	585.388	6458.78	1047.23	5679.49	385.145	127.975	0	157.186	207.414	163.609	634.59	335.224	69.659	0	249.266	0	300.643	548.178	0	633.514	766.207	812.809	621.778
TYY2	O15391	O15391|TYY2	5831.51	4089.5	6951.17	3710.9	8288.11	3712.39	8815.9	4084.95	1128.73	1458.71	1965.78	0	1437	0	734.595	199.449	2939.41	3151.57	123.397	1190.17	1362.4	2232.06	3422.19	488.295	3812.57	170.894	1875.4	2929.75	7853.28	10134.1	5599.9	4064.39	9782.85	2589.49	8200.32	5183.81	8859.16	6381.88	8033.95	8347.42	2104.38	3067.39	2202.53	3158.91	1835.19	2832.76	1457.6
TMPS2	O15393	O15393|TMPS2	0	0	0	0	0	0	0	0	350.663	0	135.062	467.889	0	0	105.339	1798.55	325.976	290.715	424.419	247.506	252.606	138.002	325.237	305.761	264.819	241.253	745.371	182.284	119.794	113.582	97.8485	167.304	93.7642	126.32	126.353	102.431	94.986	184.739	133.435	6398.39	0	0	0	0	0	0	0
NCAM2	O15394	O15394|NCAM2	540.365	463.033	581.709	390.571	550.796	441.521	457.71	510.592	0	0	0	0	0	0	0	0	0	0	0	0	0	0	0	0	0	0	0	0	0	0	0	0	0	0	0	0	0	0	0	0	0	0	0	0	0	0	0
IPO8	O15397	O15397|IPO8	897.737	729.337	765.221	268.545	511.258	661.131	1333.61	736.615	1554.76	1503.97	2281.48	2326.86	2653.63	1990.07	1339.8	1656.25	232.273	0	0	0	264.182	0	207.08	0	308.527	0	69.631	52.8306	3898.52	2648.82	2894.68	1657.69	5002.45	3314.1	2134.97	2386.61	1634.32	2647.53	4802.75	2512.31	1756.16	4201.37	2095.27	1800.91	2098.61	1169.57	2028.95
STX7	O15400	O15400|STX7	24312.8	15245.6	24537.1	22477.7	18178.5	13455.6	13873.3	24663.4	27861	31891.6	35793.6	28258.7	24590.6	27836.5	27194.8	27560.4	19625.7	24291.6	23027.3	18310.5	23339.5	33568	30039.7	13469.7	22355.8	33324.7	27893.8	27247.6	38780.2	36232.2	21304.3	27178.3	30444.9	19973.3	22477.2	25183.6	34468.5	29672.7	36297.3	30660.3	24427.4	46449	19705.3	28157.5	27270.9	20801.6	21444.3
MOT7	O15403	O15403|MOT7	1036.85	559.993	755.85	635.553	445.225	419.011	664.749	876.056	0	0	0	0	0	0	0	0	0	0	0	0	0	0	0	0	0	0	0	0	0	0	0	0	0	0	0	0	0	0	0	0	0	0	0	0	0	0	0
TOX3	O15405	O15405|TOX3	2430.23	1105.61	2856.36	1344.07	390.208	993.548	265.516	379.107	3504.46	3780.98	1920.45	2635.59	2049.55	3639.73	1745.76	561.531	0	0	0	0	0	0	0	0	0	0	0	0	441.855	730.435	941.968	264.821	945.327	705.459	0	2792.89	196.113	703.385	488.54	193.453	507.914	444.715	286.204	196.681	453.385	347.512	257.05
TNC18	O15417	O15417|TNC18	0	0	0	0	0	0	0	0	4553.47	1591.13	2440.3	531.963	834.162	1477.52	2568.87	896.413	0	0	0	0	0	0	0	0	0	0	0	0	245.258	802.185	400.706	543.783	518.865	221.769	219.318	265.093	435.319	0	715.048	351.477	0	0	0	0	0	0	0
MOT4	O15427	O15427|MOT4	5424.9	2666.49	2375.75	4541.36	2711.43	697.649	4054.22	10672.8	8553.81	4176.7	8966.94	5574.41	5605.77	13973	5904.83	6619.07	9636.59	10507.3	5439.84	828.182	4185.37	12955.3	9190.58	2290.56	20372.3	10803.2	12838.2	5034.29	6831.75	8036.93	3619.89	9248.51	10130.1	23658	12071.5	12676.3	25519.3	20255.5	8966.84	13433.7	14452.4	8239.06	7923.56	17244.6	26033.9	21097.6	12486.1
MRP3	O15438	O15438|MRP3	115.234	95.2038	205.286	188.889	257.756	116.097	213.318	233.589	5736.14	1475.23	18506.5	2153.74	12384.4	6119.88	9445.19	9448.1	5542.39	1821.68	2673.59	960.435	3988.54	7968	2663.84	18356.7	1537.9	4830.72	4722.55	5041.23	10996.1	8374.23	7901.23	4169.54	8632.76	4155	8873.74	13792.8	5494.38	4853.88	15557.3	3881.09	4943.73	4682.24	1379.27	4493.28	8369.53	3945.11	5213.62
MRP4	O15439	O15439|MRP4	365.794	108.879	279.884	106.251	293.642	0	202.109	224.907	3596.65	1088.62	1800.88	4032.93	2476.57	2147.4	1833.59	2309.83	503.697	564.449	0	487.915	96.057	0	343.121	0	0	0	224.372	0	1188.13	2583.43	2984.41	2200.39	2845.24	756.397	3670.37	510.349	422.572	1106.17	1037.31	1480.64	5152.91	2370	3509.61	3392.27	5180.53	6852.96	6283.39
RPA34	O15446	O15446|RPA34	703.652	617.376	1145.46	590.727	840.464	905.817	513.547	251.786	1179.76	1838.69	779.285	2211.49	996.803	178.482	451.033	430.105	250.784	0	0	0	0	371.94	259.045	0	968.196	0	0	118.217	407.142	1484.2	634.104	927.643	600.213	428.998	592.283	422.667	627.768	1291.97	784.195	665.773	73.8856	493.02	0	61.664	64.882	0	0
TLR3	O15455	O15455|TLR3	894.543	1328.03	922.564	1329.62	2424.2	1017.91	2023.76	1726.48	197.139	227.237	399.164	387.854	412.353	229.243	303.777	424.054	0	0	180.071	0	112.423	253.522	109.564	155.182	56.6387	55.7317	46.726	476.485	450.653	585.738	248.801	393.029	636.11	610.362	1016.85	268.49	1075.23	433.799	345.333	457.236	994.861	1074.74	700.196	1161.17	980.668	987.955	1205.92
P4HA2	O15460	O15460|P4HA2	10371.2	12109.9	5175.33	14982.9	7509.5	1545.51	5193.39	26060.2	4019.08	4828.47	2739.62	3655.64	2912	6288.87	1650.3	3936.19	11156.2	23774.3	2449.2	7075.12	4801.37	3675.7	4623.35	2218.14	10257.9	3037.17	13286.6	4892.8	4471.88	1551.43	2362.27	2911.74	1624.08	5458.29	5725.6	4159.84	10087.7	5435.56	4744.25	10304.1	4401.4	2455.23	1721.22	7118.73	21986.4	1962.63	6969.77
MAGB2	O15479	O15479|MAGB2	0	0	0	0	0	0	0	0	0	0	0	0	0	0	0	0	0	0	0	0	0	0	0	0	0	0	0	0	636.454	2493.85	3779.07	508.745	1348.6	1646.71	2309.64	1078.98	1205.14	1421.64	797.898	1185.18	61.014	194.697	2064.21	0	0	139.496	0
CAN5	O15484	O15484|CAN5	307.086	245.703	278.013	282.491	262.951	314.623	283.198	270.001	4485.45	5086.92	7383.04	3132.43	3477.72	3103.78	4339.08	3622.3	868.453	2167.44	4209.09	609.021	986.836	22111.5	2671.04	7278.51	3036.07	4533.74	2305.47	4842.64	4358.64	3014.13	2353.1	6493.98	4404.11	12744.4	19499.8	7883.13	4346.02	1393.86	8681.78	681.488	1205.22	977.048	1048.04	586.911	924.356	1081.8	1096.91
GLYG2	O15488	O15488|GLYG2	0	0	0	0	0	0	0	0	0	0	0	0	0	0	0	0	1033.57	133.852	1423.69	275.354	0	1681.39	1049.7	0	81.5982	162.931	520.474	3825.2	0	0	297.853	0	0	183.55	38.5074	0	292.239	0	135.516	0	0	0	0	0	0	0	0
YKT6	O15498	O15498|YKT6	22287.7	15769.3	21691.7	26167.7	15289.7	11093.7	13517.7	17192.2	17608.2	19756.1	15628	18206.9	20370.3	21740	16019.9	12955.8	14299.2	12684.5	6634.62	1875.37	7609.53	11804.1	7982.17	6357.94	14054.8	10344.1	12795.8	13402.3	20005.8	12042.8	18152.4	18773	17626.2	23084.9	17584.4	12449.5	13992.5	14661	16793.4	10872	14898.3	15255.7	12793.7	13038.4	9473.72	5563.31	17554.2
NUPL2	O15504	O15504|NUPL2	0	0	0	0	0	0	0	0	0	0	0	0	0	0	0	0	0	0	0	0	0	0	0	0	0	0	0	0	213.301	190.693	39.0145	227.489	172.225	367.491	149.429	0	84.644	174.529	134.994	55.2673	0	0	0	0	0	0	0
ARPC5	O15511	O15511|ARPC5	31783.5	24880.4	31566.5	24992.7	14794	24508.9	22807.2	39513.4	22224.6	26041.8	35431.7	44004.1	33967.8	22087.1	45856.3	25431.8	9928.27	30973.3	21185.7	5524.58	15514.4	25614.4	24544	14202.1	27492.6	28779.7	46587.5	48839.5	23906.7	38614.7	18375.4	10187	15487.5	21682.8	15777.8	7290.58	11376.2	18950.6	21304.5	26330.2	7974.79	6297.75	1560.11	8017.68	4257.38	6012.29	6649.22
RPB4	O15514	O15514|RPB4	2615.26	2693.3	2760.53	2234.23	3044.81	3441.94	2603.83	2466.22	6680.22	1134.23	7240.67	1276.6	9222.16	2174.05	3491.75	3180.81	841.615	1148.64	1855.82	1218.04	639.918	1784.64	2109.19	2824.92	2175.99	1780.22	617.227	2748.8	484.874	412.877	657.672	595.673	900.619	570.212	460.567	625.424	457.181	581.045	425.546	800.591	1460.04	620.498	706.826	52.8975	565.043	302.274	634.205
CFLAR	O15519	O15519|CFLAR	322.427	157.598	254.513	320.008	278.061	162.574	232.425	281.638	0	0	0	0	0	0	0	0	106.772	135.615	139.101	145.002	0	59.9094	123.944	95.6312	232.226	0	161.774	165.182	0	0	0	0	0	0	0	0	0	0	0	0	0	0	0	0	0	0	0
NKX28	O15522	O15522|NKX28	0	0	0	0	0	0	0	0	0	0	0	0	0	0	0	0	0	0	0	0	0	0	0	0	0	0	0	0	0	0	0	0	0	0	0	0	0	0	0	0	0	0	0	0	0	0	0
DDX3Y	O15523	O15523|DDX3Y	54593.7	34139.3	55192.4	47444.5	63173.4	43905.3	47242.4	57258.7	285.396	1535.57	1405.8	464.748	277.83	172.187	285.236	790.767	360.928	1145.59	914.942	767.567	280.45	341.017	167.261	2507.01	553.162	564.692	345.161	1850.59	4906.86	1905.74	2262.04	3258.73	3749.99	2402.94	2463.21	2295.12	2625.15	4127.27	2159.55	5163.69	951.437	2304.61	1523.98	605.633	1003.57	705.02	721.567
CP27B	O15528	O15528|CP27B	0	0	0	0	0	0	0	0	0	0	0	0	0	0	0	0	1169.84	0	0	0	0	0	40.0598	0	0	0	513.613	465.769	0	0	0	0	0	0	0	0	0	0	0	0	0	0	0	0	0	0	0
PDPK1	O15530	O15530|PDPK1	2532.31	2434.96	1899.92	2774.25	2052.32	1194.21	3158.43	2236.65	4233.76	2384.41	1798.82	3422.15	2173.58	1262.17	2799.13	2541.85	458.674	1130.89	526.503	132.042	503.244	1127.77	1431.76	1679.55	2024.2	1189.2	993.125	602.481	1367.01	2337.52	3728.06	2372.37	1524.18	2578.28	1938.07	2073.57	1516.02	2104.46	2530.83	1957.4	2923.39	2256.02	1305.84	1023.33	2242.48	415.289	1144.59
TPSN	O15533	O15533|TPSN	11172.3	8588.94	24447.6	15185.5	27502.8	13949.1	14855.8	33417.7	31284.8	25901.4	47768.9	81004.4	26222.2	46651.4	39984.9	33671.7	5238.85	17292.5	14735.2	10027.9	6650.05	23641.9	71896	6422.01	18785.2	25036.4	16560.6	42015.2	60870	111738	54786.2	36413.5	103764	25309.9	48376.8	30434.5	124201	71927.6	42589.5	14270.1	16426.1	34033.7	26517.1	10083.2	12081.4	21203.8	31227.4
ZSC9	O15535	O15535|ZSC9	61.1892	408.544	0	0	0	0	0	103.264	0	0	0	0	0	0	0	0	0	0	0	0	0	0	0	0	0	0	0	0	0	0	0	0	0	0	0	0	0	0	0	0	0	0	0	0	0	0	0
FABP7	O15540	O15540|FABP7	879.591	215.015	458.579	0	36416	1578.89	703.515	296.18	0	0	0	0	0	0	0	0	0	0	0	0	0	0	0	0	0	0	0	0	0	0	0	0	0	0	0	0	0	0	0	0	0	0	0	0	0	0	0
R113A	O15541	O15541|R113A	0	0	211.524	0	265.17	207.522	0	0	1643.34	1254.79	745.727	529.947	1104.05	268.65	756.85	832.334	518.197	559.811	481.432	279.515	85.5318	599.723	758.485	754.706	245.795	914.176	695.47	541.582	1060.59	1440.86	1203.92	3451.28	2281.73	1021.85	901.484	2321.65	1211.02	1263.78	686.104	1309.03	79.3794	1544.68	545.361	898.372	81.8092	910.492	731.613
KDM6A	O15550	O15550|KDM6A	428.817	511.608	57.0347	120.483	572.816	190.697	496.784	629.934	341.969	0	396.284	210.355	305.684	0	0	351.709	96.9572	145.731	0	0	0	467.318	292.745	196.495	437.388	0	0	347.05	202.84	514.28	259.235	2141.05	1285.62	265.292	1897.89	1153.94	2220.28	1495.17	1892.87	491.651	3440	4044.38	3793.74	692.157	2778.19	1299.46	0
CLD3	O15551	O15551|CLD3	1540.18	604.732	6306.03	1833.08	27940	609.73	2275.37	2616.97	46310.3	28241.5	30446.3	33362	21051.1	34741.3	21214	25501.5	2632.37	2771.09	1741.91	4452.71	913.366	13176.3	1663.6	2538.36	3339.66	2758.12	3028.98	14049.3	2778.21	7023.22	7174.19	7644.51	3607.49	13327.9	2924.57	2026.01	6513.86	1843.25	2417.88	7860.85	9113.75	3597.27	6960.01	2856.98	390.688	3797.47	2992.24
MEFV	O15553	O15553|MEFV	0	0	0	0	0	0	0	0	0	0	0	59.0137	0	111.056	0	1066.39	0	0	0	0	0	0	0	0	0	0	0	0	0	0	0	0	0	0	0	0	0	0	0	0	0	0	0	0	0	0	0
KCNN4	O15554	O15554|KCNN4	1356.78	2245.18	1008.14	663.97	2129.45	0	1148.02	2386.29	2833.46	731.077	1368.63	550.879	2491.61	1428.2	316.958	1047.53	232.067	217.73	296.539	159.048	113.427	166.325	0	57.2969	153.661	195.497	64.2621	172.112	529.607	503.266	1956.45	168.737	186.925	262.771	466.152	279.226	395.095	1198.84	2116.86	895.503	256.55	56.1442	564.091	537.842	457.46	233.732	473.48
DHX15	O43143	O43143|DHX15	71383.1	34487.4	58335.5	42633.9	51005.7	48009.6	43093.4	49391.4	120832	57751.4	56687.3	88862.6	70797.5	58535.2	41321.7	51037.6	44807.7	46012.2	31006.5	18216.1	20444	42482.4	47780.4	36128.7	62177.7	28248.7	26737.5	41658	59868.9	74372.7	61836.2	57783.9	71139.8	69394.9	72935.9	51949.2	97316.6	66167.4	54638.7	76437.3	31649	47467.8	25331	25906.1	18811.8	34551.5	20655.6
MCES	O43148	O43148|MCES	10466.5	3991.28	7885.54	6421.94	15777.3	5850.81	4418.31	9144.9	3695.77	3567.81	6459.45	1229.13	2347.06	2575.61	1796.23	2069.37	10696.5	7596.39	3742.51	850.426	3729.97	12804.7	6306.91	15690.9	5785.98	5457.91	4564.56	5684.62	8071.22	6963.82	6783.15	10475.5	7842.22	5740.08	11088.3	8152.4	5553.29	4953.8	8580.65	6091.97	5141.41	8946.33	3015.7	1286.91	3573.91	4122.55	4774.27
ZZEF1	O43149	O43149|ZZEF1	3865.14	3652.05	2595.87	2158.44	1793.45	2420.59	2715.91	2216.5	2044.31	2887.29	3025.59	3488.55	3386.65	4765.32	2028.47	2956.8	2808.02	3205.13	4076.75	411.14	2977.97	4940.18	3868.17	2950.67	3811.14	1159.33	3883.33	3777.55	4558.42	4333.75	6309.72	5157.56	9436.49	3681.96	3188.68	5157.63	8261.58	6325.85	8078.54	7942	1870.61	1324.44	1525.01	1568.42	1759.36	1155.83	1644.28
ASAP2	O43150	O43150|ASAP2	429.334	189.396	617.382	542.893	459.814	493.035	329.651	293.867	123.992	120.542	135.999	223.081	150.948	121.891	98.6546	107.374	737.441	872.345	572.177	253.699	429.548	5623.72	336.31	2878.78	1436.57	2768.58	289.604	0	609.936	436.273	419.23	1027.84	1513.76	614.363	229.819	0	430.95	998.103	568.731	398.481	0	0	0	0	0	0	0
TTI1	O43156	O43156|TTI1	1429.62	538.79	1114.6	947.662	4637.28	484.913	1294.33	921.61	5318.07	5550.72	2641.4	4020.79	2558.29	900.22	2000.81	2053.45	155.097	1651.45	0	54.8531	0	207.504	72.1277	0	886.755	804.139	801.503	425.351	643.003	1111.59	1201.16	968.823	888.876	481.515	727.55	503.678	860.472	637.793	1027.58	1669.4	135.261	143.883	0	105.347	133.817	91.6141	130.638
PLXB1	O43157	O43157|PLXB1	179.712	36.8906	165.08	153.505	138.479	95.3947	148.847	126.468	552.921	966.287	990.233	1513.33	1146.88	835.729	424.19	994.725	1080.18	225.108	317.287	0	103.342	993.612	177.354	232.419	0	145.505	0	398.753	280.723	293.009	222.709	225.668	326.051	274.579	169.339	157.414	172.644	47.8569	96.0578	254.982	0	0	0	0	0	0	0
RRP8	O43159	O43159|RRP8	2957.7	1261.19	2383.42	1409.49	1705.6	3537.41	2343.13	1484	6556.61	16111.6	7559.6	5117.77	9230.38	1381.31	3823.86	3894.62	4719.15	4525.79	3251.2	2682.27	6219.17	3857.88	3532.48	4754.68	4947.66	2858.3	1609.75	5668.64	5767.7	3665.17	4743.88	8316.02	6469.73	6309.39	2920.2	2617.92	7844.82	3628.54	3672.89	3468.05	1360.21	4110.23	1680.36	1502.1	4200.16	1592.8	962.677
PJA2	O43164	O43164|PJA2	0	0	0	0	0	0	0	0	0	457.065	384.821	299.854	296.947	418.556	439.049	138.898	225.241	836.895	541.834	111.369	797.543	467.031	2699.83	254.573	783.89	600.04	309.041	339.12	0	0	0	0	0	0	0	0	0	0	0	0	0	0	0	0	0	0	0
SI1L1	O43166	O43166|SI1L1	0	0	0	0	0	0	0	0	1493.38	1039.75	1523.59	1717.53	1180	1325.42	1177.33	894.434	97.752	228.946	178.981	216.133	64.7842	151.601	139.736	362.37	251.319	76.0478	59.3372	292.806	396.844	88.4851	379.484	650.17	572.283	632.971	575.098	658.701	616.868	976.972	482.219	527.911	0	133.713	163.395	33.2143	104.586	47.2446	106.769
CYB5B	O43169	O43169|CYB5B	13513.6	18599	10600	13501.8	16147.1	14667.3	16006.8	26048.9	78511.6	58087.6	45097.8	53664.8	35143.1	25494.3	46229	41390	26717	35847.6	14941.9	12817	9737.77	38237.9	15013.6	15644.9	21879.6	11315	13906.4	29254.9	31531.8	20777	24201.1	29588.6	44551.4	41543.7	21403.1	17320.3	15443.9	18979	37902.2	52762.2	36492.4	15084.3	16244.8	14972.5	11777.5	13384.8	7906.46
PRP4	O43172	O43172|PRP4	12202.3	8390.26	13090.6	7930.38	13740.9	8675.38	14877.4	9667.52	10785.2	10085.6	10232	14218.7	12461.6	5184.47	8550.86	11891.9	9714.93	9259.12	8927.16	2264.35	5661.87	15714	11131.5	12908.6	13697.5	6320.23	4808.3	10545.8	13166.4	11820.7	16807.2	19771.9	24179.1	24141.5	12472.8	20456	16681	18795.4	11726.3	14681.8	7359.56	16578.4	4142.38	6302.55	5274.7	4284.99	4466.42
SERA	O43175	O43175|SERA	15998	24187.1	75457.3	26952.2	6328.24	26624.5	13501.5	37060.6	15831.8	4068.64	11396.9	2368.84	23910.6	36929.8	52947.3	6106.07	28850.7	49456	17691.2	14752.2	5464	25110.2	22404.8	23783	27095.8	10865.3	35341.5	23387	28300.5	15478.5	15631.9	16320.2	16742.6	8436.63	16606.3	12053.6	59971.3	12902.4	15149	8929.68	13643.8	11606.5	2489.6	3696.76	13361.7	3220.05	14077.2
NDUS4	O43181	O43181|NDUS4	1676.32	3423.86	2718.61	731.348	5622.19	4266.39	2608.6	2514.96	3974.73	3246.07	10305.6	2095.89	7348.91	7405.52	2388.51	2495.24	485.261	376.524	121.466	195.592	238.782	303.356	352.725	0	232.974	390.871	249.448	253.924	8505.59	10624.5	5964.6	7993.73	11079.1	3275.74	3523.53	5790.08	9691.92	6858.1	6502.53	3243.42	1521.02	4503.21	2331.71	5124.5	2109.32	3293.82	5832.96
RHG06	O43182	O43182|RHG06	0	0	0	0	0	0	0	0	6243.03	5740.28	5540.2	1010.66	3206.43	3991.3	4148.29	7738.91	0	0	0	0	0	0	0	0	0	0	0	0	0	0	0	0	0	0	0	0	0	0	0	0	582.048	385.88	268.28	502.145	605.23	534.423	420.825
ADA12	O43184	O43184|ADA12	0	0	0	0	0	0	0	0	0	0	0	0	0	0	0	0	0	0	1593.89	0	0	0	161.745	0	0	0	164.411	52.8155	0	0	0	0	0	0	0	0	0	0	0	0	112.833	699.775	212.566	2263.83	1071.91	1048.36	792.103
IRAK2	O43187	O43187|IRAK2	20291.4	40512	23225.4	32511.2	13343.3	36571.7	22927.6	32853.5	0	0	0	0	0	0	0	0	0	0	0	0	0	0	0	0	0	0	0	0	0	0	0	0	0	0	0	0	0	0	0	0	0	0	0	0	0	0	0
PHF1	O43189	O43189|PHF1	1448.2	757.285	1149.19	597.229	1455.42	885.42	234.421	1499.7	0	0	0	0	0	0	0	0	0	0	0	0	0	0	0	0	0	0	0	0	0	0	0	0	0	0	0	0	0	0	0	0	0	0	0	0	0	0	0
2021-09-04	O43236	O43236|SEPT4	370.563	361.794	215.155	411.999	353.612	561.006	183.636	449.241	0	0	0	0	0	0	0	0	312.154	214.466	922.147	676.306	407.332	626.027	910.912	234.283	369.927	132.224	484.518	613.396	746.707	537.872	488.716	840.429	281.336	828.421	789.323	817.423	852.483	793.455	783.902	504.025	0	0	0	107.592	179.357	142.773	173.432
DC1L2	O43237	O43237|DC1L2	10364.1	17102.7	13622	8113.72	14004.9	10592.8	15471.3	22443.2	21514.5	17293.8	21310.7	16560.5	16578	17426.1	16311.7	13148.8	10847.1	15998.7	6287.52	5135.6	8701.51	13590.8	8213.8	10679.2	5682.66	8566.27	12173.4	16522.8	18846	15215.7	10668.8	21685.2	17099.5	16093.1	15707.1	16369.5	22715.2	10508.3	19896.5	12084	9615.13	8142.84	7166.5	7478.69	9467.58	5600.8	8651.76
KLK10	O43240	O43240|KLK10	0	0	0	0	0	0	0	0	0	147.832	315.814	93.5891	0	0	0	393.007	0	627.341	489.712	0	320.985	357.055	0	0	586.132	542.662	71.1335	440.629	1323.78	1238.54	21328.1	1559.49	3161.06	5985.72	1664.33	2027.78	1509.8	4320.65	4399.6	258.433	0	0	0	0	0	0	0
PSMD3	O43242	O43242|PSMD3	13931.7	8444.67	11610.6	14087.4	17775.3	14192.6	14795.7	16755.8	22166.9	17737.4	15457.8	16130.1	18458.3	13594.1	14111.6	13959.6	16520.7	21557	10715.2	5369	5403.24	20156.2	16483.4	13213.5	15291.2	11082.7	13375.4	13686.6	22902.8	27227.9	23422.3	23664.3	31614.7	20479.4	21756.6	17093.9	31231.4	20832.8	20080.3	19282.1	12816.7	14776.4	7591.28	8790	9709.95	7887.13	9728.71
RFOX2	O43251	O43251|RFOX2	537.337	1672.32	2450.91	1635.29	465.128	495.173	572.582	2114.21	2870.22	4192.75	4842.44	3224.32	3556.43	2599.07	2966.18	4043.94	2350.46	3123.32	1800.07	1048.62	1604.8	1768.48	2035.28	386.698	2264.14	1865.76	2104.7	579.548	3503.7	3571.33	2503.26	5016.91	5880.14	4710.86	4042.57	3319.8	5727.77	3380.8	3127.02	3167.02	1583.08	0	385.017	75.2193	1041.47	102.632	0
PAPS1	O43252	O43252|PAPS1	15382.6	7066.24	8338.83	8557.41	82508.7	5313.94	8253.85	12520.4	10238.1	13304.8	13370.7	9923.07	13177.2	17073.9	9229.6	8694.67	10702	17221.2	8655.92	2588.61	6332.15	9060.38	6898.65	5963.45	11350.5	5338.55	10926.6	7119.31	11806.4	11269	10976.9	14019.7	9795.22	9370.41	13595.4	12504.2	15768.2	10708	12691.6	8934.52	4709.96	8513.07	3127.01	5461.7	6056.56	3157.2	8613.92
ZW10	O43264	O43264|ZW10	5469.72	2869.23	3758.98	4188.22	7817.83	2738.6	6567.97	2666.12	3708.26	3338.23	2338.02	1763.76	2870.65	3108.62	1105.05	2304.12	4813.14	4109.2	2795.22	2819.48	3789.45	3015.06	4508.79	2125.66	8654.25	6350.09	4619.48	5318.33	2466.52	2977.98	3593.46	1276.93	3548.46	3768.58	3288.99	3519.08	2243.29	3409.23	2732.66	2579.95	1041.25	6243.85	5690.74	1692.19	1818.7	3486.77	2516.26
PROD	O43272	O43272|PROD	1879.57	1505.9	11450.6	1209.29	1308.88	2086.19	4124.73	2323.6	2284.71	717.007	1437.26	1971.38	1876.6	705.394	1439.74	1207.84	292.496	1449.38	41.644	0	1289.95	836.668	126.106	624.293	968.43	324.37	69.058	355.322	5033.48	4484.73	2263.45	2771.32	4205.43	3021.47	11185.2	2201.9	3917.79	2030.31	3074.36	2191.14	28809	8998.54	1797.41	4997.17	8924.86	748.448	4951.03
SPIT1	O43278	O43278|SPIT1	3726.29	5772	8760.43	4917.01	21568.4	3268.98	5172.47	4747.05	9979.98	6895.6	10532.2	5999.02	6202.53	6908.57	5263.53	6945.51	8146.51	4470.44	2300.09	1058.88	2949.21	8007.21	2967.49	2064.94	8106.13	4902.76	1214.43	8425.86	6381.57	6901.62	9170.31	9932.92	12318.7	7108.59	11369	6281.36	13778.6	9009.79	5233.36	3658.69	1089.26	1324.56	562.704	598.169	240.28	1127.63	946.402
EFS	O43281	O43281|EFS	391.956	419.655	393.338	407.04	457.771	489.487	331.745	181.036	0	0	0	0	0	0	0	0	0	0	0	0	0	0	0	0	0	0	0	0	0	0	0	0	0	0	0	0	0	0	0	0	0	0	0	0	0	0	0
SNUT1	O43290	O43290|SNUT1	10689.6	5307.29	10746.5	8409.58	14343.7	9568.52	9710.84	8711.35	12692.6	9181.35	10464.7	13964.4	13416.6	9016.84	7025.24	10625.7	8042.6	7138.45	5381.31	3549.8	5610.42	17454.1	7489.67	11696.1	14079.7	4661	3999.99	11457.6	10000.6	13561.3	8572.84	15818	16439.8	10488.7	9066.85	13779	15683.6	12432.6	13760.7	14513.8	7236.82	13817.4	6112.4	6230.23	7860.97	6036.85	8940.57
SPIT2	O43291	O43291|SPIT2	827.48	324.142	1605.3	2735.28	2964.06	856.588	1699.37	593.026	13267.4	16218.6	4393.58	3723.97	8071.15	10650.1	3162.37	3338.7	2511.19	1487.8	1578.79	1189.2	314.077	6127.86	2828.19	1130.71	2812.48	1033.34	353.449	4401.78	6761.64	3146.67	8273.67	12327.7	8614.06	5211.16	5483.27	3643.31	10218.6	3715.22	5909.4	14363.9	2467.83	3079.54	3101.72	2758.69	1209.7	1845.78	2697.02
GPAA1	O43292	O43292|GPAA1	2812.36	1874.5	3285.85	7014.22	5208.22	5823.38	4413.74	2939.65	3538.35	2234.34	2421.13	2403.13	2068.95	1630.86	3566.53	3040.75	1819.85	1027.72	3136.87	2003.11	1405.22	8992.41	3051.27	4927.3	1052.65	2607.22	1505.63	3425.72	5096.2	4572.09	3579.51	5758.81	4711.31	6520.39	8139.63	4658.54	13116.9	5513.68	8746.06	8099.83	1984.74	2329.23	3440.69	467.671	656.205	935.571	4077.2
DAPK3	O43293	O43293|DAPK3	929.261	1077.89	1082.63	1024.4	1546.75	1371.3	658.578	1830.07	8011.89	9453.8	9190.81	9902.06	6327.13	9050.57	8148.11	10546.3	1439.91	3529.61	2937.44	1583.67	1996.05	2735.88	2850.85	3768.71	3488.88	2136.16	4833.44	2977.48	1160.11	613.877	672.823	814.349	335.243	804.527	992.596	966.45	333.009	391.158	587.478	413.736	0	0	147.148	9800.68	7478.23	11746.1	1409.37
TGFI1	O43294	O43294|TGFI1	10128.8	11518.3	4474.39	9464.07	4506.14	7710.59	4262.88	16462	11468.1	6939.42	8515.42	19088.5	5573.84	8395.94	16327.5	20915.8	7733.16	17721	40846.9	13918.1	7374.78	16116.9	17378.9	18901.9	4544.59	15903.8	13396	8594.72	14129.2	6762.33	7311.71	11941.5	11344.5	12185.5	11725.1	12755.8	4444.01	7324.91	6967.15	4615.04	6905.17	1992.71	6120.94	9262.89	16485.6	2604.3	16107.3
SRGP3	O43295	O43295|SRGP3	788.579	80.7262	317.627	244.066	652.898	634.803	255.465	745.391	0	0	0	0	0	0	0	0	0	0	0	0	0	0	0	0	0	0	0	0	412.927	188.042	1483.32	8588.74	295.842	2624.57	152.042	9859.8	326.342	66.0901	185.769	147.642	0	0	0	0	0	0	0
AP5Z1	O43299	O43299|AP5Z1	687.265	136.018	790.686	470.644	556.842	737.551	525.156	480.893	873.932	990.162	686.199	968.316	542.348	134.818	127.08	421.608	1983.64	1518.76	673.395	336.176	608.552	2623.13	1831.11	1544.66	1356.72	1217.55	1748.17	2693.34	1435.72	1174.75	788.081	1885.95	537.402	1365.08	1133.56	1724.34	1690.34	1582.63	1674.33	843.377	287.644	2350.8	157.55	128.597	753.888	80.9114	1160.96
HS12A	O43301	O43301|HS12A	1527.24	1000.37	951.91	1323.35	1401.53	1061.75	1816.34	1474.39	1630.38	4961.23	1462.15	1041.08	2035.53	206.914	1691.11	1682.33	1714.19	2913.85	1910.58	1742	2072.58	2189.45	2910.06	1059.73	4848.6	1382.86	2199.55	2871.04	1454.46	2929.15	3321.39	3277.93	540.694	3602.34	2050.42	2324.12	2366.83	1726.12	4212.7	3194.43	1528.22	1081.03	1405.71	295.356	636.031	154.638	530.346
S14L5	O43304	O43304|S14L5	31306.8	24494.3	32551.9	35820.3	16279.3	26793.2	41399.1	38819.3	0	0	0	0	0	0	0	0	0	0	0	0	0	0	0	0	0	0	0	0	0	0	0	0	0	0	0	0	0	0	0	0	0	0	0	0	0	0	0
ADCY6	O43306	O43306|ADCY6	0	0	0	0	0	0	0	0	2119.18	4694.54	1963.03	525.815	633.26	441.222	177.267	631.27	0	0	0	0	0	0	0	0	0	0	0	0	0	0	0	0	0	0	0	0	0	0	0	0	0	0	0	0	0	0	0
ARHG9	O43307	O43307|ARHG9	135.121	456.081	275.359	0	445.269	399.855	117.411	132.367	156.763	177.297	94.241	142.696	95.1867	98.9215	142.005	142.428	0	0	0	0	0	0	0	0	0	0	0	0	0	0	0	0	0	0	0	0	0	0	0	0	0	0	0	0	0	0	0
ZSC12	O43309	O43309|ZSC12	0	0	0	0	0	0	0	0	0	0	0	0	0	0	0	0	67.9636	99.0696	0	89.559	84.7447	126.585	98.513	187.73	84.4902	105.957	245.277	205.293	0	0	0	0	0	0	0	0	0	0	0	0	0	0	0	0	0	0	0
CTIF	O43310	O43310|CTIF	2835.65	3348.46	1861.62	2187.33	10790.7	837.555	2663.69	980.034	1039.21	909.529	271.781	1203.59	772.741	1025.14	510.634	1126.14	813.774	1229.12	612.476	913.854	778.836	558.904	861.729	0	165.987	425.445	1245.89	323.88	402.638	308.718	349.357	145.541	311.711	57.1269	322.35	391.926	172.044	146.601	334.719	266.815	0	0	0	0	0	0	0
MTSS1	O43312	O43312|MTSS1	1232.84	2112.44	651.841	1944.98	1366.95	671.779	1645.42	1775.52	2020.43	2446.65	1252.68	2708.71	1288.9	4360.5	2077.44	5846.26	360.448	301.983	291.09	592.353	0	122.284	353.702	276.625	5582.9	1133.96	75.5625	1208.69	0	0	0	0	0	0	0	0	0	0	0	0	414.427	424.974	188.298	219.398	248.61	324.911	286.332
VIP2	O43314	O43314|VIP2	2457.67	2274.86	1376.96	651.062	2091.2	1408.89	3757.68	1293.15	2080.9	1929.43	3207.59	1923.59	2037.47	2253.43	1349.88	1001.05	719.249	699.876	953.113	788.349	739.495	511.347	746.984	815.564	864.48	665.66	854.053	816.351	1094.22	2071.7	560.291	1455.49	682.923	966.54	535.833	1185.07	1743.07	1514.58	791.474	693.196	2913.73	3168.6	3430.59	3052.8	1759.78	2068.78	1915.73
M3K7	O43318	O43318|M3K7	158.33	68.3359	0	154.432	454.984	66.3726	166.482	162.653	41.7752	372.743	211.507	204.174	313.278	0	178.728	67.8798	0	0	0	0	0	0	0	0	0	0	0	0	162.696	535.276	211.321	0	342.859	189.723	152.385	59.9376	179.614	306.746	26.3917	0	552.684	115.222	471.341	63.0891	1316.74	111.562	0
MCA3	O43324	O43324|MCA3	4989.82	4108.59	23352	3923.57	9980.76	13197.2	11342.4	10476.5	11968.9	8681.6	11617.6	9195.88	9496.98	5819.1	10144.6	6341.35	12651.6	10414	4768.89	5378.83	3864.8	4211.62	7660.7	5582.23	3063.2	2979.44	6519.31	12315	7485.74	18262.3	20077	12222.4	26189.7	19804.3	17951.6	9882.36	27531.9	17897	14096.6	7476.07	1670.27	3504.44	6227.27	2704.38	2788.93	3567.32	4000.5
LYRM1	O43325	O43325|LYRM1	0	0	0	0	0	0	0	0	0	0	0	0	0	0	0	0	0	0	0	0	0	0	0	0	0	0	0	0	0	0	0	0	0	0	0	0	0	0	0	0	0	0	0	0	0	0	0
ZN208	O43345	O43345|ZN208	0	0	0	0	0	0	0	0	0	0	0	0	0	0	0	0	0	0	0	0	0	0	0	0	0	0	0	0	35.2604	1902.65	1643.74	1126.56	1580.23	235.84	887.105	750.026	1670.34	824.214	1071.85	1540.71	0	0	0	0	0	0	0
MSI1H	O43347	O43347|MSI1H	0	0	0	0	0	0	0	0	0	0	0	0	0	0	0	0	1290.61	1048.73	1453.77	2004.89	352.786	2438.59	930.2	723.501	1370.38	818.664	539.119	1414.28	242.092	517	668.064	490.5	841.865	762.888	613.268	613.889	469.634	669.844	646.074	639.511	211.176	1130.95	10568	1258.21	1280.7	1203.15	1090.31
RIPK2	O43353	O43353|RIPK2	1329.41	909.017	1430.67	1230.39	3955.03	2103.45	1425.99	1841.66	3552.01	1930.11	2006.43	2550.03	1750.26	2216.5	2111.92	1520.35	757.596	876.266	1457.65	291.888	326.203	950.15	3092.4	3890.07	1105.58	1118.53	612.383	3548.79	477.861	453.289	534.074	396.799	232.098	76.0944	471.701	565.466	1848.13	432.589	215.558	213.122	222.478	184.117	167.41	75.6463	107.042	304.687	203.179
ZN749	O43361	O43361|ZN749	0	0	0	0	0	0	0	0	501.478	637.514	450.977	308.36	226.789	544.518	374.151	443.488	0	0	0	0	0	0	0	0	0	0	0	0	0	0	0	0	0	0	0	0	0	0	0	0	0	0	0	0	0	0	0
RASL2	O43374	O43374|RASL2	0	0	0	0	0	0	0	0	0	0	0	0	0	0	0	0	76910.5	69708.9	55400.7	114873	67314.1	12057.9	41114.9	16646	21069.1	25253.3	16382.7	32461.7	1378.45	2984.39	4744.52	4043.81	5523.67	6262.45	6977.96	1692.49	3659.01	5876.9	3552.14	9034.07	0	0	0	0	0	0	0
WDR62	O43379	O43379|WDR62	702.659	281.294	187.093	392.154	685.301	227.925	830.058	654.502	0	0	0	0	0	0	0	0	0	0	0	0	0	0	0	0	0	0	0	0	0	0	0	305.228	370.566	0	0	0	33.0409	0	0	0	0	0	0	0	0	0	0
HNRPR	O43390	O43390|HNRPR	76971.2	61401.8	74859.5	54949.7	92333.2	86023.6	70295.6	59747.7	64632.1	65112.2	62337.4	47670.6	61427	39709.1	44479	55038.9	62397.4	66288.8	70013.7	25507.1	32276.6	82414.8	74459.9	48650.6	79354	54385.7	51351.5	72811.8	84607.6	91251.6	57866.3	135431	128652	93090.9	83483.5	100648	129723	80711.6	89369.1	88080.7	30652.9	72661.1	29710.4	46606.3	45077.6	49352	63106.1
PRPF3	O43395	O43395|PRPF3	4451.73	1592.49	3631.58	2004.68	5252.16	3197.13	2141.82	2320.98	15450.1	21530.3	23341	10292.8	18243.3	14524.9	16735.4	30707	3026.14	2341.42	606.326	222.399	139.103	8314.75	2690.61	1456.47	9381.98	1879.42	2605.46	7171.29	14725.6	14453.2	11000.6	12077.9	19682.9	12433.7	12733	11573.1	15865.7	8602.53	8233.47	3540.03	5910.13	7910.24	10299.9	2916.21	4465.91	5272.11	5311.59
TXNL1	O43396	O43396|TXNL1	39382.3	24120.2	25624.4	20714	49535	22349.3	33219.6	19064.2	31878.5	37815	33615.2	35302.2	42137.7	20078.9	25050.6	22538.5	12415.6	13189.9	9134.28	3685.66	6833.5	7643.61	12102.9	3726.86	16502.7	5855.27	15082.1	13972.2	22466.9	23983.6	22449.9	22667.5	20199.5	13194.3	24900.4	34517.5	27598.2	22643.5	24411.5	15620.6	14503.6	27695.6	10163	9436.75	19053.7	13848.2	14959.6
TPD54	O43399	O43399|TPD54	37314.3	32725.3	40551.4	32546.2	106341	39044.5	31163.9	48159	67616.8	68716.5	42582.8	60810.6	33170.1	34270.1	31680.1	23849.7	26884.5	34856.3	47565.7	10187.8	11036.3	51118.6	34592	29556.4	82132.7	54456.5	60907.3	69447.6	53252.9	40588.3	62350.2	78603	42819.5	50733.9	43664.1	73314.1	59658.7	52260.4	72645.6	55573	62427.4	52772.1	29444.5	13892.5	40204.3	17834.1	22377
EMC8	O43402	O43402|EMC8	4200.31	4052.93	6504.26	8247.33	7341.22	2405.09	3651.12	6482.91	5665.12	4000.06	5131.03	4532.3	3453.14	2651.53	6370.29	5588.41	4603.19	5999.83	2003.88	1567.51	2485.96	6895.59	3732.16	4030.49	5567.34	2209.3	3764.39	7018.51	2465.42	6450.14	3108.83	3667.48	7163.77	2957.32	3761.06	4803.38	8734.44	5867.56	5661.17	4326.75	1019.4	1678.87	1520.15	570.359	918.757	932.721	1260.27
COCH	O43405	O43405|COCH	0	0	0	0	0	0	0	0	0	0	0	0	0	0	0	0	0	0	0	0	0	0	0	0	0	0	0	0	649.158	499.45	586.304	494.45	563.238	181.947	637.251	177.207	408.564	651.164	201.021	38.2384	0	0	0	0	0	0	0
ERI3	O43414	O43414|ERI3	2401.82	2732.51	1128.87	2023.49	2691.56	970.6	2660.33	1372.52	1666.94	1322.35	2944.35	1055.37	688.006	2060.48	371.877	2211.18	141.151	284.549	1474.38	208.109	2275.4	662.459	1047.59	601.544	1476.96	593.436	1262.48	1271.46	600.437	496.371	186.224	877.896	245.658	728.119	1120.06	530.433	1402.69	718.287	1260.46	293.452	0	0	0	0	0	0	0
P52K	O43422	O43422|P52K	0	0	0	0	0	0	0	0	422.169	366.038	460.964	326.707	311.589	389.597	349.694	528.542	0	0	0	0	0	0	0	0	0	0	0	0	0	0	0	0	0	0	0	0	0	0	0	0	0	0	0	0	0	0	0
AN32C	O43423	O43423|AN32C	22369.5	7548.62	14216.2	2747.85	22510.5	13807.1	22067	7050.37	30071.7	29458.9	32417.7	25172.7	24828.3	22874.5	24131	22978.7	1131.88	11835.8	0	1324.09	1126.77	933.718	5745.47	13819.5	7040.04	3987.59	3433.11	10766.4	518.813	232.798	92.9944	0	466.225	413.977	65.4461	455.322	138.425	393.647	324.981	232.685	9428.23	42250.4	2706.84	1595.7	7411.29	5561	4955.26
SYNJ1	O43426	O43426|SYNJ1	0	0	0	0	0	0	0	0	0	0	0	0	0	0	0	0	372.18	264.942	1490.82	289.375	235.716	92.2932	324.26	0	97.9695	306.912	279.116	274.018	487.891	828.744	411.345	530.135	744.573	541.042	566.735	276.663	221.438	645.48	606.943	406.799	330.368	576.364	431.029	419.331	319.799	543.297	189.529
FIBP	O43427	O43427|FIBP	4760.99	4412.18	4385.62	3340.86	5302.51	4678.6	9725.64	3754.16	4455.27	4186.46	3833.01	4242.71	4447.93	2977.49	3726.99	3084.16	2085.2	2151.67	2322.99	2175.16	2843.84	4808.78	3585.81	3861.86	2729.3	1695.31	2774.71	1942.9	4966.01	4097.62	3303.24	3060.56	3781.84	2214.69	4005.13	4086.42	4580.04	2867.3	4434.79	908.247	1843.07	3195.11	863.466	1203.09	1672.96	1113.59	1142.43
IF4G3	O43432	O43432|IF4G3	2914.36	2278.49	5786.07	5305.13	6540.6	3597.1	6417.72	2761.35	2627.69	3866.68	2688.55	2342.44	1575.4	2090.09	2086.74	2378.7	2041.81	2337.42	1795.83	380.324	1305.35	1405.6	1647.66	400.995	1057.01	1224.16	1468.8	1883.83	3364.33	1824.16	1889.55	2595.67	770.524	3559.01	2595.96	5040.47	2424.22	1891.02	1459.97	2431.07	2487.33	1804.69	1508.57	1505.67	1745.17	464.66	1047.18
PPIH	O43447	O43447|PPIH	13326.8	8137.04	11774.5	11488.1	13333.6	10336.5	10833.8	9368.91	9825.98	14750.6	14574	13856.2	16739.1	10658.7	10362.9	10025.3	8733.67	9137.67	4866.59	2777	3855.32	7223.6	11106.6	7530.5	8063.8	5018.03	3959.16	8305.99	9997.93	11577.8	10027.8	11864.6	14604.2	13440.7	8127.05	8165.98	10551.4	8672.82	11051.1	7623.87	6903.18	9895.75	4410.43	2199.78	4390.8	2404.65	3750.3
MGA	O43451	O43451|MGA	0	0	0	0	0	0	0	0	2347.75	918.73	906.988	527.222	123.027	1438.91	982.018	657.611	253.02	256.284	359.166	103.026	0	160.612	139.515	164.619	236.949	246.078	139.625	239.98	2639.49	2013.36	2175.02	2794.05	2331.09	1092.68	1118.41	2350.79	2599.64	406.397	429.537	1368.08	203.056	299.856	253.15	246.845	399.24	238.874	442.624
HTRA2	O43464	O43464|HTRA2	3648.64	2632.03	3291.51	3559.8	9053.75	2227.39	8538.61	2865.39	11929.9	9582.6	8544.98	8250.48	5768.62	6898.77	7074.01	9525.37	1189.67	1803.56	4810.27	1560.61	2352.45	9749.88	3099.94	1919.18	1208.7	2081.49	1061.93	2967.77	7544.96	5899.76	4413.37	2794.07	5711.5	3074.72	3848.21	1949.76	8302.47	4526.7	1521.08	1601.5	2079.26	3765.08	2215.84	2464.05	174.267	1368.9	1556.14
KLF4	O43474	O43474|KLF4	0	0	0	0	0	0	0	0	0	0	0	0	0	0	0	0	0	0	0	0	0	0	0	0	0	0	0	0	86.0079	129.503	6411.34	206.492	200.758	487.971	144.889	295.578	122.912	179.588	215.061	179.944	0	0	0	0	0	0	0
ARK72	O43488	O43488|ARK72	51502.5	33665.9	31721.6	33560.5	91909.2	44687.2	101834	25974.1	38944.7	41460.5	52025.2	24399.2	42346.8	25220.1	40414.6	11846.3	21591.9	24440.9	46464.2	12625.3	22651.8	30743.8	25853.2	21941	30767.4	28575.8	40209.6	36600.7	40156.6	32959	26530	35735.8	27518.2	30657.8	35286.5	39292.6	47928.1	21816.4	41597.4	21105.4	23530.2	23480.5	14113.8	19942.1	24568.9	25314.6	23708.7
PROM1	O43490	O43490|PROM1	1578.29	3896.44	1929.66	2522.38	14425.1	2370.78	947.342	1236	3899.27	3637	1419.21	3554.1	2936.84	2494.19	3094.74	2311.34	1980.63	1725.49	2780.37	1312.49	1890.95	2693.86	2740.17	3940.19	1497.87	2425.14	2543.89	2577.24	653.406	1007.1	1263.87	915.416	1866.11	429.417	2101.93	2308.48	705.394	1766.75	693.228	1155.93	0	0	0	0	0	0	0
E41L2	O43491	O43491|E41L2	22697.6	18905.2	16530.9	11315.9	36389.5	25546.3	18094	17209.7	34464.4	31064.1	37727.3	27868.4	45903.8	28324.8	19619.2	42174.5	10539.1	12007.5	20217.3	21193.1	25822.7	12176.5	28912.2	3109.19	9504.73	13432	30573.2	25712.7	10511.8	14558.8	10071.6	26733	11094.7	4969.11	22502.1	19654.6	28421.2	14433.9	11881.8	10085.2	4650.82	23935.1	13871.4	8554.45	30789.9	14116.8	16698.1
TGON2	O43493	O43493|TGON2	1153.9	0	223.062	0	1800.6	89.8692	1581.47	95.1594	7983.2	5042.93	3513.62	5635.92	4470.27	2243.55	4125.72	4062.93	1441.03	1379.83	697.85	90.7066	723.289	4142.67	1034.41	554.393	596.036	2606.22	945.994	1261.21	2177.39	2297.81	3005.08	2363.67	3640.64	3050.34	4716.27	3914.56	4368.82	3072.45	2697.79	2564.7	506.783	1082.98	338.383	1857.32	578.37	1221.79	2226.36
LTOR5	O43504	O43504|LTOR5	7902.47	5195.16	5944.8	8475.7	8551.15	10689.6	7088.82	6542.99	4107.62	4549.24	5158.96	3601.02	3535.15	2462.38	2493.55	2123.82	6051.53	8979.27	5203.9	1112.79	1223.96	20551.9	5696.61	3579.59	12345.6	4481.69	8868.67	10061.6	2722.59	3350.41	1945.1	6171.23	6804.49	11221.3	3340.42	5746.05	6164.17	5531.68	4843.2	5156.59	5133.58	2447.2	1640.37	16837	6501.35	5127.7	4136.53
B4GA1	O43505	O43505|B4GA1	0	0	0	0	0	0	0	0	1569.49	1764.08	1938.95	1945.51	2763.79	1814.12	363.415	359.779	216.805	345.105	299.356	41.5322	85.9002	271.106	256.648	326.179	384.441	253.339	190.248	278.508	348.581	282.422	817.987	2223.52	562.642	1136.76	309.475	1844.82	2210.91	2368.8	795.411	1894.08	800.346	1146.56	1299.73	286.528	1576.53	472.418	196.94
WIPF1	O43516	O43516|WIPF1	2103.99	2244.51	2671.81	315.638	687.418	1701.43	721.072	3679.37	536.885	669.532	1482.27	2359.59	389.455	1136.94	2608.74	2035.35	407.847	1417.51	2369.26	469.171	1364.62	329.53	5321.14	90.4623	2286.07	3249.1	3597.44	1564.23	737.702	2567.47	341.804	727.916	782.023	385.284	926.174	587.777	585.169	1603.97	735.844	1339.79	1325.28	14728.9	2835.85	267.897	1236.59	977.221	1653.1
AT8B1	O43520	O43520|AT8B1	1678.71	2388.8	2052.02	1565.36	2964.19	1745.55	5379.58	1803.53	11312.7	5377.59	9433.69	8355.51	7561.31	11985.5	7052.27	3771.45	1238.31	756.314	735.075	631.46	503.646	1972.01	775.867	1472.01	631.033	728.565	943.875	1884.95	2055.92	3902.07	4924.67	5702.42	8552.62	5051.58	3490.57	3915.43	8200.17	6158.96	4857.45	3838.17	232.44	202.827	154.217	42.6575	293.1	307.565	115.003
B2L11	O43521	O43521|B2L11	158.348	93.0185	389.358	267.264	77.9217	129.198	116.158	69.1928	0	0	0	0	0	0	0	0	0	0	0	0	0	0	0	0	0	0	0	0	0	0	0	0	0	0	0	0	0	0	0	0	0	0	0	0	0	0	0
FOXO3	O43524	O43524|FOXO3	355.589	364.88	358.77	167.169	358.021	419.298	54.2939	287.01	291.499	621.548	118.548	414.771	239.813	274.89	640.894	499.166	0	0	0	0	0	0	0	0	0	0	0	0	79.0945	342.791	356.295	565.478	165.412	160.047	161.455	402.856	60.7613	324.894	220.098	401.331	0	0	0	0	0	0	0
TGM5	O43548	O43548|TGM5	0	0	0	0	0	0	0	0	0	0	0	0	0	0	0	0	0	0	0	0	0	0	0	0	0	0	0	0	0	0	0	0	0	0	0	0	0	0	0	0	1305.62	0	225.738	0	27.5042	0	89.1754
SGCE	O43556	O43556|SGCE	1157.34	1501.43	307.11	483.312	346.012	951.818	344.223	961.288	2559.7	1530.43	1783.64	1438.8	1474.12	1120.19	1393.64	2227.06	420.991	640.889	1561.31	1038.55	814.526	251.281	188.799	94.8852	208.995	415.443	987.501	502.731	796.299	255.705	0	1158.56	0	0	842.722	996.739	0	827.156	101.187	82.0538	250.064	280.48	59.9164	1019.03	1485.16	980.746	1020.39
RGS14	O43566	O43566|RGS14	0	0	0	0	0	0	0	0	536.309	31.665	53.056	642.81	745.547	774.692	446.927	512.521	2361.39	1206.06	1238.41	1986.26	1610.61	1415.13	1105.44	326.681	404.962	2084.1	538.332	437.425	680.367	1447.24	130.197	607.977	366.719	974.584	514.191	662.087	107.834	1042.43	2428.09	1547.72	0	0	0	0	0	0	0
CAH12	O43570	O43570|CAH12	6087.47	2515.15	1624.28	428.818	1082.45	5825.44	15790.6	389.336	935.05	2945.58	1634.83	9752.56	4296.26	10371.9	5256.38	1238.67	0	0	474.96	151.29	7812.04	94.705	0	169.667	0	309.571	133.532	1308.3	2787.42	674.013	345.75	2893.77	532.995	5791.6	389.17	576.753	211.777	140.808	1307.15	8213.08	0	0	0	0	0	0	0
SYT7	O43581	O43581|SYT7	0	0	0	0	0	0	0	0	6881.74	1531.86	252.138	225.543	564.869	440.697	345.448	70.1444	0	0	0	0	0	0	0	0	0	0	0	0	0	0	0	0	0	0	0	0	0	0	0	0	0	0	0	0	0	0	0
DENR	O43583	O43583|DENR	11083.5	5207.45	13801.2	5934.09	10730	7449.56	14200	6857.18	11652.3	10968.6	11812.5	8864.77	11876.1	7334.46	9006	6659.11	8707.88	11748.6	3932.26	278.701	2457.55	9629.12	8864.74	4053.59	19296.9	4377.45	8922.74	6113.68	11801	12647.6	13709.3	12712.8	17076.9	10405.5	13128.4	9216	18750.7	11385.3	15703	14998.1	5799.47	5080.69	4854.69	3477.32	6521.78	5949.7	7785.25
PPIP1	O43586	O43586|PPIP1	1822.51	297.756	730.852	783.465	2205.29	811.911	819.055	596.707	0	151.022	0	177.092	138.246	322.122	303.091	489.172	572.02	181.112	238.998	420.374	330.68	312.386	358.214	321.452	245.933	280.148	290.882	186.683	1254	4492.11	1175.33	1581.55	1906.65	2197.57	1026.61	1045.95	1682.01	3211.39	1792.44	1724.36	514.179	640.051	285.661	358.722	153.87	50.6946	444.84
XPOT	O43592	O43592|XPOT	7696.48	6577.26	9550.86	4832.15	12486.1	8572.23	3463.47	8796.6	5108.31	4490.21	5972.87	5370.42	10192.7	10699	5775.19	6699.99	11294.3	7512.73	2839.61	2658.62	3010.19	3858.87	5662.96	3385.88	11177	9795.48	6648.26	1900.25	8462.25	9985.68	9359.48	10523	11504.2	11550.6	5876.03	3487.48	8462.47	6193.96	5069.79	6250.63	1752.2	4372.01	2085.84	937.719	3816.38	734.605	1455.16
DNPH1	O43598	O43598|DNPH1	34625.4	34968.2	37076.5	14236.2	64003.7	56084.9	54835.7	33210.9	42573.8	42489.5	66459	66309.8	44460.5	47676	70749	43855.5	4743.91	18233.1	37395	8183.63	25653.4	16549.6	11293.4	24330	9278.35	5669.14	15798.7	15315.7	26702.5	39731.6	24468.4	9532.44	26433.3	9401.5	20310	22335.4	22116.3	8282.02	18026.3	9145.9	16398.7	30896.1	12606.9	6217.99	3216.56	4771.2	7274.53
TIM44	O43615	O43615|TIM44	11588.6	3337.45	8558.21	4023.7	10844	6762.91	6138.58	4950.13	24804.2	20877.2	19589	20281.1	28416.2	15624.4	22652.5	18363	12571.5	10452.9	7257.74	1589.64	4445.59	11797.3	8530.17	9435.26	11606.1	5157.53	2471.3	14183.6	11846.3	10870.6	21873.6	19773.5	27270.6	16899.7	7004.65	9668.84	29079	5439.75	14211.2	15460.2	1704.37	13399.7	6369.04	7603.57	5999.76	5512.24	7905.56
TPPC3	O43617	O43617|TPPC3	12701.3	8402.52	10125.1	9623.58	13332.2	8201.6	16154.6	11574	6965.47	9454.95	10340.6	8783.92	9797.57	10654.2	7560.75	7483.47	5436.38	6990.73	4634.61	2298.95	4911.47	7170.41	6357.24	3876.07	3150.77	4484.62	6637.98	6450.34	6479.96	8658.77	6875.91	3900.54	4172.38	5949.01	3739.51	771.455	3721.42	2143.22	4336.94	4286.53	4797.15	10742.9	5322.99	2214.38	6739.21	2424.8	2236.18
CHM2A	O43633	O43633|CHM2A	4037.86	4695.35	6205.43	4754.97	2156.68	6611	6866.15	6896.97	9540.4	7687.06	10252.9	8706.32	13023	8371.36	8120.74	8110.97	9549.52	4102.14	6074.78	1918.95	4953.12	5438.22	5009.4	9570.87	12344.7	9574.81	7400.41	5771.09	6699.85	8766.82	7440.19	7448.41	6611.13	13733.3	10766.5	10030	12279.4	6824.21	15739.4	5965.87	8953.99	6167.43	4121.73	6111.36	5166.08	4252.99	4564.95
NCK2	O43639	O43639|NCK2	941.696	1356.71	987.857	1329.66	1850.38	984.412	1206.18	1093.51	2424.79	4119.51	2959.45	2156.39	1567.46	1089.36	2184.2	1545.59	1409.59	3297.17	1983.89	2034.35	1383.21	2948.53	1033.35	1349	2322.96	2149.19	1701.83	1816.15	2866.28	1354.14	2989.18	2085.87	1411.42	2152.71	1695.08	1566.15	2149.96	2099.2	1414.51	1619.06	1716.36	1708.57	1018.81	1405.97	1935.96	1309.7	920.071
TSN6	O43657	O43657|TSN6	0	0	0	0	0	0	0	0	9544.86	11010.3	10281.7	4829.74	6223.84	477.185	6641.85	3027.77	2253.67	798.215	1552.38	85.7012	3601.06	4263.98	5150.64	3599.43	1022.72	977.35	971.209	5485.19	3123.37	1677.92	2282.07	1333.37	1762.05	544.942	1676.57	2933.62	1550.84	501.825	707.005	1019.88	439.489	632.617	111.995	2391.39	1718.14	131.202	2127.23
PLRG1	O43660	O43660|PLRG1	3975.23	3355.76	4230.24	2484.28	5296.85	3914.46	3072.48	4094.26	6363.24	6511.9	4901.51	8780.45	9288.49	5329.12	3763.76	4567.43	5684.19	3931.66	4293.62	968.287	918.252	9377.44	3476.31	1988.13	5036.84	2321.21	3076.61	5767.8	5957.23	5452.84	3700.09	10461.3	8486.9	8879.6	5418.35	6112.64	8243.15	7010.79	7259.35	7047.83	1796.43	5285.3	2388.84	5520.76	4134.46	2471.76	4630.62
PRC1	O43663	O43663|PRC1	0	0	0	0	0	0	0	0	214.78	88.4893	0	0	0	356.159	0	0	0	0	0	0	0	0	0	0	0	0	0	0	380.542	229.047	197.833	878.121	679.343	425.946	153.342	505.277	565.734	459.006	524.043	333.622	0	0	0	0	0	0	0
RGS10	O43665	O43665|RGS10	9559.69	5858.34	5704.6	5075.65	27907	6811.75	7134.74	5840.37	2244.43	1073.8	3091.21	7006.27	4073.27	2198.22	3241.37	2932.43	2086.25	6675.26	1739.3	257.794	962.444	3466.84	2395.05	986.037	6343.73	1892.35	3678.78	4767.86	1935.83	6654.38	2145.78	3690.35	4772.06	3134.03	2923.31	8098.75	4967.38	3915.27	4087.4	2580.78	2715.94	5771.5	2883.17	2402.02	358.403	2444.98	3266.91
ZN207	O43670	O43670|ZN207	9907.7	4918.18	8358.27	4584.8	9010.68	9552.28	9557.9	4132.11	23805.4	24429.1	22744.1	22322.9	17593.4	16776.5	18142.9	14464.2	5645.52	12438.6	5684.21	4350.42	2511.16	6099.53	7909.55	4828.88	8137.62	4166.39	4124.26	6792.63	11132.8	14535.4	13806.1	12859.8	6030.49	9339.9	11294.7	10218.3	16282.4	8652.94	11701	11485.2	8743.09	21867.7	2515.34	3426.57	4632.99	4880	8537.32
NDUB5	O43674	O43674|NDUB5	5063.47	2052.34	4530.07	1263.49	7465.24	2741.1	5897.19	2681.76	14519.8	5549.37	15870.4	5612.68	9977.49	6884.83	4464.74	5762.36	10331.9	13977.8	8137.88	10394.4	4059.35	9513.85	9483.57	5179.51	12542.6	6716.13	15016.4	16566.3	15097.4	14536.7	11640.1	15582.4	17515.4	15431.4	13782.9	19757.1	9684.33	15491.5	10838	13995.8	12833.3	5720.17	3941.25	9818.95	19806.3	6491.65	12290
NDUB3	O43676	O43676|NDUB3	13743	11753.9	14736.6	11663	17753.8	16607.5	11838	14894.4	11638.5	4674.85	11107.2	2529.08	8170.47	4401.85	3467.97	4367.42	11856.8	11533	13985.1	9350.38	13979.1	10259.5	12287.1	18756.7	7748.15	9729.21	10088.9	14094.6	5360.15	7138.73	3251.69	3840.09	4802.9	3975.3	5248.25	5865.53	7505.06	3120.33	6945.72	2671.42	2709.15	5465.42	1327.87	1487.68	3035.27	2192.83	2502.08
NDUC1	O43677	O43677|NDUC1	0	0	0	0	0	0	0	0	247.71	317.368	265.535	234.498	352.539	264.944	305.543	188.078	0	0	0	0	0	0	0	0	0	0	0	0	0	0	0	0	0	0	0	0	0	0	0	0	0	0	0	0	0	0	0
NDUA2	O43678	O43678|NDUA2	4697.95	4190.99	5970.36	2906.99	9204.2	5590.14	7971.54	6770.98	19446.3	10803.5	26034.8	6571.01	28108.2	14604.7	10196.2	12548.8	7984.06	9492.3	10289.8	4727.53	10645.2	18171.7	9025.14	17072.3	10288.1	14388.9	12576.7	29202.3	6739.14	8891.34	5034.19	5547.79	8101.39	8810.63	7566.24	7558.5	7521.31	7077.66	6952.67	6072.37	6475.99	9724.46	3866.94	8925.51	7495.04	5098.62	1746.75
LDB2	O43679	O43679|LDB2	120.567	165.562	158.614	181.966	257.749	211.224	177.618	89.6018	0	0	0	0	0	0	0	0	0	0	0	0	0	0	0	0	0	0	0	0	0	0	0	0	0	0	0	0	0	0	0	0	0	0	0	0	0	0	0
ASNA	O43681	O43681|ASNA	18282.3	22901.1	14430.5	28196.2	24374.2	25203.8	41366.6	26226	33848.3	18868.8	19763.3	27458.7	24064.2	18791.7	29503.2	21683.7	20053.2	25145.3	23640.6	5299.91	16420.6	28566.5	19784.6	22892.8	18577	18707.1	21627.5	25283.6	32288.2	20837.2	19837.4	23168.9	39617.5	28419	27101.2	27991.2	31248.3	25570.9	20129.9	21488.6	19706.9	25679.2	11481.7	6402.11	14975.2	8452.61	10662.9
BUB3	O43684	O43684|BUB3	25797.3	17105.4	20967.7	15181.7	17116.1	16865.7	24632.9	15389.6	40044.5	25335.3	33832.4	36210	36113.9	21894.3	14515.4	30465.5	13487.5	21682.5	11663.8	7696.61	8105.98	19655.2	23129.2	12078.9	24127.3	12862.2	12385.8	21270.8	25407.7	31067.4	33924.9	30049.1	42197.4	27220.1	27234.4	24130.2	37448.5	27666.1	31408.1	34634.9	8728.46	28274.1	6252.02	6262.88	12686.4	7676.25	12180.7
PLPP2	O43688	O43688|PLPP2	6900.7	4359.24	3219.98	2271.47	9846.1	5398.85	2359.8	3382.67	1649.56	1213.41	365.476	1392.02	959.898	1209.18	242.911	0	1263.38	1603.78	312.054	7875.7	2786.4	927.252	1670.92	3612.15	595.539	2897.04	499.491	343.618	2434.92	960.017	2019.36	1415.34	3954.22	5549.38	1171.67	6392.04	6074.47	2131.32	3602.67	2375.2	0	0	0	0	0	0	0
ST1B1	O43704	O43704|ST1B1	0	0	0	0	0	0	0	0	9139.25	7216.78	17465.7	6564.31	10912	2387.31	20274.3	13549	0	0	8811.89	72.9355	509.706	46.0765	2395.26	387.425	281.405	1494.2	0	1382.49	2623.16	6314.07	8032.18	3472.31	2538.84	3288.86	2156.48	1420.29	1342.54	2575.7	5316.22	2051.46	0	0	0	0	0	0	0
ACTN4	O43707	O43707|ACTN4	138953	148551	132144	243470	422560	144345	158826	199826	277676	256909	200261	229696	254464	201724	223872	222397	135613	191064	294801	70751.4	119512	267289	212842	341449	245048	217342	184090	254701	251500	187171	237331	259457	247461	286720	144951	204640	237887	171664	193133	153277	125494	109153	152091	114197	100504	77494.6	162024
MAAI	O43708	O43708|MAAI	13947.4	3560.61	3094.52	3698.52	2986.81	10475.2	36530.6	3095.78	12691.7	21738.2	19377	5756.3	12162.8	12726.7	4175.73	7450.34	2771.14	1177.07	2095.64	3412.19	3507.04	7325.32	2257.6	6927.87	4168.85	1980.88	6331.58	7866.7	3794.85	3937.05	3800.34	1057.14	4438.01	1429.99	2801.05	1001.28	3090.01	2782.54	934.685	2731.43	8837.84	10197.8	5700.34	5952.31	2676.51	4129.47	1475.57
BUD23	O43709	O43709|BUD23	0	0	0	0	0	0	0	0	2402.34	3668.68	2614.18	4719.13	6011.24	3067.66	1501.98	1660.96	1957.23	611.023	0	0	0	1239.27	1419.56	117.422	1616.73	440.726	550.543	1401.36	4163.7	3703.52	3932.73	5125.58	13308.7	3987.06	3892.9	3108.24	6672.93	3540.03	4667.88	2767.77	0	522.94	0	188.044	0	88.9109	284.136
TRIA1	O43715	O43715|TRIA1	0	0	0	0	0	0	0	0	1097.45	519.166	1306.64	274.773	1298.58	577.173	293.262	537.081	367.077	294.439	529.053	456.759	627.06	373.063	274.634	326.606	443.959	458.906	151.829	417.801	849.138	643.318	932.676	474.907	963.564	705.205	850.646	746.687	622.793	418.395	321.937	379.144	0	0	0	0	0	0	0
GATC	O43716	O43716|GATC	768.199	1706.31	868.488	521.975	1824.6	714.288	361.771	3196.85	1089.16	945.08	610.26	756.436	519.553	457.778	1051.46	547.433	0	0	0	0	0	0	0	0	0	0	0	0	984.058	824.683	1926.9	1435.57	3125.94	1483.68	827.427	984.19	3177.01	942.5	942.636	646.396	0	0	0	0	0	0	0
HTSF1	O43719	O43719|HTSF1	7972.16	6003.99	15155.2	7150.63	29507.8	13554.9	9718.39	8267.9	16960.3	19693.2	8574.04	11393.7	14331.2	10062.4	8852.2	8062.6	5029.06	6675.66	6913.1	1840.09	3662.24	12123.9	9162.79	4871.43	5716.65	4872.16	5046.94	9740.6	10782.7	12893.4	5153.53	9237.81	9983.78	5766.57	7654.43	9698.82	17236.4	5500.28	13339.8	4667.9	6328.86	8239.31	1765.23	3917.54	3377.38	6388.41	5982.87
ERD23	O43731	O43731|ERD23	0	0	0	0	0	0	0	0	0	0	0	0	0	0	0	0	0	0	0	0	0	0	0	0	0	0	0	0	1510.18	837.867	1190.28	141.437	7126	1974.89	926.501	57.8333	1603.47	379.852	604.903	3363.85	0	0	0	0	0	0	0
CYH3	O43739	O43739|CYH3	468.689	726.219	715.061	764.833	823.318	620.058	565.009	785.547	0	0	0	0	0	0	0	0	8561.52	290.077	482.705	685.155	275.802	382.807	407.505	93.0972	297.707	358.09	81.9983	380.736	246.977	204.181	169.85	154.332	143.316	171.789	166.149	152.028	129.816	153.538	196.547	107.819	0	129.381	0	210.345	1402.09	54.2842	576.61
AAKB2	O43741	O43741|AAKB2	178.646	157.786	186.436	251.539	169.545	194.111	132.671	374.912	135.396	99.1668	119.265	202.152	195.004	175.943	180.553	112.955	82.8782	91.6085	0	0	0	60.2784	0	130.486	86.6254	55.5249	207.011	364.492	2204.77	1949.92	1267.52	1664.34	2501.74	1859.47	1675	2285.2	1942.03	2125.8	1833.44	1874.29	827.174	178.474	0	232.549	350.333	220.11	353.1
CHP2	O43745	O43745|CHP2	0	0	0	0	0	0	0	0	1928.93	1164.69	2634.73	1888.47	1670.19	1571.53	2281.23	1587.09	0	0	0	0	0	0	0	0	0	0	0	0	0	0	0	0	0	0	0	0	0	0	0	0	0	0	0	0	0	0	0
AP1G1	O43747	O43747|AP1G1	20292.4	18920.6	17552	16048.9	23194.7	12841.7	13386.3	18200	15560.6	14499.9	14788.9	14750.4	15397.4	13249.9	14937.7	13173.5	4988.37	8137.4	5010.73	2618.78	4309.5	7979.75	6311.06	9002.63	6433.81	5775.97	5459.42	6145.32	19953.7	18273.9	12251.9	19553.8	13386.5	10930.2	18055.6	17101.5	26168.1	19713.6	18780.5	17456.6	19483.8	14329	6731.95	4680.74	8818.53	5521.25	6697.43
STX6	O43752	O43752|STX6	4801.73	3638.17	6927.05	5795.64	9600.18	3415.44	6310.86	3773.15	6097.27	3132.95	4747.44	2879.97	3724.98	2866.2	3841.64	3364.02	1895.4	828.239	1085.31	613.219	2723.73	1677.91	1117.74	514.193	2820.71	475.626	1121.46	1836.39	5569.6	2811.88	4179.34	1356.42	3956.03	4620.56	1543.17	3024.94	6088.14	3069.96	5163.83	2283.16	2310.14	3641.03	2388.55	756.815	2617.42	2449.69	2136.4
SNG1	O43759	O43759|SNG1	681.152	184.875	3017.38	112.997	229.622	792.683	417.848	58.2334	0	0	0	0	0	0	0	0	1284.56	88.6068	20271.4	84.4814	0	728.981	481.919	406.949	1264.97	61.8173	0	1970.68	0	0	0	0	0	0	0	0	0	0	0	0	1642.47	1048.44	1507.89	891.449	593.209	558.741	337.611
SNG2	O43760	O43760|SNG2	776.978	120.867	2652.24	476.341	674.31	1767.45	1273.99	307.999	12847.8	8992.55	15746	4818.23	5457.18	2406.92	7743.01	1990.84	659.825	1648.98	284.258	782.052	935.909	3987.23	1909.86	2488.25	172.985	2220.24	47.6396	1287.23	1381.09	4587.36	487.876	2102.38	3605.54	1233.42	3608.52	3056.22	4181.44	954.828	1670	205.815	7761.4	7243.57	1065.08	32.8693	1626.69	67.7865	0
SGTA	O43765	O43765|SGTA	8343.59	4469.54	11009.9	5613.27	13095.2	3768.32	10992.1	9904.96	13586.9	14365.4	11876.7	14669.4	17149.2	11990.9	6187.68	7289.69	5737.36	9474.63	3190.4	1054.19	2694.89	5339.91	5958.06	4068.89	10280.5	4549.02	7057.26	8431.81	7244.46	11618.2	9736.4	7986.35	20898.2	7006.46	10544.8	9025.91	13041.7	8238.47	8833.53	12921.5	3516.33	4199.61	2978.48	3643.79	3180.15	847.549	2243.05
ENSA	O43768	O43768|ENSA	25132.9	11286.1	15836.1	15283.1	18911.9	32502	50030	13772.7	8888.72	9030.82	11328	7131.27	5976.95	9403.31	9268.55	7071.47	5704.15	6213.93	13196.9	60.752	2605.08	5189.57	7451.25	6962.47	3664.88	9884.25	6020.87	8234.32	16741	13850.6	14904.6	25641.1	13474.9	12643.2	11681.2	18047.3	17798.1	14879.1	20851.6	15517.5	95.2691	100.205	0	323.241	421.957	560.078	324.649
MCAT	O43772	O43772|MCAT	579.212	32.5946	489.346	172.369	702.062	391.04	209.445	493.512	1919.67	2405.63	1616.13	946.418	2014.13	1284.54	1175.1	350.848	2144.96	962.442	701.336	1642.22	2239.71	2457.49	1332.21	224.268	2456.08	460.718	1902.38	1894.01	2355.56	2105.24	636.512	53.1791	1565.68	558.508	570.474	400.877	51.3376	793.857	725.449	259.204	142.934	262.477	0	4231.41	229.665	375.55	15833.6
SYNC	O43776	O43776|SYNC	91894.8	57513.3	55137.8	58326.7	132126	35987.9	73065.8	54266.2	58708.2	29284.5	57279.9	53345.5	76166.8	57647.8	24321.1	31132.6	60659.3	44656	28761.1	5414.63	24587.3	53915.1	43211.8	32764.6	44267	21761.7	45655.3	65960.5	55201.4	69907.3	35952.2	39218.5	64637.5	28660	58950.5	56818.9	84944.3	57292.4	79818.9	45457.2	15156.3	56225.6	20818	12454.8	26757.3	28935.9	25724.7
DYRK3	O43781	O43781|DYRK3	2311.23	1281.86	2244.66	2460.81	2514.16	1716.69	0	3691.5	0	0	0	0	0	0	0	0	0	0	0	0	0	0	0	0	0	0	0	0	0	0	0	0	0	0	0	0	0	0	0	0	0	0	0	0	0	0	0
KRT86	O43790	O43790|KRT86	824.611	1340.38	428.617	412.216	6511.56	644.393	641.643	348.253	1095.25	908.963	202.278	0	1885.59	113.801	171.269	674.789	88.49	182.149	545.54	51.2387	141.04	366.339	146.044	472.214	482.268	655.762	314.838	321.939	0	289.182	46.8483	300.599	851.143	246.295	216.132	509.844	200.19	567.444	352.462	493.146	576.376	2725.78	1649.76	125.625	990.67	168.931	104.215
MYO1B	O43795	O43795|MYO1B	6114.14	6254.87	11565.9	16436.5	8463.8	10169	10687.3	15892.8	12336.6	11055.1	11890.5	5627.14	13728.6	6906	7423.8	10222.3	17318.3	15599.2	15232.9	2741.89	8749.82	15686.8	21858.1	7878.45	16625.7	9916.44	10513.6	19413.5	11095.3	7237	12827.2	14613.5	11304.3	12153.5	8356.77	8012.91	13092.4	8727.69	8055.22	10898.6	4745.13	12295.2	8067.26	7040.02	9565.88	9345.33	12253.5
SSNA1	O43805	O43805|SSNA1	686.875	487.005	741.502	61.1227	136.167	960.715	311.295	545.38	0	0	0	0	0	0	0	0	237.736	341.67	1379.97	371.803	0	1354.54	548.037	336.278	2095.09	402.24	42.2665	663.876	571.976	748.747	1470.07	539.291	1853.41	407.281	543.887	797.257	1297.83	215.896	1172.14	985.994	691.293	368.124	595.63	233.436	302.576	473.143	327.951
PM34	O43808	O43808|PM34	566.573	2687.77	2121.79	1865.91	1958.75	1775.18	873.167	2267.26	116.973	577.573	175.248	574.579	894.054	235.65	903.74	722.812	264.734	81.3298	0	0	0	872.938	344.822	0	672.865	129.606	0	302.921	78.6386	1050.91	96.2163	104.391	1059.2	290.183	1149.61	877.753	1486.88	0	1396.73	364.507	123.944	620.507	493.523	390.399	402.707	288.814	45.9807
CPSF5	O43809	O43809|CPSF5	32279.6	26648.5	35512.9	23940.3	41897.6	36704.2	30056.2	25664.2	49895.8	41993.3	39801.6	43935.5	42667.1	24682	21311.2	38223	23695.2	28674.5	25852.2	6627.4	6841.53	43852.3	39102.7	28901.3	47553.7	22134.1	19442.3	34656.1	34672.9	44020.6	38153.1	51081.8	56884.5	37367.3	41625.8	41257.1	62293.6	39109.8	40948.2	39782.5	29642	61391.5	16673.9	19649.5	22055.2	19282.2	23791.6
LANC1	O43813	O43813|LANC1	8963.91	8633.13	8245.27	4858.35	13595.3	11461.3	10671.6	6620.81	7094.1	12700.8	13834.1	9936.88	12517.8	7248.95	9335.96	10260.7	6191.09	5512.5	10237.5	2650.05	2770.35	9559.28	6045.94	7577.53	4716.01	3791.11	8564.95	8625.32	2629.65	6461.09	6170.85	5890.62	5712.65	1348.82	3856.71	6251.56	19979.9	2011.97	3068.09	3638.4	8346.12	12077.1	7667.7	2012.9	4050.05	4550.4	3469.73
STRN	O43815	O43815|STRN	4629.39	4768.18	7182.62	4691.62	5315.88	1958.85	4370.6	5601.08	9789.62	24582.9	14115.5	14249	17622.2	16175.9	10356.8	11320.2	3407.92	2678	2107.9	723.372	2189.2	6698.91	5023.92	2536.54	2671.94	4575.75	5547.26	5034.56	3466.84	4941.77	7331.45	3608.72	4527.76	6224.97	3292.88	5147.88	3957.46	3729.58	2831.18	2247.72	1881.9	5253.69	2677.98	4250.53	2319.66	2488.89	2431.9
U3IP2	O43818	O43818|U3IP2	8206.55	4068.55	6927.54	4516.69	15121.5	4774.81	5160.55	6006.42	10279.6	7684.09	8412.33	10669.2	7386.35	6159.64	7629.64	7024.45	6460.84	5712.63	1722.89	468.961	904.72	8131.98	4521.46	4438.7	4432.5	2498.34	1831.46	3675.68	8901.77	8781.54	9591.64	8172.07	7996.91	11166.1	6226.45	5610.81	9523.68	2611.33	9638.16	10079.2	2453.4	4792.62	2121.39	2945.56	2469.14	2180.98	2662.47
SCO2	O43819	O43819|SCO2	1907.37	1252.3	1788.86	1432.47	7415.39	1264.59	2088.44	4149.02	3950.03	5846.48	7721.34	5430.35	5745.99	6235.21	6302.66	5116.42	536.835	942.626	361.874	417.708	357.878	680.938	836.699	211.096	301.642	412.77	898.86	1603.52	3057.55	2233.55	2983.84	3440.98	4482.8	3405.89	3894.38	3275.69	5696.99	4187.63	5767.94	2395.58	312.294	631.76	350.957	545.741	394.488	593.801	642.872
CF410	O43822	O43822|CF410	215.514	290.731	177.08	162.327	250.236	283.062	444.865	156.627	613.749	160.494	157.333	165.33	215.161	150.845	137.758	72.2953	0	0	0	0	0	0	0	0	0	0	0	0	181.396	204.047	284.659	1226.69	258.374	125.427	97.2733	71.0056	194.398	94.4996	67.6049	67.2845	172.068	201.191	102.642	89.5653	187.772	273.834	121.54
AKAP8	O43823	O43823|AKAP8	1004.22	891.929	1848.97	548.485	2772	648.709	1973.44	808.248	5008.84	7729.12	6255.81	5414.67	5238.81	4839.66	4118.16	3992.75	1240.27	677.258	1019.81	452.869	305.102	621.308	1543.37	1166.15	491.029	895.624	450.738	1543.7	8227.11	8790.55	7416.89	13595.7	13973	9354.4	6327.55	5848.54	15554.7	8868.55	4795.78	7725.38	2438	3447.39	831.181	579.702	3019.36	730.751	538.693
GTPB6	O43824	O43824|GTPB6	0	0	0	0	0	0	0	0	1043.93	976.77	988.142	1270.38	615.486	845.004	220.542	857.811	183.791	37.7257	500.027	0	0	449.245	246.772	431.864	196.77	249.358	41.0635	173.474	5562.41	6583.15	8499.3	6564.57	6552.18	4082.96	10323.5	6707.41	5181.09	3848.25	7282.6	4698.07	0	0	0	0	0	0	0
G6PT1	O43826	O43826|G6PT1	0	0	0	0	0	0	0	0	0	0	0	0	0	0	0	0	20.021	0	85.3791	0	0	1240.23	171.33	1253.64	39.2343	3739.99	158.761	2251.67	0	0	0	0	0	0	0	0	0	0	0	0	0	0	0	0	0	0	0
IDH3B	O43837	O43837|IDH3B	12571.9	3513.92	15691	7578.71	23124.9	10769.8	8198.08	8148.67	25686.3	23091.3	20592.5	20314.5	21338.9	15605	21033.6	20306.7	4908.71	5806.41	6262.61	2672.73	3133.27	6870.72	6320.37	6085.14	8348.7	4693.42	6110.95	7511.83	22376	24442.2	23990	22237.2	24783.7	21092.5	16298.9	25114.4	19611.1	13774.4	14669	7415.85	5928.9	13639.8	4868.98	7222.32	5032.97	6764.48	6650.03
NRDC	O43847	O43847|NRDC	8269.97	5027.75	7199.5	9966.95	5821.78	5601.09	4254.46	9529.72	6068.03	7965.71	5567.82	5839.61	3017.58	7421.27	2542.41	2678.44	4372.24	5553.73	2723.58	828.091	1869.87	2527.92	1310.87	4825.26	3655.52	1302.6	3050.77	4639.55	2500.42	4934.07	4280.46	4981.73	5571.65	4625.43	5734.48	4303.93	6349.91	3818.49	4729.54	3393.93	2752.63	4900.96	1279.04	1625.48	1362.6	816.857	1686.53
CALU	O43852	O43852|CALU	56692.4	44170	40722	86934.4	95041.9	25308.5	32795.9	62492.8	21713.9	42409.3	7220.42	12437.5	28968.8	24050.3	18766.2	15838.1	24432.1	41687.3	44456.6	16789.6	17326	45592.2	50391.6	15219.4	34543.9	44378.1	59407.8	21323.8	35234	35902.3	46148	24548.5	35260.8	35282	28441.1	23049.3	38193.6	39528.7	36380.2	30122.4	30126	40206.4	15222.8	21336.5	35118.6	10788.7	27432.4
EDIL3	O43854	O43854|EDIL3	728.774	0	1252.32	551.326	722.036	120.576	4099.49	461.946	0	0	0	0	0	0	0	0	0	0	0	0	0	0	0	0	0	0	0	0	0	0	0	0	0	0	0	0	0	0	0	0	448.506	376.763	2108.6	1964.96	2295.72	1466.8	1243.71
ATP9B	O43861	O43861|ATP9B	549.711	417.996	328.879	268.533	222.208	145.071	265.957	660.898	0	109.544	39.0599	35.6721	289.184	127.75	0	69.7174	83.0714	179.935	1808.71	0	0	503.463	68.9536	0	61.7243	423.578	185.093	94.6933	0	275.166	175.117	76.8182	18.3138	237.002	126.113	108.946	251.355	212.848	68.751	0	151.973	305.615	652.107	55.8151	177.847	0	89.3755
SAHH2	O43865	O43865|SAHH2	2912.13	446.754	1911.86	5899.87	191.529	2094.3	8104.69	179.897	1595.09	7402.95	1361.12	792.06	2499.45	1785.04	334.447	100.517	1677.32	360.118	800.043	1383.02	2006.05	4910.77	2618.44	858.278	40.1291	563.147	832.852	3302.19	1140.02	641.69	2831.99	641.314	1596.58	2227.62	2076.99	1050.7	3415.87	1999.47	3778.19	865.855	4746.94	1836.8	2469.27	6368.32	2324.39	270.655	1909.17
CD5L	O43866	O43866|CD5L	4614.4	3912.01	5053.72	5617.49	4290.57	6100.51	4738.95	7349.82	193.236	156.734	1290.85	1240.36	1338.15	1835.04	538.25	5259.57	76494.8	5761.08	13956.4	11566.1	4421.43	927.568	14873.9	10726.3	13819.1	14405.6	4957.41	4312.39	1335.14	5869.84	3123.42	2542.23	581.808	2005.54	615.822	6185.92	2051.06	632.534	1226.06	1639.31	5418.7	498.902	6004.86	328.699	394.928	787.819	598.303
XPP2	O43895	O43895|XPP2	0	0	0	0	0	0	0	0	1068.4	896.526	1163.54	459.573	322.898	351.004	627.895	690.327	0	0	0	0	0	0	0	0	0	0	0	0	191.98	262.8	322.873	97.2142	266.163	0	463.341	35.2091	433.442	571.765	0	1074.31	0	0	0	0	0	0	0
KIF1C	O43896	O43896|KIF1C	2359.68	266.596	883.417	570.103	468.862	915.041	476.22	265.452	96.6753	193.43	301.065	94.7829	280.888	322.863	64.6866	248.027	0	0	0	0	0	0	0	0	0	0	0	0	0	0	161.246	0	0	342.423	101.795	0	205.788	603.406	147.836	309.75	0	0	0	0	0	0	0
GAS2	O43903	O43903|GAS2	0	0	0	0	0	0	0	0	0	0	0	0	0	0	0	0	276.442	179.684	64.7627	375.138	211.445	160.358	135.871	606.753	181.721	166.151	0	616.894	96.7351	167.882	128.728	233.064	113.014	212.026	145.119	75.814	162.857	178.453	116.883	132.578	0	0	0	0	0	0	0
ORC5	O43913	O43913|ORC5	1085.23	728.522	2574.97	661.571	2271.92	710.441	647.173	861.657	1551.18	1706.31	1648.79	2063.99	1963.31	1153.3	1506.08	2041.86	713.43	731.378	173.428	0	101.934	172.895	215.025	397.185	386.713	355.912	425.509	190.277	1710.28	1089.09	1105.83	2623.53	3074.16	1576.04	1098.56	1708.83	2343.96	1289.18	2268.27	1915.79	304.702	345.954	321.119	205.151	318.755	296.166	307.602
TYOBP	O43914	O43914|TYOBP	2816.63	5867.76	511.844	6039.97	3554.94	1715.92	3291.55	3161.11	260.767	1300.86	903.654	3756.97	503.314	2452.11	181.856	1163.53	8979.7	4870.73	4511.03	261.87	1027.26	5976.56	5361.76	5117.55	2987.08	5996.69	7366.21	6172.37	2376.41	7250.9	1665.12	2195.12	2706.42	3829.67	1937.27	3000.01	1521.2	1085.39	2864.41	6365.26	8527.46	6445.56	5464.98	4708.22	8769.27	3658.17	3346.94
CHST1	O43916	O43916|CHST1	25.6624	65.9658	86.0228	0	455.799	0	714.691	0	0	0	0	0	0	0	0	0	0	0	0	0	0	0	0	0	0	0	0	0	0	0	0	0	0	0	0	0	0	0	0	0	0	0	0	0	0	0	0
NDUS5	O43920	O43920|NDUS5	6231.75	4250.51	6796.81	2549.09	8740.32	5364.56	7706.33	5223.55	17504	8239.45	22665	9737.6	16905.6	10983.5	6101.87	8285.85	4871	4100.63	3543.72	2421.64	3009.99	4362.19	7474.75	4899.09	2082	6910.34	2913.79	9899.04	9767.23	13695.9	7252.36	6668.57	12167.5	5940.35	10200.3	8998.45	13944.6	8836.44	12165.9	5805.98	9769.25	9647.46	7263.25	4310.71	2145.44	4668.13	4666.1
PDE6D	O43924	O43924|PDE6D	1688.48	1552.11	2221.13	3377.71	1868.09	1178.3	2641.99	2294.11	1683.07	2829.18	1816.26	1911.47	1919.31	1920.87	951.517	2082.9	80.8866	225.949	337.451	151.799	434.227	87.9341	242.349	137.802	228.121	300.28	157.597	49.8187	368.637	918.038	209.092	362.403	124.84	0	703.118	0	853.576	648.319	77.8165	49.7743	117.171	0	83.5962	221.89	450.627	472.397	726.73
CXL13	O43927	O43927|CXL13	2909.5	345.492	91.4392	66.3328	379.304	1039.1	3627.56	135.261	0	0	0	0	0	0	0	0	356.752	0	2036.85	785.706	2118.89	0	1461.88	179.399	939.557	940.715	531.075	1468.13	245.913	1373.23	807.399	1827.51	478.857	233.532	2501.69	178.349	1638.15	391.179	1070.27	204.186	198.773	273.034	237.604	186.144	261.909	246.23	182.211
ORC4	O43929	O43929|ORC4	3385.68	4445.31	1722.34	5512.93	4885.1	2890.54	5206.91	4063.63	107.734	117972	36262.8	144.851	616.935	184.468	46.709	83.116	2656.58	1622.28	2582.55	1315.09	1229.36	2093.76	2084.33	1185.63	2023.62	1000.87	1578.36	2431.29	367.415	162.798	93128.3	1567.12	923.843	1688.28	75.0522	1433.27	1788.47	1475.51	1504.43	886.297	65.7935	1177.06	938.844	1129.67	1612.27	277.75	183.408
PEX1	O43933	O43933|PEX1	789.786	1009.83	1699.21	1338.83	1745.66	843.037	725.323	1883.11	1568.67	2361.9	1799.7	1706	1695.67	1517.18	1985.1	3431.7	229.801	157.956	0	469.502	2440.88	126.45	152.549	402.683	496.287	292.088	163.495	140.559	761.288	872.268	991.142	736.679	1177.65	1112.6	927.267	1152	972.179	923.077	1257.16	692.321	0	0	0	0	0	0	0
RAD21	O60216	O60216|RAD21	9782.72	3417.27	10231	4743.17	8464.31	16100.5	3048.96	4108.8	4592.91	4929.14	4916.41	8385.73	7018.41	3779.97	3915.23	5051.07	3738.33	4052.16	8760.95	843.849	3203.4	7994.16	5895.5	6532.66	7491.34	5606.78	3867.8	7722.89	6694.37	6824.98	4472.12	13056.4	15418.3	9964.34	10666.8	18092.3	18963.9	15251.2	16898	12898.3	3825.52	3152.16	886.953	3762.35	2146.94	2635.3	2831.52
AK1BA	O60218	O60218|AK1BA	3770.29	2598.7	2237.65	3543.3	1440.77	4763.59	5792.23	5596.24	15202.3	2279.86	14787.9	5001.5	14875.7	8304.23	10921.1	6275.52	7996.94	2393	25473.5	2166.39	27655.7	202218	4076.97	210665	59741.4	13368.8	2767.9	96968.4	183164	138700	48428.1	103447	2334.09	7873.88	129915	242551	8250.46	66972.5	292839	179212	819.067	484.451	319.492	3453.61	337.383	154.771	396.258
TIM8A	O60220	O60220|TIM8A	6092.16	5389.45	7827.54	5630.55	1657.03	6534.99	4546.26	5923.71	27075	41551.3	18054	21159.5	11610.4	7948.67	27568.3	19976.6	4646.89	1859.01	3378.54	74.0413	1003.74	9021.69	6756.04	3915.53	7223.13	5491.1	4212.8	13605.9	4524.41	2309.88	2083.41	12069.7	336.622	2655.67	2693.85	4366.52	6834.21	686.261	2604.77	4563.32	6966.04	8308.22	5477.54	9754.09	5244.48	1857.42	4477.19
KALRN	O60229	O60229|KALRN	6229.65	6566.66	7412.56	5534.02	6972.02	6342.94	5686.51	5230.92	871.468	688.094	421.955	457.996	330.642	500.403	553.863	227.457	339.491	787.452	340.076	614.933	0	289.278	460.835	2940.23	426.237	84.5472	466.339	2206.35	373.07	0	348.553	481.389	264.635	102.083	279.518	339.913	482.515	403.578	296.116	235.382	4598.64	364.622	22232.6	36153.3	544.402	67276.7	60660.6
DHX16	O60231	O60231|DHX16	1874.11	1751.15	1206.09	1191.88	3840.72	2549.75	1838.33	2299.66	2229.52	5894.73	4772.02	7119.71	4567.99	3695.87	3699.08	2200.33	3110.78	1042.08	3519.68	2993.63	3802.51	3309.08	4232.57	1776.45	2367.25	3139.16	3191.56	2828.46	2758.54	3651.93	3036.32	4550.55	3541.23	6448.76	3498.02	4191.09	5244.2	3968.33	2708.29	2333.59	1928.3	3455.55	1527.17	626.955	1294.1	1063.09	1812.4
ZNRD2	O60232	O60232|ZNRD2	2723.87	2311.73	2415.72	3701.79	19614.2	2254.28	5295.87	1965.23	9624.56	9429.36	2133.15	9802.44	7626.41	6366.44	3176.17	3383.29	2649.47	3013.97	4342.5	1780.83	573.305	9108.19	6917.82	2922.1	8790.18	3692.68	1531.75	5988.31	625.91	1117.94	673.364	1111.89	117.192	725.772	1114.98	3248.54	3591.5	2429.72	2792.47	766.191	1448.08	3654.3	954.547	899.351	3571.2	1242.19	3626.81
GMFG	O60234	O60234|GMFG	5640.74	1964.61	11282.2	1633.83	5210.88	6977.1	3761.86	9291.12	8486.15	11406.2	10645.8	18081.7	9878.31	13472.9	14538.5	8696.11	676.146	1786.57	1047.59	757.913	378.442	1385.51	2969.11	1344.99	2510.35	1654.28	699.546	1241.42	13777.7	25504.3	10761.9	7566.48	11020.9	5529.03	14069.1	10184.9	7809.16	16175.3	12001.8	16412.4	9626.18	25075.6	8604.33	4638.9	12163	2183.12	4050.53
TM11D	O60235	O60235|TM11D	0	0	0	0	0	0	0	0	0	0	0	0	0	0	0	0	0	0	0	0	0	0	0	0	0	0	0	0	1321.8	1510.17	5537.81	380.409	883.116	2371.39	2390.51	2006.54	1300.77	386.289	283.555	1651.85	0	0	0	0	0	0	0
MYPT2	O60237	O60237|MYPT2	636.749	303.443	274.118	249.065	2603.62	1209.47	323.763	301.001	365.728	448.007	598.719	532.489	515.368	362.916	238.73	261.178	117.781	313.584	2848.56	999.532	149.287	434.193	573.592	36.7815	3742.21	929.296	699.439	1830.1	2431.14	2910.84	4695.33	5001.54	2238.53	3728.45	6025.56	3738.94	2667.73	2262.37	4725.57	4322.54	168.571	261.332	313.863	4717.03	401.792	3392.37	2871.31
BNI3L	O60238	O60238|BNI3L	0	0	0	0	0	0	0	0	484.088	70.5801	313.61	87.2292	357.732	120.793	58.5591	0	1036.65	433.674	273.936	1233.3	454.951	398.22	108.663	0	100.363	234.635	746.732	94.7539	991.168	823.142	89.1363	424.3	270.516	315.753	349.604	375.254	642.56	133.811	332.389	137.09	145.048	405.997	78.9422	305.238	95.743	122.131	213.336
PLIN1	O60240	O60240|PLIN1	2372.87	1933.73	3075.27	1173.51	2085.9	1659.04	1215.63	4006.34	0	0	0	0	0	0	0	0	3569	7697.12	2447.57	14931.2	41763.2	2158.99	1123.95	6633.34	11239.1	1038.03	1787.07	7385.19	0	0	0	0	0	0	0	0	0	0	0	0	517.239	411.64	37.5572	384.692	166.01	151.628	80.492
MED14	O60244	O60244|MED14	547.823	404.917	521.264	491.121	1315.84	689.433	617.336	611.513	818.505	215.814	769.996	436.369	713.285	956.009	329.886	183.803	911.266	945.503	103.856	563.018	593.181	2578.39	844.011	734.807	1232.7	1419.77	1343.75	2420.07	379.931	3500.4	373.809	399.068	536.352	345.652	164.203	337.058	368.146	361.346	523.158	334.2	174.393	205.159	0	0	251.919	0	305.883
PCDH7	O60245	O60245|PCDH7	0	0	0	0	0	0	0	0	0	0	0	0	0	0	0	0	1477.48	523.992	319.515	1369.87	2241.45	867.608	762.209	660.388	366.381	997.129	2046.71	107.734	97.6465	78.6015	138.467	73.8842	310.226	112.48	94.8554	86.4066	186.592	100.81	71.6197	556.242	0	0	0	0	0	0	0
KPRB	O60256	O60256|KPRB	2279.11	2553.67	2786.18	2205.16	2197.11	3586.9	3464.85	3904.3	4392.76	4320.5	6486.39	8092.05	7582.66	5141.99	8691.51	6246.64	3922.34	3474.67	4650.42	1290.42	710.724	1570.82	3430.4	6086.04	4460.98	1768.99	3348.83	2901.37	7180.32	6596.39	5154.86	8375.84	5330.35	3518.35	3355.41	4927.36	5964.15	5211.74	4252.63	4580.24	6911.1	7971.93	4385.17	1397.03	2852.98	4182.11	1979.83
GBG7	O60262	O60262|GBG7	1716.73	606.518	398.126	1631.64	330.638	1578.83	146.768	1300.17	266.96	458.986	160.444	319.698	188.895	488.405	202.338	726.059	0	0	0	0	0	0	0	0	0	0	0	0	439.007	211.09	0	133.078	0	580.413	267.423	148.713	0	132.723	335.56	4690.68	899.374	3452.31	543.322	0	1240.64	0	51.2989
SMCA5	O60264	O60264|SMCA5	9514.75	7515.31	10763.1	8606.97	24301	9432.5	7571.05	12381.7	17438.8	19360.4	15976.1	13347.6	17198.8	14508.3	7956.29	10113.5	6418.7	7002.94	3663.48	1518.94	2063.63	8089.49	10838.4	2237.1	11562.9	3103.64	4479.42	10999.1	8655.5	11512.6	7925.49	18550.9	20098.1	13371.4	6726.39	13047.9	17503.6	12414.4	20315	17228.1	12283.3	9028.81	9320.24	5116.92	9979.64	5634.46	7340.51
K0513	O60268	O60268|K0513	0	0	0	0	0	0	0	0	1562.08	545.157	1215.85	1728.66	1213.05	2142.28	589.591	1891.97	0	0	0	0	0	0	0	0	0	0	0	0	351.355	352.614	1228.15	345.537	990.826	389.945	226.177	868.9	684.678	272.646	754.304	645.33	0	0	0	0	0	0	0
GRIN2	O60269	O60269|GRIN2	0	0	0	0	174.938	0	0	0	0	0	0	0	0	0	0	0	321.497	49.0528	0	306.956	176.633	830.451	0	0	831.327	1938.03	0	202.46	0	0	0	0	0	0	0	0	0	0	0	0	0	0	0	0	0	0	0
JIP4	O60271	O60271|JIP4	14181.1	16767.5	14257.9	14442.1	16072.8	9457.32	12848.5	14694.6	10887.2	6050.8	8863.22	4960.09	6312.63	6768.55	6091.1	4093.15	6784.14	7687.9	11982.9	1626.43	3326.55	13359.9	7001.41	8657.76	8979.08	5984.86	9213.85	9513.7	11294.1	6412.56	5191.54	8208.11	10019.9	3279.67	5271.04	6388.96	8651.36	6142.84	8684.83	5549.52	7502.12	6217.66	5063.35	5187.04	6998.9	5245.24	4966.77
KIF5C	O60282	O60282|KIF5C	15264.8	12939.6	17866.5	26036.1	18112.8	15810.4	13850.5	16191.7	17719.4	21573.5	16808.6	18017.3	16604.4	14975.7	21173.3	16165.3	180.209	177.752	2036.12	13938.1	0	25668.3	1487.77	0	19582.3	0	15825.7	217.979	0	0	0	0	0	0	0	0	0	0	0	0	1517.96	919.891	2640.01	4851.17	1230.83	0	551.486
NPA1P	O60287	O60287|NPA1P	153.817	424.758	406.484	275.91	715.556	832.568	523.043	644.827	5766.94	3261.62	3924.8	2219.86	4934.25	2358.59	3315.68	5165.12	289.021	191.249	259.609	277.004	295.993	223.472	298.281	114.148	198.08	169.211	184.16	164.906	1833.77	973.665	1192.76	2122.53	3877.88	656.082	1220.06	1439.57	1106.64	1396.71	1458.84	1221.21	554.616	233.369	248.73	52.3104	234.77	99.2172	60.3856
MGRN1	O60291	O60291|MGRN1	317.44	216.039	346.603	375.938	298.023	210.074	237.788	397.714	0	0	0	0	0	0	0	0	878.478	789.835	113.262	0	83.6319	708.962	627.361	290.614	154.008	649.638	628.899	657.595	609.635	320.167	556.095	720.678	480.049	650.268	815.435	575.936	553.779	346.767	441.399	454.241	308.236	114.744	107.883	235.729	312.716	160.268	83.7004
SI1L3	O60292	O60292|SI1L3	940.62	577	821.322	954.938	686.652	1278.4	969.645	1491.54	1266.44	1678.3	1033.55	745.304	1454.93	1266.26	1085.91	1631.36	654.444	7399.7	196.216	524.855	157.87	582.929	1006	723.996	3698.49	3907.64	872.874	1537.39	1757.55	5618.12	2972.55	5367.98	5019.1	4447.56	1912.95	2525.8	3763.98	2979.06	3697.27	1824.42	251.728	73.9479	0	329.014	344.147	85.0664	367.255
ZC3H1	O60293	O60293|ZC3H1	0	0	0	0	0	0	0	0	365.519	116.862	307.699	71.1066	387.12	370.54	122.382	206.8	0	0	0	0	0	0	0	0	0	0	0	0	0	0	0	0	0	0	0	0	0	0	0	0	0	0	0	0	0	0	0
TRAK2	O60296	O60296|TRAK2	0	0	0	0	0	0	0	0	0	0	0	0	0	0	0	0	0	0	0	0	0	0	0	0	0	0	0	0	0	0	0	0	0	0	0	0	0	0	0	0	0	0	0	0	0	0	0
AQR	O60306	O60306|AQR	4419.42	3444.33	5765.24	6458.33	2773.58	5969.71	2936.15	3685.67	6212.28	6066.38	5828.77	3562.89	5131.76	6446.87	1613.48	3888.26	1731.36	2216.31	193.705	253.163	215.126	2017.71	2167.04	1370.19	2549.2	575.459	1476.74	3638.55	3651.88	2925.21	3503.49	5848.53	5721.22	4139.14	4244.37	3369.2	5936.4	3486.34	3410.24	3628.49	646.098	2319.48	601.596	928.611	952.432	624.33	843.996
MAST3	O60307	O60307|MAST3	0	0	0	0	0	0	0	0	0	0	0	0	0	0	0	0	271.432	868.923	672.614	0	0	340.934	543.431	0	526.468	642.679	151.038	270.764	0	0	0	0	0	0	0	0	0	0	0	0	0	0	0	0	0	0	0
CE104	O60308	O60308|CE104	504.233	1157.21	1220.86	1077.58	1485.51	928.519	606.861	782.505	0	0	0	0	0	0	0	0	0	0	0	0	0	0	0	0	0	0	0	0	0	0	0	0	0	0	0	0	0	0	0	0	0	0	0	0	0	0	0
OPA1	O60313	O60313|OPA1	9590.74	6638.96	7502.06	7939.08	18316.5	16864.3	8765.85	9387.52	15333.7	17549.3	18622	14500.5	18903.4	13719.3	22064	10749.2	8211.67	6776.07	11915.1	5788.98	6165.42	12840.1	5606.79	10427.3	12027.1	8035.91	5849.69	11728.2	12514.5	13679.2	11643.8	20684.4	12062.2	21625.3	16452.6	12901.5	15424.9	11092.5	23231.5	7842.98	5887.95	14437.4	9008.94	10627.9	9620.65	6101.94	7875.01
GANP	O60318	O60318|GANP	125.689	129.044	217.987	188.367	187.404	178.938	176.04	176.791	3682.08	3018.12	1620	5683.46	1775.19	3858.38	4000.96	2762.29	526.764	1104.3	1657.06	468.326	1030.84	1060.72	1033.5	1587.77	1696.96	1247.71	1150.74	1209.27	12253.5	6228.52	4141.29	3486.27	3738.86	4892.8	3664.41	4096.2	3909.28	4441.07	4084.73	2669.92	1028.61	801.684	393.456	711.43	582.311	815.378	763.065
PI51C	O60331	O60331|PI51C	0	0	118.787	108.903	134.675	150.331	185.861	159.813	0	0	0	0	0	0	0	0	111.526	346.091	895.581	741.979	3348.13	193.77	167.603	141.28	876.498	232.722	673.256	297.426	0	0	0	0	0	0	0	0	0	0	0	0	0	0	0	0	0	0	0
KIF1B	O60333	O60333|KIF1B	1390.87	958.663	1249.54	1113.06	1368.23	1546.94	1209.36	1044.99	334.705	276.426	291.32	170.787	216.066	313.219	221.042	219.632	10326.1	12583.4	6916.07	3492.27	3003.92	10496.2	8452	6442.73	11808.3	7314.95	6319.01	10744	353.639	544.304	611.245	665.906	522.603	615.783	492.762	713.252	336.012	512.383	201.466	426.062	126.345	166.271	123.671	17.8696	109.923	86.5956	195.943
KDM1A	O60341	O60341|KDM1A	3981.66	4214.68	5533.09	5741.08	6851.12	5153.08	5553.21	3773.47	10278.4	9401.34	9371.23	7944.96	8578.7	8415.81	5598.56	6347.2	3793.41	2985.44	3431.36	4474.88	1541.75	8090.24	5635.81	6196.02	4664.33	6902.03	3828.37	3909.28	5656.34	4702.45	4703.18	9184.28	7658.42	4243.52	1896.53	5014.03	9403.36	5536.33	3594.86	5048.16	2250.45	2824.61	1434.91	1382.19	1196.53	1897.9	1009.98
TBCD4	O60343	O60343|TBCD4	2428.43	3709.63	3056.72	3035.82	5086.77	4341.55	3642.97	3367.12	9358.6	15943.1	5652.94	8264.18	7739.51	3154.47	2592.86	4818.97	2364.67	3365.59	957.684	1640.66	2882.41	2416.38	3433.16	3036.21	2096.48	2045.2	3778.08	3067.77	4308.99	2971.88	4059.34	3231.69	3334.38	3105.22	4142.24	3386.83	4392.12	2093.14	4077.28	3889.07	34.5143	551.914	0	54.0843	59.6736	39.7677	61.8854
PHLP1	O60346	O60346|PHLP1	12870.5	27204	29937.8	24645.9	42978.7	15500.3	38385.5	3692.55	0	0	0	0	0	0	0	0	187.05	861.97	5710.09	150.633	1314.62	416.445	191.519	5353.3	71.9951	218.992	459.733	1372.97	1814.98	2057.2	364.25	481.075	1988.82	1404.44	619.53	1770.16	883.407	402.939	2752.66	2846.66	5826.74	0	1472.38	6109.39	594.512	6246.2	1886.38
TBC12	O60347	O60347|TBC12	0	0	0	0	0	0	0	0	0	0	0	0	0	0	0	0	0	0	0	0	0	0	0	0	0	0	0	0	352.108	192.206	126.651	403.791	363.37	382.238	138.554	234.864	318.179	330.218	243.551	312.992	0	0	0	0	0	0	0
FZD6	O60353	O60353|FZD6	219.654	125.881	919.887	362.478	103.269	197.915	209.048	504.563	0	0	0	0	0	0	0	0	0	0	0	0	0	0	0	0	0	0	0	0	0	0	0	0	0	0	0	0	0	0	0	0	0	0	0	0	0	0	0
NDK8	O60361	O60361|NDK8	365.198	752.501	5840.11	191.427	4728.78	4967.72	261.227	3680.41	7426.07	5644.59	5511.74	4277.78	7802.99	6312.1	2779.6	4051.8	2477.12	2851.72	2989.95	1012.88	1495.51	512.279	2840.84	1497.35	3248.66	1214.14	779.626	555.116	3114.69	4182.61	3544.34	5875.99	6012.5	5584.92	3994.03	5108.6	8913.21	3505.15	5214.99	2906.27	2043.45	1796.51	1201.4	952.01	722.217	1352.38	1704.97
ONEC3	O60422	O60422|ONEC3	0	0	0	0	0	0	0	0	0	0	0	0	0	0	0	0	0	0	0	0	0	0	0	0	0	0	0	0	889.447	473.338	1551.16	3592.88	1435.4	705.21	665.177	135.754	670.516	801.983	1240	1475.98	0	0	0	0	0	0	0
AT8B3	O60423	O60423|AT8B3	0	0	0	0	0	0	0	0	0	1713.84	396.652	773.45	3159.2	1587.12	824.546	1704.15	0	0	0	0	0	0	0	0	0	0	0	0	0	0	0	0	0	0	0	0	0	0	0	0	0	0	0	0	0	0	0
PEPL	O60437	O60437|PEPL	32250.4	44019.3	19752.4	63061	21108.7	9790.02	21333.6	27320.6	45573.7	34292	18969	20747	8879.24	8804.46	28232.5	21649	6006.44	4214.38	10066.6	2808.63	4004.44	19117.3	1392.16	8066.07	8899.2	8921.8	4027.78	6366.94	15839.8	5979.04	39439	11776.3	13920.9	19053.2	9839.27	8128.65	6470.23	9462	9105.8	10121.3	4591.79	21235.2	5208.37	8493.42	16108.2	9376.12	13689.4
GSDME	O60443	O60443|GSDME	4381.8	3754.58	1762.92	3955.74	3595.21	2866.04	1593.31	3147.86	0	0	0	0	0	0	0	0	1311.27	765.05	1211.55	541.668	956.704	615.908	913.672	1106.84	2794.75	3747.39	3830.33	966.218	1201.43	727.664	1158.01	434.038	1174.6	729.366	498.364	916.788	1214.27	521.236	1285.99	553.45	2124.17	3773.78	2811.08	3167.34	4566.53	1920.86	1689.12
EVI5	O60447	O60447|EVI5	0	0	0	0	0	0	0	0	0	0	0	0	0	0	0	0	0	0	0	0	0	0	0	0	0	0	0	0	3509.34	3333.68	1650.55	1745.5	3070.52	2476.69	2264.86	1622.81	4969.7	2211.13	4216.81	2352.72	0	0	0	0	0	0	0
LY75	O60449	O60449|LY75	1037.14	1105.71	316.111	393.987	847.362	849.578	813.691	429.109	4687.23	4779.2	3408.12	5780.77	5486.49	4357.98	7080.55	3947.74	6520.42	2408.44	5840.49	4311.16	4434.59	3774.08	5627.05	3982.75	4696.87	4161.49	2963.07	4970.42	3933.19	6129.05	3754.92	4151.92	4076.3	3847.46	2094.67	3857.5	3170.02	3243.01	3136.14	3985.7	1623.67	1503.98	1800.22	2143.95	3209.62	2080.87	1365.01
NRP2	O60462	O60462|NRP2	651.885	365.559	230.834	125.583	431.431	109.661	39.2435	272.233	0	0	0	0	0	0	0	0	1591.13	505.66	1934.72	784.703	1979.49	903.466	1476.32	1222.28	1695.96	2213.74	1315.35	975.86	2232.59	3392.99	1949.94	2069.71	2675.63	2178.23	3480.21	3730.16	3400.35	3816.22	4633.71	3451.96	2110.36	942.083	2038.53	1353.13	2308.83	2391.2	2137.4
MA1A2	O60476	O60476|MA1A2	3507.5	1772.97	2849.92	2703.6	2846.81	3722.52	3037.85	2360.97	836.335	459.425	439.132	417.159	568.654	562.691	370.097	424.443	962.223	1341.4	1122.74	2058.84	610.372	559.541	1619.41	1391.14	839.819	1341.85	430.025	965.626	3598.24	3673.28	1621.18	2697.7	2346.77	2552.9	3060.83	2439.07	3260.08	2864.92	2889.53	793.945	689.988	1561.29	520.059	160.477	242.017	309.328	179.932
PLXC1	O60486	O60486|PLXC1	674.75	1030.99	352.936	940.927	660.471	1180.84	590.507	783.492	58.179	3141.65	9322.42	103.428	51.6083	54.315	127.809	1180.79	708.662	272.848	1402.61	805.228	1054.4	827.798	661.87	729	914.617	593.152	1366.75	1315.01	548.84	245.922	114.445	94.5918	0	96.589	150.589	251.439	167.165	297.411	1262.1	258.283	1500.06	1285.26	368.961	1087.73	485.787	669.191	440.493
MPZL2	O60487	O60487|MPZL2	0	0	0	0	0	0	0	0	211.058	322.367	315.482	148.469	298.284	367.629	201.441	175.711	46.6226	83.0859	0	217.311	0	359.149	2680.44	1427.71	679.323	1035.29	92.416	938.356	0	0	0	0	0	0	0	0	0	0	0	0	618.451	0	174.393	1030.17	2722.19	433.851	1142.6
ACSL4	O60488	O60488|ACSL4	3539.42	3130.94	2006.35	5958.44	6689.24	2713.35	3050.03	3339.12	7436.43	6541.47	2007.97	2882.04	3627.92	3093.76	2590.89	2217.72	5283.9	5896.75	7617.47	2129.82	4535.88	17807.6	15559.7	3149.21	4288.73	7733.68	6398.13	2812.67	11909.3	12185.4	14481	22277.1	7795.58	13753.8	12271.4	18126.8	17377	23495.2	19608.9	18716	4074.91	4873.58	5311.63	7273.09	4539.52	5394.97	2760.16
SNX3	O60493	O60493|SNX3	28189.8	25862.9	25355.3	24470.7	17723.6	22752.3	30523.1	35642.5	22485.7	30688.5	23326.9	25331.2	24866.3	25185.5	23659.5	25599.4	23023.4	33779.2	19366.3	12287.9	29951.1	15979.4	31117.7	11290.4	27521.3	17784.7	40076.1	27048.6	30921.2	33844.8	22261.5	25386.9	25746.5	25444.2	26877.1	23007.3	15507.8	28034.6	27722.7	24147.2	25968.2	16693.8	24721.4	9979.08	25219	15554.7	11971.3
DOK2	O60496	O60496|DOK2	1362	660.913	1279.46	406.551	261.523	1333.83	1334.91	1640.82	668.927	166.18	420.937	183.028	86.7624	674.564	158.56	64.8709	733.496	3855.85	1346.86	213.507	355.123	2373.6	4458.47	224.251	2842.44	1982.79	3441.14	1638.9	1503.64	2988.4	1445.87	2244.51	2774.26	1804.6	1788.44	4192.49	1664.87	2002.14	1875.41	2998.6	2344.21	3091.69	2873.69	2559.22	593.396	2727.12	2933.87
STX10	O60499	O60499|STX10	0	0	0	0	0	0	0	0	939.093	1128.12	538.849	290.917	1770.7	265.449	497.412	327.631	478.488	355.747	667.305	500.616	696.532	773.805	314.87	302.272	446.205	758.932	428.391	733.413	257.409	1773.12	808.536	672.573	1049.27	964.37	857.236	998.067	993.748	872.228	1237.99	602.077	101.842	1581.45	815.383	1537.97	938.272	503.815	1837.52
OGA	O60502	O60502|OGA	1039.11	3609.34	7951.69	4645.43	6856.42	2130.85	1817.53	3204.45	1876.51	1547.56	2558.82	2261.57	4703.19	3546.25	3233.38	3234.71	1395.51	1931.03	1507.03	2432.2	385.537	1134.7	1253.79	873.666	831.1	1136.91	367.589	997.244	655.679	1712.07	1918.66	1069.61	2803.88	370.612	2610.08	1340.11	2841.58	1931.71	2315.08	1327.07	1145.17	3496.58	2157.61	413.87	1249.77	266.024	1374.82
ADCY9	O60503	O60503|ADCY9	0	523.476	63.1846	0	2010.8	130.607	147.05	0	0	0	0	0	0	0	0	0	0	0	0	0	0	0	0	0	0	0	0	0	0	0	0	0	0	0	0	0	0	0	0	0	0	0	283.814	229.576	93.686	172.154	138.822
VINEX	O60504	O60504|VINEX	15222.7	29996.8	15406.8	29158.7	11497.6	21280.7	42363.2	31224.1	6826.28	8884.32	2580.1	9100.76	4886.98	5571.61	7538.22	12685.4	5624.28	9300.63	11975.6	8811.77	6599.17	6381.35	8084.37	3552.42	4270.82	5020.31	8717.92	6269.36	4701	2469.18	4834.73	4846.51	5264.85	3584.73	5419.96	3942.8	4761.54	1838.97	4450.68	4909.55	7738.7	4299.41	6843.67	5927.54	7056.43	7613.52	9343.31
HNRPQ	O60506	O60506|HNRPQ	89033.8	50069.7	85154.2	95014.9	156042	67279.2	67415.3	95196.7	87197.4	119113	82574	147351	108833	80328.3	62535.2	86240.9	75724.2	79309.9	59602.2	27270.2	47436.4	77358.7	94665.1	53479.1	89207.9	60146.2	63108.3	73863.7	74108.4	93106.6	110730	93619.3	118003	59837.5	89018.1	75462.9	120985	87922.5	106202	84818.3	54218.2	69005.8	46659.3	36453.6	53222	37900.4	33352.3
TPST1	O60507	O60507|TPST1	0	0	0	0	0	0	0	0	0	0	0	0	0	0	0	0	909.399	539.806	1052.1	1720.34	1748.71	1119.51	875.334	304.419	1770.79	1583.94	960.105	1891.07	0	0	0	0	0	0	0	0	0	0	0	0	0	0	0	0	0	0	0
PRP17	O60508	O60508|PRP17	2493.28	1677.21	2583.37	1373.62	2651.84	1419.04	1984.35	1186.23	3722.23	3665.66	3361.73	5367.49	4445.7	3864.96	3300.88	4715.98	1551.89	1183.66	1117.9	1112.22	1043.28	1123.96	1200.29	885.323	1911.95	811.381	828.454	1661.71	3318.7	4303.46	2494.02	3053.57	5276.6	2793.96	3241.66	2927.33	5294.64	3283.71	3633.14	3757.36	527.01	1280.82	1179.63	1432.93	949.058	1272.92	1228.66
B4GT3	O60512	O60512|B4GT3	2914.19	881.36	1523.09	1055.13	486.167	1054.57	2034.35	2070.46	0	0	0	0	0	0	0	0	0	0	0	0	0	0	0	0	0	0	0	0	0	0	0	0	0	0	0	0	0	0	0	0	0	0	0	0	0	0	0
B4GT4	O60513	O60513|B4GT4	232.801	438.175	185.316	369.485	256.554	336.857	586.96	251.323	6594.11	6835.95	5260.24	4782.34	5215.37	7538.9	8125.63	3310.66	2104.31	750.078	431.896	4206.57	2193.76	7473.95	628.124	7780.95	2158.37	2406.49	306.177	1763.15	136.411	224.554	46.1521	539.268	396.827	164.518	217.665	260.025	50.0322	0	300.101	0	0	0	0	0	0	0	0
RNBP6	O60518	O60518|RNBP6	1023.22	249.641	542.923	76.9763	921.946	593.678	1092.53	1140.97	184.541	274.008	649.023	0	712.866	0	582.854	520.685	0	180.573	492.606	241.428	182.094	169.078	203.954	186.074	78.8059	139.575	187.855	85.8486	213.436	288.729	537.503	294.113	405.281	313.609	479.384	243.685	500.8	90.3328	460.557	253.384	169.302	220.035	500.201	286.813	1876.52	124.968	296.037
NEMF	O60524	O60524|NEMF	4356.45	770.536	2140.13	658.081	5776.25	3178.12	1397.91	3351.65	840.904	131.849	0	0	759.7	46.3631	333.843	286.288	602.494	715.501	257.32	302.89	247.168	538.217	501.182	687.164	524.831	631.418	448.19	506.166	1650.85	560.435	1504.34	2634.87	1651.15	2003	1793.99	1824.22	2962.92	1721.12	1868.34	1725.56	435.771	406.381	304.872	399.348	1031.72	782.22	683.091
GMDS	O60547	O60547|GMDS	9560.11	9172.34	22206.6	4110.98	11963.4	12002.3	12552.3	9930.82	140322	55505.9	122645	84040.4	124919	85960.5	82144.6	66804.1	6791.58	5951.54	19230	6146.27	6353.33	3412.67	10150.3	12753.9	4786.44	5732.29	9850.3	36493.9	57173.2	80304.9	16579.4	11904.6	92310.2	27930.5	99291.9	66988.7	71709.7	41761.3	37614.8	12661.7	3749.88	3668.68	1566.18	2807.45	3049.61	2614.65	1887.81
NMT2	O60551	O60551|NMT2	0	0	0	0	0	0	0	0	166.593	0	77.966	208.327	198.882	0	360.555	171.659	402.28	713.802	241.591	122.007	1882.29	485.674	1765.7	401.425	1641.65	779.278	588.712	941.122	16384.5	1841.01	572.006	331.561	842.703	1234.28	690.627	660.722	895.425	4211.62	1556.73	2526.79	0	299.661	0	130.043	0	0	211.914
CCNT1	O60563	O60563|CCNT1	2142.54	218.947	649.453	168.89	773.599	359.03	595.13	652.133	219.266	344.097	280.978	141.769	229.041	237.348	265.865	85.6265	0	0	158.108	0	0	127.527	82.1598	84.711	124.506	0	0	0	1461.21	953.794	1195.26	371.388	1415.54	889.613	558.746	904.61	1435.07	326.601	3169.47	584.11	1703.51	1054.87	2509.28	2133.95	0	3911.21	1824.58
GREM1	O60565	O60565|GREM1	0	0	0	0	0	0	0	0	120.085	361.079	151.033	76.039	530.86	1036.51	395.848	307.321	88.0719	376.654	1283.52	76.7306	334.321	0	1045.68	274.362	0	60.324	0	105.177	0	0	0	0	356.226	1740.36	837.789	0	0	801.284	1034.95	501.019	0	0	0	0	0	0	0
PLOD3	O60568	O60568|PLOD3	8581.47	6674.9	11613.5	18161.4	51130.1	7402.37	7922.81	19952.7	13441.2	39854.3	13595.5	15202.8	21049.2	8942.15	18366.8	18616.7	10174.7	20192.3	13218.5	3385.09	7741.13	15449.3	10154.3	8485.45	15776.6	11115.8	16913.8	12264.5	11286.4	7060.21	18605.7	23872.4	17483.4	18365.6	16531.9	12314.7	14290.7	14418.8	16833.3	11994.5	12929.3	11294.5	13817.3	10480.8	12295.4	5605.01	12549.7
IF4E2	O60573	O60573|IF4E2	77.1666	78.2146	62.5492	139.341	104.597	0	172.972	70.0016	3042.81	3752.27	2492.24	3255.43	2557.28	3264.77	1866.87	3407.36	1856.2	2358.11	1073.54	827.697	2185.4	2978.56	2156.28	490.544	2220.09	1358.06	1649.85	2684.89	2205.43	2847.58	1839.03	3066.22	3708.67	3357.77	2069.36	2248.21	4018.92	2479.13	3461.51	2242.29	54.5026	2042.44	1013.89	1916.84	3261.13	136.993	3636.94
CCNT2	O60583	O60583|CCNT2	0	0	0	0	0	0	0	0	0	0	0	0	0	0	0	0	0	0	0	0	0	0	0	0	0	0	0	0	401.973	1167.16	254.787	493.24	573.452	506.209	309.871	317.955	207.799	284.191	762.257	349.578	0	63.6024	0	4190.48	2501.22	2033.92	2131.89
TLR2	O60603	O60603|TLR2	134.699	498.468	611.335	99.9771	132.549	195.434	269.353	234.386	0	0	0	0	0	0	0	0	2216.66	124.56	62.92	109.961	107.538	1328.4	99.7268	325.219	109.824	132.837	15.3323	84.8387	0	0	0	0	0	0	0	0	0	0	0	0	5392.42	2861.33	2664.69	2743.13	2513.86	2413.6	3875.87
GFRA3	O60609	O60609|GFRA3	0	0	0	0	0	0	0	0	0	0	0	0	0	0	0	0	0	0	0	0	0	0	0	0	0	0	0	0	0	0	0	0	0	0	0	0	0	0	0	0	313.754	0	0	517.368	313.278	1002.81	519.072
DIAP1	O60610	O60610|DIAP1	10030.4	8528.05	9531.11	6643.61	11867.3	9071.23	5510.74	7980.88	14722.3	9253.72	16852.6	10425.2	21431.4	9141.07	7939.82	14604.7	24014.8	18643.1	12178.2	9674.86	7938.19	23144.6	23080.4	29483.9	26130.8	21951.6	19948.3	24047.7	17546.3	17846.2	14800.5	18249.7	22482	18968.2	15452.5	23057.7	24246.8	20063	26438.8	15159.2	17397.3	20832.4	6689.82	18184	16169.7	19727.3	14141.3
2021-09-15	O60613	O60613|SEP15	6212.17	2679.81	2920.79	5072.27	5216.34	2559.93	7033.56	4138.17	2289.45	6411.16	3466.28	4635.36	6598.51	2622.53	7435.62	4444.27	9134.17	16554.7	6166.32	4089.68	5113.51	16046.6	12911.5	7353.02	12973.1	9820.9	17977.5	13684	3840.05	4764.23	2433.3	5195.83	4191.68	4163.71	4575.34	4971.55	4125.16	5205.75	4375.39	3097.62	3039.52	2007.3	3153.88	2985.69	2844.11	1787.92	1170.41
TSN1	O60635	O60635|TSN1	0	0	0	0	0	0	0	0	1823.51	1105.42	1337.03	928.326	1196.66	3051.49	4716.81	1472.05	1973.77	8872.65	5388.37	8955.96	7511.84	8891.35	540.577	10043.6	277.541	5037.04	452.628	8608.59	0	0	0	0	0	0	0	0	0	0	0	0	0	392.662	150.219	30.8932	221.335	272.729	171.178
TSN3	O60637	O60637|TSN3	0	0	0	0	0	0	0	0	0	0	0	0	0	0	0	0	0	0	0	0	0	0	0	0	0	0	0	0	145.544	149.977	291.06	136.993	726.619	75.6206	101.712	205.775	115.711	702.814	755.003	0	0	0	0	0	0	0	0
AP180	O60641	O60641|AP180	5437.55	5039.81	2870.42	3859.62	2060.57	4862.37	2951.52	4773.17	4062.65	2165.11	2459.62	3556.22	2141.17	557.704	2162.41	3580.47	5366.4	3116.7	5492.7	3295.62	4598.47	3740.26	10236.4	4760.86	1296.46	3896.85	1353.75	1389.06	162.749	143.145	968.607	498.795	149.816	471.243	136.262	70.6833	186.48	150.028	111.857	1935.96	3992.05	5358.84	1962.75	638.617	4775.23	2894.33	3785.35
EXOC3	O60645	O60645|EXOC3	5314.51	5319.23	4657.77	5636.72	4615.61	4991.85	7300.44	3060.45	3630.42	5227.21	7048.62	4767.36	7658.2	6371.26	4610.15	5321.59	5758.79	6051.23	4618.08	3006.68	3813.53	6612.83	5001.12	5286.85	6782.43	4323.21	4995.26	6769.37	4236.55	4975.32	5284.61	6098.9	5909.59	3766.36	4622.91	5954.53	6589.36	5449.81	7193.17	5977.71	4411.17	4305.73	5156.43	6377.1	3633.95	3069.22	4914.75
UD19	O60656	O60656|UD19	0	0	0	0	0	0	0	0	0	0	0	0	0	0	0	0	134.583	221.776	119.162	61.8717	149.202	1796.81	688.558	99.3314	152.237	147.599	452.116	1379.31	949.681	149.619	0	464.95	0	0	0	396.465	170.58	0	823.088	0	0	0	0	0	0	0	0
KLH41	O60662	O60662|KLH41	0	0	0	0	0	0	0	0	0	0	0	0	0	0	0	0	0	0	0	0	0	0	0	0	0	0	0	0	0	0	0	0	0	0	0	0	0	0	0	0	0	0	0	0	0	0	0
PLIN3	O60664	O60664|PLIN3	80989.3	155934	132712	125970	60616.2	116599	167027	112855	81936.6	103133	104576	17440	89460.9	112320	91844.1	104524	68020.7	99070.4	37199.5	39571.5	61657.5	53080.6	70851.6	19533.7	54910.9	90308.3	93542.5	49496.5	38294.1	32417.5	39753.8	32316.5	47897	39896	48485.9	32599.8	25349.3	61647.1	28957.9	42351.8	23728.2	20670.5	14546.9	19035.7	43306.6	7152.63	15536.6
MOT2	O60669	O60669|MOT2	0	0	0	0	0	0	0	0	0	0	0	0	0	0	0	0	0	0	0	0	0	0	0	0	0	0	0	0	317.681	446.49	133.488	259.871	183.214	1411.02	540.074	314.16	366.756	371.084	385.386	166.352	0	0	0	231.003	89.3248	0	41.9778
REV3L	O60673	O60673|REV3L	0	0	0	0	0	0	0	0	0	0	0	0	0	0	0	0	6073.41	9982.89	4223.7	1850.53	2406.18	7903.97	262.243	7826.06	11725	4441.42	7293.34	2038.56	21158	30232.6	23655.3	23196.6	2329.1	23381.9	20314.4	2434.63	34359.2	24715.4	24019	17076.6	0	0	0	0	0	0	0
JAK2	O60674	O60674|JAK2	0	0	0	0	0	0	0	0	0	0	0	0	0	0	0	0	0	0	0	0	0	0	0	0	0	0	0	0	1466.16	1529.66	1427.54	1380.74	1217.66	1197.24	923.576	1576.41	1483.89	1290.81	763.14	1326.43	0	0	0	0	0	0	0
MAFK	O60675	O60675|MAFK	0	0	0	0	0	0	0	0	0	0	0	0	0	0	0	0	449.715	1017.94	278.785	289.198	1020.02	351.32	1120.43	418.416	749.845	505.154	512.914	603.1	0	0	0	0	0	0	0	0	0	0	0	0	154.396	74.3004	57.4297	114.831	131.832	226.983	135.58
ANM3	O60678	O60678|ANM3	644.996	724.971	523.245	457.156	527.235	0	473.781	366.463	4569.95	2628.62	2433.95	2281.85	2360.03	2918.1	2407.41	521.013	843.333	1458.26	710.588	674.879	885.372	1123.46	1037.59	1025.22	1150.1	1024.73	971.458	468.634	256.523	286.786	7229.26	783.842	1003.78	566.366	1331.08	924.625	458.765	619.627	1015.57	625.381	0	0	0	0	0	0	0
IMA7	O60684	O60684|IMA7	7032.36	4269.18	4757.72	2369.24	9556	4472.63	5097.63	5651.4	9850.63	14489.8	9390.57	14571.8	10829.8	12073.2	6441.9	10383.6	5691.78	5359.5	4112.99	2096.31	3567.97	4784.27	3563.74	4917.65	8651.7	3212.71	3270.6	4511.14	7287.21	7688.6	4301.89	5003.86	9403.61	9513.83	7337.16	5181.52	11652.1	8263.6	6869.55	4694.53	8230.29	16065.8	4083.89	5592.69	6907.28	7384.66	4769.56
SRPX2	O60687	O60687|SRPX2	9415.95	28494.1	8712.33	17782.5	3140.74	5259.11	11010.8	20352	0	0	0	0	0	0	0	0	2511.32	3876.81	2796.22	4044.05	4204.83	4874.22	3949.97	4688.88	4054.28	5780.42	4695.08	1068.25	119.622	862.712	0	704.449	500.02	146.493	286.73	60.3183	316.13	293.515	270.81	128.849	422.918	3462.22	321.794	800.559	2382.27	1142.03	2261.68
UGDH	O60701	O60701|UGDH	228587	38342.8	22657.9	46019.4	17550.1	61887.1	287978	38489.4	68167.1	42864.3	53572.1	31367.1	84123.2	13173.9	30231.9	30395.3	25216.1	53557.9	45311.8	9555.53	40561.3	56325.7	30906.3	87625.2	67563	19157.4	43268.7	86533.1	60228.5	33154.8	45552.5	26944.1	26729.2	14026.5	25421.7	54838.8	56175.1	34103.1	48745.9	53376.4	29151.5	163826	20819.1	10196.1	20173.6	15495.9	40245.9
TPST2	O60704	O60704|TPST2	0	0	0	0	0	0	0	0	206.778	275.705	127.194	217.225	257.933	183.608	159.595	170.969	0	0	0	0	0	0	0	0	0	0	0	0	0	0	0	0	0	0	0	0	0	0	0	0	0	0	0	0	0	0	0
ABCC9	O60706	O60706|ABCC9	0	0	0	0	0	0	0	0	0	0	0	0	0	0	0	0	157.379	419.373	307.952	261.992	288.097	1614.36	206.192	0	322.738	77.0817	213.335	277.672	0	0	0	0	0	0	0	0	0	0	0	0	0	0	0	95.0282	172.361	142.686	158.76
LPXN	O60711	O60711|LPXN	822.354	756.368	2627.4	1064.27	1203.16	740.001	1173.36	3189.64	502.949	260.345	526.008	3566.44	720.396	167.034	0	198.477	110.441	125.403	604.142	1326.37	394.093	450.054	3266.3	775.908	1409.41	908.226	4280.67	1899.91	452.868	3792.19	1119.61	391.012	1054.57	375.292	1759	1977.58	1073.51	2579.94	1209.8	465.044	2898.64	17974.8	5290.36	2844.27	1809.7	2974.08	2486.57
CTND1	O60716	O60716|CTND1	33871.4	27654.7	29833.8	21505.2	69487.5	57714.7	35247.8	26902.3	69662.4	48468.3	77544.8	38089.6	74289	36463.3	49786	44193.3	34795.5	40059.5	35414.2	10381.5	23317	72829.1	38957.4	99504.4	91840.6	30925.4	18764	78116.9	71003.2	56022.2	62878.9	85967.4	78378	76120.8	54506	83940	52611.6	39417.3	88037.1	49359.7	35203.1	20959.8	22065.6	14208.5	33266.8	24456.4	36660.2
ICMT	O60725	O60725|ICMT	484.086	58.0877	659.666	581.1	204.7	159.881	217.551	414.887	0	199.805	117.103	117.662	179.133	414.409	63.6931	173.762	856.419	1041	242.662	85.5226	159.538	2841.21	419.69	225.933	2007.09	639.674	667.814	725.442	885.597	663.542	780.661	1313	1689.53	1103.34	472.835	514.286	1704.73	493.184	979.076	733.709	136.422	1148.73	303.27	631.378	1628.47	262.724	125.679
MAGC1	O60732	O60732|MAGC1	0	0	0	0	0	0	0	0	0	0	0	0	0	0	0	0	0	0	0	0	0	0	0	0	0	0	0	0	0	0	0	0	0	0	0	0	0	0	0	0	377.655	105.914	449.822	309.997	459.349	149.604	381.195
EIF1B	O60739	O60739|EIF1B	173.335	243.376	361.646	211.942	241.013	0	339.807	195.282	515.843	384.869	473.284	330.732	510.892	142.914	250.5	344.911	0	0	0	0	0	0	0	0	0	0	0	0	177.926	0	201.569	177.36	185.625	117.389	231.406	135.715	236.493	226.463	127.666	230.468	17225.2	26351.4	9732.46	7896.64	10866.3	8601.85	11073.9
SNX2	O60749	O60749|SNX2	16837.4	12521.4	16226.2	10355.8	11276.7	14780.9	11944	15216.1	24738.4	8796.67	18763.2	25613.3	19158.1	15497.4	17400.2	20730.2	9180.77	15454.9	14641.4	4346.27	11738.5	10396.2	16307.9	5158.42	11362	12800.5	14497	10357	25381.2	19916.2	10719.7	15775.4	15252	8975.1	13654.3	15208.2	19983.7	12833.4	18909.5	13297.1	19397.1	29040.2	12574.9	8814.08	12243.5	11322.1	12542.6
HPGDS	O60760	O60760|HPGDS	117.652	172.992	0	0	0	198.13	1228.06	197.666	0	0	0	0	0	0	0	0	823.969	1351.91	2115.06	3473.18	1464.51	3565.65	2335.09	517.459	3130.7	822.654	639.091	3931.9	110.002	169.085	58.8678	769.35	6545.22	79.1303	1544.72	196.59	4139.78	118.037	203.849	153.51	186.645	0	748.227	106.147	88.2602	1259.73	2002.77
DPM1	O60762	O60762|DPM1	13840.8	11857.4	17041.8	12181.4	11298.5	15640.9	15239.9	12054.1	5637.82	21074	8806.62	13969.5	10297.2	8036.95	14402.4	10450.6	10653.6	10166.2	7978.19	4517.18	9362.04	20263.5	14403.9	8312.74	13408.9	12166.5	12307.8	10889.9	13395.8	14845.6	9569.08	20708	20622.1	18671.8	15865.3	19924.1	16149.8	15199.6	16222.8	13260.8	5707.26	8918.59	5794.4	2358.17	5038.19	7440.47	8425.62
USO1	O60763	O60763|USO1	42473.6	30916.9	49430.2	38619.7	53494.7	29195.9	39055.1	46915.1	47065.8	40591.5	41210.6	39033.7	41893.7	56185.9	36295.8	30164.7	21248.2	32307.5	19694	17756.1	9406.41	40048.1	30691.3	15772.1	43514.6	29502	29519.9	46662.8	42364.7	51637.8	34025.1	45271.7	44523.4	38524.2	59686.5	43047.7	48438.7	53522.1	42995.7	30545.8	26444.1	25766.8	20632.6	39643.1	33487.5	18033.6	30525.1
RT14	O60783	O60783|RT14	1626.79	2201.37	1729.67	1187.21	2455.84	2260.43	716.722	497.009	13733.7	7788.65	7191.74	8168.28	10161.9	6316.39	4980.58	8728.41	3204.34	1718.81	1075.82	1273.58	836.15	4275.8	2125.48	3053.52	2448.2	1619.33	1198.09	3093.88	6688.38	6910.18	6926.6	7967.93	11130.8	6614.84	1237.51	6590.1	4609.75	7306.41	3195.15	3751.55	4760.48	12487.5	2995.7	2867.42	2533.57	3454.46	1316.34
TOM1	O60784	O60784|TOM1	28166.4	17209.2	13736.1	17347.3	23269.8	10082.9	28295	20899.6	6325.04	15805.8	20072.3	8254.17	5301.84	9266.97	7567.07	6822.85	12013.4	18163.7	16685.7	3692.24	14012.7	17107.7	13100.3	5895.19	12525.1	13662.2	21115.3	16328.7	8335.06	14146.8	21788	9729.18	9233.73	19675.1	8918.53	5745.74	8149.7	8585.86	11244.1	9523.16	16223.1	9071.88	9541.69	12054.9	27005.5	7801.48	15279.9
HNRC1	O60812	O60812|HNRC1	133910	92368.3	136467	91596.5	169205	127567	108766	96543.3	162773	135470	155799	134134	195114	139920	135176	123039	89266.4	118817	92267.6	32362.5	39138.4	159495	142455	112541	108845	92703.2	77499.6	156163	122130	137642	134447	173220	107319	164673	126348	149312	218513	156474	140407	162233	121916	222448	90829	68741.9	74109.3	80429.6	90935.8
H2B1K	O60814	O60814|H2B1K	28040.9	18867	40380.5	10921.7	16256.1	42922.4	22526.5	21165.8	277437	287463	306935	6279.52	322074	223979	335613	280200	0	0	0	0	0	0	0	0	0	0	0	0	0	0	0	0	0	0	0	0	0	0	0	0	0	0	0	0	0	0	0
F262	O60825	O60825|F262	6137.36	5205.5	5213	5071.75	9713.33	5705.05	9797.38	6024.84	25789.3	6672.39	19677.5	11163.3	10757.2	17582.4	13785.4	5919.2	2036.02	965.098	1183.96	682.826	1931.85	1592.36	1540.58	6933.23	1324.09	1818.31	980.718	5095.61	7731.54	4564.42	2839.88	17229.5	8336.19	12534.6	7313.17	8539.05	9846.85	8454.21	11521	3600.77	2618.91	2574.17	1830.67	462.158	2239.57	1123.59	1915.86
CCD22	O60826	O60826|CCD22	4167.57	4503.93	4728.55	3913.88	4482.67	5277.96	3618.99	4759.45	4802.28	2988.81	4857.42	5450.75	6498.79	5793.52	5967.49	5104.76	2434.64	3900.75	3422.28	1038.97	2647.02	4293.27	5271.33	1801.45	5732.1	3550.56	4316.58	5721.47	6144.46	5523.76	5502.29	4576.45	5571.51	3497.45	4698.22	5845.08	4932.94	4851.86	5856.25	5183.8	2806.4	4031.23	2764.05	4724.84	4988.33	2866.95	3108
PQBP1	O60828	O60828|PQBP1	2399.54	775.481	4148.51	1111.11	4308.98	2411.06	2208.92	1509.32	4003.79	1253.84	1067.24	626.76	2725.05	316.138	919.329	474.92	1404.4	2175.09	1255.69	123.393	331.912	1391.7	3333.56	894.569	2126.9	1543.84	1593.65	2649.86	4913.04	1360.44	8592.82	5556.16	2110.73	5441.99	2513.22	3747.13	4443.6	1617.15	3535.87	3078.88	2257.16	3605.02	1836	0	198.464	245.448	353.848
TI17B	O60830	O60830|TI17B	320.505	85.6873	363.094	3119.42	354.117	344.395	310.759	83.9055	0	0	0	0	0	0	0	0	2224.2	1318.74	4459.12	1752.31	1988.34	2673.9	2676.06	1853.12	1970.41	2404.53	1389.93	2634.59	1614.4	1215.56	950.152	932.593	1452.26	1438.44	940.4	1687.58	610.394	1046.67	1379.58	1669.39	612.309	707.834	534.17	2925.47	108.386	400.403	443.576
PRAF2	O60831	O60831|PRAF2	34446	27948.1	19881.9	48923.8	20242.3	22415.7	34768.2	40318.8	4161.2	5067.03	2719.98	6142.17	3554.5	4399.49	5052.45	4761.59	34688.3	51167.8	17983.8	20009.3	24461.5	25692.7	20490.2	6915.92	17088.1	22366.9	37344.5	13709.6	14705	14681.9	11913.3	8809.62	13211.9	26378.2	18734	8425.23	5523.3	12355.8	13201.1	17725.2	27596.3	7640.6	14185.3	19180.2	16112.8	12149.1	10113.1
DKC1	O60832	O60832|DKC1	28625	10863.9	20238	13910.1	32869.2	25574.4	12818.6	14664.3	32973.6	35244.4	22341.5	30906.8	27024.1	17910	25271.8	26495.7	16762	13881.2	11560.6	3720.49	3675.11	23096.8	15186.8	16438.8	14729.2	9172.26	8653.69	16812	19540.6	27281.1	25576.2	30484	32638.6	22206	17657	20229.2	30397.7	21226.1	18270.7	21758.5	19341.7	21806.8	6969.69	18604.5	9316.07	15402.8	11177.8
IF2P	O60841	O60841|IF2P	19027.1	21860.4	14625.8	16660.8	12801	9289.69	20970.1	21754.9	17921.7	18297.7	15523.5	19020.5	19020.3	19638.4	14541.7	14875.2	5916.55	12265.2	6041.94	1387.3	3692.26	9255.89	8752.39	6677.11	18687.7	6584.3	6407.94	11820	7716.19	7722.62	11793.9	9575.84	12580.4	13214.8	9299.95	10056.3	12573.8	9285.73	8527.95	11637.6	3700.31	10348.3	4707.4	4877.46	4107.95	2586.41	3932.74
ZG16	O60844	O60844|ZG16	0	0	0	0	0	0	0	0	16647.5	6278.52	6917.62	9731.93	9488.53	10693	39094.7	17712.6	0	0	0	0	0	0	0	0	0	0	0	0	0	0	0	0	0	0	0	0	0	0	0	0	0	0	0	0	0	0	0
TRI13	O60858	O60858|TRI13	296.759	241.243	82.6548	211.73	395.984	110.902	433.649	387.564	0	0	0	0	0	0	0	0	0	0	0	0	0	0	0	0	0	0	0	0	0	0	0	0	0	0	0	0	0	0	0	0	0	0	0	0	0	0	0
GAS7	O60861	O60861|GAS7	347.583	271.236	217.902	167.224	230.596	313.234	137.917	322.527	141.273	336.168	127.313	252.61	226.002	0	213.991	339.226	0	0	0	0	0	0	0	0	0	0	0	0	0	0	0	0	0	0	0	0	0	0	0	0	0	0	0	0	0	0	0
EDF1	O60869	O60869|EDF1	6936.55	4167.96	8869.92	5339.94	6711.22	9164.85	8172.01	8249.12	16505.6	18024.3	17859.1	15310.1	17014.9	14665.1	14683.8	14127.4	0	332.427	0	0	0	110.294	767.813	0	165.647	102.49	161.088	798.978	9955	13731.2	12628.6	16224.7	17282	12173.5	11495.3	2323.74	16746.9	10914.2	14192.7	13659.6	8260.18	18465.3	4116.49	4358.16	5153.7	2882.28	4937.92
KIN17	O60870	O60870|KIN17	826.791	1131.66	420.037	746.322	795.838	908.008	666.98	1705.38	224.921	929.03	1041.49	841.35	656.728	820.286	829.728	370.437	156.841	340.933	414.054	2698.18	251.269	4242.02	1098.69	1413.27	3178.83	3453.51	1992.29	1472.03	1599.41	453.62	1021.67	924.55	2063.68	465.419	538.504	926.515	1111.17	853.9	392.656	990.802	7692.03	594.517	8002.09	4413.33	2566.19	6616.14	8050.18
DIAP2	O60879	O60879|DIAP2	2234.02	821.064	1716.32	1511.93	2053.75	1979.78	1660.66	2460.79	9299.08	10838.2	4816.6	7694.8	6322.37	6225.93	4753.3	8216.66	3066.27	5481.37	2216.01	1431.81	1551.59	5699.7	3515.22	2784	3526.68	4346.81	2737.72	3031.01	5738.62	3086.3	3044.28	7362.01	5064.56	4648.07	3481.59	4397.55	2042.8	3033.21	6091.07	6444.04	3390.32	2010.22	2665.39	1584.68	1643.7	2292.16	1714.43
SH21A	O60880	O60880|SH21A	0	0	0	0	0	0	0	0	149.794	124.051	191.554	657.687	242.738	0	229.11	0	0	0	0	0	0	0	0	0	0	0	0	0	677.511	834.908	977.749	2303.87	322.449	4373.9	1153.16	402.91	358.827	480.067	444.769	2451.36	151.105	677.865	0	928.05	259.303	225.348	343.914
DNJA2	O60884	O60884|DNJA2	6312.49	13598.4	21768.8	10777.6	19814.6	10362.8	6098.47	13574.3	18235.5	14212.9	12351.2	12229	13683.2	12922	11560.4	8420.36	4793.19	12992.7	11844.6	4812.89	2999.98	14695.2	13943.4	14015.6	17830.7	3039.67	8554.87	21481.6	19832.8	24008.7	20656.6	15113.6	22089.8	27438.5	10007.6	12405.7	21943.6	12893.8	25365.9	14107	148.384	9528.67	4712.98	1634.72	5799.81	2255.69	3112.11
BRD4	O60885	O60885|BRD4	3292.29	5484.6	4421.23	3130.23	4286.56	4333.31	3512.6	2834.35	1675.36	1451.03	2230.03	1609.11	2521.2	1065.9	1339.33	1722.97	1146.96	1557.57	2458.06	869.569	761.102	1599.98	1456.39	2218.65	2896.21	2019.21	2323.27	1873.13	4961.88	6339.66	2956.02	3293.13	6145.23	4863.56	3348.67	3109.96	6557.49	5718.4	4511.35	6546.17	1387.15	5789.97	109.345	1117.78	575.427	1406.96	1092.52
CUTA	O60888	O60888|CUTA	12804.8	15766.4	7240.1	18372.7	23147.8	37250.4	17085	25927	16193.7	13216.2	22710.5	28660.9	19225.8	5821.12	30232.1	17893.1	6419.6	7899.62	32806.7	1018.89	4774.2	19144.5	16010.3	13427.8	4244.39	6055.22	2173.43	4308.84	7410.6	5193.2	5627.54	14911.1	5900.09	15587.1	10896.4	13385.1	14254	7483.51	6887.8	5074.49	1484.25	421.04	980.736	1845.67	1067.66	386.599	1295.57
OPHN1	O60890	O60890|OPHN1	0	0	0	0	0	0	0	0	0	0	0	0	0	0	0	0	0	0	0	0	0	0	0	0	0	0	0	0	147.305	401.64	306.323	126.006	0	2429.14	184.922	188.535	409.819	0	512.876	318.315	0	0	0	0	0	0	0
NSMA	O60906	O60906|NSMA	723.014	252.374	534.966	541.981	328.136	662.264	538.075	499.04	0	0	0	0	0	0	0	0	0	0	0	0	0	0	0	0	0	0	0	0	0	0	0	0	0	0	0	0	0	0	0	0	93.9455	2180.83	176.523	332.065	360.269	395.933	292.316
TBL1X	O60907	O60907|TBL1X	7599.97	5467.48	9641.32	5499.69	22161.6	8478.67	15967.4	6941.37	15425.1	9772.85	14195.9	9894.43	13280.1	10089.7	8783.97	8254.96	161.753	154.161	46.1577	26.8484	74.3947	139.268	0	111.41	178.023	165.854	159.405	157.83	212.823	370.058	120.58	65.2994	130.373	110.237	165.043	70.4543	69.3885	17.3911	66.1099	99.7745	1148.81	731.98	323.903	541.499	1119.86	666.335	454.097
CATL2	O60911	O60911|CATL2	0	0	0	0	0	0	0	0	0	0	0	0	0	0	0	0	1917.53	0	52.5342	513.611	406.217	0	175.639	2110.54	0	178.25	1619.45	0	0	0	0	0	0	0	0	0	0	0	0	0	0	0	0	0	0	0	0
HUS1	O60921	O60921|HUS1	219.358	169.492	0	243.109	105.246	267.305	217.604	88.6799	329.734	481.171	50.8003	165.136	67.8562	100.567	0	182.874	0	0	0	0	0	0	0	0	0	0	0	0	0	0	0	0	0	0	0	0	0	0	0	0	0	0	0	0	0	0	0
PFD1	O60925	O60925|PFD1	3369.15	626.823	7025.38	4241.93	5178.3	3507.43	5871.8	5190.03	10411.9	4881.18	6352.28	4651.26	6980.35	11744.4	8445.58	8786.69	2382.07	5416.06	2534.91	1180.31	1542.88	3900.4	2870.18	1459.48	5036.37	1538.82	3643.51	5747.24	4442.6	4744.09	3515.87	3084.95	2866.61	3640.52	1528.62	3200.66	4531.61	3180.99	3816.94	1786.03	4997.77	8870.61	3863.86	4474.13	4788.11	4788.41	2661.43
PP1RB	O60927	O60927|PP1RB	434.89	387.526	1481.57	709.2	1541.42	657.974	784.237	1011.77	1636.13	1655.55	1030.99	1294.26	1291.67	546.041	923.03	194.988	606.485	727.246	1112.58	158.238	256.126	312.465	1297.96	156.767	707.554	561.313	1076	1302.17	165.791	525.108	279.122	2075.22	1173.42	317.647	2366.64	2507.08	2064.15	1801.17	1553.53	1083	263.651	399.672	233.92	574.37	332.856	314.039	316.389
RNH1	O60930	O60930|RNH1	0	0	0	0	0	0	0	0	0	0	0	0	0	0	0	0	134.89	133.093	163.239	66.9986	167.597	217.44	387.278	87.009	71.3953	145.552	62.6051	144.684	0	0	0	0	0	0	0	0	0	0	0	0	0	0	0	0	0	0	0
NBN	O60934	O60934|NBN	4735.47	2394.94	4783.95	1392.62	7324.9	3768.34	2526.45	2870.47	6813.04	4691.56	2952.96	4566.25	2638.06	659.319	3920.2	3620.31	1676.13	1459.86	1131.28	686.761	1363.53	2256.47	1827.29	1106.65	3005.04	2424.24	2491.68	2043.83	4740.7	5746.3	5029.17	3619.33	4321.64	3205.79	2224.09	4686.09	5580.61	3179.37	3640.31	3946.51	2863	1703.96	941.372	1343.89	1348.13	1206.34	756.854
NOL3	O60936	O60936|NOL3	9310.76	5207.05	9747.01	15710.5	33075.5	7699.76	20426	12870.2	7759.8	10118.9	7022.48	5035.13	2638.37	7245.23	6646.01	3023.51	4208.25	2386.42	7023.98	8772.74	3022.65	9350.25	3104.18	4814.23	12707.6	5188.07	7876.23	4396.8	5411.47	844.069	901.932	5023.02	2837.69	2824.27	5172.97	3145.79	2822.58	1869.25	1266.32	825.128	9469.92	3260.17	2230.81	4204.72	7817.85	4774.62	4075.81
DTNB	O60941	O60941|DTNB	0	0	0	34.4946	0	280.737	0	39.7922	481.894	350.655	4127.27	249.404	257.812	496.773	1515.06	0	702.221	1285.19	1163.39	322.709	0	0	13106.8	863.04	1494.45	29.3431	1163.63	1463.23	0	0	0	0	0	0	0	0	0	0	0	0	0	0	0	0	0	0	0
MCE1	O60942	O60942|MCE1	1021.1	1148.81	860.182	1094.93	917.446	273.1	981.07	969.067	577.63	581.712	203.292	697.573	605.284	221.83	440.658	505.093	220.271	174.371	0	1109.04	0	192.217	623.418	603.855	559.378	0	190.443	270.824	553.022	848.87	1697.6	1624.27	1531.45	1726.82	1312.67	538.634	1278.01	1513.71	1303.8	2535.28	174.79	161.691	1503.14	3956.63	1593.22	954.428	0
FCG3B	O75015	O75015|FCG3B	1873.9	365.887	1887.21	805.103	1881	1109.62	1722.36	2056.01	1052.42	1361.54	1585.37	3788.86	4428.81	2477.59	2224.6	1352.36	2716.15	878.848	284.509	1154.77	706.594	382.331	488.922	684.513	901.936	3619.43	539.026	873.949	754.132	797.261	262.196	0	665.288	550.81	181.977	787.507	271.131	227.561	1009.65	1122.02	1058.78	0	458.309	232.072	61.0906	194.714	292.71
LIRB5	O75023	O75023|LIRB5	0	0	0	0	0	0	0	0	0	0	0	0	0	0	0	0	0	0	0	0	0	0	0	0	0	0	0	0	119.96	0	311.019	293.125	0	0	0	248.839	100.614	236.363	266.752	230.851	0	0	0	0	0	0	0
ABCB7	O75027	O75027|ABCB7	5154.05	2369.24	2448.13	2460.53	4922.65	3129.73	5350.12	3888.48	5579.34	4811.13	4058.44	4111.71	3621.57	2797.98	6770.73	4886.95	3330.86	2956.05	3647.87	2145.17	2104.83	6177.29	5554.21	3088.32	4740.54	3190.63	3713.93	4878.08	2583.93	2623.22	4611.65	4188.86	2948.79	3630.54	3524.05	3175.45	4355.86	2120.53	4129.62	1806.42	1233.71	1277.53	381.341	3526.7	1933.2	3026.83	2783.06
MITF	O75030	O75030|MITF	0	0	0	0	0	0	0	0	148.524	240.001	2087.18	170.673	74.7099	326.094	1284.31	180.758	0	0	0	0	0	0	0	0	0	0	0	0	0	0	0	0	0	0	0	0	0	0	0	0	0	0	0	0	0	0	0
KI21B	O75037	O75037|KI21B	4092.33	2134.03	1342.52	4716.02	1702.03	2914.3	3548.6	4021.03	444.429	199.009	584.223	168.779	873.907	561.467	215.941	83.435	537.431	387.066	4125.78	5166.09	7465.83	373.883	6882.35	2995.25	819.4	5226.08	6868.61	1835.83	649.876	565.594	1793.88	326.042	399.966	818.409	275.789	223.987	726.729	318.921	327.824	1616.43	544.53	1155.47	131.304	837.249	795.165	933.7	913.796
SRGP2	O75044	O75044|SRGP2	389.475	72.3038	1117.25	276.143	5511.43	165.4	329.891	177.417	1455.7	2458.88	1379.38	1793.68	1587.66	1564.28	1431.6	1497.11	659.678	1159.1	870.755	432.394	518.078	1176.5	788.593	1726.06	796.272	972.571	1107.05	1093.06	177.278	457.756	279.002	300.239	415.983	194.057	197.11	448.082	108.746	156.738	335.442	341.966	336.827	101.604	379.357	466.199	530.539	367.215	613.12
PLXA2	O75051	O75051|PLXA2	1976.07	1361.3	1924.37	1628.19	1764.86	1431.91	581.416	1131.03	0	0	0	0	0	0	0	0	0	0	0	0	0	0	0	0	0	0	0	0	495.435	534.023	1047.62	1899.6	1332.57	899.482	1251.95	599.552	515.524	1294.63	408.245	1950.78	177.672	196.971	167.497	82.7383	206.723	578.744	94.5135
CAPON	O75052	O75052|CAPON	1523.91	1339.82	1977.89	1374.24	312.573	1751.52	1266.63	2371.28	0	0	0	0	0	0	0	0	0	0	0	0	0	0	0	0	0	0	0	0	211.438	193.134	559.931	780.428	317.231	554.69	784.48	591.367	271.301	1250.57	357.324	82.047	0	0	0	0	0	0	0
IGSF3	O75054	O75054|IGSF3	1972.17	1547.72	1649.85	1268.47	2186.13	2287.28	1322.17	2705.66	0	0	0	0	0	0	0	0	0	0	0	0	0	0	0	0	0	0	0	0	0	0	0	0	0	0	0	0	0	0	0	0	0	0	0	0	0	0	0
XYLK	O75063	O75063|XYLK	1365.68	1175.08	1358.31	184.404	1303.21	1146.83	2565.18	1191.76	0	0	0	0	0	0	0	0	353.748	464.528	498.147	459.397	0	661.582	0	0	792.674	1306.66	630.724	574.159	0	0	0	0	0	0	0	0	0	0	0	0	282.742	370.749	129.541	83.7527	343.149	4640.87	3458.14
DEN4B	O75064	O75064|DEN4B	0	0	0	0	0	0	0	0	0	0	0	0	0	0	0	0	515.215	473.144	2089.57	308.04	256.434	97.7503	863.386	1641.54	1356.31	1108.67	450.334	291.013	0	0	0	0	0	0	0	0	0	0	0	0	184.453	655.752	304.95	485.659	500.438	244.391	60.8555
TMCC2	O75069	O75069|TMCC2	0	0	0	0	0	0	0	0	0	0	0	0	0	0	0	0	0	0	0	0	0	0	0	0	0	0	0	0	9730.81	6679.69	7403.88	706.183	760.285	6346.52	360.324	0	358.969	376.445	3085.25	5763.5	0	0	0	0	0	0	0
EFC14	O75071	O75071|EFC14	0	0	0	0	0	0	0	0	0	0	0	0	0	0	0	0	0	0	0	0	0	0	0	0	0	0	0	0	205.854	0	158.787	230.302	204.667	18.812	176.411	672.626	97.8606	1019.67	0	366.148	0	0	0	0	0	0	0
WDR1	O75083	O75083|WDR1	128957	102251	89534.1	115151	135534	111960	148680	140172	120690	140640	98269.1	135173	75287.1	90773	80276.4	84545.9	66008.8	117952	167408	26747.9	81413.1	91523.6	106647	74219.1	132156	100284	128389	122676	97448	120035	128715	76477.1	96892.3	95066.1	90558	105772	93041.9	103634	121784	106156	54150.8	111285	71576	59907.9	114322	61742.8	87006
FZD7	O75084	O75084|FZD7	1310.75	1670.73	335.025	1655.54	1257.76	1432.6	803.875	2042.67	1652.71	469.743	147.152	800.848	430.885	3155.76	659.959	347.94	1039.61	1779.47	163.839	210.665	1481.41	1888.87	774.471	53.8647	955.181	347.513	1740.23	2601.14	1164.58	91.6286	344.124	268.585	374.668	187.424	387.77	91.0797	557.341	293.35	111.973	383.55	216.09	7453.17	504.423	348.498	2099.25	200.028	769.459
SLIT1	O75093	O75093|SLIT1	0	0	0	0	0	0	0	0	0	0	0	0	0	0	0	0	0	0	0	0	0	0	0	0	0	0	0	0	0	0	0	0	0	0	0	0	0	0	0	0	0	0	0	0	0	0	0
SLIT3	O75094	O75094|SLIT3	429.983	807.36	334.982	315.719	833.1	816.868	369.326	324.043	0	0	0	0	0	0	0	0	307.197	1624.96	0	0	135.865	266.298	229.271	157.147	95.097	325.853	299.076	69.9692	0	0	0	0	0	0	0	0	0	0	0	0	0	0	0	0	0	0	0
MEGF6	O75095	O75095|MEGF6	55.4025	173.798	140.9	3793.69	262.256	691.089	377.836	637.794	0	0	0	549.771	0	0	196.179	562.173	289.504	54.3313	3906.28	4757.27	1333.92	1453.83	9332.75	5016.22	64.6413	2754.72	136.35	5089.13	0	0	0	0	0	0	0	0	0	0	0	0	327.46	348.09	912.234	3136.5	1762.75	977.046	784.639
LRP4	O75096	O75096|LRP4	0	0	0	0	0	0	0	0	247.003	308.321	347.755	379.299	333.821	465.144	379.934	439.756	0	0	0	0	0	0	0	0	0	0	0	0	0	0	0	0	0	0	0	0	0	0	0	0	0	0	0	0	0	0	0
AOC2	O75106	O75106|AOC2	3481.05	519.508	928.196	1019.93	443.98	599.803	1062.51	2849.89	20760.1	18699.1	20524.1	14845.9	18623.8	272.314	12056.8	12539.9	743.691	3212.35	4283.73	4808.02	3181.14	611.01	843.179	752.377	9679.9	512.513	1156.7	2117.6	12559.9	7324.01	4374.08	12492.2	853.703	1772.52	7713.89	12038	242.697	3632.14	6429.25	1751.49	0	0	152.695	6405.57	4659.02	10691	97.0617
ATP9A	O75110	O75110|ATP9A	51.6617	178.034	377.606	134.246	349.718	1029.56	187.813	219.509	11285.9	6023.19	5103.08	5809.24	3499.3	2027.51	2843.04	2604.37	1141.02	463.513	1099.97	539.967	679.702	441.451	416.276	1126.54	333.521	264.259	492.991	792.87	4519.89	1918.24	1534.89	2976.9	1140.8	3370.56	3077.15	1480.21	2261.71	874.742	3049.95	1334.51	1434.55	104.49	210.592	625.373	460.62	612.186	464.966
LDB3	O75112	O75112|LDB3	0	0	0	0	0	0	0	0	793.307	1079.55	868.926	759.944	1142.21	618.797	1192.51	923.573	558.017	543.438	1796.96	1799.88	153.362	1015.33	1055.41	931.195	1191.73	347.454	436.222	1819.45	0	175.949	1420.66	295.067	1286	69.3145	77.3472	195.82	160.804	134.507	280.906	150.582	0	0	0	0	0	0	0
N4BP1	O75113	O75113|N4BP1	142.653	102.242	484.809	206.542	280.872	148.209	350.544	517.589	1405.37	1399.29	742.083	864.365	722.66	651.839	1109.88	716.553	1267.2	161.14	282.638	0	330.855	68.3731	445.837	321.412	375.928	1370.33	0	64.7216	214.206	184.397	205.751	170.114	260.755	229.085	428.615	206.353	249.409	125.59	141.683	284.202	484.291	482.426	348.415	413.76	332.864	357.699	268.161
ROCK2	O75116	O75116|ROCK2	4745.17	4290.24	2826.92	4969.15	4355.34	5977.21	5269.62	5258.39	13728.5	6496.97	9282.38	9829.19	8865.62	4782.04	11449.1	8696.76	8824.18	7421.89	6651.21	4938.27	5607.71	11235.8	3628.15	6477.39	6232.43	6375.37	5388.91	6959.05	11460.8	6749.27	11924.4	6800.95	8955.22	5434.07	6705.74	5816.87	10419.9	7242.75	7204.45	4963.2	5028.27	4657.7	2658.48	3917.71	6034.85	4851.95	6555.31
CLAP2	O75122	O75122|CLAP2	5232.82	2405.4	5491.3	2738.33	3087.77	4048.73	4950.63	3317.28	6924.45	4394.26	4821.42	3993.22	5171.1	5501.56	4485.21	6569.81	1829.63	2937.87	2397.6	698.691	882.073	1921.75	2611.71	1380.43	2938.26	1636.26	2111.58	3001.56	3422.78	7933.69	5795	10798.2	10612.7	8944.99	6409.64	9073.42	11447.4	7294.87	7194.23	8810.2	4295.87	6084.45	2613.78	3727.24	4023.51	2698.79	4885.27
PTCD1	O75127	O75127|PTCD1	0	0	0	0	0	0	0	0	1659.23	1576.4	1106.66	930.217	1573.36	1297.87	785.658	775.627	330.824	2069.65	0	298.883	161.612	2236.67	970.427	369.927	1414.22	195.827	394.125	975.356	429.107	693.221	1045.01	1066.03	718.677	614.573	855.415	1006.98	1053.38	191.694	697.446	732.803	0	0	0	0	0	0	0
COBL	O75128	O75128|COBL	3480.34	3944.83	3276.07	3894.72	4952.2	2920.62	4383.85	4065.84	1474.9	3254.43	560.994	2105.17	762.904	192.981	755.066	1405.02	272.515	95.192	84.6078	160.731	192.238	95.5105	52.8498	262.604	738.512	220.911	674.409	663.143	1196.77	906.67	1150.77	1072.51	1296.46	929.546	955.375	713.805	1491.47	966.069	951.391	585.875	67.6797	192.165	0	326.696	296.592	328.733	246.273
CPNE3	O75131	O75131|CPNE3	41533.9	37924.6	44022.3	37319.1	167937	47945.5	44807.8	39176.4	42387.9	63036.1	50668.5	58574.2	42080.6	39630.5	40869.9	43203.1	17440.3	23921.2	28608.1	14469.8	13829.1	28182.1	24664.1	35594.1	26866.6	25929.4	22473.2	26954	39681.9	44271	47797.8	39396.3	28307.5	42602.8	28671.2	41130.3	59250.5	36343.1	38568.8	57398.8	41198.8	33329.7	35313.4	35101.6	27479.3	16057.2	14385.5
DEPD5	O75140	O75140|DEPD5	790.62	458.425	181.839	0	262.541	0	190.79	0	149.565	237.39	308.172	54.7594	124.748	258.987	152.064	229.841	0	0	0	0	0	0	0	0	0	0	0	0	0	0	0	0	0	0	0	0	0	0	0	0	0	0	0	0	0	0	0
ATG13	O75143	O75143|ATG13	1508.68	1314.63	1129.16	829.115	1408.85	871.951	1415.96	1822.21	634.105	456.323	769.52	782.889	630.161	493.174	346.303	526.734	0	0	0	0	0	0	0	0	0	0	0	0	2211.19	1961.63	2530.2	2265.31	2103.15	2127.83	1918.85	908.504	1989.85	2126.47	2764.71	1452.96	0	0	0	0	0	0	0
ICOSL	O75144	O75144|ICOSL	43.7422	261.295	387.139	158.901	238.616	313.135	374.882	195.013	0	0	0	0	0	0	0	0	0	0	0	0	0	0	0	0	0	0	0	0	0	0	0	0	0	0	0	0	0	0	0	0	0	0	0	0	0	0	0
LIPA3	O75145	O75145|LIPA3	117.019	114.321	230.625	477.176	198.332	221.244	158.18	0	351.801	301.74	206.771	398.689	97.0477	557.631	228.909	1021.45	5468.58	1313.97	0	0	0	2320.06	1114.2	845.906	7468.68	799.652	4855.27	4985.23	108.988	102.37	47.1615	390.195	190.575	895.332	123.958	317.983	141.133	287.463	198.834	267.255	0	0	0	0	0	0	0
HIP1R	O75146	O75146|HIP1R	6179.02	6139.4	8733.05	7177.21	5653.44	8533.31	5939.06	3888.18	2295.36	2071.63	3628.53	1377.72	3455.99	3253.38	2893.24	4239.54	6563.76	4776.72	5322.35	3425.19	3678.15	4612.88	7738.84	2353.81	4205.31	7241.45	6051.69	5670.11	11793.6	19611.9	8159.76	13045.5	13447.7	12721.9	11564.3	15266.1	8719.34	8246.38	9638.78	17584.5	794.907	6432.68	789.024	307.028	504.548	262.832	229.387
OBSL1	O75147	O75147|OBSL1	985.463	1066.21	1245.57	744.137	924.211	1146.35	769.416	1567.63	0	0	0	0	0	0	0	0	134.538	640.904	510.677	692.267	113.207	408.945	659.625	1140.83	254.869	716.437	244.862	630.184	0	0	0	0	0	0	0	0	0	0	0	0	0	0	0	0	0	0	0
BRE1B	O75150	O75150|BRE1B	5309.55	3681.54	5136.19	3402.18	6623.29	6236.65	6877.03	3871.43	7598.82	6613.17	10042.6	3750.59	4886.03	4622.72	6194.41	3993.62	1647.41	1373.7	1340.82	1047.1	1328.11	1771.27	1583.75	1182.13	2753.05	1613.24	720.849	1244.27	6540.35	4682.83	6923.08	6264.97	8048.83	4379.53	4706.6	4700.87	9645.88	3644.84	5273.25	4076.68	2842.01	3667.35	3686.42	4483.73	4740.03	5238.21	4149.46
PHF2	O75151	O75151|PHF2	960.414	719.746	249.337	1076.47	578.164	691.557	1059.45	381.223	673.359	1143.77	495.66	1261.66	885.897	979.725	554.211	1388.79	351.841	972.782	477.365	862.838	475.262	232.04	675.855	599.026	586.375	1026.48	426.749	981.228	398.591	572.596	566.388	1319.03	2714.5	928.17	4094.79	1412.16	953.844	1215.81	751.224	76.7379	213.809	155.541	299.502	137.222	346.7	344.384	205.855
ZC11A	O75152	O75152|ZC11A	1544.57	1015.32	2667.37	1070.09	2594.26	1417.68	1905.96	1506.62	1010.14	552.391	1871.65	994.884	1086.27	1803.45	2313.75	541.314	1136.43	873.851	186.134	214.799	110.165	1120.02	1218.7	325.477	453.925	466.105	275.345	847.805	5751.83	5148.41	5229.12	7945.87	7211.07	4056.02	2952.18	4805.8	7116.25	3258.6	2737.65	3332.8	1080.17	2336.84	2751.76	1377.71	3315.92	2276.88	2661.94
CLU	O75153	O75153|CLU	9225.75	3070.2	6914.5	12601.3	14814.4	6014.97	6824.11	7094	9770.48	17656.2	17734.4	19409	18944.2	24574.5	7988.37	16834.1	5018.69	4627.9	2624.33	776.346	1974.7	8382.64	4562.25	3323.02	7994.89	1069.76	2922.23	7633.09	9108.9	8535.64	19817.8	12807.7	14795.4	11564.8	4330.02	8860.31	19966.1	5484.14	8602.01	7233.44	1123.86	2325.75	2901.18	1522.51	1925.32	1772.22	892.968
RFIP3	O75154	O75154|RFIP3	0	0	0	0	0	0	0	0	136.914	716.874	472.292	676.85	502.205	150.487	505.269	618.239	0	0	0	0	0	0	0	0	0	0	0	0	0	0	0	0	0	0	0	0	0	0	0	0	0	0	0	0	0	0	0
CAND2	O75155	O75155|CAND2	1063.42	192.165	668.924	383.713	2823.62	128.642	1776.94	253.828	1160.95	1704.65	2203.19	986.551	1951.46	1278.15	1632.63	964.406	99.4995	161.331	306.792	0	0	122.399	0	158.287	157.188	0	0	0	531.529	0	2201.49	1939.77	4135.41	5334.12	1141.29	1005.48	4586.97	2433.41	1401.7	207.357	232.043	0	64.9073	97.168	182.989	168.894	658.783
T22D2	O75157	O75157|T22D2	69235.4	104934	213903	114367	108189	215286	97339.3	95404.1	168156	123712	140992	199165	212438	188559	140344	238955	98.3177	182.659	0	0	0	176.893	69.5701	0	164.832	0	118.154	139.476	452.139	583.636	520.763	463.492	452.37	322.537	226.11	578.405	429.523	266.191	329.558	369.815	19174.1	22503.8	95064.4	39857.4	51548.1	79865.2	61103
KDM4A	O75164	O75164|KDM4A	0	0	0	0	0	0	0	0	256.14	454.941	263.446	454.853	314.902	302.841	264.194	471.686	0	0	0	0	0	0	0	0	0	0	0	0	0	0	0	0	0	0	0	0	0	0	0	0	0	0	0	0	0	0	0
DJC13	O75165	O75165|DJC13	12465.3	8820.99	10252.3	6485.3	9454.5	7930.59	10242	8606.83	5003.23	4414.05	4593.96	6204.78	4385.35	6261.38	5274.77	4162.44	6669.3	9437.25	9112.3	6985.07	8948.69	9903.08	14059.1	6309.78	9408.89	8135.46	8490.68	10675.4	17622.2	16801.9	16504.5	15289.1	20455.8	15293	15639.5	16433.3	24374.3	18524.7	20322.6	15363.2	4115.67	7356.17	5763.32	4859.79	6839.99	3846.92	4816.99
PHAR2	O75167	O75167|PHAR2	70.6479	133.868	246.286	0	93.4096	124.676	0	164.827	579.835	1016.75	760.586	870.538	1178.64	426.181	640.795	665.281	0	102.898	165.786	0	0	468.854	206.531	3351.76	239.654	286.6	261.502	329.24	631.511	789.126	227.218	1255.46	634.508	673.301	775.649	634.039	609.899	317.107	877.363	859.37	0	0	0	148.289	849.46	121.329	255.967
PP6R2	O75170	O75170|PP6R2	9445.02	10060.9	11229.5	12553.7	9799.03	5932.69	10233.5	10657.3	2904.94	4635.1	7963.92	4334	3050.56	5675.26	3454.24	3851.2	2666.71	4117.45	2908.55	2968.14	2794.14	2866.66	2787.2	3403.53	2875.19	3082.64	3212.48	1223.86	439.651	669.212	210.977	562.001	609.633	176.613	133.088	631.678	616.456	202.556	111.844	139.125	655.629	321.115	613.162	132.668	617.071	193.311	240.998
ATS4	O75173	O75173|ATS4	0	622.613	262.656	549.596	0	0	298.376	378.542	0	0	0	0	0	0	0	0	0	177.988	725.106	221.126	496.94	276.912	0	0	601.471	107.829	0	0	196.315	142.916	203.18	316.153	523.579	300.731	381.335	298.074	883.43	83.1596	170.075	224.719	2049.24	2454.06	646.187	1981.04	1685.39	2263.47	3993.02
CNOT3	O75175	O75175|CNOT3	7931.36	4746.58	10051.1	5471.65	11029.9	10673.5	6182.13	6965.15	7155.07	8028.43	8526.79	5595.2	8711.15	7961.17	5542.73	8555.22	3443.77	3863.64	5585.19	2507.72	2836.02	6437.57	4215.41	3333.18	5409.7	1187.14	1992.34	2930.14	3901.44	3651.77	6171.68	8485.46	7165.06	6012.64	4276.06	4584.98	8880.53	4706.09	5434.57	4336.81	3193.48	3376.44	2002.74	1011.05	5395.01	2205.14	630.402
CREST	O75177	O75177|CREST	505.744	380.137	118.292	545.135	422.895	409.315	388.706	383.42	97.5225	150.891	172.488	130.59	148.067	68.0966	44.7052	46.7278	0	0	0	0	0	0	0	0	0	0	0	0	0	0	0	0	0	0	0	0	0	0	0	0	0	0	0	0	0	0	0
ANR17	O75179	O75179|ANR17	1136.04	968.536	1714.12	2023.11	1843.27	685.491	1447.18	2663.31	3730.94	4718.64	5163.15	4435.12	3131.39	3750.97	4871.51	1987.34	784.084	777.107	335.663	345.355	531.187	2964.13	868.672	4465.84	2572.58	365.043	314.563	1638.19	1782.52	1325.29	1299.93	1250.25	2217.29	844.867	795.677	1381.83	2385.2	1433.89	1320.31	1133.06	325.735	1189.3	565.578	1114.41	1402.65	800.06	940.706
SIN3B	O75182	O75182|SIN3B	618.879	906.718	1392.25	363.97	1274.75	300.519	1006.94	1051.6	685.299	813.157	585.146	617.694	703.091	741.211	673.761	743.559	0	0	0	0	0	0	0	0	0	0	0	0	845.783	403.302	725.562	728.471	803.029	868.177	826.472	758.314	713.964	627.878	733.402	718.382	321.685	313.112	269.844	269.753	60.5981	125.022	368.994
AT2C2	O75185	O75185|AT2C2	0	0	0	0	0	0	0	0	333.343	331.987	627.526	579.764	609.379	340.635	188.046	373.897	0	0	0	0	0	0	0	0	0	0	0	0	0	0	0	43.1645	0	0	152.311	0	235.482	0	0	0	220.611	0	0	0	0	0	0
DNJB6	O75190	O75190|DNJB6	2156.59	960.241	2492.11	1871.91	13188.3	1154.91	2890.57	2074.81	6418.2	6276.94	4660.96	4339.29	6040.78	3044.66	4586.97	2759.99	11390.8	860.168	15882.2	7358.86	9443.25	24893.2	11234.4	17093.2	1220.17	12526.2	954.967	29238.6	7389.22	5600.4	4482.75	3717.33	7062.74	3491.79	1676.44	2232.4	3674.98	3023.11	9029.37	2469.11	1937.05	1956.43	825.811	1231.24	590.874	221.723	216.252
XYLB	O75191	O75191|XYLB	0	241.362	223.286	131.876	2906.96	679.108	277.535	1137.16	1481.24	3108.02	3280.79	2815.82	3103.26	3288.69	2471.43	2182.84	306.876	148.412	921.15	588.394	233.609	502.268	744.82	667.835	170.267	607.973	375.829	463.148	1223.05	741.865	810.25	204.587	539.116	2037.89	753.272	1629.46	2063.29	858.98	1163.88	733.297	271.615	343.049	86.4874	118.284	192.191	0	177.165
PX11A	O75192	O75192|PX11A	457.941	305.594	715.02	759.433	750.902	689.457	1046.85	579.981	0	0	0	0	0	0	0	0	291.104	506.547	543.827	265.717	289.575	481.945	157.421	229.31	323.672	454.963	165.61	374.418	0	0	0	0	0	0	0	0	0	0	0	0	0	0	0	0	0	0	0
LRP5	O75197	O75197|LRP5	0	0	0	0	0	0	0	0	0	0	0	0	0	0	0	0	102.58	116.617	117.73	135.299	65.5151	56.5373	71.7364	7987.1	39.4314	63.5248	53.3975	45.4852	0	0	0	0	0	0	0	0	0	0	0	0	0	0	0	0	0	0	0
COQ9	O75208	O75208|COQ9	5514.56	1931.7	2469.31	3551.97	14049.1	3697.07	3926.71	6096.12	22637.1	13389.7	14160.2	7979.68	10398.5	4437.61	11439.4	8000.74	3378.05	2404.22	7768.64	1691.64	3772.61	7027.69	3577.18	7349.96	3675.75	4109.76	4012.86	14492.7	7582.82	5347.14	3501.16	8500	5218.51	4398.45	5780.49	8841.1	7767.32	2957.81	12527.9	6185.83	1928.07	985.713	929.929	2191.77	136.262	1398.32	679.967
GGCT	O75223	O75223|GGCT	37613.9	22727.9	46100.7	28589.3	45690.7	25837.7	52898.9	15346.2	26450.2	48363.2	33012.1	35062.8	43891	16186.2	29650.6	17978.3	8931.64	7147.44	9744.2	919.086	8201.15	4995.55	5270.84	10907.3	10956.6	13455.5	12203.6	7448.65	11992.9	5344.72	4789.5	8615.73	7019.01	4247.78	7645.35	6610.55	6101.19	1214.74	10103.1	4171.45	91.1193	718.801	736.081	826.626	1167.55	1010.26	177.683
NDUS7	O75251	O75251|NDUS7	56555.3	38668.5	5630.92	24222.2	85565.6	27977.3	25655.5	37111.5	27228.2	9521.4	26342.9	16157	23180.8	13218.7	7690.41	5112.32	54663.3	47273.6	15919.2	18464.3	22433.1	27618.7	14648	26760.4	40877.1	18588.3	33154.5	20382.4	9754.84	8055.75	7121.26	6018.77	9166.12	6545.68	8854.67	6870.52	7438.44	4547.75	8050.5	5795.08	5883.02	1205.19	2888.33	3173.34	3520.7	2347.82	1495.25
SIM24	O75264	O75264|SIM24	0	0	0	0	0	0	0	0	0	0	0	0	0	0	0	0	0	0	0	0	0	0	0	0	0	0	0	0	229.015	121.163	431.802	416.077	156.042	179.26	352.471	1910.04	660.156	331.488	389.413	315.227	0	0	0	0	0	0	0
Z780A	O75290	O75290|Z780A	9535.3	818.563	407.252	678.383	1875.99	768.35	417.963	392.118	0	0	0	0	0	0	0	0	0	0	0	0	0	0	0	0	0	0	0	0	0	0	0	0	0	0	0	0	0	0	0	0	121.145	616.295	1382.8	250.229	2320.79	40.392	789.924
RTN2	O75298	O75298|RTN2	1404.57	1383.91	2964.09	2585.4	4687.66	1148.2	4196.22	779.051	0	0	0	0	0	0	0	0	186.093	1001.69	357.17	259.585	337.502	2366.56	318.856	178.914	598.004	342.256	217.19	1420.19	0	0	0	0	0	0	0	0	0	0	0	0	759.965	347.83	826.843	1370.91	987.657	1150.7	1596.23
NDUS2	O75306	O75306|NDUS2	34531	25124.1	32598.1	20668.7	40174.8	29177	35552.3	22999.7	112869	86390.3	112852	104116	93081.7	96201.1	86641.5	95479.5	25136.5	25841.8	17950.5	16862.3	20109.1	24027	30468.8	33375.3	27333.6	17655.5	28898.8	50128.2	84741.8	91216.1	34802.2	77068.2	118858	88680.8	59337.5	26329.5	50898.7	61398.7	103368	19734.5	28649.6	25557.1	18445.6	21747	21681.9	14655.6	12679.8
UDB11	O75310	O75310|UDB11	5318.59	232.769	240.331	0	85.5689	443.058	555.98	199.777	10512	10184.8	5283.12	4550.6	9848.44	5149.03	7629.87	7962.04	0	0	0	0	0	0	0	0	0	0	0	0	0	0	0	0	0	0	0	0	0	0	0	0	0	0	0	0	0	0	0
ZPR1	O75312	O75312|ZPR1	3244.82	2956.7	4075.68	5165.97	7302.67	2205.95	5122.8	4594.67	11913.5	9825.51	8667	12920.1	9200.7	7092.42	7545.05	7455.62	192.889	831.171	655.988	742.813	309.696	415.245	467.161	1670.4	1142.03	221.435	787.953	320.66	5244.82	3684.44	4425.56	7792.09	7399.23	3635.1	3315.72	5540.81	5167.52	4043.47	2751.86	1673.91	4173.39	3122.1	3374.73	2871.41	2407.34	2823.69	3583.27
UBP12	O75317	O75317|UBP12	713.587	687.062	759.345	608.673	188.041	542.562	868.149	717.611	100.845	143.121	151.761	247.121	155.025	95.4384	665.709	282.868	554.608	608.401	807.648	949.013	406.462	641.516	524.936	650.751	386.986	536.783	408.193	511.091	2539.83	2301.09	1582.97	1556.86	1248.65	1902.44	1398.59	2242.34	1680.24	1876.96	2170.69	1967.7	489.68	443.279	293.76	309.406	397.719	306.138	359.096
NIPS2	O75323	O75323|NIPS2	25618.7	9863.73	12220	10701.6	21203.5	12495	23742.6	9031.78	4067.32	6189.77	6468.92	3727.71	3047.69	3824.68	8469.27	4147.68	6516.61	4655.9	7749.34	5518.47	4106.65	4630.28	5506.82	5885.69	3292.75	3552.15	1062.56	4123.02	8536.02	13927.6	4844.6	6042.56	12037.4	8547.34	9339.83	9412.28	7349.54	10382.1	12563.2	4818.62	16268	10473.7	9040.34	13679.9	11588.1	14584.9	21329.6
SEM7A	O75326	O75326|SEM7A	0	0	0	0	0	0	0	0	0	0	0	0	0	0	0	0	182.188	502.94	592.438	0	40.0569	622.673	548.086	0	652.186	191.771	472.826	485.278	0	0	0	0	0	0	0	0	0	0	0	0	172.445	607.665	105.435	0	548.279	67.1572	271.964
HMMR	O75330	O75330|HMMR	0	0	0	0	0	0	0	0	0	0	0	0	0	0	0	0	0	0	0	0	0	0	0	0	0	0	0	0	64.7503	114.141	74.4683	64.9155	2079.58	207.319	614.882	1023.35	1741.28	144.975	87.576	112.201	0	0	0	0	0	0	0
LIPA4	O75335	O75335|LIPA4	711.447	634.44	1031.4	1199.92	1863.3	646.372	1627.95	634.923	812.466	1198.06	552.381	652.321	868.597	212.279	788.293	956.616	716.634	669.26	460.437	108.457	198.896	1978.7	751.553	319.843	1630.79	999.13	1022.54	1443.11	456.681	156.387	426.825	1146.7	1006.16	783.279	860.091	944.742	113.029	886.327	1033.96	1110.76	281.927	249.603	400.437	1763.71	1215.92	490.634	997.52
CILP1	O75339	O75339|CILP1	183538	212801	210638	204952	158764	322726	130037	215067	211126	130232	102381	205585	202556	159089	124152	197865	313195	392187	317229	179852	380821	314367	405892	289713	278628	330093	379790	297774	228217	197750	257161	296841	209328	324142	190070	293649	193606	202578	128957	144288	1637.55	4324.54	7716.41	1636.43	41011.2	2448.85	2173.32
PDCD6	O75340	O75340|PDCD6	62533.7	70928.4	85723.1	60047.4	90825.8	53611.4	85300.2	50066.8	41505.5	50098.2	65006	63672.8	62759.7	54152.4	49077.4	49912.3	42093.2	34512.9	47376.3	24947.9	26344.6	56435.2	45633.2	49466.7	59043.5	44851.3	35249.3	51408.3	66122.3	46183.4	27324.4	74800.2	64222.5	45819	69981.9	48345.8	63566.1	41075.5	60320.4	62319.5	55296	42554.7	16117.7	83722.3	77139.1	38873.8	27846.9
TBCA	O75347	O75347|TBCA	27052.2	27028.3	37556.8	19479.8	41473.9	28377.3	37473.4	23162	47172.3	35160.6	38161.5	43962	41384	50546.6	24324.8	26915.2	24667.4	34739.1	29033.3	9013.66	13287.2	24457.9	23706.5	22798.4	35349.2	25880.6	32321.6	43847.1	36656.2	32585.8	23357.3	19917.3	38191.3	24054.6	32409.1	26271.6	44251.6	21417.3	32235.3	36509.5	21191.5	36171.3	19603	22844.2	24517.1	23146.4	24048.4
VATG1	O75348	O75348|VATG1	39431.9	14919.4	24478.1	18228.5	17093	14056.7	15802.5	22547.6	11674.5	19472.6	17343.5	21479.1	20056.3	17558	12914	13329.5	13108.8	20026.9	11797.5	5889.89	7875.99	22365.2	26017	9748.05	24107.5	18810.1	29989.9	23527.6	15373	29650	10979.8	7653.45	13308.8	13006.9	11145.7	14187.6	16929.5	13956.9	21047.3	16549.3	18676.5	24921.3	14658.7	7928.26	20711	10855.8	11515.5
VPS4B	O75351	O75351|VPS4B	10401.2	7795.93	3571.17	10593.5	12060.2	6597.47	9499.53	10085	8995.72	7558.06	11491	6036.58	8713.73	10277.7	6281.14	7396.2	10087.1	9333.16	7960.2	1899.2	6848.78	17242.1	11127	12217.4	13472.6	12328.6	8780.61	27124	8823.66	11323.1	13681.4	8458.75	8654.72	6172.23	10408.8	11807.7	12994.2	8825.82	12479.2	6380.26	3124.99	15272.6	6240.24	2701.03	5008.65	3754.7	3557.17
MPU1	O75352	O75352|MPU1	4661.84	1816.23	3660.44	3737.3	1408.73	6424.91	4883.09	3899.8	3522.48	2874.79	2907.02	4198.96	5470.1	3914.4	1915.41	3404.6	3261.32	4366.97	4770.74	776.881	3291.24	14736.5	7763.13	10996.8	5580.41	5917.89	4008.46	8869.83	3494.75	5959.65	4193.2	6585.87	5157.34	5177.58	4973.49	5368.3	7203.68	5386.26	4832.97	5359.99	1954.45	9754.8	3583.35	2328.31	1965.74	1396	3755.5
ENTP6	O75354	O75354|ENTP6	0	0	0	0	0	0	0	0	4014.33	3746.81	1746.2	3242.67	3285.45	3342.52	1713.9	936.96	0	0	0	0	0	0	0	0	0	0	0	0	180.407	234.045	689.932	0	363.751	297.806	94.7667	252.223	381.902	27.0477	295.941	83.5337	0	0	0	0	0	0	0
ENTP5	O75356	O75356|ENTP5	1187.93	308.41	307.961	488.196	0	842.001	6631.07	366.277	18818.2	5343.17	5470.77	6456.55	8689.08	4852.34	12359.7	3301.18	1460.28	1116.67	1635.57	1664.8	1012.17	8422.66	1798.2	4618.99	1718.1	922.834	1993.03	31627.1	5889	1585.34	2484.84	1760.23	1679.7	699.8	2815.72	2058.45	3178.18	2018.96	8220.9	813.939	0	0	0	0	0	0	0
BCAS1	O75363	O75363|BCAS1	0	0	0	0	0	0	0	0	6607.74	5352.81	9567.53	2029.21	9012.1	3322.69	8796.74	7489.8	1396	507.342	227.327	284.841	1439.95	699.888	549.023	225.464	912.526	1339.24	1227.51	2674.14	9793.61	12147.8	6503.87	21161.2	2991.45	5506.98	22084.6	33732.6	4311.99	6413.49	34362.1	3774.51	531.042	4209.41	1495.75	910.505	1058.54	1396.44	1071.25
TP4A3	O75365	O75365|TP4A3	0	0	0	0	0	0	0	0	269.623	411.598	177.456	386.234	519.836	211.602	324.56	418.788	0	0	0	0	0	0	0	0	0	0	0	0	159.682	408.678	208.291	245.467	411.509	567.001	496.87	434.207	333.875	282.999	528.555	426.16	0	395.8	331.817	124.827	3424.06	73.0463	126.866
AVIL	O75366	O75366|AVIL	0	0	0	0	0	0	0	0	1877.26	5629.15	2424.55	4660.78	7778.09	1743.03	2119.03	5825.43	125.038	96.6735	220.92	317.975	782.121	8270.81	2844.09	21646.5	88.0162	468.757	53.5272	12265.5	3028.29	3752.52	2969.37	3409.67	4053.52	2444.99	4076.31	2712.8	2411.33	3080.68	2974.73	3528.9	0	0	0	0	0	0	0
H2AY	O75367	O75367|H2AY	95663.2	87131.7	47276.7	35917.7	157277	111613	128711	69514	114335	119524	98128.6	73686.8	76660.1	47581.1	84095.2	88868.4	85678.9	79570.8	129713	65860.7	58789.1	130092	102621	93770.4	104474	106344	65297.2	98725.4	97037.2	105388	66060.4	60335.4	88970.8	74114	122946	89778.5	104287	100474	112000	113669	48776	62198.1	40870.1	40058.3	31832.9	45038.1	39741.8
SH3L1	O75368	O75368|SH3L1	98669.2	73174	168085	37494.5	29703.3	176724	208009	73705.8	29903.8	23176.1	52735.8	33982.9	39382.7	41767.7	54967.2	35055.6	14685.9	38068.2	68879.5	26015	47847.6	17568.1	28281.6	13677.5	4962.48	18814.8	39715	7376.04	35865.4	47956	26773.2	29578.4	27859.5	13601.5	49663.6	35167.6	27924.8	21119.7	24509	22363.5	40830.4	52214.1	19515.7	20203.9	28263.6	22131.1	18142.9
FLNB	O75369	O75369|FLNB	178697	108486	43077.2	41523.5	140315	91856.5	161147	137606	130242	55603.5	125821	61908.7	104863	111527	81965.6	103113	57238	193586	63720.1	30990.5	71676	451630	93047.4	423531	74239.1	109392	58755.5	130589	135146	72914.1	89383	133417	133293	140339	56570	106621	129459	79753.1	123263	78446.4	71961.5	76407.1	53215.4	62685.5	69753.1	36851.7	76281.8
ZN737	O75373	O75373|ZN737	0	0	0	0	0	0	0	0	36.7591	343.743	262.283	72.1569	852.259	152.895	240.282	489.577	546.308	0	61.18	1323.69	0	0	0	0	175.062	0	753.31	0	0	0	0	0	0	0	0	0	0	0	0	0	0	0	0	0	0	0	0
NCOR1	O75376	O75376|NCOR1	1320.32	241.575	1227.55	411.524	1798.33	1425.55	1855.24	1223.9	3781.33	1937.26	4701.44	3971.74	2010.51	3236.48	4234.35	1331.33	797.482	522.015	411.129	0	362.945	1535.89	1115.91	689.908	657.067	244.097	660.679	1561.98	2297.79	1761.61	838.971	1884.07	2603.62	1322.62	1403.7	2332.28	3293.53	1566.76	1195.43	1341.77	241.95	546.051	364.329	671.741	514.336	454.334	571.861
VAMP4	O75379	O75379|VAMP4	0	0	0	0	0	0	0	0	295.405	406.42	205.966	268.843	203.916	246.564	265.349	216.63	0	0	0	0	0	0	0	0	0	0	0	0	0	0	0	0	0	0	0	0	0	0	0	0	299.253	1381.93	717.938	904.709	585.122	528.946	2091.54
NDUS6	O75380	O75380|NDUS6	4981.02	1247.99	3517.54	2085.62	10795.8	2658.57	6720.87	2979.07	14954.4	4056.61	15287	3254.42	18779.5	7725.04	3317.84	3062.68	2989.99	4434.32	2592.81	1291.79	427.854	4744.1	2896.72	1425.91	5771.93	2338.86	4142.48	16083.1	10713.1	14070.3	8502.55	9000.92	14988.5	7541.95	11407.9	13649.7	13593.6	10304.2	15831.6	11738.1	3860.3	4405.74	2100.64	9174.58	3807.96	4190.82	3163.63
PEX14	O75381	O75381|PEX14	1851.23	1211.21	1517.32	4819.27	1318.92	2311.25	1503.43	1424.94	4346.43	4492.5	4308.64	2751.39	2450.72	3555.7	2658.73	2934.17	332.014	737.232	0	216.211	439.429	500.078	2885.16	329.327	996.475	665.596	2004.95	6855.07	4604.43	4287.61	2355.47	6530.29	4393.64	4190.41	3697.86	3559.31	3489.7	3118.2	5011.28	3914.9	4546.43	3985.41	3361.87	1733.38	1708.18	1360.37	2190.81
TRIM3	O75382	O75382|TRIM3	22686.1	3299.05	26124.2	17148.8	10446.8	27097	19615.3	21363.1	2882.8	703.61	1697.49	467.421	1257.84	822.583	1277.54	1413.12	7188.92	8629.33	5169.76	3573.68	5402.98	4897.18	7432.2	4024.29	5526.18	6223.2	10974.3	3451.73	1022.93	651.812	962.889	1258.74	1076.05	1198.81	1353.81	1242.31	1303.1	557.165	566.961	1519.77	390.27	0	61.7606	165.76	0	50.1744	0
CISY	O75390	O75390|CISY	86530.7	41690.8	77085.2	53541.1	87727	63918.2	57982.4	40885.5	127318	61489.4	98250.6	80268.7	95502.1	53605.6	105472	84684.4	41646.7	60116	41940.4	38347.1	27598.1	64067.9	59614.4	48775.9	61202.6	44589.9	55067.1	71711.1	95135.9	55579.2	112030	130918	88812.5	48716.2	72076.3	107984	114404	83617.1	78060.8	71068.2	63288.6	55363.6	41541.3	40506.4	39898	48290.7	38745.4
SPAG7	O75391	O75391|SPAG7	1821.18	1757.94	1817.2	1723.29	2230.75	1313.64	1562.67	1707.12	296.097	469.154	265.592	226.094	558.588	284.87	901.263	0	1232.68	713.839	1680.36	1307.91	760.799	230.796	425.457	0	427.266	1992.81	659.464	1109.37	2006.7	2727.92	2791.27	2465	2934.6	1723.35	3395.4	1711.09	2093.19	2878.87	1985.09	1161.09	478.823	485.995	286.282	305.086	505.803	182.401	502.032
RM33	O75394	O75394|RM33	391.561	944.482	929.566	1628.53	974.854	283.288	778.303	641.747	3201.54	1843.4	2080.37	810.796	4075.16	139.199	1577.53	1235.1	619.768	779.848	518.415	683.79	760.91	531.421	637.456	839.864	725.375	853.389	778.125	636.713	1355.8	0	0	779.069	1457.52	790.843	1430.17	665.124	1526.34	795.153	795.088	0	1036.52	1510.76	1173.22	0	2714.1	253.341	0
SC22B	O75396	O75396|SC22B	99272	64229	141496	163612	64113.5	97121.4	81628.8	79895.2	51478.3	76732.8	62750.2	49548.3	79216.9	65247.4	49034	40816	73137.5	74644.9	64169.5	23892.8	41641.7	129226	86730.7	51835	78483.8	72925.9	89215.8	82509.1	89525.6	89193	55652.6	54782.4	77804.6	68491.2	99281.2	64274.8	72211.9	62673	61358.7	44653.6	73264.8	82886.9	59251.7	51374.2	42863.1	31389.9	38498.9
PR40A	O75400	O75400|PR40A	13332.5	8408.68	2979.89	9022.81	12531.8	11103.1	10115	9736.74	19528	18258.4	13096.8	11231.5	12160.5	11624	8940.28	8464.82	8625.35	8508.69	7604.92	3669.63	9181.27	13411	6942.18	9840.77	19546	6772.9	7324.2	14704.6	7961.41	14664.4	10196.8	13676.3	16155	13209.4	8798.08	11075.4	18293.3	14490.1	12856.5	11325.8	2664.34	1343.63	2313.74	1457.88	2316.82	2117.41	1652.17
TACC1	O75410	O75410|TACC1	4263.37	1954.3	4333.11	2157.23	5960.27	2256.53	1104.23	4928.6	3010.43	7137.53	1992.39	7480.62	5739.44	5752.74	5873.02	4854.45	3388.76	4696.45	2864.4	7547.98	4028.04	6584.6	4898.01	4931.94	6657.51	3203.84	3936.07	7079.45	2640.32	7900.92	5655.3	6182.89	8012.4	4118.49	4098.21	4573.87	4803.04	3646.37	7272.64	6633.86	2509.7	4190.18	3585.22	4498.16	3855.84	5169.05	4352.74
NDK6	O75414	O75414|NDK6	0	0	0	0	368.106	0	96.5779	0	92.0976	83.7305	100.642	39.355	84.8381	110.824	77.0991	114.052	0	0	0	0	0	0	0	0	0	0	0	0	297.739	168.909	409.443	422.369	184.095	932.427	217.151	126.798	334.71	170.872	170.85	41.2923	0	0	0	0	0	0	0
GGYF1	O75420	O75420|GGYF1	0	0	0	0	0	0	0	0	332.221	507.149	134.456	97.3267	724.343	386.223	234.762	130.856	0	0	0	0	0	0	0	0	0	0	0	0	111.681	996.976	164.102	138.832	647.357	1438.84	816.336	395.365	1006.61	419.087	301.823	162.721	112.611	2768.73	114.821	118.081	1462.79	94.0247	63.8568
LRCH4	O75427	O75427|LRCH4	2685.16	2382.67	3706.31	5065.89	5570.58	4212.86	4184.35	7647.48	319.632	850.93	1021.64	730.771	730.417	640.548	1197.32	674.529	541.917	657.286	1389.55	223.991	1065.93	537.494	580.373	1445.73	260.935	724.867	1288.77	7542.79	1778.18	3038.79	601.267	1758.12	1901.65	2086.89	1405.46	2177.43	1243.9	2182.2	1971.34	1573.27	654.437	4048.11	701.086	0	401.05	430.849	476.219
MTX2	O75431	O75431|MTX2	14351.6	5242.77	11542.5	5946.32	18995.5	5742.14	11421.5	7095.45	7387	19167.8	18211.9	8863.17	14871.4	7777.59	17286.9	10444.2	6222.9	5620.18	4447.19	1783.01	4501.39	12262.1	8014.69	5010.24	14430.9	2958.13	5857.96	9913.72	7836.19	8896.67	11629.2	8554.9	12846.5	5160	5612.12	9163.75	10485	7639.11	10214	7088.82	6482.99	7522.68	5764.57	10224.5	2711.73	7939.02	6173.85
VP26A	O75436	O75436|VP26A	17529.9	21102.8	25429.9	16935.6	26056.4	18396.5	18481.8	20654.2	22376.3	18994.7	21184.4	28983.1	24448.1	24824.5	24814.4	25113.5	9494.18	16747.3	15107	6702.5	9842.11	24698.8	17681.8	18536.5	20689.4	12706.7	15513.3	19502	34742	27628.5	24641.6	26254.1	29956.6	26837.2	20841.5	23780	27559.5	22975.5	35702.4	26837.1	28391.5	27865	21874.1	11181.1	17119.7	12945.6	13571.7
ZN254	O75437	O75437|ZN254	0	0	0	0	0	0	0	0	0	0	0	0	0	0	0	0	0	0	0	0	0	0	0	0	0	0	0	0	740.24	905.293	1994.88	873.27	880.794	834.757	554.195	1043.08	1682.79	783.132	815.507	405.569	0	0	0	0	0	0	0
NDUB1	O75438	O75438|NDUB1	269.326	219.47	253.734	376.89	420.071	408.666	438.181	370.253	8352.03	2434.92	3455.31	1447.77	6418.62	2269.17	1029.59	4185.97	2246.07	2432.21	1815.76	203.756	2502.89	4306.9	4559.1	6431.28	3759.87	3186.47	1469.98	8028.67	2132.94	1327.94	1683.71	2657.62	2907.25	1731.47	2439.04	3089.67	3785.99	1591.02	3460.93	2192.35	484.004	5449.83	323.783	1182.28	3921.72	296.633	675.14
MPPB	O75439	O75439|MPPB	14279.4	4192.13	4361.9	6326.73	12536	6792.65	8298.62	7918.82	12861.9	22336.3	15849	15477.5	12742.1	10251.5	12327.3	13005.3	4323.3	6501.51	1878.17	1304.33	3422.75	8622.88	9494.06	2974.19	5468.99	5098.1	5772.57	9535.81	11125.2	8775.88	10849	11982.8	16733.9	12999.1	5944.12	12913.5	13271.7	7820.61	9413.02	8311.58	3470.48	8776.68	2168.71	3931.36	1504.59	3537.37	2112.23
SAP30	O75446	O75446|SAP30	460.286	322.21	1423.16	1016	326.84	199.792	2295.44	2373.55	431.015	0	0	975.194	338.793	292.553	907.722	599.932	0	0	0	0	0	0	0	0	0	0	0	0	312.886	313.016	334.679	301.625	618.716	707.767	362.823	315.581	312.078	504.838	141.176	558.744	0	0	0	0	0	0	0
MED24	O75448	O75448|MED24	1909.02	2137.99	2783.04	1819.33	2015.95	1808.93	2372.26	2043.65	182.402	125.027	169.844	3510.4	68.0685	178.882	120.889	224.934	466.01	105.155	1245.52	251.195	831.528	108.1	281.329	42.1465	493.951	160.779	168.692	417.009	1605.36	1823.93	2305.89	2735.94	2036.56	1487.84	539.831	1755.64	2122.17	1272.34	1972.67	1983.67	0	0	0	0	0	0	0
RDH16	O75452	O75452|RDH16	0	0	0	0	0	0	0	0	0	0	0	0	0	0	0	0	605.157	432.188	154.041	1544.49	0	644.605	5012.7	3834.8	97.8261	724.533	1302.93	11264.3	0	0	0	0	0	0	0	0	0	0	0	0	0	0	0	0	0	0	0
PAGE1	O75459	O75459|PAGE1	0	0	0	0	0	0	0	0	0	0	0	0	0	0	0	0	0	0	0	0	0	0	0	0	0	0	0	0	0	0	0	0	0	0	0	0	0	0	0	0	210.649	0	64.8689	0	61.7841	0	4547.31
ERN1	O75460	O75460|ERN1	1058.45	1200.72	1043.33	985.722	406.947	510.268	870.624	737.693	0	0	0	0	0	0	0	0	4136.41	759.343	444.321	5079.47	269.943	275.611	156.396	0	5394.02	0	1303.8	1990.25	1728.88	317.755	346.132	1032.37	244.415	631.571	1160.1	162.317	1634.3	1270.63	5366.49	4560.28	0	0	1697.58	3015.93	314.624	635.495	280.664
CRLF1	O75462	O75462|CRLF1	0	0	0	0	0	0	0	0	0	0	0	0	0	0	0	0	0	0	0	0	0	0	0	0	0	0	0	0	0	0	0	0	0	0	0	0	0	0	0	0	947.997	4506.38	1415.28	415.607	1392.4	512.354	132.605
PSIP1	O75475	O75475|PSIP1	4024.95	5536.01	3924.11	4073.62	5565.3	7581.4	2422.34	4722.71	7712.89	3333.27	10841.1	8661.97	8893.51	1962.7	3821.41	5408.56	7436.91	5982.16	9344.89	3728.66	4283.42	5219.12	8879.49	3274.39	7744.71	5084.13	2929.98	5754.03	4847.45	7675.04	4240.61	3058.59	21627.4	5701.18	6105.23	8196.75	13192.8	7918.07	6803.44	7596.19	6324.88	6218.07	4247.97	2950.61	5206.61	3076.11	4450.26
ERLN1	O75477	O75477|ERLN1	956.634	616.444	886.485	924.696	1051.86	706.834	448.806	722.015	10810.9	9628.79	5143.52	11483.4	14203.3	7687.56	7440.34	11061	284.071	257.501	63.8945	757.389	94.0434	245.995	187.986	163.988	339.09	472.714	0	319.595	2641.57	4311.98	4714.03	4011.42	4425.64	3115.8	3288.66	3806.42	5367.65	3735.86	2655.93	4452.39	2947.11	4073.61	2676.78	1874.9	1487.76	1178.92	3011.12
SUPT3	O75486	O75486|SUPT3	419.172	307.147	127.197	153.696	209.796	172.688	0	82.9079	649.935	921.32	209.118	750.547	598.456	590.557	197.912	200.763	289.473	355.33	0	336.467	0	150.846	247.926	200.857	284.313	187.542	83.014	162.694	425.524	606.207	0	336.461	512.471	206.964	182.799	160.796	522.516	251.217	252.172	329.86	381.515	215.144	361.134	259.161	285.654	245.511	288.284
GPC4	O75487	O75487|GPC4	2176.74	1962.73	1357.41	1019.63	1265.22	1506.07	2714	1306.79	3671.88	729.367	94.57	1191.45	1888.37	1815.93	2975.11	2590.18	903.09	5658.96	2218.06	511.246	1346.43	1304.41	4437.16	5996.43	2449.25	2294.63	4363.32	4564.58	178.65	210.024	256.111	228.732	307.236	374.817	1518.4	233.248	2512.97	182.822	408.932	414.976	1407.32	349.187	881.73	701.761	1606.88	882.166	1416.02
NDUS3	O75489	O75489|NDUS3	36763.9	26190.4	36948.2	17835.2	56210.8	39876.9	44302.9	40502.6	78293.7	44900.6	90358.6	43114	83398.9	59019.8	48912.2	58884.6	23680.1	32466.6	32054.6	23069.6	21231.5	31050.2	35291.8	49389.2	31603.3	20971.2	34775.8	60295.9	53898.3	60449.7	32133	35742.8	50902.5	36953.4	42393.8	48453.9	59951	37561.7	51996.1	36135.6	37669.5	50108.5	30561	20912.4	28824.3	17336.6	15166.5
SRS10	O75494	O75494|SRS10	44566.8	27143.8	38197.8	24431	46267	32323.7	35981.7	26409.3	35553.2	52138.5	43854.3	40018.6	22031	41767.1	23045.1	33087.3	20953.4	24150.6	15038.5	6692.37	7844.15	23190	22058.8	10179.8	29527	13171.4	17202.5	28121.9	46788.1	49751.6	31825.4	48807.3	70409.4	33235.6	36253.3	37783	56349.6	39905.8	35854.9	39481.9	29967.7	44738.5	17423.8	15839.8	19051.1	16536.5	17372.9
CLN5	O75503	O75503|CLN5	1486.57	923.792	331.439	1628.73	345.319	1141.04	1523.11	970.659	1240.27	1502.45	1879.82	754.394	1103.37	865.971	1027.82	898.291	5227.86	776.71	2477.11	1548.79	3686.83	3012.51	2565.03	749.385	2040.36	2324.57	3713.84	1155.06	3254.8	2592.19	3185.8	2224.65	3437.86	683.148	2696.02	2069.65	2911.2	3073.76	2644.33	889.846	214.587	284.586	508.569	440.86	437.076	572.954	150.484
HSBP1	O75506	O75506|HSBP1	1672.21	3681.41	2008.95	2965.36	1783.8	2730.91	3611.46	4143.42	2977.78	3393.28	2925.94	2176.94	2450.72	2468.01	2833.98	2404.63	338.936	2220.5	3646.53	161.732	758.222	4868.13	1139.75	2264.67	1937.71	1391.05	1041.3	2389.69	1261.64	1799.73	2623.34	2506.83	1516.95	4343.77	1955.25	2221.3	3222.28	2648.02	1394.02	1686.99	1249.14	866.704	772.745	1347.44	1151.24	542.209	426.832
ECI2	O75521	O75521|ECI2	6879.71	3321.65	18803.2	7954.27	10482.2	9582.76	8116.24	6306.95	7268.36	4413.75	2565.18	2690.59	4969.23	2867.4	5586.21	2376.28	7720.07	4893.53	4645.81	2815.55	4663.2	2277.68	6596.63	10595.7	9791.06	3522.98	6635.28	101363	5580.21	7620.41	7996.28	8520.55	2477.57	11987.8	7267.62	6614.3	8197.08	3827.3	2378.16	8039.51	959.543	5162.38	664.889	3436.62	2767.76	1419.83	1955.8
KHDR3	O75525	O75525|KHDR3	537.647	403.193	519.347	0	18550.7	194.687	1474.47	992.082	3754.39	5855.36	2498.15	2553.43	1123.5	2709.56	3788.8	2103.65	0	0	0	0	0	0	0	0	0	0	0	0	469.188	562.385	1123.7	120.529	846.877	82.8288	0	299.433	0	719.514	0	350.427	0	0	0	0	0	0	0
RMXL2	O75526	O75526|RMXL2	171.397	305.829	349.75	364.448	173.503	0	841.74	581.337	7900.86	8872.79	8183.56	10919.2	7224.4	8588.63	10162.5	8086.77	245.444	376.611	0	0	0	137.722	184.859	0	150.337	0	392.439	136.802	403.306	1004.38	341.361	0	114.973	190.357	116.812	0	0	99.0139	255.497	443.385	9149.42	11738.7	4266.03	238.751	161.402	1450.56	6663.69
TADA3	O75528	O75528|TADA3	0	0	0	0	0	0	0	0	980.637	775.106	1146.45	1107.61	639.652	343.007	484.445	689.696	494.992	623.61	559.285	443.134	190.743	514.607	359.031	420.138	477.942	310.993	242.629	259.1	0	0	0	0	0	0	0	0	0	0	0	0	308.66	269.383	65.1903	0	95.0043	76.7132	285.154
TAF5L	O75529	O75529|TAF5L	177.178	157.89	193.402	179.952	185.654	137.745	160.271	111.91	0	278.566	248.665	447.796	234.665	199.487	0	163.142	0	0	0	0	0	0	0	0	0	0	0	0	0	0	0	0	0	0	0	0	0	0	0	0	0	0	0	0	0	0	0
EED	O75530	O75530|EED	662.69	387.216	988.083	1039.73	1465.56	0	1176.83	717.934	588.391	211.043	251.49	757.729	173.136	419.243	0	316.597	581.92	309.277	472.795	967.208	293.647	297.671	749.144	93.9261	816.749	138.411	190.657	452.046	1984.98	2165.16	2033.3	2777.54	4134.62	2794.51	3537.22	3790.77	2481.33	2798.55	3052.96	3470.12	104.458	767.591	102.561	0	0	0	0
BAF	O75531	O75531|BAF	13753.9	15002.3	12509	11431.9	13938.5	25422.4	7252.91	11223.6	41713.3	40224.6	38102.3	29052.4	37972.3	25003.6	26263.8	25184.3	18360.6	22531.2	24377.4	10285.9	13424.1	24420.7	18610.7	12533.4	30917.2	13022.3	16956.8	20528.3	23538	30303.4	31820.6	58255.1	66175.6	23352.1	42242.5	79213.9	75562.3	45276.5	63088.9	58374	19247.5	15377.9	13064.8	15374	15762.9	13826.9	16249.2
SF3B1	O75533	O75533|SF3B1	29262.9	21595.5	28957.1	20715.5	31954.6	22564.8	25147.2	23222.4	45694.5	38496	35072.1	40664	33036.5	24911.8	26733.9	28871.3	27593	26108.5	22676.1	13165.1	8590.95	42505.4	36959.4	36892.3	35286.1	20947.4	17572.5	39222.4	36117.5	32120.7	33977.8	45468.7	45799.1	36034.9	29126.2	34027.8	41069.9	34862.8	34020.3	36418	20799.5	40162.3	21681.4	19810.8	16402.7	22263.5	19893.8
CSDE1	O75534	O75534|CSDE1	15963.4	11195.3	17969.2	15159.4	16051.9	17066.6	5401.14	12113.5	13251.2	7674.45	11597.5	13873	10102.9	14066.3	7893.79	10478.1	15728.7	17668.4	12322.5	6566.85	5094.22	16176.7	8931.19	6855.3	16044.2	6157.31	11967.9	12393.2	7525.35	17215.4	7627.1	15828.8	14440.9	17622.3	16777	16824.4	29587.6	21835.7	19824.2	13943.6	9287.58	19709.3	9383.95	5728.1	5348.95	8880.25	11852.3
WBP4	O75554	O75554|WBP4	0	0	0	0	0	0	0	0	0	0	0	0	0	0	0	0	0	0	0	0	0	0	0	0	0	0	0	0	352.364	298.01	488.972	1264.68	232.194	317.651	55.7298	449.968	450.421	573.394	171.923	340.444	0	0	0	0	0	0	0
STX11	O75558	O75558|STX11	0	0	0	0	0	0	0	0	786.158	666.685	1774.29	1577.51	319.875	442.31	869.813	396.886	291.785	801.817	116.039	1344.63	641.98	214.52	983.663	760.587	811.817	378.831	367.543	342.108	620.17	1777.75	66.7446	1150.29	698.771	301.33	249.438	421.66	100.185	1458	152.506	788.435	346.633	405.166	420.399	523.898	2758.89	198.552	530.976
SKAP2	O75563	O75563|SKAP2	260.833	262.305	334.927	335.353	84.9254	397.694	183.376	255.456	1317.25	2511.91	2483.81	1783.55	473.013	561.933	1229.5	2816.78	630.281	502.218	616.721	493.028	1229.41	238.039	446.989	1347.04	1080.51	2122.71	2913.42	433.036	1678.75	2985.89	3719.25	166.721	915.775	830.701	806.422	547.029	312.037	591.802	1259.48	313.257	1261.32	944.135	593.83	500.51	615.587	209.736	345.498
PRKRA	O75569	O75569|PRKRA	17952.8	10276.6	16966.2	22208.1	15430.9	16465	23857.6	18713.2	20510.6	32408.8	28175.4	17942.2	25070.1	29475.1	32609	19084.8	14647.8	15773.3	12817.7	4562.24	7647.53	18294.7	7850.07	9362.9	11689.1	8984.37	11758.4	10633.4	17843.5	12268.3	15504.4	24755.4	13636.2	18339.9	12588.8	12121.8	16397.1	11519	12916.1	10848.9	14476.3	14450.7	12042.5	10589.1	11604.8	10072	10375.3
RF1M	O75570	O75570|RF1M	0	0	0	0	0	0	0	0	0	0	0	0	0	0	0	0	0	0	0	0	0	0	0	0	0	0	0	0	2719.49	2947.16	2696.53	3146.95	2747.81	2025.3	2686.53	2223.53	3407.68	2452.92	2952.33	2432.5	0	0	0	0	0	0	0
KS6A5	O75582	O75582|KS6A5	498.325	768.842	151.551	860.018	130.609	610.926	718.802	428.287	0	0	0	0	0	0	0	0	724.114	245.154	457.317	1147.79	182.438	685.327	421.351	774.168	795.136	1040.76	871.443	0	0	0	0	0	0	0	0	0	0	0	0	0	0	0	0	0	0	0	0
MED6	O75586	O75586|MED6	140.596	342.534	280.917	590.262	824.963	336.195	856.697	515.349	0	0	0	0	0	0	0	0	0	0	0	0	0	0	0	0	0	0	0	0	601.027	629.241	597.578	848.862	508.057	660.025	544.124	539.607	1097.16	775.49	512.59	878.041	0	0	0	0	0	0	0
MYCB2	O75592	O75592|MYCB2	1642.75	1377.65	1350.59	2143.81	2425.2	1693.92	1101.99	2395.69	2157.06	2613.91	3249.5	2607.35	1719.17	2441.51	2296.89	2613.34	101.068	148.983	255.476	0	144.828	468.876	570.58	440.616	379.905	451.024	747.639	44.7235	894.417	2609.3	1057.14	1248.42	1602.01	1030.57	2210.89	2366.25	1848.02	1133.16	2459.18	1652.49	1522.35	2114.38	824.332	1426.71	1301.92	1372.96	1611.43
PGRP1	O75594	O75594|PGRP1	245.23	1414.38	609.799	1927.41	106.109	1340.71	181.003	1436.47	1319.01	8618.58	4602.12	12836.8	3891.49	14445.2	13388.9	1335.28	1762.8	5439.49	11851.1	2407.1	1027.24	7166.25	3960.66	2229.4	8348.59	36386.9	2118.08	4026.27	6224.98	20472.1	4984.01	11070	3102.02	28840.8	5637.33	4159.15	7178.84	44374.9	5899.06	25513.7	2572.85	1350	2566.17	3166.72	3633.28	1653.83	1395.25
CLC3A	O75596	O75596|CLC3A	2981.35	4720.8	5362.98	6141.24	3969.66	4358.48	2506.96	2109.41	0	0	0	0	0	0	0	0	0	0	0	0	0	0	0	0	0	0	0	0	0	0	0	0	0	0	0	0	0	0	0	0	0	0	0	0	0	0	0
KBL	O75600	O75600|KBL	0	0	0	0	0	0	0	0	0	0	0	0	0	0	0	0	168.891	0	0	178.312	0	0	615.718	0	0	385.055	0	418.038	0	0	0	0	0	0	0	0	0	0	0	0	0	0	0	0	0	0	0
SPAG6	O75602	O75602|SPAG6	172.165	0	0	0	0	0	199.483	198.632	0	0	0	0	0	0	0	0	0	0	0	0	0	0	0	0	0	0	0	0	0	0	0	0	0	0	0	0	0	0	0	0	752.801	435.065	590.933	185.054	80.1648	0	422.656
NPM3	O75607	O75607|NPM3	120.462	75.4106	1291.29	261.437	1400.2	2061.45	725.333	401.236	1069.62	782.603	0	797.226	1227.1	517.586	0	178.639	149.184	519.945	580.282	427.84	325.844	468.63	447.314	799.378	615.738	561.072	259.34	211.914	1032.77	1428.94	2840.43	1535.5	1939.27	1070.47	286.014	1549.65	2155.7	407.123	3596.83	453.322	0	771.75	0	1453.85	350.235	62.767	53.4562
LYPA1	O75608	O75608|LYPA1	34801.4	10497.4	29160.9	9462.18	70327.8	37838.3	12681.4	12745.4	75867.3	123621	40226.6	46974.2	36911.5	20796.9	26616.7	35381.3	10190.1	22953.1	21232.2	5671.71	3755.34	21960.4	19617.1	24387.9	12108.1	13063.3	11923.3	27427.7	20785.4	20314.2	25018.3	17098.3	21566.5	13163.4	12399	26167.5	22763.6	10760.4	15593.6	19531.8	24241.8	56608.5	7611.01	6556.84	20292.3	4951.89	8779.09
LFTY1	O75610	O75610|LFTY1	0	0	0	0	0	0	0	0	6899.2	2333.14	5261.07	5737.07	17148.6	3493.08	4406.29	6962.69	9440.99	4678.54	3163.24	2466.24	823.718	13854.7	14521.5	82863.1	5679.06	3565.08	1778.36	3946.72	0	0	0	0	0	0	0	0	0	0	0	0	97.8719	634.497	1377.91	234.959	0	2437.28	4047.68
ERAL1	O75616	O75616|ERAL1	0	0	0	0	0	0	0	0	1181.01	1137.39	938.722	1539.9	706.554	387.676	1300.32	1258.28	0	0	0	0	0	151.043	538.154	672.102	173.721	173.832	898.966	929.507	1101.84	1204.21	674.246	479.925	319.789	424.384	450.002	904.938	817.254	667.537	292.312	360.104	0	0	0	0	0	0	0
CREG1	O75629	O75629|CREG1	2104.88	1685.67	1408.05	1007.55	2338.71	690.214	2151.26	1910.36	672.75	199.382	579.844	785.247	300.816	583.584	1030.89	836.31	1939.98	2187.17	1577.2	233.301	1485.69	1258.87	833.882	2013.87	3172.93	2379.51	4772.64	1366.04	2888.91	3723.5	1902.54	1055.55	2600.63	1007.22	2024.65	1599.06	2542	2751.86	1083.92	3947.83	1249.75	345.146	165.371	1396.87	861.486	239.548	239.764
SPB7	O75635	O75635|SPB7	0	0	0	0	0	0	0	0	0	0	0	0	0	0	0	0	495.368	1011.37	138.904	969.603	182.936	227.814	677.4	380.072	1971.8	894.89	668.865	405.786	0	0	0	0	0	0	0	0	0	0	0	0	0	0	0	0	0	0	0
FCN3	O75636	O75636|FCN3	239.124	537.052	448.934	1143.45	347.242	939.468	571.057	714.719	120.319	255.763	0	170.151	136.585	832.653	893.628	304.623	2606.78	2599.95	1406.14	2248.84	1074.5	2263.21	1622.57	838.853	2892.53	3153.87	3889.7	2694.18	654.967	951.968	1069.69	751.654	1731.71	735.698	715.369	699.019	1089.29	577.042	897.016	667.432	955.057	865.739	224.201	353.86	715.212	980.227	88.7891
U520	O75643	O75643|U520	29796.9	24309.4	19775.2	25146.1	25681.4	22533.1	16135.8	25590.3	36869.7	42865.5	40382.9	39546.5	37696.8	35273.8	30901.5	31185.9	34380.7	20298.9	15063.6	18565.5	12913.8	25032.5	25754.7	21786.8	44138.4	17138	17405	30013.9	26527	30282.1	31777.4	31212.7	42055.2	31608.7	28496.2	26779.2	36486.7	27823.2	33071.1	29616.4	28786.6	65941.2	20865	15756.7	21224.8	21883.1	22615.9
MTU1	O75648	O75648|MTU1	0	0	0	0	0	0	0	0	174.158	396.592	195.786	114.51	251.195	122.181	0	288.19	0	0	0	0	0	0	0	0	0	0	0	0	951.612	1433.24	1817.26	1487.79	935.424	426.163	1293.7	1367.77	2505.12	2791.69	364.547	1362.86	0	0	0	0	0	0	0
TIPRL	O75663	O75663|TIPRL	20898.8	16403.8	18481.3	13125.1	30640.8	11092.2	17878.3	10259.9	15314.4	13655.4	15858.6	12476.1	16058.2	15246	14579.3	15738.3	7891.1	12609.5	7331.89	2885	9565.22	4709.38	7034.57	8723.44	17345.9	7892.66	9674.22	9923.56	11842	12166.4	11024.8	14021.2	14486.6	13240.5	12613.5	10570.8	16714.5	10455.5	13467.4	11604.8	6506.8	7632.07	4656.28	2787.95	8598.38	6136.56	4075.65
TM1L1	O75674	O75674|TM1L1	2853.72	2161.59	2929.42	950.145	811.018	4023.78	5306.94	3465.79	1234.75	959.528	2274.16	2415.6	3124.52	1738.77	1298.24	1160.32	728.287	1840.63	1304.01	821.558	775.57	3549.49	417.061	2702	2606.25	1527.47	93.3496	2885.79	4489.66	4422.56	4752.06	4116.82	4354.4	4570.48	3757.48	2632.57	4804.35	2716.41	3141.67	2252.6	982.384	943.637	1018	1756.88	479.215	1364.07	852.632
KS6A4	O75676	O75676|KS6A4	1493.59	2229.2	2435.76	2559.73	2407.67	3424.23	1407.17	1638.72	9068.6	5536.45	6908.42	6618.63	7210.38	6040.4	6476.29	5012.58	2596.11	3731.2	1849.29	830.179	2707.55	1687.09	1758.59	3279.49	2167.53	1485.75	1339.75	1952.18	2749.38	3774.4	3267.51	5016.4	3967.91	3612.82	1909.4	4569.49	4778.16	1584.71	2859.64	1951.16	17575.3	3853.87	15446.7	21042	9084.07	31557.3	31644.1
SURF6	O75683	O75683|SURF6	0	0	0	0	0	0	0	0	2286.6	2368.72	2406.44	1536.06	2304.41	1016.51	787.282	166.785	0	0	0	0	0	0	0	0	0	0	0	0	3779.62	1392.97	895.683	2267.4	3496.04	513.721	3902.08	801.65	1185.75	1734.17	285.983	668.656	0	0	0	0	0	0	0
PPM1B	O75688	O75688|PPM1B	2777.46	3137.69	4812.66	4585.56	1995.1	3680.14	5136.03	3204.45	1338.74	2367.98	1362	3123.15	1891.9	1560.81	1009.09	2151.64	2318.51	2475.66	1948.66	432.567	2455.45	1507.89	530.461	1433.01	2066.6	3760.83	4763.16	3402.66	3213.51	1936.36	1112.17	4780.66	3756.09	4069.91	4890.41	2806.86	2813.52	2124.88	3097.35	1950.41	270.872	0	145.444	122.143	253.16	188.266	315.343
ADAP1	O75689	O75689|ADAP1	356.052	324.95	466.808	344.402	532.05	235.155	374.56	430.646	53.8065	104.624	121.147	775.76	165.432	308.132	404.471	287.767	0	77.8814	323.618	0	60.2989	511.094	0	0	140.816	76.64	192.414	197.168	1541.35	872.472	841.796	886.35	1527.73	1048.81	1325.3	1542.2	386.767	347.696	916.219	237.469	498.353	509.194	219.646	310.781	460.259	359.891	643.85
UTP20	O75691	O75691|UTP20	1168.97	862.117	1125.09	437.364	1356.29	798.433	254.221	804.143	4045.38	3359.2	3740.1	4016.5	5183.49	3804.84	2705.92	2753.98	1800.34	1664.54	808.265	1610.16	1432.93	1312.92	1203.48	1580.93	1861.57	658.163	1358.69	1150.18	2857.92	3838.84	2322.53	2377.59	4959.06	4127.45	3679.96	1794.85	3205.04	1744.82	1739.92	1922.71	17319.3	13886.2	9590.79	10060.5	16331.1	14548.5	12131.5
NU155	O75694	O75694|NU155	9297.81	6034.31	10286.3	7494.52	14534.8	8570.56	5869.16	10083.5	12951.5	10370.7	9668.33	11992	10476.7	9235.6	6166.37	9701.95	9242.03	5625.44	5526.79	2841.44	3929.98	11927.7	8293.1	13136.2	10830.4	4987.27	2191.51	6765.22	10008.4	11977.4	7244.22	9339.32	18716.3	14308.1	10979.1	10544.8	16527.9	12756.9	9890.16	10369.4	4530.88	11429.2	6446.61	5586.16	3400.64	3410.35	4437.45
XRP2	O75695	O75695|XRP2	4771.76	4369.12	3572.84	3211.8	2968.56	4904.73	4211.21	4327.82	4983.69	3413.96	2621.83	4513.71	3749.41	4746.19	3378.51	2200.6	4453.81	5246.72	3238.76	2039.61	2584.81	5757.49	987.5	5459.27	5291.32	5616.95	5041.09	6911.65	4688.01	5757.56	4408.89	6339.39	4242.05	11054.2	5521.19	5802.22	6082.65	6703.56	6289.43	6458.77	3918.4	5480.69	3657.76	2546.05	3490.03	2731.52	3670.24
WDHD1	O75717	O75717|WDHD1	916.848	90.7203	111.275	140.584	146.912	134.572	287.327	170.105	604.27	255.904	762.302	169.758	393.105	446.775	378.907	346.443	340.949	204.858	440.327	278.625	452.077	338.352	372.417	146.435	345.988	321.826	444.046	408.656	557.997	953.466	859.74	878.846	1162.9	872.106	241.011	870.207	1084.41	444.844	1397.83	733.644	973.864	813.322	2952.63	607.275	753.576	878.333	773.002
CRTAP	O75718	O75718|CRTAP	13209.6	12019.3	5495.18	12588.2	3318.13	5982.6	2905.3	17452.4	3626.95	6215.91	2847.29	5777.88	1175.23	7512.42	4374.9	4641.24	14676.1	21598.2	3482.78	3353.28	9631.07	3182.13	6039.53	3272.08	12774.6	6282.53	18671.6	6964.29	4024.02	3275.93	3276.94	4144.63	4981.94	4943.28	3079.24	1591.59	4696.4	5727.5	1858.88	5189.67	6029.5	1114.93	4515.03	2307.96	5982.15	3023.47	6320.06
CMC1	O75746	O75746|CMC1	5146.38	2472.58	6908.34	3665.51	17213.6	2245.5	11888.9	4909.57	8357.1	4547.03	3681.95	6457.2	4858.31	1296.26	10809.2	7947.37	4020.77	5247.05	8997.86	6924.03	4687.67	6897.91	5412.57	1791.89	7221.76	3452.9	3104.5	3760.68	3892.09	4463.83	2450.36	3893.02	2946.55	2959.69	3336.59	6091.87	5712.8	5337.88	3931.86	2004.41	742.323	7639.79	2036	2991.96	354.93	2148.23	2047.54
TRPA1	O75762	O75762|TRPA1	0	0	0	0	0	0	0	0	0	0	0	0	0	0	0	0	0	0	0	0	0	0	0	0	0	0	0	0	267.439	0	0	152.957	0	292.668	96.3178	122.086	0	0	0	168.264	0	0	0	0	0	0	0
TCEA3	O75764	O75764|TCEA3	3183.89	2494.43	2108.29	747.55	5890.5	3295.95	1690.55	6838.2	854.417	836.825	3888.19	320.019	6483.7	4915.46	2384.7	1604.62	99.5783	288.74	369.999	0	0	0	0	0	618.427	0	261.267	888.22	2526.8	4483.93	2500.34	3640.72	2159.15	3317.53	4094.28	5350.58	2943.33	1190.71	4379.23	3200.02	139.383	192.631	177.149	204.8	115.31	358.817	194.328
PALM	O75781	O75781|PALM	1482.7	591.639	3528.78	25012.1	10723.2	6442.29	13454.2	184.415	3689.2	13676.6	5458.41	3126.06	9693.56	8975.28	6824.56	9597.4	1756.32	4026.63	3766.99	2966.64	4537.11	2662.83	1881.42	2232.78	2954.19	2239.3	1690.31	2900.32	8063.38	4142.6	13744	362.47	8908.9	8264.72	9735.34	9506.17	10144.4	3705.4	5517.98	2264.44	531.107	535.365	968.503	1300.02	2538.17	1651.99	559.272
RENR	O75787	O75787|RENR	3364.09	3381.56	2922.66	3754.1	2176.07	1976.46	5083.93	1697.43	2459.69	3424.48	1943.55	2327.67	2260.65	1592.98	1693.67	1940.36	1877.65	2268.08	5100.98	2061.65	6858.74	5434.69	2735.91	6039.68	4700.23	5265.72	1549.87	6625.21	786.769	1722.14	2778.37	1062.62	740.029	6074.07	1441.51	1628.3	1786.3	1810.84	2762.37	925.589	2359.26	2009.59	2863.06	1803.8	4582.58	3904.62	4148.13
GRAP2	O75791	O75791|GRAP2	2193.6	992.253	1363.56	1123.52	1207.87	881.15	1149.55	997.427	676.895	487.37	735.039	668.122	589.765	675.424	745.332	391.838	368.126	293.622	186.559	609.185	586.383	179.17	334.166	312.724	196.975	370.198	254.591	275.387	647.249	1678.33	2020.16	884.343	1133.91	281.185	745.281	1176.49	500.307	1652.88	810.649	611.004	4007.33	2813.69	584.411	2778.66	1441.82	1343.7	1165.2
RNH2A	O75792	O75792|RNH2A	850.173	549.256	2230.55	375.714	1232.58	405.386	297.04	973.505	1875.04	1256.15	1409.53	409.516	1266.63	652.395	741.121	479.237	1515.78	1307.57	910.672	695.336	771.808	1687.1	1340.54	778.485	1391.48	960.511	743.175	1570.21	2493.39	5140.48	3619.73	1615.77	5314.3	4770.45	1580.44	3482.15	3950.82	3060.37	2475.62	2385.83	372.726	1026.03	1089.07	314.567	279.921	752.982	208.16
CD123	O75794	O75794|CD123	83.0203	342.982	159.025	437.275	361.122	947.882	377.965	387.995	1149.05	2037.94	2284	2079.35	1184.57	1815.39	1178.21	1756.63	1224.63	1493.19	502.438	1500	1402.73	1839.99	1793.4	1504.73	1877.74	1893.24	2466.67	1103.2	1664.69	808.554	1290.08	1347.87	1661.33	1064.56	1204.35	892.974	1154.02	923.801	2066.22	1859.06	0	0	0	0	0	0	0
UDB17	O75795	O75795|UDB17	0	0	0	0	0	0	0	0	3571.87	134.697	944.63	825.153	413.065	458.618	4436.58	3330.75	0	0	0	0	0	0	0	0	0	0	0	0	257.178	574.169	102.212	723.916	1129.18	401.854	328.632	1405.08	324.415	126.757	783.921	0	0	0	0	0	0	0	0
CAN15	O75808	O75808|CAN15	342.397	172.707	176.078	163.412	195.141	288.438	172.66	236.961	481.457	235.291	565.608	421.283	470.392	453.916	484.714	310.579	0	0	0	0	0	0	0	0	0	0	0	0	0	0	0	0	0	0	0	0	0	0	0	0	0	0	0	0	0	0	0
BCAR3	O75815	O75815|BCAR3	0	0	0	0	0	0	0	0	0	0	0	0	0	0	0	0	158.254	353.931	0	0	59.0834	0	0	0	0	259.049	635.686	160.448	0	0	0	0	0	0	0	0	0	0	0	0	0	0	0	0	0	0	0
POP7	O75817	O75817|POP7	2012.81	1219.31	878.493	1716.01	2890.85	576.981	1205.91	573.244	1598.46	2321.55	2080.64	2227.56	2223.32	1519.56	798.554	2039.7	1475.31	868.304	1465.96	1795.84	1664.24	1171.75	2220.14	923.071	1194.48	2167.5	1395.4	1490.42	1795.03	670.246	812.825	1051.36	1468.73	875.061	1301.31	1868.83	1562.31	683.224	1737.72	911.594	0	0	0	0	0	0	0
RPP40	O75818	O75818|RPP40	750.629	910.261	144.693	803.287	932.256	1106.94	364.021	1066.47	925.941	484.772	1176.78	464.412	1000.68	728.419	930.511	647.863	0	0	0	0	0	0	0	0	0	0	0	0	546.551	533.548	397.263	687.042	805.376	529.955	679.276	674.871	518.407	572.882	675.852	562.273	0	0	0	0	0	0	0
ZN189	O75820	O75820|ZN189	0	0	0	0	0	0	0	0	0	0	0	0	0	0	0	0	0	0	0	0	0	0	0	0	0	0	0	0	12160.6	11547.3	11108	11200.4	12232.2	10189.5	11325.3	8791.26	12311.4	12052.6	8979.8	5583.81	0	0	0	0	0	0	0
EIF3G	O75821	O75821|EIF3G	18343	10006.2	20968.6	11597.4	16304.9	9415.83	14874.7	12788.7	23585.2	24064.7	22898	21920.6	19613	27579	16447.1	19258.9	17670.1	20851.9	12116.5	1682.19	8529.69	14958.1	15298.6	11804.6	18714.4	10376.2	18834.2	18036.9	27482.7	28014.9	18078.2	21119.9	31161.1	10700.5	19811.9	17159.8	31816.4	13176.6	18712.6	11794.7	10697.7	20827.4	10200	10925.9	15473.2	8919.75	11671.5
EIF3J	O75822	O75822|EIF3J	11360.6	6719.68	14384.9	3657.08	32414.5	10839	13634.9	14841.5	23280.3	15857.4	17789.3	14725.7	20726.6	7345.96	9994.77	10452.7	12896.3	14143.6	8569.76	1856.07	5280.49	8674.95	13924.6	9167.14	16018	12753.5	9188.05	14726.9	7965.19	9572.72	7301.62	13707.8	16946.7	9581.09	12241	7366.2	13949.6	14130.1	10847.6	10916.5	8378.58	5473.68	4833.12	3028.4	10887.5	4460.46	3167.13
CBR3	O75828	O75828|CBR3	5558.35	6389.01	7223.67	4060.49	2772.68	13567	14664.1	6298.98	4347.17	2881.17	3441.8	6533.11	3701.63	4135.77	1176.58	1077.41	2010.86	1743.26	1704.72	884.68	2238.86	2321.77	1184.64	1453.5	829.239	1800.27	1770	665.476	2663.22	8416.48	2439.7	5266.51	4546.41	5699.08	9151.28	7277.71	4997.03	6772.77	7363.48	4974.44	367.998	871.183	1181.22	514.365	601.147	465.883	506.697
CNMD	O75829	O75829|CNMD	0	0	0	0	0	0	0	0	0	0	0	0	0	0	0	0	0	0	0	0	0	0	0	0	0	0	0	0	0	0	0	0	0	0	0	0	0	0	0	0	147.411	211.667	302.93	0	3859.26	234.449	368.868
PSD10	O75832	O75832|PSD10	7305.75	8136.64	12823	9276.05	12336.9	11476.1	4310.55	7677.68	14604.5	21079.2	8544.31	11748.1	8214.3	8857.57	12432	11290.2	2926.4	7328.34	2220.58	1496.81	2469.15	2821.68	3237.41	4937.86	6614.18	1710.75	5332.38	4685.45	2625.83	2561.55	2883.07	11478.3	3136.57	1638.69	6876.21	8192.77	9293.44	2296.65	8045.23	4812.74	10931.4	2578.11	6336.23	3432.3	5342.15	8965.37	3934.71
UPK1B	O75841	O75841|UPK1B	0	0	0	0	0	0	0	0	0	0	0	0	0	0	0	0	0	165.653	432.982	384.676	0	665.374	0	468.341	0	0	0	0	0	0	0	0	0	0	0	0	0	0	0	0	0	0	0	0	0	0	0
AP1G2	O75843	O75843|AP1G2	9436.92	6040.88	13739.7	5134.94	4524.46	9302.53	17478.9	2937.31	1892.54	2957.86	3096.99	2249.81	3561.67	2616.55	1859.33	1401.86	1665.96	795.782	114.582	659.83	689.257	210.728	468.12	1604.16	1600.89	233.694	496.96	1172.68	3766.51	6652.28	2750.35	3857.8	6524.64	2659.97	3721.72	5013.45	6763.79	4330.9	3393.65	4691.12	856.446	4001.38	1102.74	755.543	1314.41	990.303	762.162
FACE1	O75844	O75844|FACE1	6236.81	4444.7	6896.43	20548	8406.93	6631.4	9787.98	8232.53	8454.58	8731.95	6008.57	4181.16	6980.53	8921.02	6187.19	4452.86	7468.05	5154.27	4605.53	1103.26	5658.66	7908.48	8787.32	9040.65	7683.6	5362.95	5126.24	13064.8	5614.32	7171	8988.05	11896.4	16058.2	12292.2	13784.9	8727.52	13776.5	11563.9	18254.5	10004.6	3635.66	5448.91	5329.91	5248.44	3625.29	8240.95	7159.63
PPR37	O75864	O75864|PPR37	0	0	0	0	0	0	0	0	0	0	0	0	0	0	0	0	0	0	0	0	0	0	0	0	0	0	0	0	955.336	905.693	239.143	517.058	512.061	791.202	458.664	758.763	782.797	755.704	343.043	578.091	0	0	0	0	0	0	0
TPC6A	O75865	O75865|TPC6A	110.237	210.426	0	150.041	68.9086	56.6102	406.498	113.977	0	0	0	0	0	0	0	0	0	0	0	0	0	0	0	0	0	0	0	0	0	0	0	0	0	0	0	0	0	0	0	0	0	0	0	0	0	0	0
IDHC	O75874	O75874|IDHC	103915	66519.4	88336.4	113041	92600	72744.8	100594	77965.4	115046	97233.1	146937	95225.4	141715	127004	151701	73777.3	87500.7	79642.8	103180	15868.7	52816.8	166428	96630	68140.9	83569.9	52879.3	107135	200752	198677	103752	100900	240305	109496	125894	127877	145528	111332	87984.4	141774	154664	41739.9	92829.8	23930.5	50347.2	30261.7	20201.1	42060.5
GATB	O75879	O75879|GATB	98.3516	0	0	0	403.529	0	43.1069	0	4386.54	1517.94	1427.4	2293.78	1516.95	1768.27	2919.58	3275.53	0	0	0	0	0	0	0	0	0	0	0	0	417.053	226.194	374.839	599.883	496.909	680.179	176.925	539.142	1172.34	2127.24	503.679	3695.54	441.984	433.023	82.1858	154.212	277.665	256.464	91.26
SCO1	O75880	O75880|SCO1	0	0	0	0	0	0	0	0	1764.06	1923.64	2831.79	1192.93	2405.27	818.072	2603.22	1789.5	183.227	312.823	444.061	256.221	285.444	318.224	298.471	119.186	240.937	339.421	201.941	393.257	0	133.982	1034.02	223.046	353.004	0	0	418.044	632.837	242.198	64.839	0	257.7	3952.58	135.034	208.05	261.587	241.933	73.2176
CP7B1	O75881	O75881|CP7B1	637.151	7615.78	285.948	360.887	1264.79	112.519	537.664	132.445	603.19	406.578	213.587	594.889	460.199	439.1	256.726	603.418	602.393	492.37	71.0195	327.595	420.976	0	142.506	0	190.657	0	512.181	283.727	829.272	737.415	70.5823	93.6271	304.023	90.8892	44.675	107.843	0	106.902	117.868	180.386	1580.09	972.735	1356.69	1866.53	919.527	881.622	1257.38
ATRN	O75882	O75882|ATRN	2440.4	2008.2	2416.03	2278.81	2269.07	2254.65	1832.19	1825.03	599.898	230.254	1159.09	732.874	959.481	241.562	652.294	928.463	1982.47	1901.09	2809.77	1345.34	2611.1	1222.48	1580.32	1195.05	1738.98	1861.62	1234.21	1625.13	1291.74	799.976	1101.02	945.334	551.61	1181.65	1727.55	1584.47	1167.16	1001.3	704.275	1209.52	0	0	0	0	0	0	0
RBBP9	O75884	O75884|RBBP9	3949.49	4144.18	9460.35	7947.02	4481.6	9278.6	10429.1	4001.58	5644.43	5731.2	5388.01	2162.92	5130.67	3495.85	2889.86	2519.36	8879.11	4855.15	13861.6	3420.32	6536.76	4663.14	7636.52	6211.32	5143.9	5139.62	10486.1	7912.01	5202.9	7797.63	4528.35	4013.47	2794.53	2013.75	4522.49	2290.53	2309.17	3290.38	2696.83	3853.64	1100.94	2852.62	293.075	3580.72	775.279	1174.49	1771.23
STAM2	O75886	O75886|STAM2	2415.81	2148.63	5433.49	5733.6	10152	1166.46	5978.74	8632.82	1661.36	2488.59	990.075	842.257	2350.5	1895.13	1040.74	1709.98	4073.05	3303.06	2825.89	3129.66	3096.16	3435.59	2657.37	1802.51	3522.72	2980.89	1532.96	3396.24	3112.43	3616.1	789.119	1799.13	2998.69	2162.42	1300.35	2956.74	3665.87	1866.94	1111.36	2713.52	1578.82	1758.98	1082.9	1835.57	1836.56	1845.36	1900.68
TNF13	O75888	O75888|TNF13	772.586	648.457	645.028	262.868	432.129	557.079	572.067	638.879	0	0	0	0	0	553.422	0	0	0	1234.79	0	435.382	999.373	855.765	1872.05	1515.91	0	2243.74	1150.2	113.28	150.834	0	79.4881	310.208	0	652.465	481.782	154.941	384.179	458.392	0	0	234.6	0	1751.62	1937.85	3452.13	1197.33	160.981
AL1L1	O75891	O75891|AL1L1	5241.29	4639.55	1437.14	2001.01	2024.8	2583.24	2403.82	5333	6045.37	7098.52	9295.33	9639.89	7157.67	19573.3	7162.05	12772.2	15839.9	22289.6	9683.49	3738.39	4628.33	6387.74	2367.51	3063.2	8322.49	11184.7	17525.4	49180.8	1643.33	1535.42	1975.04	915.022	2125.66	1895.27	2708.01	759.81	1908.19	1104.82	398.349	312.874	0	228.78	0	463.272	59.9068	47.2264	0
ST1C4	O75897	O75897|ST1C4	0	0	0	0	0	0	0	0	85.663	560.337	444.381	797.727	85.6455	562.11	485.348	1185.04	0	0	0	0	0	0	0	0	0	0	0	0	0	0	0	0	0	0	0	0	0	0	0	0	0	0	0	0	0	0	0
MMP23	O75900	O75900|MMP23	0	0	0	0	0	0	0	0	0	0	0	0	0	0	0	0	0	0	0	0	0	0	0	0	0	0	0	0	0	0	0	0	0	0	0	0	0	0	0	0	391.423	517.635	252.223	170.935	339.611	212.447	367.178
DGAT1	O75907	O75907|DGAT1	1326.99	998.437	3763.45	3216.56	2837.75	6568.95	3074.06	3337.83	9877	13934.3	4663.23	8621.8	5231.47	5658.91	8440.1	9065.65	2033.55	3518.61	2609.15	519.941	1121.39	12248.1	3000.53	971.224	3514.87	3261.9	7464.78	12807.7	6314.74	7846.24	8776.19	11605.5	6704.88	13526.4	6351.67	17117.7	23346.8	6417.95	11211.2	6890.17	208.441	446.594	139.608	216.842	306.123	203.335	379.071
CCNK	O75909	O75909|CCNK	1531.36	806.772	1739.9	1044.24	659.194	390.632	923.801	643.942	4397.58	4681.35	3343.67	2370.41	2549.44	1215.39	1907.06	2988.87	494.519	115.04	1134.03	117.909	0	539.966	865.566	229.214	721.306	239.044	212.726	1185.91	503.229	1301.89	3081.08	4373.26	3650.87	3138.35	435.648	1006.16	3961.31	2068.72	2780.76	2251.59	1013.63	429.239	508.409	268.625	279.711	351.076	0
DHRS3	O75911	O75911|DHRS3	124.869	0	59.3396	665.5	739.201	322.7	0	905.592	1584.73	1986.32	1149.67	1576.73	891.16	2283.11	624.117	991.149	1178.52	1043.58	2468	0	836.445	26949.2	2106.97	9087.76	28485.1	983.282	337.682	16918.7	3829.54	2028.83	3805.29	2151.05	732.571	1316.46	4209.28	7180.58	3934.18	1470.02	13897	11407.3	406.325	0	295.306	0	615.305	337.938	0
DGKI	O75912	O75912|DGKI	0	0	0	0	0	0	0	0	0	0	0	0	0	0	0	0	1099.35	831.01	1352.64	1149.75	1548.36	1490.89	1649.3	1275.72	1318.93	1157.68	1057.95	800.914	0	0	157.093	0	0	0	0	905.182	0	676.825	0	0	0	0	0	0	0	0	0
PAK3	O75914	O75914|PAK3	0	0	0	0	0	0	0	0	0	0	0	0	0	0	0	0	0	0	0	0	0	0	0	0	0	0	0	0	20728.9	22375.6	41676.9	43059.1	44979.8	32019.5	32522.4	31995.2	35564.7	39168.2	35633.6	43066.9	0	0	0	0	0	0	0
PRAF3	O75915	O75915|PRAF3	135510	90763.7	129168	109137	33374.6	83559.2	128822	97309.9	46042.9	52709.5	57627.9	61766.6	56582.4	47670	62010.6	45446.5	59440.8	82076.4	58022.9	41652.6	57115.7	132701	100496	42164.5	63597.1	56296.2	103238	85735.5	82298.2	125791	53926.8	46929.8	53988.4	45699.6	80113.1	67871.6	57042.3	68204.6	61422.9	90538.6	71868.2	76291.2	80618.9	53365.1	61660.1	48637.7	30728.7
DYSF	O75923	O75923|DYSF	2044.63	1727.3	2498.44	3499.96	6749.38	1354.95	3135.9	6927.25	6408.64	14555.8	1167.54	4712.78	3082.74	11358	3616.86	8041.43	6375.67	8031.96	5170.71	5559.21	3171.76	9681.38	12699.1	4443.08	9799.81	7790.78	9746.06	7610.16	13599	24273.6	10151	17213	12784.2	15703.3	13271.1	12284.7	13017.4	25407.4	13704.4	15701.8	13805.8	1869.03	6431.43	5233.91	4959.87	15264.2	13347.1
PIAS1	O75925	O75925|PIAS1	4580.8	3335.33	4221.5	395.604	1888.46	4154.19	724.517	768.04	788.074	242.194	725.441	458.281	233.082	471.72	485.541	593.064	472.039	2107.66	2114.37	558.437	1474.04	1115.37	1817.31	376.994	2061.1	1088.72	2113.92	1540.51	217.648	186.469	46.0729	29.0916	111.772	125.602	67.0983	176.613	84.6107	0	478.237	94.5042	1643.86	1653.82	1444.56	788.113	1246.86	1787.31	832.468
PIAS2	O75928	O75928|PIAS2	4580.8	3335.33	4221.5	395.604	1888.46	4154.19	724.517	768.04	788.074	242.194	725.441	458.281	233.082	471.72	485.541	593.064	472.039	2107.66	2114.37	558.437	1474.04	1115.37	1817.31	376.994	2061.1	1088.72	2113.92	1540.51	0	0	0	0	0	0	0	0	0	0	0	0	1643.86	1653.82	1444.56	788.113	1246.86	1787.31	832.468
SPF27	O75934	O75934|SPF27	7090.22	2728.78	6955.54	2729.67	9286.17	7078.29	5109.38	3091.28	12340.1	10729.4	8376.74	6420.5	10747.2	7855.12	6063.45	6297.55	5358.52	3610.84	6898.66	1949.6	1370.45	7974.69	7899.76	3442.88	7411.9	5112.42	4229.18	6186.32	9628.73	6662.57	8161.26	12791.3	15413.3	9905.01	5108.28	9181.79	13862.7	8671.44	8088.56	10087.7	4118.69	12524.2	3225.52	3250.05	3645.63	2726	6292.83
DCTN3	O75935	O75935|DCTN3	315.692	602.09	538.455	387.348	614.6	630.343	482.342	636.957	3414.57	2962.99	2165.84	3578.89	3886.61	4312.68	4169.9	2568.18	201.161	358.228	272.809	224.688	271.015	738.229	552.154	0	226.865	496.979	249.784	473.724	264.374	293.401	465.594	573.369	463.651	340.953	803.194	778.453	337.927	230.348	724.919	283.914	1290.03	2403.18	955.665	179.192	1802.32	3430.91	1310.97
BODG	O75936	O75936|BODG	79.2446	2135.91	43.7291	159.186	99.3311	121.402	501.072	358.224	0	0	0	0	0	0	0	0	0	0	0	0	0	0	0	0	0	0	0	0	0	0	0	0	0	0	0	0	0	0	0	0	0	0	0	0	0	0	0
DNJC8	O75937	O75937|DNJC8	10759.5	5496.88	7791.32	6618.47	11295.7	7652.55	9002.61	8683.2	11514.7	18672.8	18395.2	15425.1	15956.2	8603.78	14197.9	13546.1	2496.53	3672.7	2539.44	2734.96	193.851	617.343	1962.05	245.6	2699.3	2168.07	2596.44	1603.09	11257.7	15841.5	13699	14884.1	17576.8	8542.55	11637.2	12192.3	18207.4	13626.5	13871.9	16110.3	8098.26	14888.1	3956.37	4261.67	3888.95	4636.12	4910.14
SPF30	O75940	O75940|SPF30	1430.27	449.602	653.015	429.965	2044.36	541.488	220.295	354.613	131.581	150.457	43.1335	299.711	407.297	178.318	0	0	78.8443	458.083	200.815	773.175	0	1708.5	1704.59	769.702	724.528	947.497	919.2	1606.61	0	0	0	256.605	712.351	0	102.967	222.611	874.298	716.07	464.436	306.474	335.702	3171.99	525.986	72.8583	485.002	688.441	287.412
RAD17	O75943	O75943|RAD17	959.439	4744.43	3081.19	3292.05	411.327	2347.07	588.908	3560.34	687.045	417.558	731.505	594.663	662.098	338.173	497.758	1461.35	0	0	0	0	0	0	0	0	0	0	0	0	0	0	0	0	0	0	0	0	0	0	0	0	0	0	0	0	0	0	0
ATP5H	O75947	O75947|ATP5H	28792	15239	14475.5	22517.9	58419.8	27748.2	36808.4	24928.6	48481.5	36674.5	53292.1	27592	57044.6	33949.8	48929.1	30586.8	55729.3	15815.2	43288.8	10433.3	22608.1	118833	53244.1	67797.2	67027	55802.3	59212.3	121761	29466.6	36234.5	37750.3	48358.4	37175	32338.7	37075.5	59370.3	73051.6	33707.8	56376.4	35562.5	15879.2	44106.2	15772.4	30663.9	28830.1	28042.7	35977.9
DNJB5	O75953	O75953|DNJB5	0	0	0	0	0	0	0	0	0	0	0	0	0	0	0	0	0	0	0	0	0	0	0	0	0	0	0	0	0	0	0	0	0	0	0	0	0	0	0	0	0	0	0	0	0	0	0
TSN9	O75954	O75954|TSN9	872.616	1338.59	516.165	1177.84	1433.04	1397.09	1123.21	1718.62	401.768	530.824	478.292	1578.68	670.644	1864.5	1615.32	1541.28	930.635	1283.42	1609.39	1121.56	1077.53	867.275	1295.76	1413.29	1332.12	844.229	1266.72	756.621	807.643	248.612	778.73	3732.03	1013.78	262.215	413.43	155.723	366.985	1506.8	1940.73	1494.3	1499.61	2125.38	644.182	2424.26	648.329	168.783	1414.04
FLOT1	O75955	O75955|FLOT1	16072	11742.5	11826.8	11321.2	12359	20794.6	27217.9	18639.9	14456.2	16369.1	27650.4	24385.1	15531.9	11400.1	19592.6	12858.1	18641.4	12546.9	20421.3	13299.6	5789.19	24476.3	17003.3	28154.3	15821.1	26893.6	6340.4	27151	14380.7	20826.8	17968.2	16168.6	12049.2	24418.2	18357.8	19387	19301.1	18697.1	18953.5	21024.9	31273.4	20232.8	22739.4	27130	22872.4	26575.6	18408.5
CDKA2	O75956	O75956|CDKA2	881.445	159.28	800.64	0	2544	2961.05	970.06	273.066	1168.67	592.699	805.074	779.577	1504.33	974.882	838.27	364.584	0	0	0	0	0	0	0	0	0	0	0	0	695.787	810.228	731.727	1697.85	2658.95	591.414	1172.42	1007.18	2225.22	2219.25	1532.09	1835.66	0	0	0	0	0	0	0
TRIO	O75962	O75962|TRIO	8262.61	7369.44	8377.37	6323.32	9074.42	8142.14	6472.6	6746.8	887.962	1198.82	1061.19	543.225	387.948	320.009	911.049	1152.07	1375.84	865.042	1286.2	1448.83	470.105	251.049	107.011	160.197	1424.23	456.339	772.141	474.764	1368.83	1047.69	932.481	1268.37	1411.62	2218.81	770.943	1164.07	905.695	1039.78	1387.48	865.169	1699.23	2041.73	1422.22	1223.5	1036.83	1506.38	2297.03
ATP5L	O75964	O75964|ATP5L	15879.1	8222.76	16336.3	14230.6	25834.4	19206	13382.1	15927.2	33521.8	15604.8	37797.4	14536.7	39076.8	24043.8	19179.8	21182.1	23060.3	25019.8	26198	9988.27	14428.4	53838.5	39495.9	29343.3	25338	25224.7	32786.9	42468.3	19203.6	23487.6	14273.8	12575.6	16946.6	10194.8	17238.1	21981	32011.8	13559.9	24317.9	13915.7	15993	30563.5	15912.2	3681.98	13556.5	9891.91	9017.9
MPDZ	O75970	O75970|MPDZ	0	0	0	0	0	0	0	0	0	0	0	0	0	0	0	0	0	0	0	0	0	0	0	0	0	0	0	0	1732.31	1592.64	1254.52	1249.59	2148.53	1276.62	1550.22	2076.39	1556.61	1373.61	1509.12	1347.02	0	0	0	0	0	0	0
CBPD	O75976	O75976|CBPD	3702.96	835.73	1995.37	2242.56	1681.75	2444.71	2669.29	2371.2	12248	6436.8	7987.09	5031.13	4815.64	2174.27	4380.11	5107.7	1689.57	1493.46	2043.59	4711.56	549.672	7588.74	3608.11	906.092	3698.95	407.087	688.82	3059.37	2914.02	4662.63	1715.19	3589.71	3812	4862.59	5796.45	6794.93	4615.84	4041.28	5326.19	4555.35	4683.29	4361.65	7990.16	3616.91	1703.28	5642	3235.69
SASH3	O75995	O75995|SASH3	3894.1	2529.06	3761.92	1504.14	2221.25	2868.55	2575.1	4124.21	1311.7	1547.14	2300.97	3793.07	2016.35	1799.39	3527.57	2586.14	408.447	1373.32	1856.92	161.797	286.656	310.975	2260.31	44.3997	1309.73	1227.47	3142.4	1042.27	1208.11	2636.45	352.827	822.459	692.821	731.042	1577.72	1572.66	1117.63	1321.56	1333.53	1639.76	4247.85	12178.3	1743.1	947.274	2497.68	1676.72	1440.74
GLRX3	O76003	O76003|GLRX3	9613.64	7563.61	13223.6	13077.5	19676.3	6447.66	10488.2	12047.4	17111.5	19661.1	17217.5	25173	16220.5	19418.8	15465.3	16595.1	12039.1	14710.8	3905.27	16692.3	8000.66	6551.82	10685.2	2592.79	19301	6765.04	9777.09	13302.2	18965.8	10565	15242.3	19086.9	19670.4	18504.5	20067.4	17313.3	21174.8	11309.9	22441.6	12817.3	7046.87	16173.4	3971.68	5218.63	3053.4	4190.99	5853.81
KT33A	O76009	O76009|KT33A	0	0	0	0	0	0	0	0	0	0	0	0	0	0	0	0	1079.15	1282.65	1664.83	101.865	668.523	1175.56	1315.1	297.159	1292.86	1149.62	1141.78	755.457	0	0	0	0	0	0	0	0	0	0	0	0	0	0	0	0	0	0	0
KRT34	O76011	O76011|KRT34	0	0	0	0	0	0	0	0	348.474	2641.69	6566.49	3613.43	5939.45	10076.3	8092.44	7430.31	389.29	461.17	130.921	309.315	178.612	220.745	564.886	869.077	254.455	409.334	324.161	236.822	357.868	87.1374	609.462	482.501	2045.67	476.616	2088.95	3232.01	871.774	1908.67	595.432	1422.24	3657.82	3729.38	3860.92	677.77	6427.74	3869.27	3736.66
KRT36	O76013	O76013|KRT36	0	0	0	0	0	0	0	0	0	0	0	0	0	0	0	0	0	0	0	0	0	0	0	0	0	0	0	0	714.981	425.086	333.264	772.928	370.296	243.457	622.89	585.009	264.696	593.778	548.787	714.662	0	0	0	0	0	0	0
KRT37	O76014	O76014|KRT37	0	0	0	0	0	0	0	0	0	0	0	0	0	0	0	0	0	0	0	0	0	0	0	0	0	0	0	0	0	0	0	0	0	0	0	0	0	0	0	0	0	0	0	0	0	0	0
RL1D1	O76021	O76021|RL1D1	18986.3	14169.6	22700.7	16129.5	26677	18604	14664.4	22353.2	43783.8	69866.4	58883	45922.7	37051.4	47929.3	40894.3	30080.7	20372.2	17515.7	5543.89	8999.78	6864.25	20194.7	25270.2	13562.8	45771.2	10500.9	11073.9	23946.9	25752.9	25907.3	30370.1	28527.1	38262.9	18471.6	16780.7	20257.1	30455.8	22147.2	13670.6	27097.4	16943.2	21105.3	11172.1	5267.73	5216.45	2496.16	3612.86
WFS1	O76024	O76024|WFS1	3710.59	3312.78	5482.96	5330.39	1634.07	6904.96	9040.55	2887.71	3772.33	4500.11	1984.27	906.404	570.657	263.161	2117.7	4315.93	1412.26	2146.76	3652.04	1765.01	370.099	1967.63	3311.9	290.886	4541.43	1141.53	1361.38	1883.7	5391.31	3925.89	2482.65	6118.96	3907.17	7335.89	6867.02	5175.5	3132.11	8154.45	6463.32	2402.1	1779.4	863.32	1171.36	5310.34	2232.3	3811.7	2055.69
ANXA9	O76027	O76027|ANXA9	24830.4	19386.4	26569.5	30885.4	10069.6	21368	24649	30458.1	0	0	0	0	0	0	0	0	1271.63	1275.34	1611.89	1511.32	1014.25	1101.44	551.635	3185.09	732.61	2291.24	830.816	908.621	382.065	176.71	293.1	436.336	630.224	277.748	764.901	650.698	558.583	466.165	619.392	490.404	979.888	7006.72	185.445	481.531	170.522	825.697	796.047
CLPX	O76031	O76031|CLPX	14133.1	14434.6	6898.5	22978.8	14638.6	6130.03	24759.8	19372.2	6788.13	7239.76	6090.96	3965.06	6463.99	5913.69	4759.25	5292.41	3542	3300	1066.23	331.977	752.364	3705.85	3892.32	4229.66	4174.12	1368.12	4390.19	7610.05	3393.63	2729.28	7739.33	5557.23	5106.88	5055.52	4349.63	4970.52	8179.51	5726.83	3775.49	3680.74	8531.61	2912.83	4617.2	2897.29	3467.95	4587.37	4703.19
SEGN	O76038	O76038|SEGN	3400.87	3177.03	5253.95	4996.26	5566.22	4576.03	2657.06	4045.11	356.962	0	0	144.505	508.31	181.158	126.548	457.925	0	0	0	0	0	0	0	0	0	0	0	0	558.671	638.014	261.319	377.55	590.16	595.988	555.277	449.522	584.298	416.502	522.319	349.007	0	0	0	0	0	0	0
CDKL5	O76039	O76039|CDKL5	0	0	0	0	0	0	0	0	0	0	0	0	0	0	0	0	0	0	0	0	0	0	0	0	0	0	0	0	0	0	0	0	0	0	0	0	0	0	0	0	6712.88	396.671	50.6957	878.396	76.3085	89.9325	153.113
NEBL	O76041	O76041|NEBL	2616.48	3734.41	2435.02	4329.73	2815.96	7211.43	13006.5	2573.6	5031.12	18514	9172.05	6424.79	10701.9	3806.09	1880.1	7804.85	664.379	778.802	1103.18	222.781	300.396	1134.68	0	546.05	0	726.777	0	145.052	0	691.943	294.583	0	113.433	268.179	182	206.767	517.848	322.718	192.379	275.262	2526.76	511.798	3393.02	1775.16	1220.34	3203.14	2164.15
S14L2	O76054	O76054|S14L2	31252.1	5466.12	4997.07	8047.77	11740.7	11219	62032.6	3275.7	0	0	0	0	0	0	0	0	1253.55	5351.23	679.97	183.775	2925.39	4580.41	1089.83	4771.63	11842.2	1297.79	964.534	14990.3	117.901	284.247	211.282	175.096	121.43	197.119	44.9812	400.386	327.055	188.65	214.185	157.69	81.0705	414.577	652.231	338.1	535.616	841.253	421.716
STC2	O76061	O76061|STC2	6255.08	3706.8	4749.79	2665.47	6977.76	4505.9	17489.4	948.659	0	0	0	0	0	0	0	0	0	71.7726	0	0	0	0	68.9152	0	802.985	59.9258	0	171.646	0	0	0	0	0	0	0	0	0	0	0	0	0	0	0	0	0	0	0
ERG24	O76062	O76062|ERG24	510.804	182.861	200.914	4879.07	461.397	0	3666.84	632.807	0	433.16	0	0	128.183	323.687	0	150.778	501.971	640.716	730.348	644.364	348.706	738.945	720.019	381.695	1099.13	737.909	797.066	627.227	396.834	420.983	145.881	2870.88	409.455	60.7243	249.09	1786	154.855	501.785	2705.54	243.669	1948.59	1976.35	264.068	1819.1	669.423	1327.82	587.409
SYUG	O76070	O76070|SYUG	23913.1	5601.27	6600.62	10910.4	2168.85	24433.7	11931.2	5105.42	1447.42	932.761	959.812	1451.17	968.24	1054.62	1294.76	940.413	849.96	5867.34	29752.9	3409.1	2620.48	82800.1	1911.24	1434.3	2602.66	2586.73	1352.7	9326.65	290.318	0	0	0	0	217.796	217.364	0	0	47.5012	0	355.284	2142.63	38688.1	3871.09	3914.53	1043.72	2505.4	3573.06
CIAO1	O76071	O76071|CIAO1	4466.68	2765.74	7613.69	1893.31	5661.17	3742.95	5410.78	3074.97	5846.41	4761.37	4790.99	5548.22	8655.51	6512.85	4261.11	2750.69	3454.19	4949.07	1715.34	526.238	741.687	1629.99	6038.76	804.459	10451	2870.09	6466.43	7682.38	3494.32	5426.11	3785.77	2217.56	5023.01	2172.02	3464.92	3469.45	7055.7	4187.42	4115.79	4221.23	3432.74	4308.44	1803.51	141.24	1634.68	943.64	586.183
PDE5A	O76074	O76074|PDE5A	909.436	230.481	830.552	207.093	224.567	435.959	374.442	1115.41	942.314	1085.1	2025.74	2641.85	1449.49	193.458	695.179	3078.58	633.118	1149.47	578.914	1136	407.838	486.968	817.192	1829.2	750.197	707.803	1376.43	1520.56	4636.02	3832.64	3777.41	3970.69	4304.98	4785.3	5836.84	5552.08	5612.7	5114.19	3905.3	3438.53	792.503	716.027	154.225	0	229.257	346.165	465.803
DFFB	O76075	O76075|DFFB	92.038	141.747	0	99.5469	1405.09	109.963	14256.8	0	1449.58	2239.79	1290.74	1465.52	1404.13	1511.26	1527.91	2164.85	0	0	0	0	0	0	0	0	0	0	0	0	2009.08	623.267	745.047	1423.33	1221.53	400.216	968.857	993.101	1943.35	774.112	907.911	1128.55	0	0	0	0	0	0	0
WISP2	O76076	O76076|WISP2	1442.46	1756.25	0	257.029	390.474	126.941	561.509	685.509	0	0	0	0	0	0	0	0	0	0	221.727	0	0	0	522.821	431.727	695.802	207.655	65.5304	237.271	150.321	394.927	142.842	469.863	0	459.182	126.094	0	0	103.312	125.523	0	1046.58	401.754	773.684	1497.87	1609.66	3073.07	691.369
ZFAN5	O76080	O76080|ZFAN5	0	0	0	0	0	0	0	0	0	0	0	0	0	0	0	0	106.306	153.549	0	0	50.7758	460.303	82.9422	0	275.469	70.5006	101.391	318.304	0	83.2984	207.166	167.513	374.817	246.636	203.791	133.801	305.127	128.499	547.303	115.185	0	0	0	0	0	0	0
PDE9A	O76083	O76083|PDE9A	105.418	5180.89	4920.99	11058.7	7520.46	3920.53	14220.6	175.341	3159.86	4066.74	3350.54	7023.92	508.472	8815.57	1368.63	7437.56	0	0	0	0	0	0	0	0	0	0	0	0	0	0	0	0	0	0	0	0	0	0	0	0	0	0	0	0	0	0	0
SRP72	O76094	O76094|SRP72	12528.8	7311.76	18018	20062.4	8720.23	10235.8	12587.8	11799.5	18114.1	17809.8	13250.7	15814.6	13856.1	16320	14795.1	10894.9	8464.51	12147.5	7654.68	1662.16	5707.49	8478.32	14536.4	10925.4	17384.1	8694.86	11811.5	10995.2	9751.82	20206.2	9449.59	10887.7	19208.5	10248.4	14904	11736.1	15510.5	17350.8	17458.2	15067.4	10925.3	16400	5683.21	2666.2	8675.68	2809.07	3690.74
JTB	O76095	O76095|JTB	143.499	170.28	435.334	540	521.367	238.144	560.186	618.377	2480.14	304.923	1586.62	1410.36	1589.84	1764.16	940.778	1889.29	465.546	1148.81	533.265	211.023	149.808	584.65	666.079	686.861	750.936	604.253	201.817	740.628	2004.3	1412.12	2333.32	3009.65	851.157	589.435	1087.25	1615.66	1620.8	1309.75	2394.51	3568.94	1654.13	686.071	151.027	492.562	322.683	783.969	1494.31
DDAH1	O94760	O94760|DDAH1	12406.2	7376.91	8681.52	8541.05	7865.63	7494.03	33395.2	2320.04	43078.9	26220.4	53696.5	5882.53	49143.2	17808.5	22672.4	12462.4	5912.52	7613.38	35113.4	2766.97	8605.68	28578.2	10118.9	21748.6	3858.68	10357.8	6382.72	31754	25566.1	22342.4	7941.59	13488	26654.8	13532.8	13225.2	12506.3	21726.7	4437.41	24097.9	14962.4	6958.51	2865.07	1136.32	2316.47	2240.66	2447.82	2829.51
RECQ4	O94761	O94761|RECQ4	0	0	0	0	0	0	0	0	0	0	0	0	0	0	0	0	0	0	0	0	0	0	0	0	0	0	0	0	2434.06	1255.11	1573.05	1691.47	1934.37	2608.3	2090.21	2358.44	2650.5	2033.21	2015.94	1598.27	0	0	0	0	0	0	0
RMP	O94763	O94763|RMP	469.895	109.711	244.276	345.045	1607.39	182.403	541.769	276.774	1899.76	2514.61	2595.75	2585.21	2278.9	2523.78	1562.6	1319.3	284.896	557.877	0	0	0	330.621	403.475	0	278.335	224812	308.064	0	1028.81	2538.88	1602.3	2936.95	2207.05	2647.5	1344.8	1006.28	1085.66	2176.24	4273.46	1520.98	0	0	0	0	0	0	0
B3GA3	O94766	O94766|B3GA3	2055.07	1384.28	2072.82	2294.94	1806.41	1862.15	1399.14	2512.84	574.772	206.63	2676.71	45.3615	66.6637	3172.1	117.987	3056.45	0	0	0	0	0	0	0	0	0	0	0	0	877.26	868.038	1119.69	2267.2	760.688	1021.98	931.195	724.163	430.568	618.413	368.012	1183.89	2960.19	487.748	1508.6	557.796	725.108	1876.93	1749.31
ST17B	O94768	O94768|ST17B	452.851	159.357	568.76	174.71	370.05	1251.26	100.61	835.977	0	0	0	0	0	0	0	0	283.867	777.843	472.129	185.133	292.853	883.462	867.51	402.463	346.22	462.662	699.331	105.141	284.684	1184.22	273.233	629.842	294.878	135.76	400.186	391.193	523.009	570.264	347.606	704.54	272.248	897.483	0	493.075	208.49	252.224	551.065
ECM2	O94769	O94769|ECM2	5120.61	5511.68	1199.51	4726.63	3030.05	2016.65	2333.37	5127.76	0	0	0	0	0	0	0	0	462.381	1264.26	0	0	269.707	285.338	1263.76	0	259.203	661.523	1745.24	170.276	0	0	0	0	0	0	0	0	0	0	0	0	0	0	0	0	612.206	0	67.4483
MTA2	O94776	O94776|MTA2	9641.09	8449.03	7235.95	5473.22	32065.7	3182.84	12755.9	3572.07	19728.6	12028.6	15529.4	18501.7	19539.3	12843.3	8102.56	11154.9	4274.74	10486.2	6659.78	2217.31	4509.25	9653.84	11489.2	6463.09	7300.67	5607.45	6436.9	6602.22	8361.46	9215.52	7618.47	7747.79	11096.4	5394.93	2924.23	4579.5	10611.9	4917.06	7013.46	7634.74	13343.5	20005.9	4170.86	12562.2	11422.2	4605.94	2553.35
AL1A2	O94788	O94788|AL1A2	295.514	178.558	174.929	284.228	154.158	135.989	189.295	239.576	1539.06	972.037	1899.81	2063.25	2300.5	69.0901	4596.39	1239.11	109.105	2024.9	391.319	323.863	449.649	672.003	359.198	651.708	0	2376.8	428.721	2906.75	0	0	0	0	0	0	0	0	0	0	0	0	322.562	362.416	0	344.89	587.48	166.505	479.292
STK10	O94804	O94804|STK10	7426.53	3609.35	9424.75	5030.83	9689.42	6321.28	6515.82	9860.46	3252.97	4771.26	4883.93	8296.24	7756.51	5386.28	3398.95	3226.27	4445.11	12994.9	3826.93	3717.41	7806.88	9229.98	8775.68	3619.46	7879	9377.05	11512.8	8477.87	6465.43	13163.4	5038.06	5915.14	12309.8	6530.28	7054.25	6907.2	8774.3	8120.7	7185.27	8670.08	2425.52	6933.83	3271.34	2491.37	3084.55	2847.68	2486.68
ACL6B	O94805	O94805|ACL6B	8376.93	6365.8	2129.83	3223.33	6204.28	2613.69	1644.85	1563.03	7093.02	3544.01	3041.78	4736.26	6192.11	5215.4	3204.38	3913.27	1417.45	492.024	961.542	175.208	1048	1319.43	1841.39	1612.8	1482.56	1706.54	490.539	1781.8	1940.31	1098.88	1953.32	1435.05	1504.15	5875	1782.8	794.884	1705.58	1799.15	3101.96	3306.8	869.156	4014.3	3373.47	3013.93	1782.91	2750.77	2667.18
KPCD3	O94806	O94806|KPCD3	74.1546	297.066	130.79	64.4494	299.961	200.409	189.806	231.634	300.892	292.967	845.247	651.318	102.658	214.852	82.8042	319.227	0	0	0	0	0	0	0	0	0	0	0	0	324.061	42.363	631.171	0	262.67	0	1063.65	0	528.293	0	165.736	0	0	0	0	0	0	0	0
GFPT2	O94808	O94808|GFPT2	959.492	2592.31	1529.26	2636.39	1620.37	1443.37	1648.28	2244.52	37339.1	27107.8	26239.7	22454.3	28330.7	60698.8	60191.3	18742.9	12245.1	16556.6	2555.52	4167	6114.37	3732.99	7097.62	1132.78	17525.3	4012.93	11498.3	6309.24	938.159	83.9578	193.22	858.111	118.417	454.51	229.256	557.403	236.093	617.216	98.4764	600.738	1163.35	1881.35	1534.36	658.844	1410.93	1018	1037.74
TPPP	O94811	O94811|TPPP	1085.72	967.276	1939.86	468.444	1499.02	927.196	1677.12	1504.95	598.702	1201.09	368.816	973.974	412.806	370.978	319.266	79.9556	0	0	0	0	0	0	0	0	0	0	0	0	1139.96	2203.3	1361.99	3241.93	661.488	306.722	1000.95	2440.96	3600.07	643.793	1237.68	887.888	671.014	190.651	0	86.3419	186.609	174.688	46.9991
SLIT2	O94813	O94813|SLIT2	0	0	0	0	0	0	0	0	0	0	0	0	0	0	0	0	100.685	110.823	230.44	3638.51	87.9444	170.393	551.729	130.267	91.5222	8566.6	142.196	150.802	0	0	0	0	0	0	0	0	0	0	0	0	0	0	0	0	0	0	0
ATG12	O94817	O94817|ATG12	551.393	443.135	693.508	804.767	312.114	397.176	466.984	370.911	400.06	0	382.51	331.088	419.02	365.559	342.875	367.619	130.058	182.672	443.406	99.1181	0	77.9796	378.979	665.471	148.695	432.109	87.8482	224.768	442.821	345.893	285.305	582.271	520.527	441.084	638.67	703.207	683.485	365.074	423.625	309.445	164.155	382.648	38.1882	165.733	427.537	176.328	277.704
NOL4	O94818	O94818|NOL4	0	0	0	0	0	0	0	0	2586.31	2277.06	1373.82	3090.85	722.088	985.443	207.314	1680.2	0	0	0	0	0	0	0	0	0	0	0	0	745.819	306.249	799.131	688.531	550.304	536.955	324.762	100.378	1303.31	349.663	842.676	397.532	0	0	0	0	0	0	0
KBTBB	O94819	O94819|KBTBB	0	0	0	0	0	0	0	0	2233.49	3097.96	4311.17	4290.18	5588.25	4714.22	3538.32	4167.37	1422.23	1864.26	1692.62	2845.93	2864.65	4259.66	1399.8	3886.38	1365.98	47242.4	3928.9	1369.12	1128.82	255.099	613.556	1389.88	196.42	1338.61	207.102	981.003	1450.15	492.094	391.32	1052.64	754.689	0	153.344	465.455	579.072	242.459	75.4007
LTN1	O94822	O94822|LTN1	1484.72	2382.22	747.592	1912.54	1946.62	1702.12	3036.71	2182.24	5279.82	5366.41	3241.75	2931.41	4360.95	3890.26	2428.47	3036.93	2174.68	652.393	1498.02	2363.82	3291.7	1605.17	1434.5	988.704	2472	2404.49	1575.86	2755.15	3120.95	2882.72	1577.97	1353.57	2362.75	1613.42	1792.22	2486.87	3185.04	1892.14	3379.82	1614.21	1691.5	2041.96	1529.79	1658.78	2205.4	2055.64	1559.04
AT10B	O94823	O94823|AT10B	0	0	0	0	0	0	0	0	1151.38	1305.73	1370.86	625.129	1281.09	1169.1	846.048	1286.76	0	0	0	0	0	0	0	0	0	0	0	0	0	0	0	0	0	0	0	0	0	0	0	0	0	0	0	0	0	0	0
TOM70	O94826	O94826|TOM70	24022.6	13650.5	26135.7	14832.6	67635.9	18089.1	39941.9	14784	90077.2	73273.3	42600.9	38168.7	59657.7	30579.8	68136.7	33691.7	16174	15036.4	12029.3	5371.99	8815.58	47548.4	19795.6	16715.8	33356.2	17060.3	11466.1	38365.2	28985.7	30664.3	14650.6	28141.5	37242.5	18268.3	26497.8	26915.2	34925.8	16597.9	41908.4	38856.4	20353.3	27264.4	17882.8	15514.6	11737.8	9719.86	12941.3
IPO13	O94829	O94829|IPO13	150.856	113.609	133.838	100.307	143.126	173.924	123.131	268.438	115.535	161.633	108.766	242.997	108.763	261.171	271.398	226.157	0	0	0	0	0	0	0	0	0	0	0	0	342.221	393.4	337.84	411.033	141.022	297.437	300.522	283.762	436.266	321.025	170.741	150.15	0	0	0	0	0	0	0
DDHD2	O94830	O94830|DDHD2	3757.51	1373.53	1622.06	1416.77	2487.97	1470.1	3415.44	4732.05	0	0	0	0	0	0	0	0	183.995	346.661	80.9548	0	187.364	379.064	341.226	142.184	316.285	279.411	187.205	197.558	0	0	0	0	0	0	0	0	0	0	0	0	0	0	0	0	0	0	0
MYO1D	O94832	O94832|MYO1D	24677.5	18237.4	7401.57	10432.3	5114.27	9481.92	11181.4	15086.4	89824.6	28427.8	50951.1	29214.3	43936.7	35871.8	29675.4	45113.2	16246.7	15864.1	27738.2	19586	17666.6	18739.2	14896.7	36833	9514.52	34806	19029.8	15491.9	11896.8	16147.5	13788.4	9840.01	14466.2	17695.8	11890.3	17532.5	25748.5	14272	18803.4	11235.5	4480.76	4407.95	11750.5	17194.1	9223.2	7456.64	14342.5
TOX4	O94842	O94842|TOX4	2430.23	1105.61	2856.36	1344.07	390.208	993.548	265.516	379.107	3504.46	3780.98	1920.45	2635.59	2049.55	3639.73	1745.76	561.531	685.022	931.486	1050.63	652.175	205.946	286.984	719.456	1432.91	1037.07	1041.25	708.056	836.476	601.042	344.595	555.671	487.836	444.923	400.668	391.318	239.034	734.665	659.348	222.877	243.191	507.914	444.715	286.204	196.681	453.385	347.512	257.05
MICA2	O94851	O94851|MICA2	3240.07	1620.85	2175.95	1416.6	1355.42	1796.11	1103.33	2808.89	2000.02	535.035	360.694	617.248	533.867	460.488	378.421	539.86	4038.08	3136.89	3354.32	1741.07	1132.02	2947.47	2536.52	2734.54	1464.58	1595.07	1902.22	3200.96	1060.13	697.601	1758.19	1523.07	1478.86	2846.54	1407.24	2394.33	828.977	1388	1070.67	1017.69	3975.56	2217.43	1195.49	1680.25	3755.88	1116.37	2459.77
SC24D	O94855	O94855|SC24D	18827.9	15824.7	17244.9	17606.7	9911.31	10593.2	12061.2	21348.1	10914.5	10460.7	7743.48	10894.7	10243	20781.9	6110.45	7200.21	18969.7	23336.3	8765.7	6462.46	14049.7	13291.5	18666.5	3539.85	12631.9	12358.1	21070.6	12675	13973.2	18392.5	8082.92	15481.5	12707.8	12436	17652	12727.5	23456	21528.1	16812.7	11484.5	14750.1	8981.49	7669.56	5867.43	13997.5	6423.05	8582.9
NFASC	O94856	O94856|NFASC	3670.02	2749.73	5053.14	3389.66	5983.19	5788.96	5749.45	3632.14	0	0	0	0	0	0	0	0	0	0	0	0	0	0	0	0	0	0	0	0	0	0	0	0	0	0	0	0	0	0	0	0	0	0	0	0	0	0	0
ST65G	O94864	O94864|ST65G	0	0	0	0	0	0	0	0	383.079	125.582	123.11	350.373	57.6593	128.29	0	122.18	94.4733	0	0	0	0	208.966	83.7439	0	436.331	0	51.0891	245.767	153.764	0	0	119.578	200.699	195.453	113.73	279.71	244.437	0	107.015	60.8883	0	466.849	222.308	0	183.076	195.797	299.538
FCSD2	O94868	O94868|FCSD2	118.477	105.968	103.621	126.823	121.284	108.798	147.519	108.133	0	0	0	0	0	0	0	0	121.22	345.019	0	309.084	190.783	232.346	318.639	96.9386	294.486	319.323	159.78	326.252	297.278	674.673	590.18	638.354	319.042	548.041	574.714	659.783	618.749	605.632	570.595	424.847	234.528	801.752	77.9443	267.329	572.003	231.443	210.389
UFL1	O94874	O94874|UFL1	13212	7608.57	15996.8	11372.2	21885.4	8737.08	19429.1	13763.6	12559.9	16253.9	13413.4	11323.7	10718.1	9458.74	13822.1	11952.3	9886.46	15065	13372.7	4935.55	8338.09	17054.8	15446.8	10755.2	11230.8	13286.4	12748.7	14000.7	13464	20545.2	15072.9	11890.5	22240.8	11949.4	25675.9	13441.2	19917.6	20026.3	16468.7	11460.6	7103.57	12436	5492.31	7844.79	9697.98	5163.18	4438.86
SRBS2	O94875	O94875|SRBS2	15575.6	20387.7	11795.9	5902.18	71205.2	19985.8	6993.9	11889.8	2508	6169.12	1041.19	436.929	5461.38	3339.3	2243.14	7979.66	731.117	3410.98	21194.8	5371.25	2017.23	4753.66	1888.17	8818.17	687.904	3206.57	2134.06	13104.2	3175.72	2472.7	1395.82	4024.45	1260.08	2365.86	3997.94	1491.41	1808.94	280.923	4508.32	911.129	1685.05	1002.05	1447.1	9911.19	1138.27	1230.94	753.578
TMCC1	O94876	O94876|TMCC1	24.882	111.097	169.24	496.648	103.256	127.129	750.889	230.751	0	0	0	0	0	0	0	0	0	0	0	0	0	0	0	0	0	0	0	0	0	0	0	0	0	0	0	0	0	0	0	0	0	0	0	0	0	0	0
PHF14	O94880	O94880|PHF14	2985.14	657.534	2542.99	1000.48	3800.56	2072.73	1958.53	1192.85	1765.84	2110.1	1646.72	662.976	1152.57	694.854	801.872	916.393	1278.94	368.848	596.382	283.589	260.57	1602.63	1421.87	459.284	1210.5	0	702.574	1200.86	3289.99	2109.51	1248.83	3006.71	4331.01	2009.5	1628.24	2069.07	3552.11	2969.96	1650.03	2770.42	0	0	0	0	0	0	0
SASH1	O94885	O94885|SASH1	618.793	676.661	672.675	639.352	128.196	724.562	346.419	476.718	613.501	354.481	305.786	255.041	261.604	343.495	81.5254	290.709	0	0	0	0	0	0	0	0	0	0	0	0	320.263	164.743	373.541	231.046	408.183	483.736	282.158	251.463	543.74	332.939	296.737	231.349	397.172	393.301	194.23	342.88	337.741	365.819	373.055
CSCL1	O94886	O94886|CSCL1	2462.75	464.071	1585.09	2110.74	822.644	2431.93	2035.87	2234.94	1910.8	1223.63	3033.5	3362.69	2933.01	1698.19	5476.18	3714.93	670.288	1465.67	2127.59	655.675	1141.06	3194.63	1547.11	727.052	864.973	1105.48	1164.17	1674.29	5971.66	5715.93	3663.48	6379.28	4632.18	6242.11	2517.05	3949.46	6855.48	3109.03	4439.77	3445.96	2671.96	1391.56	582.716	5937.9	5529.7	3536.03	2543.07
FARP2	O94887	O94887|FARP2	855.445	78.3717	354.975	476.435	1059.37	862.039	340.602	82.5568	2209.88	2911.88	3345.64	1465.09	1705.65	1901.95	2767.29	2135.96	277.944	233.363	937.554	0	109.354	2941.19	800.426	924.251	130.597	606.183	0	705.549	2942.43	1521.91	1891.41	2806.4	1266.33	3498.81	1428.67	1722.55	2755.98	725.877	2964.57	947.202	0	0	0	0	0	0	0
UBXN7	O94888	O94888|UBXN7	4387.08	4753.18	7005.29	7683.7	4179.91	3381.54	4160.41	3690.62	5043.72	2686.39	9622.91	6734.7	9331.88	2843.56	6071.57	7062.59	2111.74	2706.2	2759.13	4111.98	1803.99	2736.95	3353.93	2975.45	3205.09	2636.04	1397.81	2693.49	5856.53	3020.85	2515.58	7506.06	5211.73	2099.87	4787.64	3843.63	5952.59	5564.13	8707.38	5275.47	420.16	3197.12	569.671	172.207	543.884	211.132	1546.94
SUN1	O94901	O94901|SUN1	4669.89	2384.96	6268.89	4082.79	5276.44	3811.12	3530.62	4231.53	1828.71	3384.94	2250.06	1915.26	2162.68	1048.68	4200.44	3023.36	3072.61	6107.7	6158.05	7538.58	3941.94	5320.85	2530.67	8684.17	6414.4	4627.36	7214.09	4718.05	7601.03	3354.86	4443.02	8399.83	4368.71	8000.77	3661.97	3524.56	4693.58	2390.85	4019.46	3658.34	8093.59	3768.78	4111.17	6450.93	5219.01	5981	3676.73
PLPHP	O94903	O94903|PLPHP	6999.66	4087.62	3966.08	2440.44	7416.5	6343.26	7968.57	6603.95	20331.9	8062.08	9978.86	15867.4	14042	9439.31	9749.75	6670.77	5339.8	5014.28	11447.8	3813.89	5861.6	5620.9	5157.64	8480.78	9345.55	5811.45	5803.07	6660.76	4645.85	4799.48	4305.16	6789.9	5309.63	3346.59	2687.17	2290.99	6743.01	2894.21	5914.67	3194.85	3175.01	7225.84	1828.82	1265.26	3573.76	2877.38	1364.18
ERLN2	O94905	O94905|ERLN2	7796.35	6029.11	5554.14	7008.32	17841	10214.7	15024.7	9806.39	14055	15339.2	10816.1	14892.7	14530.9	13371.2	10711.7	11031	14342.8	7031.83	12166.8	8356.36	6727.86	12435.6	7882.1	16606.7	11625.4	10643.1	10895.2	13681.8	14545.7	7095.72	6202.8	6126.46	6404.44	8022.09	10103	10448.4	25723.1	8058.09	16148.6	5553.47	2079.75	3643.29	5628.14	867.439	2385.7	4438.08	3225.36
PRP6	O94906	O94906|PRP6	14503.6	4908.31	11688.3	11908.8	19017.2	11098.9	14107.1	8684.77	23505.8	17834.4	18314.2	21296.4	15616.3	18958.8	13872.7	17803.7	6972.81	7048.22	4530.26	2121.64	1720.34	13288.7	8648.65	6099.89	15385.7	5274.07	5611.3	11461.6	16129.7	15260	14443	16630	18251.6	15650	11421.2	14170	11275	18114.8	10648.8	9140.96	14404.2	20243.2	8200.71	10290.9	11572.6	6584	9270.41
DKK1	O94907	O94907|DKK1	0	0	0	0	0	0	0	0	0	0	0	0	0	0	0	0	730.321	715.59	205.094	988.362	302.235	851.832	985.298	527.729	5169.76	1062.3	270.623	160.035	0	0	0	0	0	0	0	0	0	0	0	0	68144.4	1330.79	56383	135377	2532.63	150294	110973
ABCA8	O94911	O94911|ABCA8	122.867	49.4112	141.763	0	163.19	825.11	268.191	531.972	0	0	0	0	0	0	0	0	583.893	970.99	1347.98	1339.05	566.863	840.109	747.568	839.349	1247.42	1060.7	377.478	1123.19	3206.79	2135.59	2251.04	2276.1	2424.74	2076.94	1797.42	2604.88	1991.03	1851.7	1777.13	2516.87	939.921	1056	458.165	1701.5	1533	652.355	641.059
PCF11	O94913	O94913|PCF11	386.861	267.893	242.902	162.699	320.668	575.009	198.822	239.865	6045.41	1984.43	6306.41	3582.27	2545.42	3494.8	2672.45	2354.56	692.912	1947.44	133.105	324.942	364.502	1036.64	405.281	746.3	369.541	1307.21	555.521	254.834	1000.41	580.506	734.748	1351.27	1098.2	718.838	881.699	379.617	957.399	616.256	730.341	817.392	874.138	2676.87	1643.07	1230.3	2755.56	1313.92	1306.44
FRYL	O94915	O94915|FRYL	1170.42	804.254	1557.67	909.691	1138.76	1097.97	1587.12	594.217	8911.77	6901.03	6395.12	4301.99	5118.42	7329.19	5366.95	6193.54	1200.56	872.002	1525.99	401.031	1044.23	1509.41	824.762	1434.54	754.882	759.244	2282.28	1058.45	1911.37	2279.37	2158.46	1627.84	3215.32	1446.37	1985.16	1475.77	1136.19	1512.41	1538.75	1136.31	710.833	1309.57	794.05	827.978	513.859	1613.11	995.199
NFAT5	O94916	O94916|NFAT5	0	0	0	0	0	0	0	0	0	0	0	0	0	0	0	0	0	0	0	0	0	0	0	0	0	0	0	0	0	204.214	69.0282	183.315	206.94	137.768	76.6026	85.9078	166.016	143.032	122.516	156.736	0	0	0	0	0	0	0
ENDD1	O94919	O94919|ENDD1	9601.7	7395.08	2736.97	6064.8	16013.9	3937.54	21816.9	9391.29	8107.86	5614.18	9928.55	3678.75	6772.79	7191.89	5221.19	8650.17	4566.18	10445.3	14031.1	3972.76	3304.17	45932.4	5218.93	11196.6	15443.6	4982.95	6460.43	11183.9	11082.9	5241.39	5639.99	13632.2	5460.71	16944.7	7869.93	10169.9	15799.9	5262.69	4055.64	5192.88	21545.5	4667.46	11242.2	10837.6	11564.5	10667.6	11321.5
CDK14	O94921	O94921|CDK14	424.238	618.068	392.364	749.919	199.404	517.996	521.202	397.831	166.133	41.3223	0	89.9455	119.522	99.7673	176.466	97.1045	309.099	273.028	233.148	0	85.6299	111.529	123.967	0	209.752	161.591	305.219	72.6437	139.722	139.322	132.291	99.0746	147.994	336.012	239.685	66.4727	257.681	140.759	223.302	145.187	0	0	0	71.8346	171.951	79.6457	110.844
GLCE	O94923	O94923|GLCE	1023.25	1907.33	1481.41	1647.08	2429.72	673.356	3661.4	1353.16	998.755	2002.29	1051.75	1744.39	893.628	951.2	1018.66	1387.42	0	136.425	258.61	0	0	142.332	117.443	259.303	233.189	99.5305	0	246.693	178.788	143.861	627.101	279.526	376.488	469.286	508.383	3536.63	2201.66	580.983	234.332	120.425	0	0	0	0	0	0	0
GLSK	O94925	O94925|GLSK	9214.19	9922.1	9407.36	5295.57	32452.2	9352.97	9017.03	20093.3	19571.4	50565.3	13257.6	19342.2	12106.4	8078.54	15834.2	12224.4	10282.1	18644.1	24508.6	10501.4	8805.81	21842.9	29952.4	15521.8	11132.8	21928.2	21170.3	12908	32527	17773	24159.2	37430.1	10026.7	13700.8	8585.09	11669.9	13403.5	14759.7	17931.2	20360	9638.32	13898.3	14061	26683.4	31773.6	37196.2	17092.4
HAUS5	O94927	O94927|HAUS5	0	0	0	0	0	0	0	0	2904.26	1071.55	2520.49	3387.6	2515.47	2808.88	2351.67	1773.05	0	0	0	0	0	0	0	0	0	0	0	0	327.164	251.815	396.887	454.371	471.904	386.092	346.916	266.755	590.566	237.097	346.701	409.772	38.9667	0	0	69.0849	0	309.12	191.402
ABLM3	O94929	O94929|ABLM3	0	0	0	0	0	0	0	0	0	0	0	0	0	0	0	0	2249.33	574.334	1276.21	1217.64	883.335	1581.56	2399.96	1262.41	650.072	1730.94	1089.02	1824.18	0	0	0	0	0	0	0	0	0	0	0	0	0	0	0	0	0	0	0
FBX21	O94952	O94952|FBX21	316.792	129.375	113.099	92.5864	105.511	122.057	338.956	83.0999	0	0	0	0	0	0	0	0	189.487	343.955	98.5488	277.978	327.859	761.524	239.859	342.939	275.344	341.828	66.0878	264.904	468.138	489.47	394.066	295.547	486.588	213.316	280.94	251.512	489.138	557.1	240.114	232.675	0	97.827	0	0	0	0	0
KDM4B	O94953	O94953|KDM4B	817.765	457.289	472.377	835.621	752.814	521.538	784.852	201.168	0	0	0	0	0	0	0	0	0	0	0	0	0	0	0	0	0	0	0	0	0	0	0	0	0	0	0	0	0	0	0	0	0	0	0	0	0	0	0
RHBT3	O94955	O94955|RHBT3	0	0	0	0	0	0	0	0	212.969	418.225	176.762	265.018	246.987	261.897	337.261	207.775	0	0	0	0	0	0	0	0	0	0	0	0	0	0	0	0	0	0	0	0	0	0	0	0	0	0	0	0	0	0	0
SO2B1	O94956	O94956|SO2B1	0	0	0	0	0	0	0	0	0	0	0	0	0	0	0	0	0	63.3939	0	0	0	0	0	0	55.2307	0	0	68.9149	0	0	0	0	0	0	0	0	0	0	0	0	485.301	364.489	368.704	152.759	0	0	0
SOGA1	O94964	O94964|SOGA1	507.512	470.665	433.425	825.91	622.853	473.865	351.553	487.311	482.03	101.462	529.487	470.78	174.162	116	154.635	213.605	0	0	0	0	0	0	0	0	0	0	0	0	0	0	0	0	0	0	0	0	0	0	0	0	0	0	0	0	0	0	0
UBP19	O94966	O94966|UBP19	798.091	750.653	672.69	947.244	669.696	680.385	633.335	542.582	1973.5	901.031	799.486	1110.9	1216.06	994.653	1134.08	1115.22	476.5	468.038	784.14	403.003	577.596	526.131	385.126	387.983	296.173	853.55	432.429	500.42	1930.46	1650.38	1230.61	843.751	1101.49	647.911	495.605	395.675	3334.92	1061.26	2384.86	1105.77	1008.78	1642.96	1313.02	1027.92	1793.15	1172.1	1107.45
WDR47	O94967	O94967|WDR47	35.3005	0	0	0	995.649	0	131.08	238.358	0	0	0	0	0	0	0	0	271.935	230.601	256.941	738.484	283.354	330.909	173.885	150.067	113.089	320.901	225.668	232.779	0	0	0	0	0	0	0	0	0	0	0	0	0	0	0	0	0	0	0
AP2A2	O94973	O94973|AP2A2	19313.8	22775.5	22042.9	19543.5	11824	19427.9	18169.9	21344.7	12581.4	9958.71	11711.6	13407.9	12328.9	4948.85	9318.61	7447.07	23582.1	20476	15865.3	13155.9	16991.1	13875.2	22980.3	16293.7	18336.7	16552.9	21809.7	24430.7	15883.3	18555.1	6582.92	15010.1	20020.2	5676.36	15376.5	14220.4	14706.9	10528.4	18340.4	12787.4	26582.5	7968.65	19252.9	21274.4	19399.4	14341.9	14573.5
SC31A	O94979	O94979|SC31A	59338.1	46497.9	60253.3	50663.4	39294.3	36940.2	47943.5	53045.5	38097.2	39612.2	40195.6	39352.8	38017	20642.1	26759.2	32811.1	42656.6	58526	34446.4	7346.21	22928.8	63064.6	41811.6	21037.3	48049.2	35359.4	47064.5	46777.6	39067	46965.7	43618.9	41205.3	39589.2	48334.1	54031.1	45114.6	12774.5	32165.5	48486.7	33669.3	39839.3	39375.5	21521.3	24652.7	28248.8	17300.9	23881.6
CSTN1	O94985	O94985|CSTN1	3078.24	1590.66	1444.21	4223.73	2324.07	1894.42	4972.59	2361.84	309.947	0	0	0	0	0	0	93.0216	784.129	718.672	263.897	556.881	909.39	369.064	533.873	409.894	626.918	475.43	202.953	289.965	0	0	0	0	0	0	0	0	340.297	278.142	187.751	0	282.583	4022.81	435.376	765.193	1736.36	950.212	836.649
CE152	O94986	O94986|CE152	0	0	0	0	0	0	0	0	0	0	0	0	0	0	0	0	0	0	0	0	0	0	0	0	0	0	0	0	0	0	0	0	0	0	0	0	0	0	0	0	2712.07	1572.53	2112.76	2880.36	5946.01	1914.76	3560.85
FA13A	O94988	O94988|FA13A	0	0	0	0	0	0	0	0	1123.88	6813.69	4106.6	2954.03	93.9173	363.453	1368.96	63.3918	0	0	0	0	0	0	0	0	0	0	0	0	0	0	0	0	0	0	0	0	0	0	0	0	0	0	0	0	0	0	0
ARHGF	O94989	O94989|ARHGF	0	0	0	0	0	0	0	0	0	0	0	0	0	0	0	0	0	0	0	0	0	0	0	0	0	0	0	0	0	0	0	0	0	0	0	0	0	0	0	0	0	0	0	146.832	156.279	186.848	0
SLIK5	O94991	O94991|SLIK5	730.727	486.715	370.431	0	957.401	33.7176	2315.85	615.662	270.912	141.671	197.244	1072.66	717.721	2120.52	0	739.594	0	0	0	0	0	0	0	0	0	0	0	0	0	0	0	0	0	0	0	0	0	0	0	0	0	0	0	0	0	0	0
HEXI1	O94992	O94992|HEXI1	4581.24	3676.55	4022.83	2000.25	4683.39	3227.42	5780.53	2677.59	2875.15	1241.36	3611.03	1483.09	3185.32	3031.8	1655.62	2361.18	10628	4120.18	2634.3	808.95	342.026	5742.61	3281.05	2402.26	7497.95	1175.29	1328.52	5134.8	1136.54	1249.77	636.181	670.362	1052.68	234.818	610.889	361.851	1126.94	1115.52	2528.95	1405.25	1102.88	6663.94	523.686	1422.4	899.878	2316.75	2156.99
ZO3	O95049	O95049|ZO3	2072.19	753.403	2386.22	1722.1	1818.69	2298.61	2237.22	956.039	9409.74	4505.11	4789.96	4237.41	10624.6	7950.69	3620.45	5708.1	8617.08	8390.82	10012.5	7330.13	4263.9	8765.6	9016.12	9162.57	9762	8866.13	10131.8	8087.88	10462.3	11164.8	8265.32	5238.11	9622.47	6538.31	9262.58	5417.87	7218.31	5391.49	9423.86	3473.82	1560.82	1670.83	1613.03	1987.57	1791.11	1757.54	1580.26
INMT	O95050	O95050|INMT	0	0	0	0	0	0	0	0	0	0	0	0	0	0	0	0	0	0	0	0	0	0	0	0	0	0	0	0	0	0	0	0	0	0	0	0	0	0	0	0	472.867	190.365	193.599	361.942	111.25	326.921	130.006
CCNB2	O95067	O95067|CCNB2	0	0	0	0	0	0	0	0	0	0	0	0	0	0	0	0	0	0	0	0	0	0	0	0	0	0	0	0	255.572	470.167	631.117	415.493	205.115	53.3944	463.477	445.878	684.589	409.899	415.52	913.644	0	0	0	0	0	0	0
YIF1A	O95070	O95070|YIF1A	0	0	0	0	0	0	0	0	0	0	0	0	0	0	0	0	1177.36	378.248	225.88	133.088	153.169	1050.28	1462.91	389.795	359.097	175.683	409.504	60.2616	193.059	702.094	1620.33	436.472	1890.44	871.404	757.481	827.718	1152.77	523.481	247.59	498.284	0	0	0	0	0	0	0
UBR5	O95071	O95071|UBR5	2891.03	2249.99	2504.81	792.9	4770.31	2753.21	2258.31	1010.44	6272.73	4984.85	4218.18	5905.39	4139.04	4970.47	3922.01	4266.66	2123.85	2260.33	1909.79	903.03	1339.94	4488.81	3387.28	2359.31	3607.7	2396.77	1904	2484.21	1167.87	2689.61	2443.44	2281.1	2894.22	1839.05	1361.17	2148.32	2671.77	2165.94	3260.08	2992.72	807.173	591.195	814.337	483.501	864.943	631.809	981.353
AGFG2	O95081	O95081|AGFG2	125.444	356.245	178.964	450.797	182	319.932	353.813	242.049	1099.13	451.836	914.985	1016.06	623.435	274.281	1010.95	808.023	4367.39	2466.68	3313.61	2972.46	2106.86	2614.27	3472.82	2593.88	3349.15	2091.42	2512.78	3334.77	1288.73	1789.73	295.733	914.881	2689.69	441.167	1295.82	1067.13	309.074	759.267	801.742	248.295	9546.15	11395.4	4253.7	6353.44	6844.58	6166.43	7627.01
PRS23	O95084	O95084|PRS23	0	0	0	0	0	0	0	0	0	0	0	0	0	0	0	0	154.23	252.476	165.869	610.05	420.811	665.938	516.452	262.383	156.815	599.146	313.476	267.639	0	0	0	0	0	0	0	0	0	0	0	0	231.487	151.073	298.687	1343.82	4179.66	786.917	537.779
NKX22	O95096	O95096|NKX22	0	0	0	0	0	0	0	0	0	0	0	0	0	0	0	0	0	0	0	0	0	0	0	0	0	0	0	0	0	0	0	0	0	0	0	0	0	0	0	0	0	0	0	0	0	0	0
SCAF4	O95104	O95104|SCAF4	2193.57	2324.99	3190.02	1534.52	2842.83	1843.47	2993.08	1456.89	6670.43	7287.53	4179.2	2445.08	7171.89	5730.09	2237.9	4148.17	1422.26	558.453	750.128	338.471	106.47	3924.26	1932.64	301.905	3266.01	416.152	525.198	2716.21	2670.45	3916.24	3403.02	11139.5	5518.29	1938.22	4404.76	2179.68	1049.42	4817.67	4596.23	6799.06	2523.83	7719.45	3278.65	793.041	281.104	1807.42	2265.85
NDUB6	O95139	O95139|NDUB6	1607.15	1223.95	1360.45	618.851	1111.36	3174.7	1164.94	1818.42	6972.9	1339.97	4370.65	628.814	6272.61	1602.39	243.465	2513.12	1527.8	1137.37	694.782	669.378	1138.33	1364.65	2469.7	9500.4	225.305	1419.87	340.81	3706.97	1872.82	1450.72	2880.53	4161.01	4949.64	2108.34	2474.86	6772.64	6791.16	3463.49	4470.62	3301.34	1411.27	1538.37	503.712	996.026	1599.02	862.956	2351.87
MFN2	O95140	O95140|MFN2	3396.65	1623.04	2925.08	4495.66	8484.44	3582.29	4988.39	3397.61	6399.72	5056.5	2961.51	5521.14	3791.94	1739.17	3420.16	3406.98	1399.91	3127.85	4078	1429.72	1112.06	4111.23	1251.1	1508.45	6253.12	1479.27	4526.84	5064.72	8472.34	4279.3	3794.06	5839.26	6482.27	5672.79	3741.71	4579.47	4817.52	4278.15	4953.82	3667.28	2156.46	1708.23	490.751	1162.95	1424	1367.63	753.679
DUS14	O95147	O95147|DUS14	0	0	0	0	0	0	0	0	0	0	0	0	0	0	0	0	0	0	0	0	72.9772	66.8502	0	63.1594	0	283.829	0	0	0	0	0	0	0	0	0	0	0	0	0	0	0	0	0	0	0	0	0
SPN1	O95149	O95149|SPN1	0	0	0	0	0	0	0	0	0	0	0	0	0	0	0	0	0	0	0	0	0	0	0	0	0	0	0	0	385.073	274.499	0	241.176	214.612	45.012	381.618	448.561	374.472	311.313	374.852	234.361	0	0	0	0	0	0	0
ARK73	O95154	O95154|ARK73	29889.6	25668.4	3463.56	4390.75	10609.4	8873.82	66319.5	2167.64	28304.1	9615.49	29968	4550.16	33401.8	18041.4	14058.3	7008.32	642.108	645.828	35094.3	623.596	6350.29	7562.45	9167.73	33148.6	2556.55	6157.82	12692.6	66104.3	36311.6	25341.1	8944.96	45654.1	3865.81	16486.7	37217.3	47249.3	13199.4	8436.66	53841	12928.8	0	1042.79	277.738	922.844	207.099	987.832	1122.01
UBE4B	O95155	O95155|UBE4B	5696.41	5437.1	5383.24	6625.72	7065.77	6560.48	6014.47	6373.29	1928.93	2772.2	3021.31	1819.69	1176.54	1873.68	1762.16	1849.6	857.28	580.149	1320.52	1217.5	1038.96	829.094	895.777	999.72	1150.39	980.064	918.936	547.716	3039.6	4019.33	5389.16	3720.75	3643.49	3944.03	4802	4626.5	2704.08	1937.07	6180.45	2807.56	1578.43	6336.99	2320.74	1955.72	1672.36	2000.88	2903.16
ZFPL1	O95159	O95159|ZFPL1	7127.61	6164.87	4874.47	4771.87	10102.6	2242.29	9225.15	4831.36	7500.65	5039.24	3274.24	4334.29	4529.01	3534.17	2597.57	2830.17	556.046	3187.56	360.279	37.2041	362.498	9417.73	3447.49	1077.83	6360.87	2295.73	2595.76	3864.64	3851.1	1750.22	1607.07	5562.65	2409.46	3408.25	2096.1	5320.16	6396.9	1615.55	5974.55	4073.43	1161.01	97.7773	53.6676	222.095	701.524	717.814	1394.07
ELP1	O95163	O95163|ELP1	3553.49	3650.11	5013.44	2108.22	1372.46	4224.95	4555.95	3659.65	1104.96	3857.67	5331.88	3994.88	3505.36	5131.19	2131.19	3282.75	2441.86	2147.15	3052.6	1563.8	2672	4384.16	3826.18	2402.99	2514.22	2595.91	1778.3	3470.51	3809.44	1931.88	2755.22	3437.84	8247.52	2769.24	2518.37	3095.46	2987.54	2197.67	2239.15	1504.46	391.491	478.805	0	130.802	237.942	63.7041	348.106
UBL3	O95164	O95164|UBL3	0	0	0	0	0	0	0	0	0	0	0	77.7717	0	171.089	80.1089	53.1644	0	0	0	0	0	281.739	0	216.09	0	0	0	0	211.68	406.917	310.182	966.782	366.358	235.38	778.672	732.798	99.8436	324.627	822.466	456.769	0	0	0	0	0	0	0
GBRAP	O95166	O95166|GBRAP	293.282	433.272	295.231	416.824	322.723	235.571	173.641	295.677	190.498	189.682	439.716	0	343.406	231.483	253.66	227.072	0	0	0	0	0	0	0	0	0	0	0	0	333.583	326.52	257.646	357.325	303.306	204.743	504.856	355.992	392.919	384.75	720.581	247.528	0	0	0	0	0	0	0
NDUA3	O95167	O95167|NDUA3	1268.29	821.075	1191.92	1298.18	1211.91	1437.63	844.772	944.475	1856.12	824.277	1878.3	214.78	4951.23	890.524	0	141.318	926.842	1939.76	391.491	600.548	1145.98	621.757	1885.55	824.479	1316.48	1958.14	2503.23	3283.89	1682.97	1869.43	604.237	806.337	2167.82	985.486	1743.14	2888.11	1142.66	643.334	1173.75	387.84	1231.12	1122.69	1353.06	197.058	131.221	223.539	79.8769
NDUB4	O95168	O95168|NDUB4	3162.63	2305.43	7007.99	2102.91	12137.9	4063.48	12923.3	7776.9	22768.5	10909.2	29664.9	6489.73	24185.5	12780.1	8015.39	12366.9	7176.16	7866.07	14112.5	8549.05	8400.17	15438.9	3077.74	20608.4	9681.55	8141.61	13664.8	29537.4	9708.5	16353.5	4360.85	4778.37	10785.5	4522.11	12326	5886.31	6726.54	6078.11	8228.87	2433.2	15235.7	17197.9	6506.25	4579.19	7303.58	2431.84	3479.89
NDUB8	O95169	O95169|NDUB8	5257.96	1596.09	5423.72	1300.62	14105.5	2709.48	12597.8	7178.01	15770.7	8293.09	31413.7	8135.9	25136.8	11151.6	6056.26	5821.79	3657.8	6506.89	5758.38	3452.22	4983.48	3117.06	10898.9	12047.3	7012.66	4338.66	11144.4	17147.6	6872.69	10308.4	605.838	3806.21	7528.36	1191.39	5546.81	4550.28	5795.76	5114.07	5662.6	3660.94	8779.16	6853.89	6250.34	2539.57	3201.39	704.108	1064.58
SCEL	O95171	O95171|SCEL	0	0	0	0	0	0	0	0	0	0	0	0	0	0	0	0	636.913	479.003	443.544	0	268.033	797.677	0	325.847	334.368	272.892	743.006	37.6048	1322.1	8371.3	15515.3	849.091	2177.66	3933.72	1220.9	2366.14	2869.43	2617.08	3076.2	1307.15	5556.63	3343.9	2505.15	7559.72	16151.7	8255.37	10034.4
NDUA7	O95182	O95182|NDUA7	2774.01	927.517	2475.47	2902.92	4504.7	1584.88	3899.94	1728.73	1265.78	2120.26	815.645	1610.34	2533.53	1998.65	2214.95	1843.1	1502.78	2113.01	808.056	430.782	1139.68	2923.66	3377.14	1717.81	2024.74	1235.57	1718.21	9447.42	3235.52	5727.97	3169.1	2693.26	5005.59	2071.38	3969.29	4374	4652.33	3043.57	4763	3043.49	1718.58	1288.69	823.333	2788.6	2308.64	1774.2	1210.6
VAMP5	O95183	O95183|VAMP5	471.821	587.504	2046.6	725.799	1115.63	1747.61	628.483	1963.82	578.82	277.682	80.6078	691.036	183.813	353.054	272.45	70.3135	1900.6	1177.9	548.371	277.032	872.458	800.598	2262.38	968.469	1268.02	493.303	1442.98	1489.45	538.043	1784.62	804.801	1684.09	868.362	392.401	1007.31	1738.67	1969.2	1188.77	403.606	491.738	610.318	1700.21	1557.7	262.793	0	396.151	961.036
UNC5C	O95185	O95185|UNC5C	0	0	0	0	0	0	0	0	0	0	0	0	0	0	0	0	0	0	0	0	0	0	0	0	0	0	0	0	0	0	0	0	0	0	0	0	0	0	0	0	0	0	0	0	0	0	0
RTN3	O95197	O95197|RTN3	10456.5	3849.23	6175.2	22307.3	20184.5	5517.99	14062.9	9125.25	18012.2	5937.34	14218.2	14160.4	15405.8	12845	9776.21	7885.47	4042.43	3934.97	6139.9	855.704	4386.26	13990.1	3318.38	11197.8	10928	8824.92	3056.53	16456.3	13477.4	10762	9658.63	14566.4	15716.7	13969.3	13744.2	17750.4	15416.1	15102.8	15115	21847	13972.5	15085.8	10622.7	19120.8	10973.7	8591.73	19189
LETM1	O95202	O95202|LETM1	22973.3	22434.8	17726.2	14783.4	41497	14041	16477.6	14528.5	38338.7	33703.2	23157	33115.4	29433.5	24402.3	16400.6	19071.3	11782.3	7517.97	18336.5	4497.64	8144.55	14425.7	11391.4	10342.5	27278.2	8486.84	9938.46	19061.3	15215.5	15361.5	10926	11898.5	26182.2	20531.3	10727.7	11961.5	31784.6	12781.4	17189.4	15578.5	12337.9	17107.5	15144.7	16374.7	14181.7	11949	9537.51
EPN2	O95208	O95208|EPN2	590.559	3429.05	365.994	356.728	413.12	485.507	251.346	115.436	54.3043	151.315	524.852	370.762	445.472	132.583	737.887	547.253	458.693	218.11	333.889	237.727	251.866	310.927	278.215	80.156	344.358	433.004	183.398	262.724	120.541	150.63	206.525	149.728	226.227	180.549	129.687	137.724	159.135	157.481	641.752	133.215	275.594	301.654	171.305	292.29	634.404	602.38	76.4375
STBD1	O95210	O95210|STBD1	224.94	259.994	116.818	375.248	593.438	331.894	426.22	596.799	3129.98	2548.48	1582.77	1288.65	1551.15	2072.46	1704.99	1226.46	136.729	1024.48	636.933	94.8479	477.441	2419.91	941.374	3533.49	870.144	1214.02	403.697	15660.5	882.191	835.952	877.73	1028.82	938.61	542.999	934.952	952.612	1165.83	1149.79	552.751	608.832	2055.31	1372.07	1781.19	1349.75	800.798	1252	1482.69
ZRAB2	O95218	O95218|ZRAB2	10740.8	3690.69	9331.04	7155.51	19010.6	8124.66	12263.2	4781.07	10354.6	8979.21	9910.49	5780.28	11023.8	8581.52	6105.69	6263.23	3706.25	4522.48	2525.66	700.011	1361.94	4384.11	4394.55	3424.92	4971.85	3106.81	2572.93	5209.5	8209.04	13367	15505.2	8508.02	17167	7234.08	8728.09	6183.88	9669.13	8164.08	11608.4	8023.77	5396.44	7419.31	4588.5	3022.78	2687.09	4592.25	3162.62
SNX4	O95219	O95219|SNX4	5951.8	6297.7	2390.74	6447.5	5179.84	3745.49	5382.77	4175.41	6984.95	4844.45	4979.67	5249.55	5819.28	4891.06	3182.15	4698.07	2831.21	4905.57	4308.34	1297.54	3482.66	9416.58	5040.98	5452.06	4052.84	4362.21	3744.29	5548.65	6983.54	4486.23	1451.87	4301.48	7258.06	3955.26	4319.81	5534.49	6369.05	3957.72	4518.66	2243.81	5420.81	565.614	1445.16	2781.98	1668.72	1213.74	1500.29
LC7L3	O95232	O95232|LC7L3	19543.4	11706.3	15336.9	8117.59	20551.4	4527.04	13521.9	2808.07	29069.7	24644.2	28360	21046.4	23421.6	13494.9	16447.1	15277.7	2647.47	5199.36	3931.29	846.846	786.491	9191.13	6582.24	3439.68	14920	5564.44	960.697	12123.5	17277.9	17803.1	15017.7	16729	25509	17458	8716.79	16543.5	23285.1	14016.5	20024.1	19014.3	8614.88	13525	2365.72	7019.36	6851.12	6626.62	7891.87
KI20A	O95235	O95235|KI20A	0	0	0	0	0	0	0	0	575.768	1177.9	1516.95	1700.15	570.136	655.024	789.287	166.584	0	0	0	0	0	0	0	0	0	0	0	0	449.018	513.056	630.3	406.172	245.097	583.898	429.275	388.491	515.993	412.71	480.022	294.988	0	0	0	0	0	0	0
APOL3	O95236	O95236|APOL3	2712.21	685.29	4108.27	2638.01	3398.77	3084.47	4198.96	4834.9	925.172	517.615	1819.09	2301.51	916.913	1566.84	1156.24	1165.42	598.98	1528.22	1230.51	1471.16	1878.68	1348.58	8213.98	0	1665.97	1183.92	1709.44	5098.36	3640.11	9664.04	2933.76	3443.81	7523.72	1106.68	4708.6	2630.47	4466.25	6043.89	2809.09	1988.26	4431.72	3092.87	864.16	1292.96	1384.07	1869.92	1828.72
KIF4A	O95239	O95239|KIF4A	1436.3	1513.99	1069.87	454.667	1001.56	1161.59	1402.95	1171.18	896.952	224.702	243.564	633.877	452.505	492.393	263.705	750.303	2368.33	2951.99	4030.65	1329.78	1996.52	2690.45	1811.59	2642.4	3895.68	1942.02	3542.14	2083.01	2102.41	2554.88	1993.47	3189.26	3180.93	1951.67	1816.58	1753.15	4326.24	2602.35	3448.67	2407.77	0	0	0	0	0	0	0
MBD4	O95243	O95243|MBD4	0	0	0	0	0	0	0	0	0	0	0	0	0	0	0	0	0	0	0	0	0	0	0	0	0	0	0	0	0	0	0	0	0	0	0	0	0	0	0	0	315.862	93.8576	466.484	90.9354	0	0	147.912
MTMR5	O95248	O95248|MTMR5	731.63	1026.83	1523.87	577.1	999.189	861.226	890.529	1663.18	1667.64	1499.69	825.634	2380.09	2077.55	2725.17	1446.24	2579.42	675.818	2021.02	1126.96	332.855	1626.5	1097.58	1064.08	1780.36	1180.06	1758.69	1412.96	860.04	3345.67	2812.63	1986.12	2454.34	3170.55	2409.86	1566.71	2238.79	2969.86	1910.36	839.261	2076.55	4273.63	3323.88	2770.72	1453.88	1844.12	1012.97	2001.08
GOSR1	O95249	O95249|GOSR1	11660.2	4670.53	9331.57	5906.29	7738.45	7930.62	10339.6	5685.35	9484.55	5315.2	7086.68	5279.47	7530.29	5093.19	3011.08	4635.29	5235.75	10428.2	8377.25	1504.95	4847.92	17721	11315.4	5191.41	14053.1	11777	5226.55	14997.5	8305.81	12128.5	15238.4	11470.1	13089.8	14485.4	15614.3	13592.2	18915.8	12327	15494.1	14397.9	10758.9	12188.6	4523.33	4011.07	3958.09	8334.14	8237.92
KAT7	O95251	O95251|KAT7	1110.19	996.68	1719.95	982.701	1154.2	1502.51	1628.99	1762.3	2625.71	3227.93	3678.89	3072.63	2033.37	2492.56	2635.36	1161.61	1525.4	1265.48	942.006	1201.67	1071.12	1424.04	864.52	1359.18	835.437	1903.15	1355.32	297.909	2759.59	2758.05	2160.21	3719.01	2956.16	2376.14	2271.89	2810.52	3068.45	1154.05	1719.91	1797.54	922.131	1299.76	1345.27	1208.57	1198.06	1296.68	1064.1
MRP6	O95255	O95255|MRP6	0	0	0	0	0	0	0	0	0	0	0	0	0	0	0	0	1099.1	967.641	1361.53	283.786	923.206	1522.14	1151.3	1481.57	1585.08	979.06	933.767	1513.92	0	0	0	0	0	0	0	0	0	0	0	0	0	0	0	0	0	0	0
ATE1	O95260	O95260|ATE1	2126.68	1313.17	1035.81	467.678	1319.19	1735.68	2305.67	1047.48	4959.36	2796.56	6569.86	5781.03	5845	4422.68	4274.06	4188.38	1244.53	3557.5	3083.48	1789.61	4207.39	8030.73	1486.75	4626.9	1492.59	3172.77	2192.22	1873.56	1305.1	2235.01	1529.18	1950.69	714.263	1209.77	1725.51	1987.29	1249.64	860.187	2091.43	851.437	1635.17	1815.29	197.019	666.212	671.044	961.237	816.138
PDE8B	O95263	O95263|PDE8B	0	0	0	0	0	0	0	0	0	0	0	0	0	0	0	0	0	0	0	0	0	0	0	0	0	0	0	0	0	0	0	0	0	0	0	0	0	0	0	0	0	0	0	0	0	0	0
CCDB1	O95273	O95273|CCDB1	0	0	0	0	0	0	0	0	0	0	0	0	0	0	0	0	0	0	0	0	0	0	0	0	0	0	0	0	1070.81	725.135	514.332	452.854	1124.82	640.349	463.523	569.095	219.5	950.839	783.475	654.431	259.847	281.652	225.201	335.76	278.291	112.629	231.473
LYPD3	O95274	O95274|LYPD3	2339.78	1439.87	3517.43	1300.7	1038.99	2073.68	12186.4	17100.3	0	0	0	0	0	0	0	0	8248.76	3888.09	2147.14	3516.19	1617.38	4693.78	1697.44	860.441	2526.77	1598.17	8921.86	709.023	418.616	868.362	37457.6	176.313	558.913	1573.86	0	249.286	109.463	1467.51	288.852	503.127	0	0	0	0	0	0	0
VAPB	O95292	O95292|VAPB	8778.78	3729.51	8592.49	5099.04	15686.3	7670.4	9476.17	10183.6	40034.7	34905.7	9084.72	22248.8	14333.7	10987.4	12298.4	13281.8	8485.04	10072.8	7501.84	2248.22	3254.01	19601.2	10463.6	9225.79	33571.7	13827.9	5976.4	33284.4	17558.6	16735	25743.8	29587.1	20424.1	27210.2	16483.6	14983.6	21366.8	11847.5	26498.8	13731.9	12237.6	11403.3	9906.74	10718.3	3853.58	7401.09	10002
RASL1	O95294	O95294|RASL1	84.5173	587.126	0	445.196	1093.97	50.2227	549.342	403.739	0	0	644.681	0	791.109	95.1006	0	0	424.704	1021.04	746.913	463.669	773.693	2145.07	321.941	643.277	493.467	341.484	452.717	1108.01	1959.9	2068.71	1668.18	1077.78	1933.84	856.246	1439.43	2014.53	2200.78	2041.63	2049.35	1369.64	0	0	0	0	0	0	0
SNAPN	O95295	O95295|SNAPN	2344.21	1260.03	2046.27	756.633	1304.45	1351.24	1105.16	1825.95	5382.64	8577.19	3833.09	7209.54	6840.71	3792.88	5192.24	1669.68	366.181	397.653	208.714	0	217.339	289.187	166.769	233.502	162.503	2062.83	321.404	527.912	708.659	986.024	124.138	66.2117	718.185	743.967	578.71	464.088	641.042	496.143	285.816	277.097	2976.37	5476.12	2248.07	1060.39	150.137	238.111	0
MPZL1	O95297	O95297|MPZL1	6834.51	5190.94	4169.67	5033.14	13849	4422.72	7933.35	9296.18	2576.55	4112.12	1854.44	2356.02	3134.67	1385.26	2800.82	2274.46	358.729	1535.17	1171.01	366.093	1518.59	1270.53	932.285	734.47	873.519	559.615	523.146	1176.79	4500.23	2505.28	1783.79	3994.42	2835.38	5257.01	3101.32	2683.62	4000.22	2308.85	1622.92	2690.26	133.154	167.175	90.4968	350.821	241.014	675.225	507.68
NDUC2	O95298	O95298|NDUC2	460.02	0	212.29	201.698	2133.81	0	1153.87	0	7141.87	2985.94	5397.33	4186.56	7845.56	3149.76	2696.03	3726.34	3313.89	2905.17	2616.94	550.238	1409.28	3726.39	3581.86	3344.97	4148.43	3024.77	3427.3	9356.85	7922.11	7619.84	5317.54	6656.3	8298.8	4118.73	8301.4	7140.83	9601.18	7596.95	8928.68	5166.59	0	0	0	726.565	0	89.0277	0
[truncated: 9,165 more rows]
[truncated: 22 more columns]

## Sheet: DEPs
UniprotID	Symbol	logFC	P-value	BH adjusted P-value	Label
[truncated: 1,538 more rows]

[truncated: 2 more sheets: Pathways, Prognostic analysis]
