# Supplementary material for: Proteomic analysis reveals key differences between squamous cell carcinomas and adenocarcinomas across multiple tissues
Source: Nat Commun. 2022 Jul 18;13:4167. doi: 10.1038/s41467-022-31719-0 (PMC9293992; doi:10.1038/s41467-022-31719-0)
Supplement: Supplementary file 6 — Supplementary Data 3 [file 41467_2022_31719_MOESM6_ESM.xlsx]

## Sheet: Description
Supplementary Data 3: Proteomic Features in Rare SCCs Compared with Common SCCs. Related to Figure 3.
DEPs	Differentially expressed proteins (DEPs) between Common SCC(n=206) and Rare SCC(n=127) samples. The statistical significance was calculated by two-sided Wilcoxon rank-sum test. P-values were corrected by Benjamini-Hochberg(BH) algorithm and significant calls were made based on BH adjusted p-value < 0.05 and |logFC|≥1.
Pathways	Significantly altered pathways between Common SCC(n=206) and Rare SCC(n=127). Two-sided Wilcoxon rank-sum test, BH p < 0.05, fold change > 2.
FISH analysis	PLIN1 Fluorescence in situ hybridization (FISH) results in 170 SCCs.

## Sheet: DEPs
UniprotID	Symbol	P-value	BH adjusted P-value	logFC	Label
Q9NR63	CP26B	3.83412e-32	3.97023e-29	6.5037	up regulation in Common-SCC
Q9C0K0	BC11B	7.82923e-26	2.21105e-23	4.17337	up regulation in Common-SCC
P01893	HLAH	1.49891e-24	2.82204e-22	4.16635	up regulation in Common-SCC
P28715	ERCC5	9.12491e-21	7.45962e-19	3.89265	up regulation in Common-SCC
P29762	RABP1	6.97618e-25	1.39816e-22	3.87416	up regulation in Common-SCC
Q9P2F8	SI1L2	7.01618e-35	1.08979e-31	3.79012	up regulation in Common-SCC
Q6ZPD9	D19L3	1.04034e-25	2.81028e-23	3.78282	up regulation in Common-SCC
P40424	PBX1	1.28697e-20	1.02512e-18	3.60802	up regulation in Common-SCC
Q58EX2	SDK2	1.56411e-16	5.75017e-15	3.59839	up regulation in Common-SCC
Q6NSJ5	LRC8E	5.83331e-19	3.45165e-17	3.53358	up regulation in Common-SCC
Q5BJF6	ODFP2	1.37034e-17	6.08135e-16	3.46818	up regulation in Common-SCC
Q6E0U4	DMKN	5.69979e-22	6.43869e-20	3.4494	up regulation in Common-SCC
Q8N8Z6	DCBD1	2.43791e-15	7.11922e-14	3.42658	up regulation in Common-SCC
Q99081	HTF4	1.95598e-17	8.55809e-16	3.42626	up regulation in Common-SCC
O95999	BCL10	3.77149e-19	2.30316e-17	3.30607	up regulation in Common-SCC
Q8IZ41	RASEF	1.05344e-11	1.48751e-10	3.22722	up regulation in Common-SCC
P04259	K2C6B	4.05608e-28	2.29095e-25	3.09781	up regulation in Common-SCC
P0DI83	NARR	4.61335e-14	1.05378e-12	3.09394	up regulation in Common-SCC
Q08999	RBL2	3.46599e-21	3.07632e-19	3.0924	up regulation in Common-SCC
Q9BXS6	NUSAP	3.46867e-16	1.18411e-14	3.01199	up regulation in Common-SCC
O15350	P73	1.64901e-25	3.9405e-23	2.99301	up regulation in Common-SCC
Q6DN03	H2B2C	3.5297e-14	8.24438e-13	2.99234	up regulation in Common-SCC
Q6DRA6	H2B2D	3.5297e-14	8.24438e-13	2.99234	up regulation in Common-SCC
Q9BSE2	TMM79	3.20151e-07	1.82319e-06	2.98977	up regulation in Common-SCC
Q07283	TRHY	5.51265e-08	3.64751e-07	2.97653	up regulation in Common-SCC
Q9BQN1	FA83C	9.97158e-16	3.16089e-14	2.93915	up regulation in Common-SCC
P03905	NU4M	1.15658e-22	1.53612e-20	2.93272	up regulation in Common-SCC
P50747	BPL1	5.83918e-14	1.3097e-12	2.92615	up regulation in Common-SCC
Q9NZI5	GRHL1	4.58715e-07	2.53784e-06	2.88408	up regulation in Common-SCC
Q01469	FABP5	3.14158e-21	2.87039e-19	2.86873	up regulation in Common-SCC
Q96GD4	AURKB	1.93942e-12	3.23046e-11	2.80921	up regulation in Common-SCC
Q9H944	MED20	7.47625e-14	1.61284e-12	2.74236	up regulation in Common-SCC
Q8IVU3	HERC6	5.74556e-09	4.6724e-08	2.72935	up regulation in Common-SCC
Q16637	SMN	4.01057e-13	7.59684e-12	2.72194	up regulation in Common-SCC
A6NNW6	ENO4	1.93005e-08	1.38469e-07	2.70761	up regulation in Common-SCC
O43663	PRC1	2.16806e-14	5.32416e-13	2.69772	up regulation in Common-SCC
P35609	ACTN2	9.88625e-11	1.1291e-09	2.6916	up regulation in Common-SCC
Q8WUZ0	BCL7C	2.64884e-12	4.2746e-11	2.65162	up regulation in Common-SCC
Q08188	TGM3	7.67107e-18	3.78257e-16	2.6491	up regulation in Common-SCC
Q13332	PTPRS	4.11831e-10	4.17407e-09	2.62525	up regulation in Common-SCC
Q7Z3D4	LYSM3	9.00919e-11	1.03848e-09	2.60131	up regulation in Common-SCC
Q8NI60	COQ8A	1.17724e-12	2.06034e-11	2.59664	up regulation in Common-SCC
Q15438	CYH1	1.59942e-15	4.87118e-14	2.59364	up regulation in Common-SCC
P13646	K1C13	6.18682e-22	6.86406e-20	2.56729	up regulation in Common-SCC
Q6MZM0	HPHL1	2.38714e-08	1.67019e-07	2.56499	up regulation in Common-SCC
Q7Z2Y5	NRK	1.26706e-08	9.55372e-08	2.54626	up regulation in Common-SCC
O95571	ETHE1	3.20463e-20	2.34239e-18	2.49549	up regulation in Common-SCC
Q9UKX3	MYH13	6.66628e-05	0.000234528	2.49269	up regulation in Common-SCC
Q68CP9	ARID2	1.62642e-12	2.75113e-11	2.49003	up regulation in Common-SCC
O14681	EI24	1.2275e-11	1.72545e-10	2.47676	up regulation in Common-SCC
P10415	BCL2	8.5694e-10	8.24175e-09	2.46599	up regulation in Common-SCC
Q9Y3A3	PHOCN	4.00054e-11	5.00107e-10	2.46557	up regulation in Common-SCC
Q14331	FRG1	4.90499e-11	5.96374e-10	2.46232	up regulation in Common-SCC
Q13470	TNK1	1.07659e-17	4.99166e-16	2.45967	up regulation in Common-SCC
O00418	EF2K	2.17025e-11	2.88731e-10	2.45853	up regulation in Common-SCC
Q15011	HERP1	1.11365e-09	1.04677e-08	2.43501	up regulation in Common-SCC
Q9UII4	HERC5	2.02225e-10	2.14773e-09	2.42502	up regulation in Common-SCC
Q9NVP2	ASF1B	2.95896e-19	1.8384e-17	2.40285	up regulation in Common-SCC
Q8N1G0	ZN687	1.8795e-05	7.46157e-05	2.38962	up regulation in Common-SCC
Q9UN74	PCDA4	4.43675e-11	5.49114e-10	2.38271	up regulation in Common-SCC
Q7Z401	MYCPP	1.03926e-16	3.96131e-15	2.36108	up regulation in Common-SCC
Q5XKE5	K2C79	0.00390534	0.00887162	2.35775	up regulation in Common-SCC
P62899	RL31	1.91051e-23	3.2081e-21	2.34613	up regulation in Common-SCC
P16949	STMN1	3.81753e-14	8.88326e-13	2.33	up regulation in Common-SCC
Q12857	NFIA	4.95279e-09	4.07033e-08	2.31814	up regulation in Common-SCC
P37840	SYUA	1.15281e-14	3.00253e-13	2.30179	up regulation in Common-SCC
Q2NKX8	ERC6L	1.50008e-08	1.1082e-07	2.29039	up regulation in Common-SCC
Q12899	TRI26	9.25266e-18	4.35506e-16	2.29024	up regulation in Common-SCC
A6NFQ2	TCAF2	2.12272e-09	1.86806e-08	2.28749	up regulation in Common-SCC
P34931	HS71L	1.65464e-13	3.33774e-12	2.2866	up regulation in Common-SCC
P53671	LIMK2	1.84356e-08	1.33187e-07	2.2795	up regulation in Common-SCC
Q9C098	DCLK3	1.47164e-10	1.62403e-09	2.27904	up regulation in Common-SCC
Q8IZ21	PHAR4	1.76586e-05	7.05551e-05	2.27158	up regulation in Common-SCC
Q96D96	HVCN1	4.46668e-07	2.48002e-06	2.26337	up regulation in Common-SCC
Q8IW35	CEP97	6.44094e-08	4.22572e-07	2.25003	up regulation in Common-SCC
O75791	GRAP2	1.21383e-15	3.7897e-14	2.24601	up regulation in Common-SCC
Q9NYP7	ELOV5	0.000631346	0.00174181	2.22913	up regulation in Common-SCC
Q9BQK8	LPIN3	9.10573e-12	1.30055e-10	2.21933	up regulation in Common-SCC
Q9Y3P8	SIT1	1.53609e-10	1.68319e-09	2.21277	up regulation in Common-SCC
Q9UBC9	SPRR3	3.03016e-09	2.58604e-08	2.18177	up regulation in Common-SCC
P00973	OAS1	3.4615e-12	5.36317e-11	2.12733	up regulation in Common-SCC
A0A0B4J1V1	HV321	5.83831e-09	4.72926e-08	2.12127	up regulation in Common-SCC
P52756	RBM5	5.44904e-10	5.37379e-09	2.11585	up regulation in Common-SCC
Q9NUL5	RYDEN	5.83781e-08	3.85048e-07	2.10863	up regulation in Common-SCC
Q9Y2I7	FYV1	3.42073e-08	2.33293e-07	2.10238	up regulation in Common-SCC
Q6ZS81	WDFY4	6.73564e-22	7.21526e-20	2.0999	up regulation in Common-SCC
Q9ULI4	KI26A	2.40643e-06	1.15186e-05	2.09948	up regulation in Common-SCC
Q92968	PEX13	0.000299462	0.000899689	2.09329	up regulation in Common-SCC
P12035	K2C3	4.05381e-25	8.68494e-23	2.08943	up regulation in Common-SCC
Q96JG9	ZN469	2.0337e-14	5.04287e-13	2.08869	up regulation in Common-SCC
Q5SZK8	FREM2	6.59916e-05	0.000232298	2.08466	up regulation in Common-SCC
Q16790	CAH9	2.17218e-05	8.52003e-05	2.06971	up regulation in Common-SCC
Q96IY1	NSL1	2.96959e-06	1.39667e-05	2.06156	up regulation in Common-SCC
Q9Y241	HIG1A	1.40638e-05	5.76374e-05	2.05701	up regulation in Common-SCC
P0C024	NUDT7	2.86725e-06	1.35058e-05	2.05166	up regulation in Common-SCC
Q15398	DLGP5	2.75149e-14	6.54981e-13	2.04705	up regulation in Common-SCC
P48595	SPB10	3.84744e-08	2.59264e-07	2.04627	up regulation in Common-SCC
A0A075B6K5	LV39	6.04953e-16	2.00993e-14	2.0327	up regulation in Common-SCC
P19012	K1C15	4.86341e-20	3.43368e-18	2.03023	up regulation in Common-SCC
P29083	T2EA	1.27603e-17	5.70356e-16	2.02659	up regulation in Common-SCC
P04156	PRIO	1.15871e-06	5.91056e-06	2.01101	up regulation in Common-SCC
Q6PL18	ATAD2	4.28532e-09	3.569e-08	2.0018	up regulation in Common-SCC
Q69YN2	C19L1	8.58284e-18	4.16603e-16	1.99176	up regulation in Common-SCC
Q9Y4Y9	LSM5	7.1166e-08	4.64448e-07	1.98236	up regulation in Common-SCC
Q9BRT9	SLD5	0.000498122	0.00141302	1.97105	up regulation in Common-SCC
O76011	KRT34	1.05087e-05	4.41748e-05	1.95378	up regulation in Common-SCC
Q6P6C2	ALKB5	1.30112e-06	6.58829e-06	1.94323	up regulation in Common-SCC
Q9NRD1	FBX6	3.6657e-05	0.000136214	1.94059	up regulation in Common-SCC
O15379	HDAC3	2.09026e-22	2.54643e-20	1.93857	up regulation in Common-SCC
Q15814	TBCC	9.75401e-18	4.55651e-16	1.93651	up regulation in Common-SCC
P54105	ICLN	3.51819e-17	1.43806e-15	1.92539	up regulation in Common-SCC
Q96RT7	GCP6	5.84568e-11	7.06599e-10	1.92337	up regulation in Common-SCC
Q9C0B7	TNG6	3.16672e-07	1.80669e-06	1.92117	up regulation in Common-SCC
Q96EB6	SIR1	6.0578e-06	2.66363e-05	1.91697	up regulation in Common-SCC
Q9HAS0	NJMU	7.17882e-21	6.10987e-19	1.91669	up regulation in Common-SCC
P52815	RM12	2.8777e-07	1.65701e-06	1.90984	up regulation in Common-SCC
Q14202	ZMYM3	0.000342523	0.0010129	1.90488	up regulation in Common-SCC
Q96A57	TM230	2.89475e-08	2.00726e-07	1.8977	up regulation in Common-SCC
Q8ND61	CC020	2.3698e-09	2.06212e-08	1.89658	up regulation in Common-SCC
Q14728	MFS10	3.60691e-08	2.45452e-07	1.88687	up regulation in Common-SCC
Q96B26	EXOS8	1.78149e-21	1.70283e-19	1.87714	up regulation in Common-SCC
P60510	PP4C	1.18676e-22	1.53612e-20	1.87363	up regulation in Common-SCC
Q02413	DSG1	1.13209e-13	2.3458e-12	1.86987	up regulation in Common-SCC
Q9P1Z2	CACO1	8.0467e-07	4.22963e-06	1.86844	up regulation in Common-SCC
Q9H254	SPTN4	4.50377e-05	0.000163988	1.86751	up regulation in Common-SCC
O14880	MGST3	8.16602e-12	1.17716e-10	1.86138	up regulation in Common-SCC
P63220	RS21	3.54646e-25	7.86934e-23	1.86064	up regulation in Common-SCC
Q9HC36	MRM3	6.26604e-16	2.05984e-14	1.85524	up regulation in Common-SCC
Q01650	LAT1	2.16011e-12	3.55988e-11	1.85057	up regulation in Common-SCC
Q8WU39	MZB1	1.75408e-10	1.90526e-09	1.84548	up regulation in Common-SCC
P51688	SPHM	2.02588e-26	7.86673e-24	1.84262	up regulation in Common-SCC
P01040	CYTA	1.34087e-08	1.00857e-07	1.83893	up regulation in Common-SCC
Q9NP79	VTA1	2.60376e-14	6.27021e-13	1.82732	up regulation in Common-SCC
Q01954	BNC1	1.11713e-05	4.65197e-05	1.81083	up regulation in Common-SCC
Q08170	SRSF4	2.70172e-11	3.5488e-10	1.80885	up regulation in Common-SCC
Q52LW3	RHG29	8.71594e-16	2.79135e-14	1.79822	up regulation in Common-SCC
P50281	MMP14	4.76337e-17	1.88502e-15	1.79266	up regulation in Common-SCC
P63096	GNAI1	1.42214e-05	5.82449e-05	1.79251	up regulation in Common-SCC
P08246	ELNE	4.82235e-05	0.000174599	1.79201	up regulation in Common-SCC
Q8IYE0	CC146	1.53269e-14	3.88677e-13	1.79022	up regulation in Common-SCC
Q6P1A2	MBOA5	2.44213e-22	2.86282e-20	1.78973	up regulation in Common-SCC
O95551	TYDP2	1.38536e-08	1.03702e-07	1.78488	up regulation in Common-SCC
Q96Q80	DERL3	1.9661e-07	1.16448e-06	1.77857	up regulation in Common-SCC
Q96JI7	SPTCS	7.68234e-12	1.1126e-10	1.77839	up regulation in Common-SCC
P16401	H15	4.43077e-11	5.49114e-10	1.77004	up regulation in Common-SCC
Q9BRJ6	CG050	1.97068e-08	1.41221e-07	1.76474	up regulation in Common-SCC
Q6IQ49	SDE2	4.82327e-09	3.98493e-08	1.762	up regulation in Common-SCC
P09651	ROA1	6.9523e-08	4.54681e-07	1.75968	up regulation in Common-SCC
Q9HD33	RM47	1.87347e-14	4.71251e-13	1.75503	up regulation in Common-SCC
O76013	KRT36	1.7656e-21	1.70283e-19	1.75449	up regulation in Common-SCC
Q2TAZ0	ATG2A	0.0022862	0.0055226	1.75359	up regulation in Common-SCC
P12821	ACE	1.33618e-05	5.49052e-05	1.75344	up regulation in Common-SCC
O94811	TPPP	1.10603e-10	1.25168e-09	1.74885	up regulation in Common-SCC
Q8N6L1	KTAP2	0.00101945	0.00267026	1.7437	up regulation in Common-SCC
Q8IY22	CMIP	7.30983e-11	8.60151e-10	1.73988	up regulation in Common-SCC
Q8NEG4	FA83F	2.1071e-23	3.35678e-21	1.73736	up regulation in Common-SCC
Q02338	BDH	3.2939e-18	1.76423e-16	1.73552	up regulation in Common-SCC
Q15018	ABRX2	1.37366e-16	5.0801e-15	1.72623	up regulation in Common-SCC
Q9Y232	CDYL	4.38546e-10	4.4376e-09	1.72573	up regulation in Common-SCC
O94829	IPO13	8.11801e-15	2.15543e-13	1.72362	up regulation in Common-SCC
Q14765	STAT4	3.29479e-07	1.86945e-06	1.71495	up regulation in Common-SCC
P34910	EVI2B	6.09473e-06	2.67797e-05	1.70897	up regulation in Common-SCC
Q15323	K1H1	0.000264651	0.000809029	1.69926	up regulation in Common-SCC
B2RTY4	MYO9A	0.000270515	0.000823878	1.69859	up regulation in Common-SCC
Q16875	F263	6.37115e-08	4.18878e-07	1.69209	up regulation in Common-SCC
P33240	CSTF2	2.50169e-06	1.19286e-05	1.69074	up regulation in Common-SCC
Q86US8	EST1A	8.1404e-11	9.52473e-10	1.68729	up regulation in Common-SCC
Q8IWU2	LMTK2	3.83616e-11	4.8345e-10	1.67853	up regulation in Common-SCC
Q15661	TRYB1	1.2129e-10	1.35783e-09	1.65963	up regulation in Common-SCC
P20231	TRYB2	1.2129e-10	1.35783e-09	1.65963	up regulation in Common-SCC
A2RTX5	SYTC2	2.2913e-06	1.10441e-05	1.6541	up regulation in Common-SCC
P02533	K1C14	6.20705e-12	9.20392e-11	1.6537	up regulation in Common-SCC
Q15526	SURF1	0.0103395	0.0210621	1.65358	up regulation in Common-SCC
Q13835	PKP1	2.9176e-17	1.24125e-15	1.64797	up regulation in Common-SCC
Q96ST2	IWS1	1.05649e-12	1.85949e-11	1.64031	up regulation in Common-SCC
P02538	K2C6A	4.38962e-12	6.65188e-11	1.63791	up regulation in Common-SCC
Q96DC8	ECHD3	8.33247e-23	1.15044e-20	1.63303	up regulation in Common-SCC
O00115	DNS2A	2.70578e-15	7.78289e-14	1.63284	up regulation in Common-SCC
Q5W0U4	BSPRY	5.79673e-05	0.000206508	1.63198	up regulation in Common-SCC
P61513	RL37A	5.40529e-06	2.39879e-05	1.63133	up regulation in Common-SCC
Q9BYG8	GSDMC	6.31007e-14	1.39023e-12	1.62806	up regulation in Common-SCC
Q9BRG2	SH23A	3.14975e-08	2.16716e-07	1.62555	up regulation in Common-SCC
Q9Y5P6	GMPPB	3.54239e-10	3.63783e-09	1.6246	up regulation in Common-SCC
Q16576	RBBP7	1.78288e-08	1.29708e-07	1.61886	up regulation in Common-SCC
P32121	ARRB2	2.82075e-14	6.68904e-13	1.61666	up regulation in Common-SCC
Q99426	TBCB	3.17522e-12	4.94447e-11	1.61321	up regulation in Common-SCC
O75352	MPU1	4.83922e-09	3.98755e-08	1.60628	up regulation in Common-SCC
Q6BDS2	URFB1	1.02831e-06	5.302e-06	1.60062	up regulation in Common-SCC
Q8WXE9	STON2	1.88355e-29	1.17025e-26	1.59935	up regulation in Common-SCC
P40429	RL13A	1.13269e-13	2.3458e-12	1.59867	up regulation in Common-SCC
P18827	SDC1	6.7793e-18	3.40442e-16	1.59745	up regulation in Common-SCC
P46779	RL28	1.40732e-06	7.07415e-06	1.59473	up regulation in Common-SCC
Q9BXI6	TB10A	4.28205e-18	2.25461e-16	1.58771	up regulation in Common-SCC
Q9BW04	SARG	1.17909e-18	6.72083e-17	1.584	up regulation in Common-SCC
Q9H1E3	NUCKS	0.000358832	0.0010556	1.57973	up regulation in Common-SCC
Q9NXU5	ARL15	1.56799e-05	6.35067e-05	1.5759	up regulation in Common-SCC
Q9NQZ5	STAR7	9.80503e-08	6.23589e-07	1.57289	up regulation in Common-SCC
P15880	RS2	1.02599e-08	7.9383e-08	1.57033	up regulation in Common-SCC
Q86UT6	NLRX1	6.98802e-13	1.27321e-11	1.56206	up regulation in Common-SCC
Q8N183	NDUF2	2.72212e-12	4.3589e-11	1.55848	up regulation in Common-SCC
Q8TCE6	FA45A	0.000113719	0.000379859	1.55452	up regulation in Common-SCC
Q14CN4	K2C72	8.01352e-11	9.41172e-10	1.55221	up regulation in Common-SCC
P30511	HLAF	1.62951e-12	2.75113e-11	1.54299	up regulation in Common-SCC
Q9BVC5	ASHWN	3.75301e-08	2.54002e-07	1.54281	up regulation in Common-SCC
Q8IWZ3	ANKH1	3.36895e-21	3.03352e-19	1.54096	up regulation in Common-SCC
Q9BW61	DDA1	3.46153e-06	1.60707e-05	1.54016	up regulation in Common-SCC
Q9BYN8	RT26	2.91271e-05	0.000110548	1.5394	up regulation in Common-SCC
A0A0C4DH33	HV124	0.00365164	0.00837182	1.53614	up regulation in Common-SCC
Q9UGL1	KDM5B	1.42496e-07	8.72247e-07	1.53599	up regulation in Common-SCC
Q8ND71	GIMA8	3.77016e-18	2.00205e-16	1.53153	up regulation in Common-SCC
Q5JS54	PSMG4	1.20279e-09	1.12544e-08	1.53108	up regulation in Common-SCC
Q15056	IF4H	3.71772e-10	3.78659e-09	1.52446	up regulation in Common-SCC
Q9NUL3	STAU2	0.000275431	0.0008368	1.52255	up regulation in Common-SCC
Q96G21	IMP4	2.21117e-17	9.47449e-16	1.52021	up regulation in Common-SCC
P67809	YBOX1	2.63829e-09	2.27662e-08	1.51798	up regulation in Common-SCC
Q9UPQ8	DOLK	1.04511e-10	1.18707e-09	1.51402	up regulation in Common-SCC
P08779	K1C16	1.53305e-11	2.11194e-10	1.51182	up regulation in Common-SCC
Q02241	KIF23	1.40599e-07	8.61479e-07	1.51167	up regulation in Common-SCC
P17568	NDUB7	1.24213e-14	3.21557e-13	1.51099	up regulation in Common-SCC
O75334	LIPA2	6.84939e-18	3.40442e-16	1.50951	up regulation in Common-SCC
Q96LJ7	DHRS1	2.07906e-11	2.78989e-10	1.50932	up regulation in Common-SCC
Q9UIF9	BAZ2A	7.67284e-07	4.05368e-06	1.50715	up regulation in Common-SCC
Q9NQT5	EXOS3	4.46007e-07	2.47857e-06	1.50677	up regulation in Common-SCC
P27482	CALL3	1.05933e-09	9.97215e-09	1.50582	up regulation in Common-SCC
Q9HCU4	CELR2	8.66469e-09	6.81439e-08	1.50497	up regulation in Common-SCC
Q96II8	LRCH3	7.83867e-13	1.41164e-11	1.4963	up regulation in Common-SCC
Q9NPB8	GPCP1	7.41489e-21	6.2255e-19	1.49606	up regulation in Common-SCC
A6ND36	FA83G	2.09161e-23	3.35678e-21	1.49581	up regulation in Common-SCC
Q96IF1	AJUBA	4.48892e-26	1.46788e-23	1.49414	up regulation in Common-SCC
P79483	DRB3	0.0001744	0.000559105	1.47925	up regulation in Common-SCC
Q92541	RTF1	1.64049e-21	1.64393e-19	1.47895	up regulation in Common-SCC
Q9BXR0	TGT	2.61669e-13	5.14479e-12	1.47441	up regulation in Common-SCC
Q96PM9	Z385A	1.54617e-18	8.65437e-17	1.47054	up regulation in Common-SCC
O15056	SYNJ2	2.99389e-05	0.000113559	1.46996	up regulation in Common-SCC
P43403	ZAP70	1.16837e-08	8.90684e-08	1.46712	up regulation in Common-SCC
Q8IVL1	NAV2	1.60554e-14	4.05498e-13	1.46612	up regulation in Common-SCC
Q7Z3V4	UBE3B	0.00397819	0.00902391	1.46584	up regulation in Common-SCC
Q9P206	K1522	3.93909e-06	1.80085e-05	1.46354	up regulation in Common-SCC
Q03164	KMT2A	1.59538e-22	1.98241e-20	1.46023	up regulation in Common-SCC
Q8WXX5	DNJC9	6.88295e-14	1.50577e-12	1.45542	up regulation in Common-SCC
Q9NVI7	ATD3A	0.000693461	0.0018955	1.45514	up regulation in Common-SCC
Q14956	GPNMB	7.60683e-07	4.02909e-06	1.44889	up regulation in Common-SCC
Q9P1Y6	PHRF1	2.83053e-10	2.94082e-09	1.4462	up regulation in Common-SCC
P45452	MMP13	0.000416051	0.00120062	1.44609	up regulation in Common-SCC
P55145	MANF	1.32738e-13	2.70394e-12	1.44445	up regulation in Common-SCC
Q08554	DSC1	6.17964e-10	6.04632e-09	1.43297	up regulation in Common-SCC
Q9HCY8	S10AE	8.09242e-13	1.44894e-11	1.43192	up regulation in Common-SCC
Q96FZ7	CHMP6	1.14879e-14	3.00253e-13	1.42653	up regulation in Common-SCC
P08651	NFIC	6.59514e-06	2.87346e-05	1.4264	up regulation in Common-SCC
P16383	GCFC2	1.99779e-11	2.69833e-10	1.42611	up regulation in Common-SCC
Q9NY12	GAR1	2.58582e-06	1.22452e-05	1.42226	up regulation in Common-SCC
Q6V0I7	FAT4	6.02089e-11	7.24957e-10	1.42115	up regulation in Common-SCC
Q00577	PURA	1.72964e-13	3.47776e-12	1.42039	up regulation in Common-SCC
Q15365	PCBP1	6.18074e-12	9.18683e-11	1.41668	up regulation in Common-SCC
A6NDG6	PGP	6.75682e-09	5.41679e-08	1.41639	up regulation in Common-SCC
P16152	CBR1	6.90736e-08	4.52217e-07	1.41564	up regulation in Common-SCC
P30838	AL3A1	7.39405e-14	1.60627e-12	1.41241	up regulation in Common-SCC
Q16611	BAK	1.80906e-06	8.90117e-06	1.41056	up regulation in Common-SCC
P18510	IL1RA	2.68392e-10	2.79919e-09	1.40847	up regulation in Common-SCC
P52298	NCBP2	0.000104315	0.000350519	1.40705	up regulation in Common-SCC
Q53H47	SETMR	0.000258754	0.000792672	1.40673	up regulation in Common-SCC
Q2T9J0	TYSD1	0.0105649	0.02143	1.39977	up regulation in Common-SCC
P15088	CBPA3	6.96168e-12	1.01533e-10	1.39949	up regulation in Common-SCC
Q9TQE0	2B19	1.48522e-08	1.10086e-07	1.39888	up regulation in Common-SCC
Q13049	TRI32	1.06486e-08	8.18812e-08	1.39779	up regulation in Common-SCC
O43240	KLK10	6.40895e-12	9.44386e-11	1.39628	up regulation in Common-SCC
Q9BRX8	PXL2A	4.89596e-13	9.16223e-12	1.39595	up regulation in Common-SCC
Q01130	SRSF2	0.000700462	0.00191211	1.39157	up regulation in Common-SCC
Q8WZ82	OVCA2	1.67491e-08	1.22715e-07	1.38966	up regulation in Common-SCC
Q9Y2K7	KDM2A	7.65245e-20	5.1679e-18	1.38648	up regulation in Common-SCC
Q9HCD5	NCOA5	8.94294e-10	8.56125e-09	1.38523	up regulation in Common-SCC
Q8NEN9	PDZD8	0.000368966	0.00108019	1.38429	up regulation in Common-SCC
Q6UXZ4	UNC5D	1.50938e-05	6.14132e-05	1.38358	up regulation in Common-SCC
Q6NSJ2	PHLB3	4.29883e-07	2.39539e-06	1.38332	up regulation in Common-SCC
P0DP23	CALM1	1.4172e-08	1.0545e-07	1.38291	up regulation in Common-SCC
P0DP24	CALM2	1.4172e-08	1.0545e-07	1.38291	up regulation in Common-SCC
P0DP25	CALM3	1.4172e-08	1.0545e-07	1.38291	up regulation in Common-SCC
Q9NRX2	RM17	0.00192981	0.00476925	1.3826	up regulation in Common-SCC
Q9NRY2	SOSSC	0.000426841	0.00122606	1.38131	up regulation in Common-SCC
Q9HAB8	PPCS	2.70282e-13	5.27734e-12	1.38	up regulation in Common-SCC
P84022	SMAD3	1.01512e-07	6.41604e-07	1.37853	up regulation in Common-SCC
Q86VX2	COMD7	2.05419e-11	2.76249e-10	1.37466	up regulation in Common-SCC
Q92502	STAR8	8.94542e-08	5.74152e-07	1.36928	up regulation in Common-SCC
Q14574	DSC3	1.77572e-21	1.70283e-19	1.36224	up regulation in Common-SCC
P61313	RL15	3.57898e-11	4.54728e-10	1.36033	up regulation in Common-SCC
Q9UQC9	CLCA2	3.78114e-19	2.30316e-17	1.35973	up regulation in Common-SCC
Q9Y664	KPTN	0.0104984	0.0213335	1.35597	up regulation in Common-SCC
P40394	ADH7	8.65931e-05	0.000296094	1.35407	up regulation in Common-SCC
Q9NXX6	NSE4A	2.32714e-07	1.36161e-06	1.35284	up regulation in Common-SCC
P47985	UCRI	0.000202805	0.000635414	1.35216	up regulation in Common-SCC
Q9Y6Q9	NCOA3	8.094e-14	1.74007e-12	1.3496	up regulation in Common-SCC
Q6ZU35	CRAD	8.97694e-10	8.58057e-09	1.34704	up regulation in Common-SCC
Q6ZS17	RIPR1	0.000326147	0.00097187	1.34691	up regulation in Common-SCC
Q99627	CSN8	0.000120256	0.000398694	1.34564	up regulation in Common-SCC
Q8NI37	PPTC7	0.000190744	0.000603206	1.34074	up regulation in Common-SCC
P25705	ATPA	2.32015e-09	2.0246e-08	1.34073	up regulation in Common-SCC
O75608	LYPA1	6.13139e-09	4.94732e-08	1.34031	up regulation in Common-SCC
P62140	PP1B	6.64236e-18	3.3827e-16	1.33929	up regulation in Common-SCC
Q96P47	AGAP3	1.76483e-06	8.73003e-06	1.33914	up regulation in Common-SCC
Q9BXW9	FACD2	2.57988e-15	7.49008e-14	1.33612	up regulation in Common-SCC
O94759	TRPM2	0.00590799	0.0127897	1.33444	up regulation in Common-SCC
Q9NWS8	RMND1	8.52695e-13	1.52235e-11	1.32869	up regulation in Common-SCC
Q13796	SHRM2	1.62032e-09	1.47394e-08	1.32817	up regulation in Common-SCC
Q9H8H3	MET7A	7.43478e-12	1.08179e-10	1.31886	up regulation in Common-SCC
Q8N490	PNKD	3.73772e-12	5.71981e-11	1.3171	up regulation in Common-SCC
P53609	PGTB1	3.85865e-06	1.76798e-05	1.31615	up regulation in Common-SCC
Q3KQZ1	S2535	7.40662e-06	3.189e-05	1.31538	up regulation in Common-SCC
O95139	NDUB6	9.44438e-06	4.0108e-05	1.31352	up regulation in Common-SCC
Q9NV88	INT9	0.00255441	0.00610407	1.3126	up regulation in Common-SCC
Q9Y291	RT33	0.000706317	0.00192387	1.31239	up regulation in Common-SCC
P00738	HPT	2.8365e-06	1.33868e-05	1.30625	up regulation in Common-SCC
P01880	IGHD	1.0949e-16	4.12278e-15	1.30407	up regulation in Common-SCC
Q96ME1	FXL18	3.16861e-13	6.07611e-12	1.30261	up regulation in Common-SCC
Q9UJ41	RABX5	6.95351e-20	4.80024e-18	1.30092	up regulation in Common-SCC
Q9BZK7	TBL1R	7.41354e-17	2.89688e-15	1.29757	up regulation in Common-SCC
P13073	COX41	1.98229e-14	4.96613e-13	1.29625	up regulation in Common-SCC
O43566	RGS14	9.59123e-05	0.000324389	1.2962	up regulation in Common-SCC
Q04917	1433F	1.55933e-05	6.32007e-05	1.29517	up regulation in Common-SCC
Q92804	RBP56	2.71618e-14	6.51568e-13	1.28869	up regulation in Common-SCC
P83731	RL24	7.26651e-11	8.56677e-10	1.28648	up regulation in Common-SCC
Q7Z7A4	PXK	0.00192054	0.0047558	1.28589	up regulation in Common-SCC
P68871	HBB	2.01907e-08	1.43858e-07	1.28467	up regulation in Common-SCC
P63027	VAMP2	3.71592e-08	2.52042e-07	1.27816	up regulation in Common-SCC
P42696	RBM34	1.1314e-09	1.06185e-08	1.27546	up regulation in Common-SCC
Q9H5V8	CDCP1	6.79355e-06	2.94751e-05	1.2746	up regulation in Common-SCC
Q969J3	BORC5	2.53814e-07	1.47378e-06	1.27208	up regulation in Common-SCC
Q9Y248	PSF2	2.46592e-06	1.17761e-05	1.27104	up regulation in Common-SCC
Q9NV92	NFIP2	0.000168982	0.000544262	1.27098	up regulation in Common-SCC
Q8N0X4	CLYBL	2.65623e-15	7.67588e-14	1.26904	up regulation in Common-SCC
Q05315	LEG10	3.38604e-11	4.33762e-10	1.26701	up regulation in Common-SCC
Q99720	SGMR1	0.00972585	0.0199692	1.26399	up regulation in Common-SCC
O00268	TAF4	1.65285e-13	3.33774e-12	1.26376	up regulation in Common-SCC
Q5T0W9	FA83B	1.65513e-16	6.01362e-15	1.26263	up regulation in Common-SCC
O00204	ST2B1	5.56729e-10	5.48171e-09	1.26261	up regulation in Common-SCC
P21964	COMT	0.00201212	0.00493733	1.26182	up regulation in Common-SCC
Q5VT79	AXA81	9.93296e-08	6.30092e-07	1.26078	up regulation in Common-SCC
Q14676	MDC1	1.05788e-08	8.15457e-08	1.26042	up regulation in Common-SCC
Q96DU7	IP3KC	2.85432e-05	0.000108464	1.25863	up regulation in Common-SCC
Q9BTC8	MTA3	6.13582e-16	2.02776e-14	1.25791	up regulation in Common-SCC
Q9Y617	SERC	4.5486e-13	8.56378e-12	1.25382	up regulation in Common-SCC
P38432	COIL	1.04587e-06	5.38361e-06	1.24334	up regulation in Common-SCC
A0A0B4J2H0	HV69D	0.00242615	0.00582669	1.24332	up regulation in Common-SCC
Q9Y3L3	3BP1	3.18731e-09	2.71271e-08	1.23729	up regulation in Common-SCC
P30679	GNA15	7.75428e-09	6.16079e-08	1.23152	up regulation in Common-SCC
P62913	RL11	5.17687e-06	2.304e-05	1.22988	up regulation in Common-SCC
O60235	TM11D	2.97028e-12	4.70775e-11	1.22353	up regulation in Common-SCC
O95777	LSM8	0.000139918	0.000457051	1.22331	up regulation in Common-SCC
Q92520	FAM3C	6.36176e-11	7.60108e-10	1.21977	up regulation in Common-SCC
Q9P2A4	ABI3	5.70229e-05	0.00020326	1.21707	up regulation in Common-SCC
P62266	RS23	1.36458e-06	6.87602e-06	1.21413	up regulation in Common-SCC
Q8IWV8	UBR2	5.16733e-10	5.1122e-09	1.214	up regulation in Common-SCC
Q08623	HDHD1	0.00132773	0.00340453	1.21096	up regulation in Common-SCC
Q8N8V2	GBP7	3.49199e-07	1.96886e-06	1.20916	up regulation in Common-SCC
P09758	TACD2	3.04474e-12	4.80125e-11	1.20796	up regulation in Common-SCC
O43272	PROD	4.62136e-08	3.08405e-07	1.20594	up regulation in Common-SCC
O00303	EIF3F	2.11492e-11	2.83189e-10	1.2051	up regulation in Common-SCC
Q99549	MPP8	1.81689e-05	7.2361e-05	1.20121	up regulation in Common-SCC
Q86YQ8	CPNE8	1.37024e-05	5.62675e-05	1.20021	up regulation in Common-SCC
P14209	CD99	2.27112e-05	8.84113e-05	1.20019	up regulation in Common-SCC
Q86V87	F16B2	1.97047e-07	1.16596e-06	1.19853	up regulation in Common-SCC
P57764	GSDMD	1.44922e-21	1.47607e-19	1.19641	up regulation in Common-SCC
Q96HQ2	C2AIL	2.13854e-08	1.52022e-07	1.19547	up regulation in Common-SCC
O43633	CHM2A	1.1772e-13	2.42988e-12	1.19483	up regulation in Common-SCC
P49863	GRAK	0.00874733	0.0182129	1.19363	up regulation in Common-SCC
Q7L5Y9	MAEA	3.3496e-07	1.89709e-06	1.19358	up regulation in Common-SCC
Q13952	NFYC	1.86657e-09	1.66624e-08	1.19328	up regulation in Common-SCC
Q8N983	RM43	2.6852e-10	2.79919e-09	1.19233	up regulation in Common-SCC
Q9Y6R4	M3K4	3.45939e-05	0.000129166	1.19156	up regulation in Common-SCC
Q15738	NSDHL	1.77798e-15	5.33651e-14	1.1896	up regulation in Common-SCC
A0A0C4DH38	HV551	3.2328e-08	2.21704e-07	1.1834	up regulation in Common-SCC
Q99683	M3K5	0.00512962	0.0112497	1.18287	up regulation in Common-SCC
Q9BYC9	RM20	1.32514e-09	1.23066e-08	1.17996	up regulation in Common-SCC
P02730	B3AT	2.87664e-09	2.46859e-08	1.17954	up regulation in Common-SCC
Q9UP95	S12A4	7.29586e-09	5.81728e-08	1.17922	up regulation in Common-SCC
Q9H0U9	TSYL1	2.42699e-09	2.10893e-08	1.17574	up regulation in Common-SCC
Q7Z7C8	TAF8	2.93242e-07	1.68539e-06	1.17425	up regulation in Common-SCC
P09488	GSTM1	1.73798e-09	1.56494e-08	1.17296	up regulation in Common-SCC
P05161	ISG15	1.17153e-05	4.85897e-05	1.17177	up regulation in Common-SCC
Q8N1N4	K2C78	1.18545e-08	9.01692e-08	1.17171	up regulation in Common-SCC
Q8NBT2	SPC24	0.00315665	0.0073592	1.16968	up regulation in Common-SCC
Q9BZE9	ASPC1	0.00295918	0.00695206	1.16944	up regulation in Common-SCC
Q5T9C2	F102A	3.94745e-07	2.21278e-06	1.16755	up regulation in Common-SCC
Q01415	GALK2	1.63546e-06	8.15498e-06	1.16711	up regulation in Common-SCC
P40261	NNMT	0.00210006	0.00512881	1.16472	up regulation in Common-SCC
P09972	ALDOC	1.09171e-08	8.36347e-08	1.16375	up regulation in Common-SCC
Q02543	RL18A	3.94774e-08	2.6516e-07	1.16334	up regulation in Common-SCC
Q969E8	TSR2	4.98101e-07	2.73384e-06	1.16302	up regulation in Common-SCC
Q96H20	SNF8	6.06827e-11	7.29249e-10	1.16232	up regulation in Common-SCC
P27144	KAD4	1.0718e-05	4.49636e-05	1.16085	up regulation in Common-SCC
Q86V88	MGDP1	0.00502143	0.0110514	1.1596	up regulation in Common-SCC
Q86XI2	CNDG2	1.69591e-07	1.01608e-06	1.15936	up regulation in Common-SCC
Q96E11	RRFM	8.22689e-08	5.30775e-07	1.15544	up regulation in Common-SCC
P02042	HBD	7.55e-10	7.29521e-09	1.15527	up regulation in Common-SCC
O14818	PSA7	0.00040219	0.00116494	1.15314	up regulation in Common-SCC
Q0VDF9	HSP7E	1.16709e-12	2.04834e-11	1.15304	up regulation in Common-SCC
Q9BQ70	TCF25	2.02816e-07	1.19586e-06	1.14901	up regulation in Common-SCC
Q9Y3R5	DOP2	2.03032e-05	8.01364e-05	1.14784	up regulation in Common-SCC
P04085	PDGFA	1.37892e-08	1.03469e-07	1.1471	up regulation in Common-SCC
Q9NYT0	PLEK2	2.15981e-07	1.26874e-06	1.14674	up regulation in Common-SCC
Q13158	FADD	9.63474e-05	0.000325684	1.14575	up regulation in Common-SCC
Q9NZD4	AHSP	1.89949e-09	1.69076e-08	1.1416	up regulation in Common-SCC
P13647	K2C5	3.62104e-15	1.01799e-13	1.14021	up regulation in Common-SCC
Q9BX40	LS14B	9.84206e-10	9.30726e-09	1.13988	up regulation in Common-SCC
Q96PU5	NED4L	6.10854e-17	2.40205e-15	1.1394	up regulation in Common-SCC
Q8NDH3	PEPL1	1.00429e-07	6.354e-07	1.13847	up regulation in Common-SCC
Q6UW68	TM205	4.0997e-07	2.2906e-06	1.13843	up regulation in Common-SCC
Q00978	IRF9	0.00692966	0.0147294	1.13828	up regulation in Common-SCC
Q96PU8	QKI	1.78065e-12	2.98345e-11	1.13679	up regulation in Common-SCC
P62314	SMD1	2.60712e-05	0.000100068	1.13626	up regulation in Common-SCC
O43924	PDE6D	0.00575193	0.012485	1.13349	up regulation in Common-SCC
P30419	NMT1	0.000105929	0.000355173	1.12796	up regulation in Common-SCC
P01130	LDLR	1.5236e-22	1.93186e-20	1.12783	up regulation in Common-SCC
Q99436	PSB7	8.79477e-11	1.01565e-09	1.12732	up regulation in Common-SCC
Q9NQC3	RTN4	1.78224e-07	1.06267e-06	1.12626	up regulation in Common-SCC
Q9Y6G5	COMDA	6.69426e-06	2.91053e-05	1.12403	up regulation in Common-SCC
Q8IUH3	RBM45	4.86161e-11	5.92259e-10	1.12345	up regulation in Common-SCC
Q8N1S5	S39AB	3.53865e-05	0.000131888	1.12343	up regulation in Common-SCC
Q96EK7	F120B	0.00787513	0.016541	1.12051	up regulation in Common-SCC
Q96A49	SYAP1	6.95065e-15	1.86945e-13	1.11757	up regulation in Common-SCC
P63000	RAC1	0.00012255	0.000406082	1.11633	up regulation in Common-SCC
Q02246	CNTN2	1.98737e-12	3.2928e-11	1.1149	up regulation in Common-SCC
P46776	RL27A	9.18196e-07	4.76986e-06	1.11285	up regulation in Common-SCC
Q5T6J7	GNTK	2.7096e-13	5.27734e-12	1.11237	up regulation in Common-SCC
Q15047	SETB1	2.41692e-07	1.40849e-06	1.11217	up regulation in Common-SCC
Q9NZN3	EHD3	2.11872e-15	6.29836e-14	1.10714	up regulation in Common-SCC
Q92643	GPI8	3.07121e-12	4.83074e-11	1.10713	up regulation in Common-SCC
P04899	GNAI2	2.23822e-09	1.9586e-08	1.10644	up regulation in Common-SCC
P14923	PLAK	3.13455e-13	6.0294e-12	1.10322	up regulation in Common-SCC
P15121	ALDR	7.38837e-07	3.93013e-06	1.10095	up regulation in Common-SCC
Q9BRX5	PSF3	3.81317e-11	4.81529e-10	1.09827	up regulation in Common-SCC
Q96RU3	FNBP1	1.35127e-18	7.6322e-17	1.09546	up regulation in Common-SCC
Q8TBF5	PIGX	0.0040756	0.00922131	1.09459	up regulation in Common-SCC
Q9Y639	NPTN	2.27353e-08	1.59971e-07	1.08743	up regulation in Common-SCC
Q9UL63	MKLN1	3.43576e-09	2.90032e-08	1.08629	up regulation in Common-SCC
P35542	SAA4	1.0885e-05	4.55098e-05	1.08542	up regulation in Common-SCC
P60953	CDC42	0.000451138	0.00129107	1.0843	up regulation in Common-SCC
P13747	HLAE	2.36476e-16	8.30071e-15	1.08301	up regulation in Common-SCC
Q6UXN9	WDR82	5.57536e-16	1.87242e-14	1.08088	up regulation in Common-SCC
Q9UJX6	ANC2	0.000160731	0.000518496	1.07664	up regulation in Common-SCC
P33992	MCM5	1.23284e-16	4.61424e-15	1.0741	up regulation in Common-SCC
Q5TGY3	AHDC1	1.87324e-15	5.59539e-14	1.07044	up regulation in Common-SCC
Q5VYS8	TUT7	2.55734e-14	6.20654e-13	1.07033	up regulation in Common-SCC
Q9H2C0	GAN	8.99172e-14	1.90668e-12	1.07019	up regulation in Common-SCC
Q13761	RUNX3	1.8504e-10	1.98926e-09	1.06824	up regulation in Common-SCC
Q02388	CO7A1	8.48856e-18	4.15271e-16	1.06679	up regulation in Common-SCC
Q9Y6N7	ROBO1	0.00161542	0.0040634	1.06529	up regulation in Common-SCC
O75821	EIF3G	3.80743e-07	2.13884e-06	1.06474	up regulation in Common-SCC
P84085	ARF5	4.83318e-11	5.89951e-10	1.06127	up regulation in Common-SCC
P05771	KPCB	9.26891e-19	5.38203e-17	1.06086	up regulation in Common-SCC
Q9UBR2	CATZ	4.69556e-06	2.10791e-05	1.06033	up regulation in Common-SCC
Q03013	GSTM4	2.26798e-06	1.09572e-05	1.05722	up regulation in Common-SCC
Q8IZD2	KMT2E	3.79301e-05	0.000140445	1.05589	up regulation in Common-SCC
Q9BVC6	TM109	2.40105e-06	1.15017e-05	1.05203	up regulation in Common-SCC
P18074	ERCC2	4.10156e-06	1.86279e-05	1.05019	up regulation in Common-SCC
P43358	MAGA4	1.15858e-05	4.8149e-05	1.04713	up regulation in Common-SCC
O00743	PPP6	9.90774e-06	4.18754e-05	1.04618	up regulation in Common-SCC
P50591	TNF10	1.33222e-09	1.23538e-08	1.04586	up regulation in Common-SCC
P30499	1C01	0.00460445	0.0102942	1.04384	up regulation in Common-SCC
Q96EM0	T3HPD	2.1478e-06	1.04171e-05	1.0438	up regulation in Common-SCC
Q08AI8	MB214	4.32952e-07	2.41033e-06	1.04379	up regulation in Common-SCC
Q15059	BRD3	3.78131e-11	4.78478e-10	1.0431	up regulation in Common-SCC
Q9NZ09	UBAP1	6.94819e-05	0.000243343	1.04207	up regulation in Common-SCC
Q9P2N5	RBM27	0.000155425	0.000503206	1.04161	up regulation in Common-SCC
Q9Y4P1	ATG4B	9.38686e-05	0.000318517	1.04056	up regulation in Common-SCC
O95171	SCEL	0.000280927	0.000851831	1.03826	up regulation in Common-SCC
P10599	THIO	1.50066e-06	7.50693e-06	1.03734	up regulation in Common-SCC
P09105	HBAT	2.2913e-06	1.10441e-05	1.03589	up regulation in Common-SCC
Q9NW82	WDR70	1.42651e-14	3.64728e-13	1.03497	up regulation in Common-SCC
O14929	HAT1	2.47103e-18	1.34671e-16	1.03311	up regulation in Common-SCC
O95363	SYFM	2.61963e-10	2.74003e-09	1.03279	up regulation in Common-SCC
Q3SXM5	HSDL1	1.59677e-08	1.17405e-07	1.03222	up regulation in Common-SCC
P86790	CCZ1B	1.2436e-08	9.3996e-08	1.03031	up regulation in Common-SCC
Q96NT0	CC115	0.00210252	0.00513279	1.02789	up regulation in Common-SCC
Q93100	KPBB	9.6036e-09	7.47708e-08	1.02614	up regulation in Common-SCC
Q6ISB3	GRHL2	5.28129e-05	0.00018945	1.02558	up regulation in Common-SCC
P30291	WEE1	0.00159801	0.00402939	1.02553	up regulation in Common-SCC
P35712	SOX6	0.00141448	0.00360613	1.0226	up regulation in Common-SCC
Q16555	DPYL2	1.6531e-05	6.66063e-05	1.02157	up regulation in Common-SCC
P61960	UFM1	0.0015132	0.00384048	1.02145	up regulation in Common-SCC
Q15906	VPS72	0.000177828	0.000567955	1.02142	up regulation in Common-SCC
O60218	AK1BA	2.90483e-08	2.00976e-07	1.02072	up regulation in Common-SCC
P22392	NDKB	0.00989246	0.0202844	1.0179	up regulation in Common-SCC
Q9BW60	ELOV1	0.00251059	0.00601322	1.01664	up regulation in Common-SCC
P46937	YAP1	0.00101006	0.00264789	1.0163	up regulation in Common-SCC
P61769	B2MG	1.78803e-07	1.0651e-06	1.0146	up regulation in Common-SCC
Q9Y251	HPSE	0.0042587	0.00961109	1.0134	up regulation in Common-SCC
Q9NWQ8	PHAG1	0.000466168	0.00133163	1.01283	up regulation in Common-SCC
P62701	RS4X	1.97757e-05	7.82588e-05	1.01211	up regulation in Common-SCC
P11908	PRPS2	1.59615e-11	2.19401e-10	1.01157	up regulation in Common-SCC
Q8IWR0	Z3H7A	2.19742e-05	8.60819e-05	1.00788	up regulation in Common-SCC
P27635	RL10	3.68631e-06	1.69559e-05	1.0076	up regulation in Common-SCC
Q9Y580	RBM7	6.51282e-07	3.51251e-06	1.00719	up regulation in Common-SCC
Q9P2D3	HTR5B	7.8411e-12	1.13295e-10	1.00652	up regulation in Common-SCC
Q5T5Y3	CAMP1	0.00480556	0.0106746	1.00609	up regulation in Common-SCC
P68371	TBB4B	2.28125e-06	1.10127e-05	1.00594	up regulation in Common-SCC
Q15819	UB2V2	4.50162e-10	4.53299e-09	1.00325	up regulation in Common-SCC
P15907	SIAT1	4.27018e-06	1.93091e-05	1.00258	up regulation in Common-SCC
Q9NU22	MDN1	4.45149e-18	2.30476e-16	1.00151	up regulation in Common-SCC
Q5GLZ8	HERC4	0.0243332	0.0446887	1.00122	up regulation in Common-SCC
Q12846	STX4	1.43703e-15	4.41992e-14	1.00024	up regulation in Common-SCC
O60240	PLIN1	5.74577e-57	3.56985e-53	-6.99348	down regulation in Common-SCC
P27216	ANX13	2.55177e-34	3.17083e-31	-5.69182	down regulation in Common-SCC
Q96S86	HPLN3	1.90397e-16	6.8378e-15	-4.52146	down regulation in Common-SCC
Q9H6R3	ACSS3	1.17202e-18	6.72083e-17	-4.39135	down regulation in Common-SCC
Q96M02	CJ090	7.82334e-27	3.6227e-24	-4.34283	down regulation in Common-SCC
Q9UBK8	MTRR	8.16318e-27	3.6227e-24	-4.21725	down regulation in Common-SCC
P19320	VCAM1	1.27585e-31	1.1324e-28	-4.09467	down regulation in Common-SCC
Q04609	FOLH1	2.48079e-23	3.85329e-21	-4.09149	down regulation in Common-SCC
Q9NQ75	CASS4	3.20067e-17	1.32572e-15	-3.90198	down regulation in Common-SCC
P35900	K1C20	1.36476e-25	3.53303e-23	-3.89685	down regulation in Common-SCC
Q9P266	JCAD	6.5092e-43	2.02208e-39	-3.85221	down regulation in Common-SCC
Q9H1C3	GL8D2	7.57501e-21	6.27514e-19	-3.75881	down regulation in Common-SCC
Q15139	KPCD1	1.59046e-15	4.86775e-14	-3.7488	down regulation in Common-SCC
Q5T7N3	KANK4	5.18745e-22	5.96845e-20	-3.70193	down regulation in Common-SCC
Q95460	HMR1	3.35519e-15	9.47535e-14	-3.67023	down regulation in Common-SCC
Q9BZW5	TM6S1	3.80739e-13	7.23404e-12	-3.64999	down regulation in Common-SCC
Q9BXJ0	C1QT5	1.87913e-23	3.2081e-21	-3.63185	down regulation in Common-SCC
Q9HA72	CAHM2	4.08312e-23	5.89963e-21	-3.62263	down regulation in Common-SCC
P03950	ANGI	4.71191e-15	1.30112e-13	-3.51291	down regulation in Common-SCC
Q96A19	C102A	1.35397e-19	8.7627e-18	-3.49	down regulation in Common-SCC
Q5VZI3	TM268	2.55979e-10	2.68195e-09	-3.39876	down regulation in Common-SCC
P49789	FHIT	2.92949e-16	1.01116e-14	-3.36241	down regulation in Common-SCC
Q15198	PGFRL	1.77094e-12	2.9818e-11	-3.32935	down regulation in Common-SCC
Q66K79	CBPZ	1.82371e-36	3.77691e-33	-3.24845	down regulation in Common-SCC
P0DOY3	IGLC3	1.29989e-12	2.25557e-11	-3.21653	down regulation in Common-SCC
Q96Q06	PLIN4	1.71221e-20	1.32974e-18	-3.21449	down regulation in Common-SCC
Q9BTL3	RAMAC	2.1746e-13	4.33038e-12	-3.2044	down regulation in Common-SCC
Q96BK5	PINX1	2.0703e-12	3.42095e-11	-3.15313	down regulation in Common-SCC
Q96G42	KLD7B	3.84903e-11	4.84089e-10	-3.14842	down regulation in Common-SCC
Q9UJC5	SH3L2	6.38648e-16	2.08838e-14	-3.12117	down regulation in Common-SCC
Q13563	PKD2	2.74719e-14	6.54981e-13	-3.09745	down regulation in Common-SCC
A8MU10	YQ047	3.08559e-09	2.62974e-08	-3.08346	down regulation in Common-SCC
P15169	CBPN	7.67345e-17	2.9797e-15	-3.04477	down regulation in Common-SCC
Q9NRD5	PICK1	1.81866e-20	1.37797e-18	-3.04049	down regulation in Common-SCC
O76062	ERG24	3.62868e-17	1.47353e-15	-3.02038	down regulation in Common-SCC
Q96CN9	GCC1	4.07565e-21	3.55544e-19	-3.00005	down regulation in Common-SCC
Q14644	RASA3	2.66527e-09	2.29354e-08	-2.97857	down regulation in Common-SCC
Q8NCX0	CC150	1.38347e-08	1.03685e-07	-2.97494	down regulation in Common-SCC
A1A4S6	RHG10	1.53632e-25	3.81807e-23	-2.97128	down regulation in Common-SCC
Q8NFT2	STEA2	1.98001e-17	8.60265e-16	-2.95423	down regulation in Common-SCC
P49184	DNSL1	1.18129e-22	1.53612e-20	-2.95231	down regulation in Common-SCC
P39687	AN32A	2.36465e-21	2.226e-19	-2.94241	down regulation in Common-SCC
Q5VT25	MRCKA	4.62318e-31	3.59048e-28	-2.9403	down regulation in Common-SCC
Q86UW7	CAPS2	2.42328e-15	7.11922e-14	-2.88972	down regulation in Common-SCC
P20930	FILA	5.71748e-12	8.55969e-11	-2.87976	down regulation in Common-SCC
O15554	KCNN4	4.9863e-14	1.1228e-12	-2.84928	down regulation in Common-SCC
P59190	RAB15	1.2588e-20	1.0157e-18	-2.83996	down regulation in Common-SCC
Q7Z2K8	GRIN1	4.57508e-27	2.36875e-24	-2.80967	down regulation in Common-SCC
Q9NXK8	FXL12	6.74784e-07	3.62667e-06	-2.80838	down regulation in Common-SCC
Q6PKC3	TXD11	1.54644e-09	1.41294e-08	-2.79076	down regulation in Common-SCC
Q9UJ98	STAG3	0.000439595	0.00126094	-2.77208	down regulation in Common-SCC
P35754	GLRX1	1.06482e-14	2.80328e-13	-2.76999	down regulation in Common-SCC
Q96KN1	LRAT2	1.15501e-14	3.00253e-13	-2.74954	down regulation in Common-SCC
Q8NEZ3	WDR19	3.03286e-12	4.7947e-11	-2.72993	down regulation in Common-SCC
Q8TD06	AGR3	4.77292e-10	4.79065e-09	-2.72274	down regulation in Common-SCC
O95825	QORL1	3.61282e-13	6.9066e-12	-2.70508	down regulation in Common-SCC
Q08397	LOXL1	7.92852e-24	1.44882e-21	-2.70129	down regulation in Common-SCC
Q4ZHG4	FNDC1	2.32039e-26	8.48035e-24	-2.69666	down regulation in Common-SCC
Q9H211	CDT1	2.52536e-09	2.18829e-08	-2.68877	down regulation in Common-SCC
Q6P4A7	SFXN4	1.19622e-17	5.50525e-16	-2.68411	down regulation in Common-SCC
Q10588	BST1	7.90565e-25	1.53493e-22	-2.67557	down regulation in Common-SCC
P01037	CYTN	3.80302e-09	3.19299e-08	-2.67262	down regulation in Common-SCC
Q07507	DERM	1.26398e-10	1.40989e-09	-2.64701	down regulation in Common-SCC
Q9UP38	FZD1	3.72499e-12	5.71441e-11	-2.6387	down regulation in Common-SCC
Q13322	GRB10	1.5071e-11	2.0808e-10	-2.6363	down regulation in Common-SCC
P51790	CLCN3	4.76067e-13	8.93596e-12	-2.62477	down regulation in Common-SCC
Q8WV24	PHLA1	8.16012e-09	6.4365e-08	-2.61987	down regulation in Common-SCC
O43520	AT8B1	2.97285e-17	1.24125e-15	-2.60952	down regulation in Common-SCC
Q9UJ14	GGT7	5.18755e-19	3.09906e-17	-2.59186	down regulation in Common-SCC
Q93073	SBP2L	1.36228e-08	1.02344e-07	-2.52615	down regulation in Common-SCC
P0CG30	GSTT2	1.6383e-07	9.87272e-07	-2.51044	down regulation in Common-SCC
Q5KU26	COL12	3.63221e-06	1.6741e-05	-2.50267	down regulation in Common-SCC
Q9H0Z9	RBM38	2.53816e-08	1.76988e-07	-2.47823	down regulation in Common-SCC
Q8WU20	FRS2	1.67638e-09	1.51606e-08	-2.44196	down regulation in Common-SCC
Q93015	NAA80	1.40403e-08	1.04847e-07	-2.43113	down regulation in Common-SCC
A0A0J9YVY3	HV741	1.27638e-07	7.92222e-07	-2.41733	down regulation in Common-SCC
Q9P0P8	CF203	1.31585e-10	1.46512e-09	-2.38115	down regulation in Common-SCC
Q8IWU6	SULF1	1.00789e-08	7.81775e-08	-2.37901	down regulation in Common-SCC
Q9UHX3	AGRE2	3.98321e-10	4.04374e-09	-2.37714	down regulation in Common-SCC
Q01167	FOXK2	5.34869e-10	5.28321e-09	-2.36041	down regulation in Common-SCC
Q9NQ79	CRAC1	2.43823e-08	1.70402e-07	-2.35618	down regulation in Common-SCC
O60858	TRI13	8.82454e-18	4.25015e-16	-2.34351	down regulation in Common-SCC
Q6DN90	IQEC1	1.25747e-06	6.37766e-06	-2.33881	down regulation in Common-SCC
Q13572	ITPK1	1.50337e-09	1.37765e-08	-2.31793	down regulation in Common-SCC
P49746	TSP3	7.05611e-22	7.43044e-20	-2.31706	down regulation in Common-SCC
Q13114	TRAF3	3.42302e-10	3.52106e-09	-2.3128	down regulation in Common-SCC
Q9P291	ARMX1	1.21866e-13	2.50713e-12	-2.30117	down regulation in Common-SCC
Q13018	PLA2R	0.00482022	0.0107034	-2.29489	down regulation in Common-SCC
Q8WZA1	PMGT1	2.15235e-11	2.86965e-10	-2.28499	down regulation in Common-SCC
Q8N4H5	TOM5	9.62572e-10	9.11656e-09	-2.27163	down regulation in Common-SCC
Q96T17	MA7D2	4.92137e-10	4.90008e-09	-2.26827	down regulation in Common-SCC
Q16651	PRSS8	8.63414e-09	6.79898e-08	-2.25651	down regulation in Common-SCC
Q17RW2	COOA1	4.49371e-14	1.03405e-12	-2.25108	down regulation in Common-SCC
Q8IWW6	RHG12	1.68673e-20	1.32654e-18	-2.24257	down regulation in Common-SCC
Q8NHJ6	LIRB4	8.97939e-09	7.01748e-08	-2.23023	down regulation in Common-SCC
P28300	LYOX	1.19851e-23	2.12753e-21	-2.21769	down regulation in Common-SCC
Q9HD26	GOPC	3.41125e-11	4.36092e-10	-2.20978	down regulation in Common-SCC
Q13822	ENPP2	1.48892e-14	3.79125e-13	-2.18195	down regulation in Common-SCC
Q9BRX9	WDR83	7.78563e-08	5.05456e-07	-2.17903	down regulation in Common-SCC
O60287	NPA1P	1.48953e-11	2.06113e-10	-2.16757	down regulation in Common-SCC
P82930	RT34	2.46975e-05	9.54263e-05	-2.16637	down regulation in Common-SCC
P49917	DNLI4	1.15797e-09	1.08514e-08	-2.16502	down regulation in Common-SCC
O60907	TBL1X	3.84722e-09	3.22575e-08	-2.14665	down regulation in Common-SCC
Q96AP7	ESAM	2.67817e-08	1.86332e-07	-2.14341	down regulation in Common-SCC
Q6PIY7	GLD2	6.16248e-10	6.03904e-09	-2.14134	down regulation in Common-SCC
Q9UGU5	HMGX4	1.18942e-21	1.23165e-19	-2.13317	down regulation in Common-SCC
O95297	MPZL1	7.11943e-06	3.07874e-05	-2.10446	down regulation in Common-SCC
Q49AR2	CE022	4.76075e-06	2.13563e-05	-2.10123	down regulation in Common-SCC
Q16798	MAON	2.58364e-14	6.24597e-13	-2.1003	down regulation in Common-SCC
Q92766	RREB1	2.52606e-06	1.20282e-05	-2.0919	down regulation in Common-SCC
O14949	QCR8	0.000585744	0.00163121	-2.09158	down regulation in Common-SCC
Q9Y2I6	NINL	0.00259438	0.00618768	-2.07314	down regulation in Common-SCC
O15530	PDPK1	1.23302e-17	5.59179e-16	-2.06673	down regulation in Common-SCC
Q96NW4	ANR27	1.6498e-07	9.93238e-07	-2.0633	down regulation in Common-SCC
Q9Y625	GPC6	8.02647e-15	2.14028e-13	-2.03441	down regulation in Common-SCC
Q7Z404	TMC4	5.02528e-06	2.24458e-05	-2.03315	down regulation in Common-SCC
O15551	CLD3	0.0141189	0.0276722	-2.03165	down regulation in Common-SCC
P08729	K2C7	4.12025e-21	3.55544e-19	-2.02719	down regulation in Common-SCC
P55199	ELL	3.4347e-06	1.59729e-05	-2.01603	down regulation in Common-SCC
Q69YH5	CDCA2	0.000186761	0.000592919	-2.01003	down regulation in Common-SCC
O60293	ZC3H1	4.8751e-07	2.68282e-06	-2.00629	down regulation in Common-SCC
Q13825	AUHM	1.54477e-10	1.68973e-09	-2.00097	down regulation in Common-SCC
A0A0A0MT36	KVD21	3.26799e-12	5.07601e-11	-1.99635	down regulation in Common-SCC
Q9BUR4	TCAB1	1.74977e-08	1.2753e-07	-1.98366	down regulation in Common-SCC
O75356	ENTP5	9.66391e-08	6.1708e-07	-1.9819	down regulation in Common-SCC
Q5VZP5	DUS27	0.000384749	0.0011207	-1.95427	down regulation in Common-SCC
Q13361	MFAP5	5.30896e-07	2.89592e-06	-1.94733	down regulation in Common-SCC
Q4V9L6	TM119	8.75759e-11	1.01324e-09	-1.94571	down regulation in Common-SCC
Q8N4Q1	MIA40	1.63978e-10	1.7905e-09	-1.9349	down regulation in Common-SCC
O94886	CSCL1	1.29091e-13	2.6383e-12	-1.91214	down regulation in Common-SCC
Q9BU02	THTPA	0.000115871	0.000386008	-1.90331	down regulation in Common-SCC
Q8IVP5	FUND1	8.58583e-05	0.000294229	-1.89909	down regulation in Common-SCC
Q96J88	ESIP1	0.00431813	0.00972048	-1.89698	down regulation in Common-SCC
O43521	B2L11	1.92082e-05	7.61585e-05	-1.89419	down regulation in Common-SCC
A6NED2	RCCD1	4.2036e-05	0.000153901	-1.88518	down regulation in Common-SCC
Q9NZJ9	NUDT4	0.000124601	0.000412439	-1.88456	down regulation in Common-SCC
P24592	IBP6	6.74138e-05	0.0002365	-1.88212	down regulation in Common-SCC
Q9UPZ3	HPS5	0.000104578	0.000351211	-1.85986	down regulation in Common-SCC
Q9UHN1	DPOG2	1.04708e-11	1.48527e-10	-1.85844	down regulation in Common-SCC
O14924	RGS12	0.000101583	0.000341708	-1.84239	down regulation in Common-SCC
Q9H4M7	PKHA4	9.2156e-07	4.78334e-06	-1.84069	down regulation in Common-SCC
Q9Y6X5	ENPP4	2.30027e-22	2.74839e-20	-1.8332	down regulation in Common-SCC
Q8IYB7	DI3L2	2.6238e-18	1.41754e-16	-1.81832	down regulation in Common-SCC
Q9H930	SP14L	0.000181893	0.000579539	-1.81317	down regulation in Common-SCC
Q14657	LAGE3	1.04455e-05	4.3969e-05	-1.81142	down regulation in Common-SCC
Q9H496	IFG15	1.34003e-09	1.24077e-08	-1.8113	down regulation in Common-SCC
Q71RS6	NCKX5	6.17415e-14	1.37e-12	-1.80741	down regulation in Common-SCC
P21580	TNAP3	1.97374e-07	1.16678e-06	-1.80626	down regulation in Common-SCC
Q8WWM9	CYGB	1.06349e-15	3.35405e-14	-1.80574	down regulation in Common-SCC
Q9UJJ9	GNPTG	5.86047e-06	2.58601e-05	-1.77391	down regulation in Common-SCC
Q8IYU8	MICU2	7.24385e-15	1.93992e-13	-1.76503	down regulation in Common-SCC
Q8IZD4	DCP1B	5.36565e-13	9.95128e-12	-1.75331	down regulation in Common-SCC
P98173	FAM3A	5.88028e-06	2.59291e-05	-1.75189	down regulation in Common-SCC
Q96PQ0	SORC2	1.0995e-05	4.58163e-05	-1.74123	down regulation in Common-SCC
O15195	VILL	3.13551e-07	1.79053e-06	-1.73887	down regulation in Common-SCC
Q96JQ0	PCD16	8.05889e-09	6.37021e-08	-1.73418	down regulation in Common-SCC
P57678	GEMI4	6.20207e-09	4.99785e-08	-1.73336	down regulation in Common-SCC
O60331	PI51C	5.57753e-25	1.15511e-22	-1.73122	down regulation in Common-SCC
Q96G97	BSCL2	4.45159e-06	2.00564e-05	-1.73	down regulation in Common-SCC
Q63HR2	TNS2	5.83801e-08	3.85048e-07	-1.72502	down regulation in Common-SCC
P00740	FA9	3.90204e-08	2.62658e-07	-1.7225	down regulation in Common-SCC
P0CG29	GST2	0.00124495	0.00321348	-1.71117	down regulation in Common-SCC
Q96LW7	CAR19	0.00505493	0.0111173	-1.69634	down regulation in Common-SCC
O95159	ZFPL1	6.49799e-05	0.000229256	-1.68778	down regulation in Common-SCC
Q9H7C9	AAMDC	2.04292e-11	2.75329e-10	-1.68763	down regulation in Common-SCC
Q9Y6F6	MRVI1	0.000164492	0.000530351	-1.68072	down regulation in Common-SCC
P07951	TPM2	2.72467e-05	0.000104047	-1.66541	down regulation in Common-SCC
O43157	PLXB1	0.000139755	0.000456757	-1.6642	down regulation in Common-SCC
Q9UHB7	AFF4	1.00206e-05	4.23237e-05	-1.65137	down regulation in Common-SCC
Q96HF1	SFRP2	2.08284e-10	2.20831e-09	-1.65091	down regulation in Common-SCC
Q9HCB6	SPON1	0.00018547	0.000589727	-1.64488	down regulation in Common-SCC
Q68BL8	OLM2B	5.38039e-18	2.76268e-16	-1.64483	down regulation in Common-SCC
Q8NE62	CHDH	8.25258e-08	5.31881e-07	-1.64399	down regulation in Common-SCC
P21757	MSRE	1.20807e-17	5.51892e-16	-1.64029	down regulation in Common-SCC
Q96NB2	SFXN2	2.43088e-13	4.79463e-12	-1.63775	down regulation in Common-SCC
Q96DG6	CMBL	1.78398e-10	1.93435e-09	-1.63771	down regulation in Common-SCC
Q9UIW2	PLXA1	1.34242e-12	2.31679e-11	-1.63625	down regulation in Common-SCC
Q92989	CLP1	7.55554e-05	0.00026188	-1.63402	down regulation in Common-SCC
Q9UHC1	MLH3	1.86618e-05	7.42452e-05	-1.63366	down regulation in Common-SCC
P16444	DPEP1	6.41635e-08	4.21403e-07	-1.62692	down regulation in Common-SCC
P00748	FA12	2.64427e-12	4.2746e-11	-1.61818	down regulation in Common-SCC
Q9Y240	CLC11	2.46975e-05	9.54263e-05	-1.61758	down regulation in Common-SCC
Q9UNH6	SNX7	0.000868292	0.00230641	-1.61445	down regulation in Common-SCC
Q8NCJ5	SPRY3	0.000383604	0.00111789	-1.61413	down regulation in Common-SCC
Q5SNT2	TM201	1.03295e-06	5.3215e-06	-1.61394	down regulation in Common-SCC
P22413	ENPP1	6.683e-15	1.80528e-13	-1.59835	down regulation in Common-SCC
Q8NA82	MARHA	0.00282905	0.00668832	-1.58947	down regulation in Common-SCC
P78325	ADAM8	0.00115678	0.00300464	-1.58404	down regulation in Common-SCC
Q9H1K0	RBNS5	7.55498e-05	0.00026188	-1.58294	down regulation in Common-SCC
P08582	TRFM	1.61727e-05	6.52473e-05	-1.58104	down regulation in Common-SCC
P05997	CO5A2	1.07401e-16	4.06878e-15	-1.58017	down regulation in Common-SCC
Q6TFL3	CC171	1.61772e-11	2.21874e-10	-1.56806	down regulation in Common-SCC
O15013	ARHGA	0.00260423	0.00620641	-1.56372	down regulation in Common-SCC
Q7Z4V0	ZN438	0.00428283	0.00966203	-1.56024	down regulation in Common-SCC
Q9NS15	LTBP3	2.55827e-06	1.21301e-05	-1.55304	down regulation in Common-SCC
Q12923	PTN13	1.53742e-07	9.34634e-07	-1.54215	down regulation in Common-SCC
Q7L266	ASGL1	9.21332e-14	1.94042e-12	-1.54109	down regulation in Common-SCC
Q5T011	SZT2	1.7227e-06	8.54202e-06	-1.53084	down regulation in Common-SCC
O75191	XYLB	1.35674e-16	5.04754e-15	-1.52386	down regulation in Common-SCC
Q8WTS6	SETD7	1.80946e-06	8.90117e-06	-1.51606	down regulation in Common-SCC
Q4LE39	ARI4B	0.0114467	0.0230082	-1.51598	down regulation in Common-SCC
O94766	B3GA3	1.60597e-29	1.10865e-26	-1.5125	down regulation in Common-SCC
P42773	CDN2C	1.58194e-08	1.16452e-07	-1.51154	down regulation in Common-SCC
Q9P2G1	AKIB1	2.94072e-17	1.24125e-15	-1.50978	down regulation in Common-SCC
A1IGU5	ARH37	0.00051052	0.00144241	-1.50834	down regulation in Common-SCC
Q9H6H4	REEP4	0.000654009	0.00179715	-1.50428	down regulation in Common-SCC
O15075	DCLK1	1.73566e-16	6.26956e-15	-1.50397	down regulation in Common-SCC
Q6ZSS7	MFSD6	0.00173692	0.00433915	-1.50098	down regulation in Common-SCC
Q9Y547	IFT25	1.38599e-07	8.50066e-07	-1.49311	down regulation in Common-SCC
P41222	PTGDS	0.000170974	0.000549257	-1.49226	down regulation in Common-SCC
O76070	SYUG	1.55353e-07	9.3983e-07	-1.48762	down regulation in Common-SCC
Q9BSG0	PADC1	2.02849e-13	4.05241e-12	-1.48677	down regulation in Common-SCC
Q9NZJ6	COQ3	0.00221552	0.00537905	-1.48356	down regulation in Common-SCC
Q53GG5	PDLI3	9.77744e-17	3.74983e-15	-1.47162	down regulation in Common-SCC
Q9UKD1	GMEB2	3.51027e-05	0.000130987	-1.46805	down regulation in Common-SCC
Q8NFV4	ABHDB	2.22983e-08	1.57768e-07	-1.46643	down regulation in Common-SCC
Q15262	PTPRK	1.7697e-06	8.7402e-06	-1.46318	down regulation in Common-SCC
Q16678	CP1B1	2.73973e-23	4.05285e-21	-1.45902	down regulation in Common-SCC
Q6ZUJ8	BCAP	6.55598e-12	9.62938e-11	-1.45665	down regulation in Common-SCC
P83110	HTRA3	9.20867e-27	3.81423e-24	-1.45593	down regulation in Common-SCC
Q8NDX1	PSD4	0.000486285	0.00138401	-1.45274	down regulation in Common-SCC
Q9GZU7	CTDS1	0.019293	0.0364117	-1.44858	down regulation in Common-SCC
Q9BT73	PSMG3	8.02977e-09	6.36339e-08	-1.44606	down regulation in Common-SCC
Q92859	NEO1	2.07972e-14	5.12749e-13	-1.44574	down regulation in Common-SCC
Q9BSC4	NOL10	2.63411e-07	1.52523e-06	-1.444	down regulation in Common-SCC
Q7Z3E2	CC186	8.08746e-08	5.22866e-07	-1.43812	down regulation in Common-SCC
Q9Y3C8	UFC1	1.83147e-10	1.97551e-09	-1.42742	down regulation in Common-SCC
Q5HYW2	NHSL2	0.000383352	0.00111768	-1.42582	down regulation in Common-SCC
O43166	SI1L1	4.63934e-14	1.05583e-12	-1.41885	down regulation in Common-SCC
Q86VP3	PACS2	3.95906e-11	4.9592e-10	-1.41629	down regulation in Common-SCC
Q6P4Q7	CNNM4	1.23638e-19	8.08591e-18	-1.4158	down regulation in Common-SCC
O43678	NDUA2	1.01905e-06	5.25861e-06	-1.40302	down regulation in Common-SCC
P01597	KV139	0.00619356	0.0133428	-1.39944	down regulation in Common-SCC
P04432	KVD39	0.00619356	0.0133428	-1.39944	down regulation in Common-SCC
Q16270	IBP7	5.63641e-15	1.54269e-13	-1.3977	down regulation in Common-SCC
P35555	FBN1	1.00434e-08	7.79999e-08	-1.39569	down regulation in Common-SCC
P05154	IPSP	9.21536e-20	6.15645e-18	-1.39293	down regulation in Common-SCC
Q9BZV1	UBXN6	8.45107e-14	1.81057e-12	-1.38814	down regulation in Common-SCC
Q12778	FOXO1	3.48132e-11	4.43226e-10	-1.38796	down regulation in Common-SCC
Q9Y3D0	CIA2B	3.28889e-05	0.000123468	-1.38632	down regulation in Common-SCC
Q8N442	GUF1	0.00123186	0.00318236	-1.38576	down regulation in Common-SCC
Q8N0W3	FCSK	4.64066e-09	3.84946e-08	-1.38542	down regulation in Common-SCC
Q8TER5	ARH40	0.000245266	0.00075475	-1.38359	down regulation in Common-SCC
P00747	PLMN	3.97623e-15	1.10782e-13	-1.38108	down regulation in Common-SCC
Q9NRX4	PHP14	6.67396e-13	1.22317e-11	-1.38103	down regulation in Common-SCC
O15211	RGL2	2.2312e-14	5.45766e-13	-1.3806	down regulation in Common-SCC
Q8IWE5	PKHM2	4.93242e-08	3.27755e-07	-1.38019	down regulation in Common-SCC
Q5BKU9	OXLD1	5.16528e-07	2.82748e-06	-1.37902	down regulation in Common-SCC
Q7Z3E5	ARMC9	8.61926e-06	3.68051e-05	-1.37808	down regulation in Common-SCC
Q9UKN7	MYO15	0.0159144	0.0306687	-1.3762	down regulation in Common-SCC
P80404	GABT	1.4611e-09	1.34686e-08	-1.37428	down regulation in Common-SCC
O95136	S1PR2	0.00571697	0.0124238	-1.36943	down regulation in Common-SCC
O75691	UTP20	1.77248e-19	1.11237e-17	-1.3664	down regulation in Common-SCC
Q96QG7	MTMR9	1.31414e-11	1.83156e-10	-1.36423	down regulation in Common-SCC
Q5TIE3	VW5B1	1.70502e-07	1.02055e-06	-1.36282	down regulation in Common-SCC
P48553	TPC10	1.30562e-06	6.60035e-06	-1.36241	down regulation in Common-SCC
O94875	SRBS2	1.8413e-12	3.07527e-11	-1.36164	down regulation in Common-SCC
Q5TGY1	TMCO4	0.0024564	0.00589252	-1.35947	down regulation in Common-SCC
O96018	APBA3	1.98192e-08	1.41862e-07	-1.35828	down regulation in Common-SCC
Q96MX6	WDR92	7.31743e-13	1.32933e-11	-1.3572	down regulation in Common-SCC
Q86VS8	HOOK3	3.54927e-08	2.41794e-07	-1.35553	down regulation in Common-SCC
Q6PCB7	S27A1	5.13579e-10	5.0891e-09	-1.34706	down regulation in Common-SCC
Q6UXB4	CLC4G	0.000365332	0.00107066	-1.34551	down regulation in Common-SCC
Q8WXI7	MUC16	1.72746e-10	1.87964e-09	-1.34522	down regulation in Common-SCC
Q5H8A4	PIGG	4.39245e-06	1.98331e-05	-1.34024	down regulation in Common-SCC
Q9UGJ1	GCP4	1.24569e-09	1.16208e-08	-1.33876	down regulation in Common-SCC
Q9NZ32	ARP10	6.85875e-12	1.00267e-10	-1.33753	down regulation in Common-SCC
Q15848	ADIPO	3.57726e-06	1.65368e-05	-1.33685	down regulation in Common-SCC
Q96MU7	YTDC1	0.00756355	0.0159404	-1.33568	down regulation in Common-SCC
Q9UG56	PISD	0.00215337	0.00524867	-1.32708	down regulation in Common-SCC
Q9H9Q2	CSN7B	3.0542e-10	3.14881e-09	-1.3267	down regulation in Common-SCC
Q05DH4	F16A1	8.08538e-07	4.24636e-06	-1.31856	down regulation in Common-SCC
Q6ZMP0	THSD4	9.77013e-08	6.22583e-07	-1.31855	down regulation in Common-SCC
Q9NV06	DCA13	1.89511e-09	1.68929e-08	-1.31393	down regulation in Common-SCC
P50748	KNTC1	1.45653e-05	5.94574e-05	-1.31325	down regulation in Common-SCC
P02765	FETUA	2.59145e-05	9.95714e-05	-1.30895	down regulation in Common-SCC
O94880	PHF14	1.43079e-08	1.06334e-07	-1.30808	down regulation in Common-SCC
Q9H0A8	COMD4	9.39734e-10	8.92748e-09	-1.30738	down regulation in Common-SCC
Q6ICL3	TNG2	2.43632e-05	9.4252e-05	-1.30508	down regulation in Common-SCC
Q16853	AOC3	1.8596e-10	1.99545e-09	-1.30391	down regulation in Common-SCC
Q7Z7K6	CENPV	4.47966e-10	4.51821e-09	-1.30089	down regulation in Common-SCC
Q15063	POSTN	5.11567e-15	1.40636e-13	-1.30002	down regulation in Common-SCC
O43291	SPIT2	6.78132e-10	6.57291e-09	-1.29978	down regulation in Common-SCC
Q9BZF9	UACA	1.05149e-11	1.48751e-10	-1.29661	down regulation in Common-SCC
Q8NBZ7	UXS1	2.18886e-06	1.05914e-05	-1.29155	down regulation in Common-SCC
Q8IYL3	CA174	3.68701e-06	1.69559e-05	-1.28958	down regulation in Common-SCC
Q969Q5	RAB24	4.03633e-06	1.83854e-05	-1.28003	down regulation in Common-SCC
Q13129	RLF	0.001646	0.00412861	-1.27533	down regulation in Common-SCC
P07996	TSP1	2.27003e-13	4.49162e-12	-1.27369	down regulation in Common-SCC
A8MT69	CENPX	0.00285921	0.00674422	-1.26778	down regulation in Common-SCC
P23443	KS6B1	7.7687e-07	4.09389e-06	-1.2617	down regulation in Common-SCC
Q9BUZ4	TRAF4	0.000364405	0.00106845	-1.25593	down regulation in Common-SCC
P02458	CO2A1	0.00198891	0.00488616	-1.25111	down regulation in Common-SCC
Q96GZ6	S41A3	3.77931e-07	2.12496e-06	-1.24991	down regulation in Common-SCC
Q9UKU9	ANGL2	3.92453e-08	2.63886e-07	-1.24787	down regulation in Common-SCC
Q5JPI3	CC038	5.00235e-10	4.97273e-09	-1.24736	down regulation in Common-SCC
O15145	ARPC3	1.39749e-08	1.04484e-07	-1.2451	down regulation in Common-SCC
O75347	TBCA	2.21611e-20	1.65888e-18	-1.24261	down regulation in Common-SCC
P00746	CFAD	8.2604e-06	3.53213e-05	-1.23955	down regulation in Common-SCC
Q8N0V3	RBFA	0.000495889	0.00140747	-1.23755	down regulation in Common-SCC
Q96GC5	RM48	3.05815e-15	8.75588e-14	-1.23601	down regulation in Common-SCC
Q8NHP6	MSPD2	3.3606e-09	2.84849e-08	-1.23517	down regulation in Common-SCC
Q96CF2	CHM4C	1.69345e-06	8.41714e-06	-1.22779	down regulation in Common-SCC
Q07002	CDK18	1.67393e-09	1.51605e-08	-1.22402	down regulation in Common-SCC
Q8TED1	GPX8	2.47396e-14	6.02773e-13	-1.22272	down regulation in Common-SCC
P26927	HGFL	5.15332e-26	1.52465e-23	-1.22257	down regulation in Common-SCC
O94868	FCSD2	0.000729763	0.00197475	-1.21923	down regulation in Common-SCC
Q9NZD2	GLTP	2.72989e-11	3.57287e-10	-1.21719	down regulation in Common-SCC
Q8TDJ6	DMXL2	0.000498525	0.00141302	-1.21166	down regulation in Common-SCC
P29558	RBMS1	6.20229e-06	2.71946e-05	-1.21062	down regulation in Common-SCC
Q9BXN1	ASPN	6.23989e-14	1.37966e-12	-1.20953	down regulation in Common-SCC
Q8NBQ5	DHB11	4.5992e-14	1.05378e-12	-1.20714	down regulation in Common-SCC
P40199	CEAM6	1.43339e-07	8.75676e-07	-1.20679	down regulation in Common-SCC
Q99418	CYH2	0.00216228	0.00526627	-1.20388	down regulation in Common-SCC
Q16647	PTGIS	4.53156e-20	3.2538e-18	-1.19616	down regulation in Common-SCC
Q9NVE5	UBP40	0.000970888	0.0025549	-1.19616	down regulation in Common-SCC
Q9H204	MED28	0.0122797	0.0244297	-1.19562	down regulation in Common-SCC
Q96IV0	NGLY1	2.65123e-07	1.53371e-06	-1.19549	down regulation in Common-SCC
Q9H3Z4	DNJC5	6.71319e-10	6.51704e-09	-1.19498	down regulation in Common-SCC
Q9NUN5	LMBD1	2.27792e-12	3.72439e-11	-1.19455	down regulation in Common-SCC
Q9UJF2	NGAP	4.26734e-06	1.93091e-05	-1.19103	down regulation in Common-SCC
Q6P589	TP8L2	0.000936832	0.00247052	-1.18963	down regulation in Common-SCC
Q03154	ACY1	1.77897e-20	1.36454e-18	-1.18943	down regulation in Common-SCC
P57081	WDR4	0.000619836	0.00171615	-1.18694	down regulation in Common-SCC
B2RUZ4	SMIM1	0.0186515	0.0353298	-1.18694	down regulation in Common-SCC
O43312	MTSS1	0.00609482	0.0131529	-1.18688	down regulation in Common-SCC
Q9H7D0	DOCK5	5.07683e-07	2.78151e-06	-1.1844	down regulation in Common-SCC
Q9Y3Q3	TMED3	7.49429e-05	0.000260303	-1.18172	down regulation in Common-SCC
Q9BXJ8	T120A	4.66904e-06	2.09752e-05	-1.18119	down regulation in Common-SCC
P04271	S100B	1.09333e-06	5.60929e-06	-1.18081	down regulation in Common-SCC
Q2TAA5	ALG11	8.26342e-12	1.18844e-10	-1.18028	down regulation in Common-SCC
Q8NCE2	MTMRE	1.26417e-13	2.59217e-12	-1.1782	down regulation in Common-SCC
Q3ZCN5	OTOGL	0.014866	0.0289356	-1.17816	down regulation in Common-SCC
Q13950	RUNX2	3.76705e-08	2.54484e-07	-1.17722	down regulation in Common-SCC
O95154	ARK73	6.9082e-13	1.26237e-11	-1.17618	down regulation in Common-SCC
Q8NEZ5	FBX22	1.30226e-06	6.58874e-06	-1.17529	down regulation in Common-SCC
P00167	CYB5	2.45113e-12	3.98662e-11	-1.17047	down regulation in Common-SCC
P36269	GGT5	4.81084e-10	4.81317e-09	-1.1697	down regulation in Common-SCC
P61353	RL27	3.68632e-06	1.69559e-05	-1.16927	down regulation in Common-SCC
Q5T9A4	ATD3B	0.00013503	0.000442715	-1.16857	down regulation in Common-SCC
Q9Y2R0	COA3	2.48202e-11	3.28801e-10	-1.16704	down regulation in Common-SCC
P23258	TBG1	0.000781844	0.0021065	-1.16684	down regulation in Common-SCC
Q9NUQ3	TXLNG	1.23599e-08	9.35347e-08	-1.16632	down regulation in Common-SCC
Q6UXV4	MIC27	4.08278e-06	1.85562e-05	-1.1661	down regulation in Common-SCC
Q6IA86	ELP2	2.44615e-09	2.12261e-08	-1.16592	down regulation in Common-SCC
Q9P086	MED11	9.83638e-05	0.000331778	-1.16443	down regulation in Common-SCC
Q14108	SCRB2	1.26236e-17	5.68335e-16	-1.16004	down regulation in Common-SCC
Q9Y2R2	PTN22	0.00048743	0.00138663	-1.15776	down regulation in Common-SCC
O75394	RM33	0.00254636	0.0060895	-1.15695	down regulation in Common-SCC
A6NIK2	LR10B	0.000828283	0.00221244	-1.15657	down regulation in Common-SCC
P49407	ARRB1	1.26998e-15	3.94521e-14	-1.15631	down regulation in Common-SCC
Q9BQ67	GRWD1	8.55009e-11	9.92929e-10	-1.1556	down regulation in Common-SCC
Q6ZS30	NBEL1	7.70569e-13	1.39173e-11	-1.15364	down regulation in Common-SCC
P16455	MGMT	1.46705e-12	2.51095e-11	-1.15315	down regulation in Common-SCC
Q9UK22	FBX2	8.65132e-07	4.52447e-06	-1.15264	down regulation in Common-SCC
O75896	TUSC2	0.0107288	0.0217269	-1.15092	down regulation in Common-SCC
A5A3E0	POTEF	0.000420619	0.00121225	-1.15011	down regulation in Common-SCC
Q9H4H8	FA83D	0.000904014	0.0023921	-1.14978	down regulation in Common-SCC
Q9Y336	SIGL9	6.13295e-05	0.000217737	-1.14877	down regulation in Common-SCC
Q10472	GALT1	2.72359e-16	9.45345e-15	-1.14375	down regulation in Common-SCC
Q9BQC3	DPH2	0.000156256	0.000505635	-1.14	down regulation in Common-SCC
P36405	ARL3	1.42528e-17	6.28033e-16	-1.13971	down regulation in Common-SCC
Q9H0W5	CCDC8	4.67399e-05	0.000169425	-1.13917	down regulation in Common-SCC
P35240	MERL	2.31654e-18	1.27369e-16	-1.13867	down regulation in Common-SCC
Q6P5R6	RL22L	2.47553e-05	9.55902e-05	-1.13167	down regulation in Common-SCC
Q8IZQ5	SELH	1.05814e-09	9.97215e-09	-1.12829	down regulation in Common-SCC
O15400	STX7	2.97832e-21	2.76184e-19	-1.12677	down regulation in Common-SCC
O00194	RB27B	3.00246e-09	2.57301e-08	-1.1233	down regulation in Common-SCC
Q96AQ8	MCUR1	0.000448023	0.00128393	-1.12043	down regulation in Common-SCC
P46087	NOP2	7.33555e-23	1.03581e-20	-1.11939	down regulation in Common-SCC
Q9BRU9	UTP23	2.8978e-13	5.59131e-12	-1.11721	down regulation in Common-SCC
Q9NWV4	CZIB	6.62465e-22	7.21526e-20	-1.11486	down regulation in Common-SCC
Q8IX04	UEVLD	7.11524e-11	8.40437e-10	-1.11046	down regulation in Common-SCC
Q9Y680	FKBP7	1.43315e-07	8.75676e-07	-1.10777	down regulation in Common-SCC
Q9NPF8	ADAP2	0.000362029	0.00106299	-1.10754	down regulation in Common-SCC
Q9H0H0	INT2	3.9577e-09	3.31391e-08	-1.10219	down regulation in Common-SCC
Q7Z794	K2C1B	0.000911687	0.00240932	-1.10143	down regulation in Common-SCC
A6NDU8	CE051	0.000495578	0.00140723	-1.09853	down regulation in Common-SCC
Q8N3K9	CMYA5	1.68541e-08	1.23339e-07	-1.09631	down regulation in Common-SCC
Q9H0R4	HDHD2	7.12889e-09	5.69303e-08	-1.09618	down regulation in Common-SCC
Q99969	RARR2	6.95708e-10	6.73276e-09	-1.095	down regulation in Common-SCC
Q12912	LRMP	0.000106803	0.000357912	-1.09429	down regulation in Common-SCC
Q86Y37	CACL1	2.95767e-11	3.84435e-10	-1.09317	down regulation in Common-SCC
Q9Y3E0	GOT1B	5.54823e-06	2.45521e-05	-1.09058	down regulation in Common-SCC
Q8N271	PROM2	6.25752e-07	3.38658e-06	-1.08821	down regulation in Common-SCC
P56134	ATPK	1.64068e-09	1.49028e-08	-1.08648	down regulation in Common-SCC
Q08257	QOR	1.45479e-12	2.49685e-11	-1.08609	down regulation in Common-SCC
P78346	RPP30	2.76076e-10	2.87313e-09	-1.0854	down regulation in Common-SCC
P13051	UNG	0.00291678	0.00686437	-1.08256	down regulation in Common-SCC
Q9Y6R7	FCGBP	1.52528e-09	1.39566e-08	-1.07931	down regulation in Common-SCC
Q5VU43	MYOME	1.65649e-07	9.95717e-07	-1.07842	down regulation in Common-SCC
Q8IVL6	P3H3	3.08739e-15	8.79905e-14	-1.07687	down regulation in Common-SCC
Q9UIL1	SCOC	6.44878e-05	0.000227649	-1.07556	down regulation in Common-SCC
Q86TN4	TRPT1	0.000267431	0.000816886	-1.07279	down regulation in Common-SCC
Q9Y3B3	TMED7	3.3282e-15	9.44204e-14	-1.07138	down regulation in Common-SCC
Q7L7V1	DHX32	6.30928e-05	0.000223232	-1.06531	down regulation in Common-SCC
Q96CB9	NSUN4	4.61581e-10	4.64046e-09	-1.06115	down regulation in Common-SCC
Q9H299	SH3L3	0.00283246	0.00669384	-1.05752	down regulation in Common-SCC
Q5PRF9	SMAG2	1.18121e-10	1.32951e-09	-1.05484	down regulation in Common-SCC
Q9H0W9	CK054	1.22217e-06	6.21388e-06	-1.05438	down regulation in Common-SCC
Q8N5C8	TAB3	5.04932e-09	4.14418e-08	-1.05427	down regulation in Common-SCC
Q96LD8	SENP8	0.000596266	0.00165902	-1.0524	down regulation in Common-SCC
P09493	TPM1	1.36035e-07	8.38477e-07	-1.05183	down regulation in Common-SCC
Q8TF66	LRC15	5.80065e-10	5.70244e-09	-1.05138	down regulation in Common-SCC
P04839	CY24B	1.66068e-05	6.68684e-05	-1.04937	down regulation in Common-SCC
Q8NEY8	PPHLN	0.0174926	0.0333464	-1.04685	down regulation in Common-SCC
Q8NDA8	MROH1	7.26901e-06	3.14064e-05	-1.04524	down regulation in Common-SCC
Q9H788	SH24A	1.73664e-15	5.23774e-14	-1.04497	down regulation in Common-SCC
Q8WWN8	ARAP3	3.63455e-12	5.58948e-11	-1.04482	down regulation in Common-SCC
Q7Z7L7	ZER1	0.000211533	0.000660429	-1.04466	down regulation in Common-SCC
Q96RQ1	ERGI2	0.00371806	0.0085065	-1.0429	down regulation in Common-SCC
O94808	GFPT2	4.35126e-09	3.61906e-08	-1.04266	down regulation in Common-SCC
O15239	NDUA1	3.12287e-12	4.88725e-11	-1.03972	down regulation in Common-SCC
P47989	XDH	0.00694243	0.0147515	-1.03762	down regulation in Common-SCC
Q7Z7H5	TMED4	2.54813e-05	9.82105e-05	-1.03585	down regulation in Common-SCC
Q9HBH5	RDH14	1.6871e-09	1.52354e-08	-1.03573	down regulation in Common-SCC
Q9NVG8	TBC13	1.59487e-09	1.45292e-08	-1.03008	down regulation in Common-SCC
Q9BXK1	KLF16	0.000866667	0.00230308	-1.02913	down regulation in Common-SCC
Q969V3	NCLN	2.31156e-12	3.76948e-11	-1.02717	down regulation in Common-SCC
P37108	SRP14	3.18829e-05	0.000120054	-1.02653	down regulation in Common-SCC
Q99698	LYST	5.84414e-07	3.1684e-06	-1.02466	down regulation in Common-SCC
Q96G23	CERS2	1.88551e-07	1.11995e-06	-1.02366	down regulation in Common-SCC
Q8IUX7	AEBP1	1.44752e-19	9.2716e-18	-1.02331	down regulation in Common-SCC
Q8WVM0	TFB1M	1.35958e-06	6.85638e-06	-1.02303	down regulation in Common-SCC
P62805	H4	0.000464568	0.00132767	-1.0217	down regulation in Common-SCC
Q99567	NUP88	3.38452e-06	1.57695e-05	-1.02098	down regulation in Common-SCC
P55287	CAD11	4.48613e-17	1.78669e-15	-1.01895	down regulation in Common-SCC
Q7L5Y1	ENOF1	1.2819e-05	5.28496e-05	-1.01535	down regulation in Common-SCC
Q53H96	P5CR3	2.84915e-12	4.53891e-11	-1.01499	down regulation in Common-SCC
Q8N5D0	WDTC1	9.93868e-08	6.30092e-07	-1.01408	down regulation in Common-SCC
Q13683	ITA7	5.17734e-12	7.80748e-11	-1.01259	down regulation in Common-SCC
O15446	RPA34	1.24711e-08	9.41468e-08	-1.00943	down regulation in Common-SCC
Q76M96	CCD80	7.13315e-14	1.55503e-12	-1.00754	down regulation in Common-SCC
P02656	APOC3	2.04394e-06	9.9444e-06	-1.00708	down regulation in Common-SCC
P14859	PO2F1	1.67317e-05	6.72843e-05	-1.00617	down regulation in Common-SCC
P05787	K2C8	3.34422e-07	1.89577e-06	-1.00615	down regulation in Common-SCC
P35475	IDUA	0.000298323	0.000898003	-1.00536	down regulation in Common-SCC
Q9ULE6	PALD	4.83669e-14	1.09673e-12	-1.00236	down regulation in Common-SCC

## Sheet: Pathways
Label	Pathway identifier	Pathway name	#Entities found	#Entities total	Entities ratio	Entities pValue	Entities FDR	#Reactions found	#Reactions total	Reactions ratio	Species identifier	Species name	Submitted entities found	Mapped entities	Found reaction identifiers
up regulation in Common-SCC	R-HSA-6805567	Keratinization	26	226	0.0154024	2.99721e-06	0.000158852	16	34	0.00262305	9606	Homo sapiens	SPRR3;CSTA;JUP;KRT3;TCHH;KRT79;KRT13;KRT34;KRT78;KRT5;KRT31;KRT72;KRT16;KRT15;KRT36;KRT14;DSG1;PKP1;DSC1;KRT6B;KRT6A;DSC3		R-HSA-6814695;R-HSA-6806629;R-HSA-6805573;R-HSA-6814734;R-HSA-6814764;R-HSA-6805546;R-HSA-6810357;R-HSA-6806613;R-HSA-6811539;R-HSA-6814387;R-HSA-6806610;R-HSA-6809393;R-HSA-8942224;R-HSA-6809663;R-HSA-6814298;R-HSA-6810937
up regulation in Common-SCC	R-HSA-2408522	Selenoamino acid metabolism	22	181	0.0123356	7.41934e-06	0.000356128	3	33	0.0025459	9606	Homo sapiens	NNMT;RPL10;RPL31;RPL11;RPL13A;RPS4X;RPL18A;RPL27A;RPL37A;RPL24;RPS2;RPL15;RPS21;RPL28;RPS23		R-HSA-2408544;R-HSA-2408529;R-HSA-5333615
up regulation in Common-SCC	R-HSA-1266738	Developmental Biology	80	1241	0.0845771	2.67857e-05	0.00109821	169	537	0.0414288	9606	Homo sapiens	TCF25;RPL31;TCHH;ROBO1;RPS4X;RPL18A;DPYSL2;RAC1;KRT6B;KRT6A;NCBP2;KRT3;NCOA3;TCF12;KRT79;KRT34;KRT78;RPL13A;KRT5;UNC5D;KRT31;KRT72;TBL1XR1;KRT36;RPL37A;MED20;RPL24;DSG1;PKP1;AJUBA;RPL28;DSC1;DSC3;YAP1;SPTBN4;SPRR3;CSTA;HDAC3;RPL10;KMT2A;RPL11;PSMA7;CDC42;PSMB7;FAM120B;RPL15;RPS2;RBBP7;PRNP;SMAD3;JUP;DENND4A;LIMK2;KRT13;TUBB4B;PBX1;KRT16;RPL27A;KRT15;KRT14;CNTN2;CLC;RPS21;RPS23		R-HSA-6806629;R-HSA-3928633;R-HSA-9011083;R-HSA-3928632;R-HSA-1183003;R-HSA-419087;R-HSA-3928625;R-HSA-9011074;R-HSA-3928628;R-HSA-3928619;R-HSA-451347;R-HSA-3928620;R-HSA-8942224;R-HSA-3928608;R-HSA-5617486;R-HSA-8986258;R-HSA-5617483;R-HSA-3928612;R-HSA-451366;R-HSA-3928601;R-HSA-6805573;R-HSA-418850;R-HSA-3928595;R-HSA-392749;R-HSA-392748;R-HSA-1183032;R-HSA-392751;R-HSA-400682;R-HSA-418856;R-…
up regulation in Common-SCC	R-HSA-1445148	Translocation of SLC2A4 (GLUT4) to the plasma membrane	9	79	0.00538404	0.00549218	0.142797	6	15	0.00115723	9606	Homo sapiens	TCF25;ASPSCR1;STX4;RAC1;TUBB4B;CALM1;VAMP2;YWHAH		R-HSA-1449574;R-HSA-2316352;R-HSA-1454689;R-HSA-2316347;R-HSA-1445149;R-HSA-2316349
up regulation in Common-SCC	R-HSA-1234174	Cellular response to hypoxia	9	85	0.00579295	0.00862168	0.209673	8	20	0.00154297	9606	Homo sapiens	PSMB7;CA9;HIGD1A;AJUBA;PSMA7		R-HSA-8932184;R-HSA-1234163;R-HSA-1234179;R-HSA-1234177;R-HSA-1234183;R-HSA-1235035;R-HSA-1234159;R-HSA-1234173
up regulation in Common-SCC	R-HSA-432720	Lysosome Vesicle Biogenesis	6	43	0.00293055	0.00873638	0.209673	6	8	0.000617189	9606	Homo sapiens	CTSZ;CHMP2A;DNASE2;CLC;VAMP2;ARF5		R-HSA-5671702;R-HSA-432706;R-HSA-432707;R-HSA-432688;R-HSA-5333658;R-HSA-432712
up regulation in Common-SCC	R-HSA-109581	Apoptosis	15	189	0.0128808	0.0114024	0.262256	28	141	0.010878	9606	Homo sapiens	PSMB7;TNFSF10;NMT1;BCL2;DSG1;PKP1;FADD;BAK1;HIST1H1B;PSMA7;TP73;YWHAH		R-HSA-139906;R-HSA-211715;R-HSA-114307;R-HSA-508163;R-HSA-3465459;R-HSA-139913;R-HSA-4331340;R-HSA-168848;R-HSA-3371360;R-HSA-114263;R-HSA-73945;R-HSA-3465448;R-HSA-2562564;R-HSA-211239;R-HSA-141159;R-HSA-202917;R-HSA-141156;R-HSA-3371359;R-HSA-211247;R-HSA-114284;R-HSA-6790025;R-HSA-114352;R-HSA-139952;R-HSA-139895;R-HSA-141367;R-HSA-201595;R-HSA-139899;R-HSA-139897
up regulation in Common-SCC	R-HSA-5627123	RHO GTPases activate PAKs	4	27	0.00184011	0.0249683	0.425394	8	15	0.00115723	9606	Homo sapiens	PPP1CB;CDC42;RAC1;CALM1		R-HSA-8981931;R-HSA-445797;R-HSA-5668978;R-HSA-5668947;R-HSA-419232;R-HSA-5627775;R-HSA-2029456;R-HSA-8981926
up regulation in Common-SCC	R-HSA-877300	Interferon gamma signaling	17	252	0.0171744	0.0300619	0.456125	2	15	0.00115723	9606	Homo sapiens	GBP7;OAS1;TRIM26;HLAH;HLA-F;HLA-DRB3;B2M;IRF9;HLA-E		R-HSA-1031716;R-HSA-1031713
up regulation in Common-SCC	R-HSA-69478	G2/M DNA replication checkpoint	2	7	0.000477067	0.0331764	0.49714	2	2	0.000154297	9606	Homo sapiens	WEE1		R-HSA-170070;R-HSA-170055
up regulation in Rare-SCC	R-HSA-1566948	Elastic fibre formation	7	46	0.00313501	0.00109523	0.713434	12	17	0.00131153	9606	Homo sapiens	MFAP5;LOX;LTBP3;LOXL1;FBN1	NA	R-HSA-2161282;R-HSA-2328033;R-HSA-2129362;R-HSA-2328048;R-HSA-2395328;R-HSA-2328037;R-HSA-2129353;R-HSA-2129385;R-HSA-2396399;R-HSA-1592387;R-HSA-2129357;R-HSA-2129375	LOX/FBN1
up regulation in Rare-SCC	R-HSA-5423646	Aflatoxin activation and detoxification	6	49	0.00333947	0.00691997	0.713434	4	18	0.00138867	9606	Homo sapiens	GGT5;GGT7;AKR7A3;ACY1;DPEP1	NA	R-HSA-5433074;R-HSA-5433072;R-HSA-5423637;R-HSA-5433067
up regulation in Rare-SCC	R-HSA-8852405	Signaling by MST1	2	8	0.000545219	0.030443	0.713434	4	4	0.000308594	9606	Homo sapiens	MST1;SPINT2	NA	R-HSA-6800198;R-HSA-6800315;R-HSA-8852522;R-HSA-8852552
up regulation in Rare-SCC	R-HSA-1474244	Extracellular matrix organization	18	329	0.0224221	0.0329453	0.713434	89	318	0.0245333	9606	Homo sapiens	VCAM1;COL24A1;PLG;P3H3;LTBP3;THBS1;LOXL1;ASPN;MFAP5;COL2A1;LOX;CEACAM6;COL5A2;ITGA7;ADAM8;FBN1	NA	R-HSA-8948232;R-HSA-8944266;R-HSA-1474196;R-HSA-2002460;R-HSA-8948234;R-HSA-1602458;R-HSA-1474197;R-HSA-1564179;R-HSA-8948224;R-HSA-8944257;R-HSA-8948226;R-HSA-8948228;R-HSA-8948230;R-HSA-8944263;R-HSA-8948231;R-HSA-4084910;R-HSA-1564164;R-HSA-1566979;R-HSA-2327733;R-HSA-2002440;R-HSA-2424252;R-HSA-2327738;R-HSA-2466238;R-HSA-198941;R-HSA-1602488;R-HSA-2514823;R-HSA-2161282;R-HSA-3788061;R-HSA-34…	LOX/COL5A2/ITGA7/FBN1
up regulation in Rare-SCC	R-HSA-9031528	NR1H2 & NR1H3 regulate gene expression linked to triglyceride lipolysis in adipose	2	10	0.000681524	0.0455347	0.713434	2	2	0.000154297	9606	Homo sapiens	PLIN1	NA	R-HSA-9608048;R-HSA-9608039
up regulation in Rare-SCC	R-HSA-390522	Striated Muscle Contraction	4	40	0.0027261	0.0479467	0.713434	4	4	0.000308594	9606	Homo sapiens	TPM2;TPM1	NA	R-HSA-390597;R-HSA-390598;R-HSA-390593;R-HSA-390595	TPM1

## Sheet: FISH analysis
Common/ Rare	SCC origin	Mean	Range	Amplification	Copy number gain	negative
Rare	Anus	3.23	1.92-6.20	3	0	7
Rare	Bladder	2.02	1.89-2.20	0	0	10
Rare	Breast	2.18	1.90-2.50	0	0	10
Rare	Gallbladder	2.3	2.10-4.30	0	1	9
Rare	Pancreas	2.17	2.30-3.52	0	0	10
Rare	Thymus	2.09	1.89-2.61	0	0	10
Rare	Thyroid	2.04	1.96-2.42	0	0	10
Common	Cervix	1.98	1.81-2.10	0	0	10
Common	Esophagus	1.97	1.60-2.22	0	0	10
Common	Lung	2.01	1.82-2.30	0	0	10
Common	Nasopharynx	1.91	1.56-2.08	0	0	10
Common	Oral cavity	1.96	1.63-2.20	0	0	10
Common	Penis	2.13	1.90-3.10	0	0	10
Common	Perineum	2.04	1.95-2.30	0	0	10
Common	Skin	1.98	1.70-2.10	0	0	10
Common	Throat	2.05	1.68-2.70	0	0	10
Common	Vagina	2.03	1.75-2.32	0	0	10
