# Supplementary material for: Proteomic analysis reveals key differences between squamous cell carcinomas and adenocarcinomas across multiple tissues
Source: Nat Commun. 2022 Jul 18;13:4167. doi: 10.1038/s41467-022-31719-0 (PMC9293992; doi:10.1038/s41467-022-31719-0)
Supplement: Supplementary file 7 — Supplementary Data 4 [file 41467_2022_31719_MOESM7_ESM.xlsx]

## Sheet: Description
Supplementary Data 4: Proteome based hierarchical clustering of 17 SCCs. Related to Figure 4.
DEPs	Differentially expressed proteins (DEPs) of 4 proteomic clusters. Kruskal-Wallis test (BH adjusted p < 0.05) was used to identify proteins that were differentially expressed between the four clusters.
Pathways	Significantly altered pathways of 4 proteomic clusters.

## Sheet: DEPs
Symbol	Cluster	UniprotID	US	Symbol.U2S	Kinase	TF	DrugTarget	Anus_SCC_1	Anus_SCC_2	Anus_SCC_3	Anus_SCC_4	Anus_SCC_5	Anus_SCC_6	Anus_SCC_7	Anus_SCC_8	Anus_SCC_9	Anus_SCC_10	Bladder_SCC_1	Bladder_SCC_2	Bladder_SCC_3	Bladder_SCC_6	Bladder_SCC_7	Bladder_SCC_8	Bladder_SCC_9	Bladder_SCC_10	Bladder_SCC_11	Bladder_SCC_12_02	Bladder_SCC_13	Bladder_SCC_14	Bladder_SCC_15	Bladder_SCC_16	Bladder_SCC_17	Bladder_SCC_18	Bladder_SCC_19_02	Bladder_SCC_20	Bladder_SCC_21	Bladder_SCC_22	Bladder_SCC_23	Bladder_SCC_24	Breast_SCC_1	Breast_SCC_2	Breast_SCC_3	Breast_SCC_4_01	Breast_SCC_5	Breast_SCC_6	Breast_SCC_7_01	Breast_SCC_8	Breast_SCC_9	Breast_SCC_14
1B13	1	P30461	P30461|1B13	1B13	FALSE	FALSE	FALSE	541.139	203.494	617.364	4122.37	10062.8	3741.69	279.452	757.646	0	0	190.335	0	0	0	0	0	0	1986.14	0	357.002	335.436	5486.64	1131.15	156.911	1843.85	872.229	1265.29	434.951	444.783	414.69	803.3	0	0	0	0	0	381.601	900.86	481.703	1401.17	6841.12	0
ABC3B	1	Q9UH17	Q9UH17|ABC3B	APOBEC3B	FALSE	FALSE	FALSE	5881.26	1017.58	1708.81	4508.13	1701.91	2551.1	7530.87	17536.8	1150.79	2041.42	403.331	1263.09	1443.1	1159.02	1526.14	785.258	555.975	1257.69	580.567	803.967	436.445	1321.04	1226.8	361.774	0	0	1611.53	937.163	631.133	1831.85	1043.04	969.409	568.601	168.114	447.37	780.582	566.589	885.1	484.672	901.854	528.51	395.746
ABCB5	1	Q2M3G0	Q2M3G0|ABCB5	ABCB5	FALSE	FALSE	FALSE	0	612.764	441.276	767.424	0	771.411	397.409	539.893	0	0	0	0	0	0	0	0	0	0	0	0	0	0	0	0	566.878	842.61	370.483	0	0	0	0	0	0	360.246	0	0	0	214.22	0	754.73	559.919	571.622
ABCD3	1	P28288	P28288|ABCD3	ABCD3	FALSE	FALSE	FALSE	4706.92	4746.92	7844.6	6426.73	6768.38	2544.5	6731.65	10670.2	2516.58	2236.07	14464.4	8462.19	7351.02	6083.61	24895.7	4029.13	8313.24	8034.03	510.947	6159.08	6070.01	8687.88	6590.7	10091.8	1046.63	6232.13	3147.85	8178.22	7243.88	11684.2	33051.5	0	18742.2	17203.8	17951.2	11940.3	17426.6	27595.6	32123.5	25542.7	18537	25557.5
ABCF1	1	Q8NE71	Q8NE71|ABCF1	ABCF1	FALSE	FALSE	FALSE	10112.7	8964.03	18395.3	16689.3	13009.4	7564.77	8294.47	18430.2	26712.1	28493.8	13994.5	14623.7	17360.9	17908.7	19971.1	7316.11	14942.7	6140.96	7426.95	4477.56	7521.9	14873.6	8374.92	7082.27	6183.49	2323.51	8151.81	15898	10636.1	14696.5	23401.7	15867.1	5445.36	6000.89	8425.9	7476.19	5545.01	7253.53	9156.12	9061.5	7145.29	5764.93
ACINU	1	Q9UKV3	Q9UKV3|ACINU	ACIN1	FALSE	FALSE	FALSE	9206.07	7615.3	7619.72	14406.8	5147.8	2713.84	2039.41	10571.9	15317.2	11955.4	6770.06	6749.19	7121.19	6152.47	11558.5	4456.5	5555.87	6519.08	6648.4	1868.96	4119.19	4059.56	2744.74	5078.76	1439.19	174.493	4771.51	7173.06	6493.35	6564.66	8246.94	6464.98	3828.07	7284.11	5441.87	6461.7	4358.93	9975.46	7335.28	6454.78	9408.32	6883.14
ADT4	1	Q9H0C2	Q9H0C2|ADT4	SLC25A31	FALSE	FALSE	FALSE	550.824	710.027	821.907	943.94	293.942	1078.39	740.792	546.028	734.178	352.454	2223.32	1247.59	409.466	1166.24	1330.12	1107.39	1491.61	2282.84	232.177	771.998	1021.95	591.842	1314.64	1598.48	542.121	833.209	3397.51	0	640.914	577.393	1563.12	2777.45	3955.72	758.369	2260.69	2786.66	1015.45	2679.44	2181.38	3374.69	2070.6	2838.61
AF1L2	1	Q8N4X5	Q8N4X5|AF1L2	AFAP1L2	FALSE	FALSE	FALSE	1914.39	1516.81	1838.31	1244.87	2432.14	1240.78	1697.92	2378.93	1978.51	5048.24	3117.99	2742.31	4972.68	2514.37	2233.86	1833.34	2950.23	5403.7	1391.5	3572.19	3810.18	4250.35	3174	3593.26	1416.76	1845.12	2937.11	4684.17	4631.62	5521.32	5248.43	940.437	2132.67	2851.79	4767.34	2936	2260.11	1762.48	2689.55	2212.2	1634.93	2335.8
AFAD	1	P55196	P55196|AFAD	AFDN	FALSE	FALSE	FALSE	4160.84	4298.65	2872.07	5158.15	4408.43	4657.11	3672.76	7464.41	4589.87	3567.53	3007.14	1911.95	4367.32	2859.35	4335.06	4310.58	5292.25	3389.05	1466.44	3508.74	2172.25	2756.47	2401.64	2637.06	3607.09	1998.99	3815.02	4266.18	4220.07	3456.36	6822.23	1523.67	4313.24	5739.77	7023.63	5120.11	3360.46	3880.78	3714.14	3196.55	4136.22	4615.64
AGRL2	1	O95490	O95490|AGRL2	ADGRL2	FALSE	FALSE	FALSE	1242.84	1368.6	741.779	1303.72	1653.22	1208.71	1379.24	593.819	891.312	1006.94	249.158	369.082	347.95	627.347	309.508	469.502	683.375	426.525	411.999	606.936	349.569	306.472	760.154	449.003	445.631	360.084	355.55	334.533	755.357	168.386	670.809	558.163	495.475	1685.99	1025.63	534.541	648.194	584.652	529.522	750.01	1070.76	645.422
AKT2	1	P31751	P31751|AKT2	AKT2	TRUE	FALSE	FALSE	1779.33	1481.13	903.496	2162.8	1631.51	702.624	801.188	2491.49	1650.91	1913.61	1657.72	2803.13	608.843	1942.3	2049.9	1108.15	2293.73	2932.42	1543.69	1803.82	2072.5	1799.57	2692.93	1893.16	1589.49	1537.83	1267.13	2962.88	2461.13	1714.2	3482.81	3203.37	1748.74	2732.63	3178.57	2956.56	1964.48	3510.78	2261.24	1067.02	2435.46	2916.46
AREL1	1	O15033	O15033|AREL1	AREL1	FALSE	FALSE	FALSE	2868.65	1137.56	3466.36	3332.32	5519.33	2162.35	4798.67	1292.94	269.589	0	1074.82	6037.7	3202.56	3861.34	3638.03	2598.85	5010	2802.83	0	4834.44	2841.26	2952.23	1890.58	1831.47	0	0	717.212	1383.22	2085.21	3193.13	9895.76	0	354.279	1514.41	1336.22	1721.53	2459.88	1826.99	5073.7	3517.66	1522.14	3625.66
ARHG3	1	Q9NR81	Q9NR81|ARHG3	ARHGEF3	FALSE	FALSE	FALSE	327.667	399.51	330.62	394.675	357.533	446.433	170.192	522.625	0	0	0	0	0	0	0	0	0	0	0	0	0	0	0	0	0	0	0	0	0	0	0	0	0	0	0	0	0	0	0	0	0	0
ASCC1	1	Q8N9N2	Q8N9N2|ASCC1	ASCC1	FALSE	FALSE	FALSE	2819.23	1666.7	3613.35	2940.73	3037.7	4519.97	4251.19	2886.4	1190.51	388.923	7127.79	10076.8	4672.89	6978.52	5613.48	6586.65	6661.1	3971.45	0	1223.08	2441.89	7214.59	3250.46	6939.56	1975.63	2182.85	5369.25	1488.76	5748.22	4180.19	5974.12	748.87	8705.1	4101.96	3132.89	4212.56	3372.63	5376.05	13550	5130.66	3365.84	2970.59
ATX7	1	O15265	O15265|ATX7	ATXN7	FALSE	FALSE	FALSE	485.124	816.311	0	0	0	757.516	0	0	0	0	517.672	482.886	0	406.842	267.007	514.599	499.689	339.957	518.361	0	207.714	282.46	0	0	0	0	0	0	0	588.576	276.99	402.969	340.915	578.872	673.741	570.467	353.181	728.117	664.583	461.475	747.474	466.02
BICD1	1	Q96G01	Q96G01|BICD1	BICD1	FALSE	FALSE	FALSE	1165.78	1442.55	3788.57	1797.4	1596.81	1008.91	2545.82	2216.17	6586.64	2583.55	708.634	704.091	845.028	793.131	800.726	701.864	799.151	978.516	0	570.806	717.8	728.088	761.267	831.871	652.8	724.974	1042.49	997.024	731.378	849.422	1251.94	465.46	992.403	546.169	1337.7	401.377	790.356	1020.52	1134.01	562.606	1318.07	802.972
BICL2	1	A1A5D9	A1A5D9|BICL2	BICDL2	FALSE	FALSE	FALSE	1557.15	845.224	1531.3	1295.65	1953.95	1539.83	1617.84	2499.68	2173.21	1949.4	1383.05	2787.77	2411.78	1800.26	3507.75	3055.66	2109.63	1837.28	1353.65	1815.63	2566.53	1831.72	1295.81	1045.36	339.792	747.859	3491.07	4707.25	4429.03	2444.78	3902.6	2177.89	2246.01	3021.36	1368.24	4275.84	1695.14	3204.02	1903.37	296.349	2312.37	3126.28
BL1S6	1	Q9UL45	Q9UL45|BL1S6	BLOC1S6	FALSE	FALSE	FALSE	831.519	1023.64	726.133	1842.69	795.188	1151.59	1700.63	387.298	0	750.637	889.16	705.549	677.957	1336.04	1013.11	0	972.743	1758.36	700.662	2876.59	1128.14	432.548	1830.25	1295.35	526.87	1302.16	417.132	1322.95	1333.22	2726.66	2696.72	0	741.099	1498.59	887.591	893.446	2448.38	2113.15	2264.41	955.706	640.035	695.705
BORC7	1	Q96B45	Q96B45|BORC7	BORCS7	FALSE	FALSE	FALSE	947.551	496.172	548.815	551.811	849.91	874.657	410.409	1336.86	966.523	758.669	836.643	1089.1	1188.39	475.705	511.416	2410.62	628.085	4508.35	227.513	401.245	864.244	633.766	562.927	874.867	1266.62	1558.55	1059.18	477.109	997.63	780.302	433.634	1010.28	767.436	455.433	406.172	488.433	374.957	770.543	2348.06	1304.16	841.563	1028.72
BRD4	1	O60885	O60885|BRD4	BRD4	TRUE	FALSE	FALSE	2880.31	2959.96	1923.98	2965.16	1590.66	2703.62	2293.07	4172.06	3314.46	2547.35	2000.76	1878.17	1736.71	1763.15	2013.01	2197.11	1712.2	2114.68	1121.06	1732.73	1727.44	2233.41	1806.08	1758.32	1373.75	922.814	1356.36	2170.42	2013.94	2333.94	2324.88	1471.57	3078.23	2146.12	2177.56	2419.72	2835.19	2770.55	3118.74	2044.92	2042.16	2585.87
CATB	1	P07858	P07858|CATB	CTSB	FALSE	FALSE	FALSE	11948.4	23890.6	19175.8	70609.6	34605.9	6734.18	34880.8	29732	5019.45	6770.1	8476.61	4463.12	41967	7548.74	8258.44	13727.1	11959.8	14611.9	4226.09	1353.59	8824.27	13457.4	4635.46	5713.02	2670.34	5390.23	20235	8684.44	10169.9	22494.6	1342.19	1109.35	1143.39	1626.89	405.805	134.463	20474	7242.24	17831.6	6116.16	14923.3	744.071
CCD87	1	Q9NVE4	Q9NVE4|CCD87	CCDC87	FALSE	FALSE	FALSE	0	0	0	0	0	0	0	0	0	0	0	0	0	0	0	0	0	0	0	0	0	0	0	0	0	0	0	0	0	0	0	0	0	0	0	0	0	0	0	0	0	0
CCDC6	1	Q16204	Q16204|CCDC6	CCDC6	FALSE	FALSE	FALSE	7533.27	5056.11	5675.81	5463.14	5935.23	5228.48	1858.32	7151.64	3049.38	5742.83	6358.93	7798.76	9811.49	4658.72	6295.59	7640.08	5544.08	4296.68	3552.55	4450.55	4062.26	7461.13	5720.32	4197.72	4754.52	4614.04	3961.67	9838.43	6938.39	8242.07	12257.8	7702.02	5669.21	4239.25	6095.47	8332.93	6167.49	5421.86	10388	5785.44	7854.17	5284.5
CCM2	1	Q9BSQ5	Q9BSQ5|CCM2	CCM2	FALSE	FALSE	FALSE	1330.63	1089.89	1186.96	1292.45	1429.07	1137.27	1407.27	1754.2	1999.99	1626.83	984.803	937.316	1183.62	791.905	690.066	1052.62	985.587	976.344	695.275	971.84	948.114	1043.91	1144.74	779.609	758.65	945.475	918.232	1284.92	947.428	1099.47	1128.58	1257.39	300.729	432.186	403.469	464.997	288.966	392.906	458.187	609.095	398.854	331.674
CCNC	1	P24863	P24863|CCNC	CCNC	FALSE	FALSE	FALSE	203.824	534.895	661.077	449.191	209.333	677.249	414.999	856.077	431.994	453.83	793.152	1116.41	1336.01	443.341	884.798	0	1182.65	960.826	346.601	1253.27	581.491	617.444	3799.9	946.821	788.886	599.473	0	2102.89	1710.78	1731.2	1516.37	0	862.403	0	0	0	0	1495.29	405.86	413.099	594.668	873.183
CD8A	1	P01732	P01732|CD8A	CD8A	FALSE	FALSE	FALSE	1777.6	1363.65	1978.71	4127.74	1151.7	2922.82	408.66	2731.82	260.63	0	501.363	241.264	0	263.343	188.047	494.047	328.4	1095.76	0	287.005	0	230.621	161.824	689.425	756.657	735.983	657.721	253.856	0	165.069	208.298	0	852.811	2810.31	1495.89	1327.49	3503.57	1632.93	572.803	1885.46	3339.7	1049.65
CKS1	1	P61024	P61024|CKS1	CKS1B	FALSE	FALSE	TRUE	802.621	710.066	507.115	776.592	782.941	697.676	820.332	933.244	766.178	514.401	445.972	680.13	1549.29	605.143	1420.4	1648.72	597.75	1265.1	1626.14	880.352	1678.48	1014.69	423.255	321.442	0	208.308	1233.3	2960.71	873.898	1782.55	1463.82	1166.79	950.182	3250.54	1329.87	1330.71	3495.41	6494.42	1901.81	2089.8	3752.03	1605.36
CLCA2	1	Q9UQC9	Q9UQC9|CLCA2	CLCA2	FALSE	FALSE	FALSE	4751.49	1233.76	2102.5	2351.84	1329.69	1449.09	2158.94	2051.01	1487.61	1626.15	1688.61	1275.53	2018.88	1327.58	1229.49	1550.14	1923.3	1684.63	275.364	1107.42	1000.04	1404.54	1671.95	887.127	1346.57	2011.27	1388.22	2002	1029.92	1013.43	2895.56	671.133	2307.31	4036.54	2041.65	2384.39	3927.48	2997.98	2392.13	5050.54	1912.37	3608.48
CLSPN	1	Q9HAW4	Q9HAW4|CLSPN	CLSPN	FALSE	FALSE	FALSE	431.358	507.848	473.388	496.967	452.633	514.21	400.515	770.974	590.182	576.385	0	0	0	0	0	0	0	0	0	0	0	0	0	0	0	0	0	0	0	0	0	0	486.021	601.024	327.788	361.746	460.273	527.366	542.94	0	598.033	542.106
CNDH2	1	Q6IBW4	Q6IBW4|CNDH2	NCAPH2	FALSE	FALSE	FALSE	1660.03	899.261	1055.77	1025.87	977.008	649.245	534.601	1689.18	1238.26	735.487	0	0	0	0	0	0	0	0	0	0	0	0	0	0	0	0	0	0	0	0	0	0	0	0	0	0	0	0	0	0	0	0
COCA1	1	Q99715	Q99715|COCA1	COL12A1	FALSE	FALSE	FALSE	15637.8	22173.5	21336.1	25864.8	66423.1	10918.2	16368.9	13993.2	64225.1	83484.3	22028	28800.7	31698.9	51869.3	33371.7	33150.8	39622.3	48299.7	31184.4	22639.2	27017.4	29187.1	18904.7	22376.3	16176.8	4128.85	10213.7	117581	90445	65803.7	127320	16718.1	33630.8	38849.3	35601.4	35670.6	34645	18941.7	45092.7	73653.3	121109	100028
COMD3	1	Q9UBI1	Q9UBI1|COMD3	COMMD3	FALSE	FALSE	FALSE	2878.6	2512.64	4441.34	6478.64	6012.82	1955.31	4580.04	7535.63	683.106	1437.97	3479.66	4892.4	3426.16	3421.77	2904.17	6634.8	4627.12	6726.98	174.633	4918.73	3790.2	6170.38	4336.36	4986.46	2755.88	3832.39	5315.98	5878.23	6444.5	7277.72	6963.09	744.333	718.946	4791.94	3927.12	6059.84	5325.01	5091.05	11991.5	10259.4	9627.88	5551.58
COMD4	1	Q9H0A8	Q9H0A8|COMD4	COMMD4	FALSE	FALSE	FALSE	1684.83	2096.18	2452.15	2701.78	2238.33	2429.45	1676.35	3038.68	0	0	3078.22	1217.87	611.418	1250.51	866.591	408.445	1335.6	959.135	812.491	1039.01	1430.98	856.516	1377.2	1762.18	1777.15	2823.34	2526.02	790.106	1101.77	563.7	3396.17	0	0	1571.78	3020.38	5313.42	1577.29	1852.93	5755.77	3348.54	3218.51	1702.49
COPA	1	P53621	P53621|COPA	COPA	FALSE	FALSE	FALSE	17332.5	17609.5	6887.12	14084.1	14331.5	5120.67	4698.14	34906.5	4608.56	2301.86	23731	18379.5	16782.3	14316.7	16390.1	6302.5	20219.8	15259.9	1453.83	8846.06	9103.32	8719.91	7293.62	11185.1	8716.5	12424.5	14836.8	21191.6	42123.2	27632.4	42657.4	8954.93	29901.8	16805.7	18013.6	24701.3	15024.6	27062.8	35755.4	21107.9	31282.6	21721.3
COQ5	1	Q5HYK3	Q5HYK3|COQ5	COQ5	FALSE	FALSE	FALSE	10328	7265.97	9003.63	2741.3	4582.83	7103.35	4897.55	10021.1	3828.28	3146.96	4136.59	2440.96	2655.71	2173.68	4713.1	3026.25	2866.24	1969.14	611.22	1988.7	3318.59	2755.38	1854.72	2778.3	4729.16	2565.74	4388.05	2030.12	4831.72	2445.89	1416.19	1801.57	6622.36	6632.58	7628.02	6097.02	2684.08	5004.06	8864.44	6646.87	3582.57	2842.96
CPNE8	1	Q86YQ8	Q86YQ8|CPNE8	CPNE8	FALSE	FALSE	FALSE	823.462	484.127	247.384	1904.32	1131.54	610.987	1196.24	2141.15	611.632	362.66	234.036	388.877	2381.74	509.1	666.324	710.725	389.975	1211.28	290.71	524.196	1048.58	1436.94	1219.86	773.36	0	0	0	1003.33	368.753	1946.39	918.474	0	0	932.828	0	535.015	548.355	473.044	1268.07	538.456	882.567	1083.55
CRADD	1	P78560	P78560|CRADD	CRADD	FALSE	FALSE	FALSE	2389.08	2713.84	3634.18	3869.76	4122.72	3281.81	4187.13	4413.11	1233.17	1500.92	1666.51	2944.08	2263.35	1115.22	1124.75	2467.27	1401	2198.4	0	1825.11	773.822	1040.53	2117.02	1646.51	1823.24	2055.15	1696.4	1954.94	1556.73	3095.39	2500.66	344.729	1593.26	2201.71	2789.39	4057.5	4431.17	1238.85	6523.55	1631.7	2807.77	3922.6
CRY2	1	Q49AN0	Q49AN0|CRY2	CRY2	FALSE	TRUE	FALSE	0	0	0	0	0	0	0	0	0	0	384.001	281.918	0	501.43	1430.07	0	418.774	382.517	0	0	178.464	207.033	0	334.98	406.005	404.572	541.177	293.503	0	473.787	350.994	0	195.378	439.462	370.255	0	386.91	416.929	362.647	646.881	296.074	227.701
CTND1	1	O60716	O60716|CTND1	CTNND1	FALSE	FALSE	FALSE	21756.6	10174.9	10238.6	9910.38	23839.8	12294.4	8571.23	25074.1	15552.4	15588.5	23368.4	8528	22408.4	13868.1	24771.4	12151.1	17975.8	16925.2	8886.39	6225.85	8419.83	23184.2	16196.5	10928.8	4654.31	3584.6	22107.6	18126.3	16053.1	21929.6	48821.6	9630.17	6139.42	19316.9	12264.6	11798.6	7729.31	9405.8	28807.5	26077.5	21521.2	23104.8
CXB6	1	O95452	O95452|CXB6	GJB6	FALSE	FALSE	FALSE	444.719	520.897	347.412	505.829	536.041	793.208	466.7	475.131	417.602	632.102	783.51	2903.07	242.744	541.97	378.182	0	901.884	4076.78	508.158	303.355	0	0	362.987	303.737	1477.9	738.027	3542.98	1336.64	333.258	470.705	1301.1	0	688.266	629.666	327.268	411.594	653.885	1011.3	1237.66	1123.55	783.209	474.625
DQA1	1	P01909	P01909|DQA1	HLA-DQA1	FALSE	FALSE	FALSE	12965.3	2118.11	1482.45	3490.71	2288.85	7519.87	1281.48	8949.52	0	626.265	5050.46	1345.74	660.852	369.975	1114.03	1186.04	630.241	751.672	301.51	1250.89	1482.09	287.477	716.928	594.669	464.766	2446.76	7430.14	3209.59	395.56	2287.13	3582.56	0	0	0	0	2777.2	376.563	0	0	0	0	0
DTBP1	1	Q96EV8	Q96EV8|DTBP1	DTNBP1	FALSE	FALSE	FALSE	6686.94	2129.44	8858.62	7665.74	8425.36	3728.98	4309.4	11114.5	9518.66	3815.41	937.637	853.424	0	372.05	547.201	391.197	962.026	873.925	0	1107.41	879.944	731.063	537.403	1026.96	797.39	906.406	1014.91	768.172	344.682	497.762	1392.5	1009.07	2230.01	1765.62	2260.74	2844.67	2008.72	2530.72	2125.29	2533.07	2384.63	1910.01
EBP	1	Q15125	Q15125|EBP	EBP	FALSE	FALSE	TRUE	12587.8	4689.88	9929.99	4132.1	5925.9	2259.86	2606.63	10152.5	4983.94	1176.59	3233.17	5525.36	7491.1	3278.99	3198.76	4139.87	5379.9	1324.96	646.926	1427.77	2228.37	1811.71	1021.92	1980.45	1329.58	1914.63	2760.56	5406.47	3779.18	14774.9	8534.7	1090.56	1607.61	19309.8	8607.57	9490.03	1741.99	8678.49	15999.8	727.681	4404.26	6756.62
ECM1	1	Q16610	Q16610|ECM1	ECM1	FALSE	FALSE	FALSE	3708.96	2062.55	6529.74	8329.16	3712.57	6893.77	5024.48	4224.82	6077.7	5947.66	1200.71	1589.29	785.048	1988.82	1934.87	1350.55	1562.2	624.627	434.852	1243.69	1948.35	1638.33	1331.47	1166.86	896.213	914.452	1090.88	2873.62	1704.92	1616.78	1624.84	4881.58	2346.4	5935.67	2222.48	2242.21	2655.06	2972.04	3864.76	3216.52	4365.36	4680.31
EIF3A	1	Q14152	Q14152|EIF3A	EIF3A	FALSE	FALSE	FALSE	15395.6	12495.1	18961.6	17955.5	17831	5554.17	5275.68	15913.8	5076.65	8008.41	13792.4	22469.8	11261.2	10116	11649	19137.5	14921.6	13178.9	11478.2	4997.46	10631.9	15155.3	4750.31	9375.64	2719.07	5107.47	6129.36	16559.1	22290.5	17365.6	21903.8	9226.38	12494.8	17825.1	22798.5	18398.8	17104.3	24622.4	39062.3	18258.8	34140.7	22956.9
EST1A	1	Q86US8	Q86US8|EST1A	SMG6	FALSE	TRUE	FALSE	535.426	563.354	508.843	856.61	338.374	249.323	527.949	3931.94	1698.85	912.437	468.587	346.804	1054.97	204.229	273.104	253.593	217.317	162.241	380.052	338.083	0	0	342.766	389.848	0	0	348.018	407.046	402.492	494.559	420.244	423.42	318.824	444.041	695.764	634.29	456.719	651.27	578.813	633.818	567.874	474.56
F102A	1	Q5T9C2	Q5T9C2|F102A	FAM102A	FALSE	FALSE	FALSE	638.271	611.505	722.503	558.02	759.71	367.14	469.301	834.434	512.898	370.802	696.467	467.045	332.65	541.751	480.991	255.269	456.646	328.942	454.23	490.465	533.678	608.648	298.906	382.975	0	0	527.659	205.187	294.484	580.307	567.696	231.014	0	621.096	647.478	590.615	824.199	1466.3	268.036	1032.07	470.21	248.46
F120A	1	Q9NZB2	Q9NZB2|F120A	FAM120A	FALSE	FALSE	FALSE	7020.15	11315.7	9331.38	10243.5	10717.8	4211.97	3807.83	9196.7	6208.68	9928.74	9563.86	10825	16614.3	11493	10550.9	10561.4	8662.53	10840.1	4160.46	6767.13	5726.16	6464.78	5521.63	9079.08	6633.97	6532.91	11481.4	11610.1	12595.2	9891.06	23237.1	4505.37	15504.8	14404.5	13888.1	12640.8	5705.59	2935.83	20402.8	12116.2	9514.44	6574.51
FA12	1	P00748	P00748|FA12	F12	FALSE	FALSE	TRUE	0	3233.1	1410.71	768.747	1800.18	1287.38	3064.98	1634.12	505.326	0	6248.25	3627.05	0	2110.66	1651.14	1388.06	2311.05	2816.84	168.887	720.941	905.955	822.677	2035.55	3089.91	2099.02	1578.73	1911.84	1681.05	1747.61	964.168	3941.24	274.7	437.536	2246.4	2972.76	1991.52	1109.07	2234.2	963.451	4212.79	1338.48	1258.03
FANCA	1	O15360	O15360|FANCA	FANCA	FALSE	FALSE	FALSE	0	0	0	0	0	0	0	0	0	0	0	0	0	0	0	0	0	0	0	0	0	0	0	0	0	0	0	0	0	0	0	0	0	0	0	0	0	0	0	0	0	0
FKBP5	1	Q13451	Q13451|FKBP5	FKBP5	FALSE	FALSE	FALSE	4123.04	6656.21	3275.02	6273.39	6591.53	1858.61	2174.14	25428.1	2802.04	1495.54	6932.94	4826.53	8333.12	5998.06	5455.11	5836.56	6422.35	8018.08	1797.3	4367.76	4237.05	3734.78	4344.14	4309.85	7269.24	6017.68	8361.57	4458.28	7180.83	5462.68	5013.76	3250.87	2652.69	7849.85	6322.63	5267.64	3050.14	6769.61	11479.6	7153.54	13231.6	7075.69
GARE1	1	Q9H706	Q9H706|GARE1	GAREM1	FALSE	FALSE	FALSE	0	273.332	249.731	340.627	255.116	0	0	0	0	0	743.511	180.202	918.819	628.484	319.734	0	713.943	1099.46	0	299.087	374.026	0	229.861	729.066	321.669	323.89	942.141	750.416	325.926	268.465	784.416	0	441.907	379.065	510.049	210.434	637.833	567.721	587.799	529.474	612.498	0
GBRAP	1	O95166	O95166|GBRAP	GABARAP	FALSE	FALSE	FALSE	740.144	538.199	448.36	878.901	491.72	514.36	534.507	372.469	1496	1601.99	402.079	390.693	1302.27	587.572	581.056	988.742	603.053	0	485.287	1225.17	1128.47	303.887	367.76	383.97	699.578	780.962	601.683	563.587	647.352	843.857	1106.9	664.748	737.66	968.533	976.317	1027.31	767.646	851.835	927.18	815.152	512.071	1181.34
GNA1	1	Q96EK6	Q96EK6|GNA1	GNPNAT1	FALSE	FALSE	FALSE	1786.49	1381.46	1806.54	1157.1	2260.39	1859.99	751.335	2702.73	2122.36	2047.36	883.577	834.073	289.792	586.17	539.217	736.119	891.169	749.766	0	433.143	1157.95	1012.05	701.574	860.77	447.05	618.734	644.192	1052.29	659.126	1682.07	1050.41	861.063	1025.05	1176.48	1250.59	1322.57	911.611	1599.57	1258.56	1047.36	1330.11	945.163
GPSM2	1	P81274	P81274|GPSM2	GPSM2	FALSE	FALSE	FALSE	482.773	488.032	250.832	541.874	0	453.397	496.399	449.745	272.377	313.993	0	0	0	0	0	0	0	0	0	0	0	0	0	0	0	0	0	0	0	0	0	0	0	0	0	0	0	0	0	0	0	0
GSDME	1	O60443	O60443|GSDME	GSDME	FALSE	FALSE	FALSE	4107.92	7151.96	2573.32	4900.3	2947.17	3707.95	7568.05	4432.28	3974.28	5420.69	4585.03	5781.67	7278.91	5980.19	3600.41	3388.85	4602.61	4075.86	3580.3	5582.68	7740.96	5985.16	4458.79	3896.6	5433.18	4966.59	2481.35	5252.96	6743.76	6224	5957.23	4902.28	7619.53	3263.51	6528.12	8423.4	6590.87	3076.3	6954.04	13684.9	8052.04	5077.78
HAUS1	1	Q96CS2	Q96CS2|HAUS1	HAUS1	FALSE	FALSE	FALSE	2068.65	1505.85	1231.52	1795.75	1857.1	1539.82	1230.81	3567.32	0	0	283.527	696.616	423.547	612.452	413.944	0	354.375	383.334	0	640.063	755.012	812.303	426.408	205.163	304.277	504.334	313.707	402.973	547.998	610.947	841.22	0	405.536	592.141	335.572	567.147	526.479	492.356	544.781	538.666	431.657	465.622
HAUS3	1	Q68CZ6	Q68CZ6|HAUS3	HAUS3	FALSE	FALSE	FALSE	399.95	388.58	351.531	416.539	357.903	377.643	412.002	554.034	469.325	526.411	334.972	355.012	213.504	356.043	355.05	409.929	321.325	346.514	264.276	245.218	405.762	354.269	238.366	314.625	0	398.492	249.356	463.865	351.264	473.912	380.305	443.67	111.248	0	0	0	0	0	0	0	0	0
HMHA1	1	Q92619	Q92619|HMHA1	ARHGAP45	FALSE	FALSE	FALSE	2189.23	2952.26	2438.95	5358.21	3354.35	3688.52	4418.06	3241.04	5812.17	5401.41	2411.4	2892.39	2004.89	1921.46	1771.1	2243.15	2771.53	3243.61	1635.15	2416.84	2415.98	2462.88	2276.09	3130.72	2003.24	2590.1	3266.47	2968.12	4644.5	3275.22	3769.76	2136.04	1699.42	3741.07	2900.89	2399.26	2492.99	2748.93	2467.43	2532.7	2160.03	2461.67
IF16	1	Q16666	Q16666|IF16	IFI16	FALSE	TRUE	FALSE	22141.6	9134.04	8658.66	10499.4	13356.6	10598.8	2883.45	16502.7	27146.4	21775.3	8707.05	7083.73	6288.28	12818	5176.27	4794.28	14746	19420.5	5113.03	8990.93	6210.47	12535.1	2686.5	5826.46	10210	5666.08	8798.62	16331.4	14778.1	15308	24178.6	16455.1	7542.64	14451.1	7060.43	7400.55	2761.27	4916.11	7012.77	7147.98	16313	20165.8
IFM2	1	Q01629	Q01629|IFM2	IFITM2	FALSE	FALSE	FALSE	0	0	0	0	0	0	0	0	0	0	0	0	0	0	0	0	0	0	0	0	0	0	0	0	0	0	0	0	0	0	0	0	0	0	0	0	0	0	0	0	0	0
IMUP	1	Q9GZP8	Q9GZP8|IMUP	C19orf33	FALSE	FALSE	FALSE	2766.04	321.168	1189.97	1215.58	1777.01	927.566	759.358	331.142	710.722	437.654	0	362.594	0	0	363.29	0	0	279.708	203.426	0	0	0	342.826	0	0	0	0	0	0	0	0	544.716	1181.1	359.027	288.014	517.031	1072.95	662.051	953.71	722.063	1279.76	1156.1
INTU	1	Q9ULD6	Q9ULD6|INTU	INTU	FALSE	FALSE	FALSE	0	0	0	0	0	0	0	0	0	0	0	0	0	0	0	0	0	0	0	0	0	0	0	0	0	0	0	0	0	0	0	0	0	0	0	0	0	0	0	0	0	0
K1614	1	Q5VZ46	Q5VZ46|K1614	KIAA1614	FALSE	FALSE	FALSE	614.54	0	0	312.022	0	436.877	183.063	0	0	0	1147.11	552.162	0	559.833	709.341	0	179.695	0	0	449.648	2570.53	611.068	685.533	338.226	225.43	639.032	826.861	297.75	427.457	383.01	606.722	343.213	0	0	0	0	0	0	0	0	0	0
KCC1A	1	Q14012	Q14012|KCC1A	CAMK1	TRUE	FALSE	TRUE	1214.2	1489.85	875.715	1179.82	2409.84	1157.06	1290.83	0	0	1792.77	1681.27	1380.37	2871.15	1001.73	575.05	845.339	1276	928.376	0	1459.6	1136.09	1205.15	1340.71	1562.49	1815.73	2295.45	1422.68	1155.55	2735.42	1559.31	1067.08	230.978	412.882	403.59	767.358	688.367	494.238	403.353	609.269	651.453	745.164	758.852
KCTD2	1	Q14681	Q14681|KCTD2	KCTD2	FALSE	FALSE	FALSE	0	0	0	0	0	0	0	0	0	0	0	0	326.387	270.265	224.417	352.014	326.624	331.412	2767.72	248.472	173.919	0	192.785	313.992	0	0	0	329.568	546.122	0	302.657	0	0	0	0	0	0	0	0	0	0	0
KCY	1	P30085	P30085|KCY	CMPK1	FALSE	FALSE	TRUE	19731.2	27562	22596.4	27555.8	51854.4	14849	14830.1	55345.1	3411.48	10155.2	21240.7	23569	27955.1	17128.2	46262.8	18588.4	24001.3	25985	11138.9	24218	18805.8	20744.2	11944.3	22430.9	8842.3	11253.3	13992.1	48946.5	42321.3	35137	51948.3	11989.5	7527.52	39835.2	19881.7	45070.4	44654.3	19488.1	36956.2	30682.8	45379.4	40111.5
KI2S1	1	Q14954	Q14954|KI2S1	KIR2DS1	FALSE	FALSE	FALSE	416.135	739.508	1097.16	2043.67	308.029	1079.13	470.089	697.269	1268.95	2050.03	0	0	0	0	0	0	0	0	0	0	0	0	0	0	0	0	0	0	0	0	0	0	0	0	0	0	0	0	0	0	0	0
KI2S3	1	Q14952	Q14952|KI2S3	KIR2DS3	FALSE	FALSE	FALSE	416.135	739.508	1097.16	2043.67	308.029	1079.13	470.089	697.269	1268.95	2050.03	0	0	0	0	0	0	0	0	0	0	0	0	0	0	0	0	0	0	0	0	0	0	0	0	0	0	0	0	0	0	0	0
KLD7B	1	Q96G42	Q96G42|KLD7B	KLHDC7B	FALSE	FALSE	FALSE	731.446	830.665	1039.48	2687.37	1572.19	3247.11	823.677	938.43	892.305	2074.63	521.403	1790.74	308.838	1188.82	1145.96	607.387	6833.63	749.732	1718.33	1864.3	738.568	897.591	1632.29	1056.88	888.945	580.658	584.773	2555.14	955.578	1574.89	1041.09	1476.72	1486.81	2563.59	2570.16	2769.69	961.551	2649.99	2843.62	1982.1	1133.46	861.458
KTHY	1	P23919	P23919|KTHY	DTYMK	FALSE	FALSE	FALSE	3609.91	4420.61	4254.48	9266.17	6471.32	6050.15	5992.98	7813.62	3892.5	3747.67	4586.55	5464.66	9126.94	3901.2	7170.43	7531.78	3816.12	7612.41	6994.51	3776.84	4882.23	4998.66	7230.6	3314.59	3686.06	3500.38	4837.43	6585.09	5957.99	5823.57	12555.6	3490.14	4280.1	4315.97	5105.68	6047.7	7806.34	6962.72	7105.57	11039.3	11346.4	5202.31
LRA25	1	Q8N5H3	Q8N5H3|LRA25	FAM89B	FALSE	FALSE	FALSE	332.072	0	382.246	388.259	452.285	432.481	0	674.557	906.671	603.385	0	0	0	0	0	0	0	0	0	0	0	0	0	0	0	0	0	0	0	0	0	0	0	0	0	196.936	0	200.444	421.644	276.089	471.551	320.402
MB214	1	Q08AI8	Q08AI8|MB214	MAB21L4	FALSE	FALSE	FALSE	1000.72	1167.86	1651.39	1476.34	2119.36	1499.04	1454.16	1697.43	2012.39	396.036	603.979	293.402	0	152.953	0	818.233	352.942	277.735	0	1536.17	267.947	371.922	395.904	395.976	432.214	381.272	0	456.336	848.153	565.759	1223.28	225.865	0	425.39	435.045	501.496	372.894	453.26	410.869	603.959	515.807	458.197
MEP1B	1	Q16820	Q16820|MEP1B	MEP1B	FALSE	FALSE	FALSE	823.227	801.486	786.523	698.627	923.579	255.885	594.973	779.243	1094.13	968.516	0	0	0	0	0	0	0	0	0	0	0	0	0	0	0	0	0	0	0	0	0	0	0	0	0	0	0	0	0	0	0	0
MILK1	1	Q8N3F8	Q8N3F8|MILK1	MICALL1	FALSE	FALSE	FALSE	4231.79	3093.15	4020.78	7215.6	4406.64	3028.88	2704.02	6221.93	2670.47	4513.58	4546.35	2446.93	4961.94	4749.02	5179.27	2438.72	4464.56	3989.58	3042.35	2350.2	3288.25	2569.11	3609.06	3435.23	2724.06	5019.94	3087.7	3660.07	4541.04	4737.41	9651.74	4048.58	3130.51	5195.85	2305.92	4976.05	1674.98	3959.29	4431.98	7031.86	1898.93	3491.99
MMS19	1	Q96T76	Q96T76|MMS19	MMS19	FALSE	FALSE	FALSE	2465.6	2360.89	3781.26	4462.36	3674.01	2087.3	3144.11	4511.72	425.923	1231.26	2454.35	4204.79	3906.69	3807.59	2875.57	4069.62	4970.43	1925.08	2445.11	1613.79	2054.34	2829.61	1646.86	4130.33	1162.18	1574.39	1464.88	2998.28	2924.09	2750.14	4759.27	4794.84	5910.15	4271.86	5581.14	5703.18	2542.51	5016.94	10405.9	4433.48	4565.84	4000.61
MPP3	1	Q13368	Q13368|MPP3	MPP3	FALSE	FALSE	FALSE	0	337.332	153.082	0	270.068	0	0	0	0	0	0	0	0	0	0	0	0	0	0	0	0	0	0	0	0	0	0	0	0	0	0	0	0	0	0	0	0	0	0	0	0	0
MRCKA	1	Q5VT25	Q5VT25|MRCKA	CDC42BPA	TRUE	FALSE	FALSE	2127.84	2950.59	2451.81	2836.74	2871.77	2146.52	3076.15	3434.35	3307.2	3914.01	3202.01	2495	2658.02	2613.22	1896.91	3390.84	2016.57	2404.09	1617.23	1807.47	2470.45	2298.64	1561.51	1990.42	1854.83	1190.33	3667.36	3305.25	3965.56	2595.44	2989.45	2571.51	1202.19	1172.56	825.835	942.032	1615.77	1552.58	1711.62	1260.13	1627.26	1315.41
MRTFB	1	Q9ULH7	Q9ULH7|MRTFB	MRTFB	FALSE	FALSE	FALSE	1881.13	1707.81	1535.6	1662.15	2134.84	1700.44	1789.89	2343.08	2757.82	2822.8	1006.93	602.681	977.682	533.184	692.745	923.296	773.443	853.743	721.682	782.63	687.238	568.681	718.45	594.438	0	0	0	997.388	928.927	1126.02	983.527	901.719	933.825	1471.41	1394.69	1946.61	1476.65	1505.17	2100.13	1596.53	1337.81	1339.3
MSRE	1	P21757	P21757|MSRE	MSR1	FALSE	FALSE	FALSE	1169.29	1716.99	2616.43	1778.89	964.301	1261.02	2507.53	1674.88	1122.42	810.266	1232.08	1113.86	1609	1932.02	1965.54	1355.53	1826.13	1548.69	1081.93	1710.17	1765.79	1510.06	2110.99	940.12	1680.82	2025.31	2322.89	2534.06	1524.4	1852.97	1948.23	651.807	3055.37	4793.42	3887.8	4167.44	2081.95	2628.74	2125.75	2493.35	3984	2842.3
MUCL3	1	Q3MIW9	Q3MIW9|MUCL3	MUCL3	FALSE	FALSE	FALSE	2090.59	459.066	1376.75	577.027	382.156	864.022	1986.58	981.6	564.048	2615.24	0	0	0	0	0	0	0	0	0	0	0	0	0	0	0	0	0	0	0	0	0	0	0	0	0	0	0	0	0	0	0	0
NUCB1	1	Q02818	Q02818|NUCB1	NUCB1	FALSE	FALSE	FALSE	32770.8	26161.5	20769.9	19246.2	28664.7	15075.1	13131.2	24940.7	3280.88	9715.86	6426.95	7988.34	5581.03	8692.7	9280.75	15887.6	8982.32	8289.17	6544.77	12410.7	8636.48	6600.72	7374.14	11137.3	15470.9	4851.56	10726.2	31353.9	27386.7	21266.4	36064.5	7796.68	29516.7	18257	32435.6	31047.5	19152.6	14553.1	39920.8	37687.9	30023.2	32017.1
NUF2	1	Q9BZD4	Q9BZD4|NUF2	NUF2	FALSE	FALSE	FALSE	577.909	491.403	466.388	513.923	2888.02	884.251	361.186	816.991	0	793.712	367.836	389.678	0	0	0	0	0	0	0	0	0	0	0	0	342.577	401.663	203.94	0	0	0	472.208	0	0	0	0	0	0	0	0	0	0	0
NUP85	1	Q9BW27	Q9BW27|NUP85	NUP85	FALSE	FALSE	FALSE	7313.1	6688.05	4701.17	5190.35	3493.64	3489.48	6707.21	10382.7	4135.05	9129.89	5352.83	5505.61	1497.65	6021.86	4244.82	2692.25	6186.53	6573.56	1274.03	2307.13	2351.65	3137.11	3737.46	4512.9	3725.6	3430.22	3015.92	5005.23	5033.54	2723.86	7811.38	3145.02	6198.27	13473.3	13105.3	7458.42	3144.99	6669.39	12625.8	9929.97	7552.41	5665.42
PAPOG	1	Q9BWT3	Q9BWT3|PAPOG	PAPOLG	FALSE	FALSE	FALSE	425.835	3087.77	417.133	424.869	700.619	787.658	599.737	453.563	172.139	0	1554.96	241.312	424.786	215.784	288.349	297.556	199.723	280.219	0	1668.84	989.768	413.383	312.018	260.047	5399.86	518.289	206.993	1252.66	373.18	342.841	381.469	0	0	0	0	0	0	0	0	0	0	0
PERP	1	Q96FX8	Q96FX8|PERP	PERP	FALSE	FALSE	FALSE	24141.2	7196.47	6867.15	6986.41	32782.6	10695.6	10140.9	11972.2	928.019	1419.1	11233.2	5999.33	16043.6	27593.5	2841.79	3369.21	42181.1	3751.89	1100.45	4452.91	2051.38	1411.6	23030.6	1600.78	1247.23	4509.29	837.887	19308.5	3668.61	3395.57	21077.3	2950.79	1070.86	7163.75	8258.64	9422.7	3175.58	13046.7	5654.23	12225.3	10535.3	25242.8
PKHA4	1	Q9H4M7	Q9H4M7|PKHA4	PLEKHA4	FALSE	FALSE	FALSE	1683.84	1578.66	1552.05	1391.59	1357.49	1447.77	1679.8	2398.41	1097.27	2145.13	314.339	291.045	0	266.715	295.452	401.156	596.475	365.444	0	277.875	367.839	324.395	321.761	316.22	342.994	341.308	256.37	474.359	271.177	309.195	356.55	329.424	1651.7	2850.03	2784.2	2873.42	2136.71	2191.37	2409.73	1792.29	2459.7	2453.89
PLK1	1	P53350	P53350|PLK1	PLK1	TRUE	FALSE	TRUE	963.629	934.171	894.277	942.826	1064.69	1047	728.68	1241.75	956.959	1417.21	517.911	387.815	0	404.236	484.681	534.05	427.974	438.87	162.641	205.609	221.965	323.724	256.292	354.838	483.208	485.51	199.397	408.937	442.277	496.345	399.634	470.282	1356.83	1461.78	1354.62	1674.44	1348.95	1341.42	1577.5	1719.59	1571.93	1080.03
PLST	1	P13797	P13797|PLST	PLS3	FALSE	FALSE	FALSE	35720.1	6921.86	14417.1	24048.5	32475.7	7757.61	6382.69	55096.9	31667.2	46071.9	21011.3	37458.6	27925.3	23477.4	14838.3	23153.6	32679.1	18241.9	8139.45	6363.47	10232.4	9458.46	13562.2	11546.2	8433.28	4672.91	8574.68	29236.5	23701.7	25812.6	63664.3	21869	37707.5	16057.1	24332.2	35726.3	10616.6	37203.5	46769.7	36773.8	19418	34572.9
PP1A	1	P62136	P62136|PP1A	PPP1CA	FALSE	FALSE	FALSE	3150.51	3119.36	2481.57	4450.43	3131.54	1638.98	3598.95	5991.07	6712.83	1500.37	1715.35	8249.79	2569.64	4073.22	6901.69	2997.32	2849.47	5614.73	0	1146.77	3065.65	7080.38	1460.79	1660.01	1770.58	1035.28	5991.35	3088.12	2887.19	11505.6	6413.86	212.931	6548.97	3977.12	5264.57	8258.63	6034.32	5447.07	2443.51	3002.22	5266.55	4181.72
PP1R8	1	Q12972	Q12972|PP1R8	PPP1R8	FALSE	TRUE	FALSE	4440.65	2963.62	1486.75	1826.45	1978.44	2174.23	2875.39	6287.38	7726.91	8934.94	524.662	449.618	1995.05	1030.67	1471.95	1931.88	1541.79	422.705	1906.5	997.492	861.937	1236.81	564.694	949.007	0	0	318.486	904.997	833.405	727.426	1129.15	1851.83	1762.88	3797.61	3176.86	2445.66	2151.86	2620.41	4756.29	4207.26	3483.84	2246.74
PP4R1	1	Q8TF05	Q8TF05|PP4R1	PPP4R1	FALSE	FALSE	FALSE	3294.02	2075.12	3180.01	4417.76	2737.24	1447.47	2442.69	5154.56	4176.96	5393.39	3359.6	4540.2	4771.57	4499.09	3506.87	7451.46	4431.01	5367.72	8834.51	5282.81	2937.71	3860.56	5730.11	2354.73	4599.38	3049.18	6660.99	5752.1	4477.64	7590.15	6502.22	7809.38	2716.4	4589.19	2957.95	3295.41	3478.08	3806.67	5309.6	1549.27	3135.85	4384.54
PRRC1	1	Q96M27	Q96M27|PRRC1	PRRC1	FALSE	FALSE	FALSE	4502.58	3211.88	6281.02	9103.3	6047.27	5360.11	8142.68	11854	3363.76	839.301	5580.96	10401	7218.12	6507.53	8912.99	8180.47	7528.03	8147.37	7338.5	3974.63	8636.48	6621.54	7207.21	8206.7	1510.16	2044.9	4873.3	8708.89	13240	11197.3	13811.3	1098.42	3486.55	4929.97	9552.39	12914.5	3638.27	6282.72	13814.8	9251.75	13880.8	11300.5
PRSS8	1	Q16651	Q16651|PRSS8	PRSS8	FALSE	FALSE	FALSE	822.646	1142.54	516.491	934.66	653.155	980.775	861.683	924.285	1041.34	500.525	591.755	1080.29	1165.82	2279.97	815.898	1119.24	812.672	2038.49	2001.53	1109.83	1484.55	1543.13	656.309	941.883	444.813	795.716	948.566	1521.82	2053.85	2170.01	939.676	900.171	4310.25	8577	5730.84	12965.4	11340.3	22900.8	19913.4	12272.5	17750.7	16665.9
PT100	1	P0DJ07	P0DJ07|PT100	PET100	FALSE	FALSE	FALSE	529.127	1065.8	597.393	1160.74	1273.73	612.448	829.886	400.204	702.116	1138.47	0	0	0	0	0	0	0	0	0	0	0	0	0	0	0	0	0	0	0	0	0	0	0	0	0	0	0	0	0	0	0	0
PURA2	1	P30520	P30520|PURA2	ADSS	FALSE	FALSE	TRUE	9578.58	6535.59	9699.9	11254.3	12428.8	6697.09	9335.58	18539.6	1426.17	1982.66	6557.12	12290.7	12373.5	9099.47	16128.4	4198.26	8571.23	10804.2	2258.91	8318.84	10315.4	14342	19599.4	7268.81	645.094	651.182	5128.68	13597.7	11396.1	8510.14	21065.6	1115.23	4991.23	7344.44	13002.4	14999.6	5540.93	18651.3	22522.3	10948.3	22091.3	13236.3
RASFA	1	A6NK89	A6NK89|RASFA	RASSF10	FALSE	FALSE	FALSE	0	0	0	0	0	0	0	0	0	0	0	0	0	0	0	0	0	0	0	0	0	0	0	0	0	0	0	0	0	0	0	0	0	0	0	0	0	0	0	0	0	0
RBM24	1	Q9BX46	Q9BX46|RBM24	RBM24	FALSE	FALSE	FALSE	489.955	1085.56	2016.48	0	943.225	883.874	509.817	621.801	593.585	2098.61	392.916	449.649	507.083	333.328	412.52	481.655	412.876	563.874	277.961	232.831	418.664	417.175	175.412	715.333	201.915	1144.75	0	1119.54	892.361	499.713	695.195	1069.84	956.933	1210.94	1117.19	1312.36	644.033	1104.56	2528.53	768.24	966.894	748.355
RECK	1	O95980	O95980|RECK	RECK	FALSE	FALSE	FALSE	365.818	538.15	313.527	1157.25	796.499	499.116	257.728	1679.03	0	0	1147.29	675.483	214.18	360.014	252.342	438.269	426.437	989.345	0	294.516	534.878	0	463.899	1119.96	699.63	791.259	796.941	712.261	1074.43	825.23	391.196	0	437.944	0	528.008	521.925	367.55	316.41	467.378	861.279	510.576	724.591
RMI1	1	Q9H9A7	Q9H9A7|RMI1	RMI1	FALSE	FALSE	FALSE	0	0	0	0	0	0	0	0	0	0	0	0	0	0	0	0	0	0	0	0	0	0	0	0	0	0	0	0	0	0	0	0	0	0	0	0	0	0	0	0	0	0
RPB11	1	P52435	P52435|RPB11	POLR2J	FALSE	FALSE	FALSE	2924.26	789.939	216.728	0	0	176.035	433.829	831.746	0	0	696.239	715.313	968.532	621.426	428.075	0	734.348	339.821	516.98	545.684	383.97	638.281	0	413.021	600.156	364.958	480.608	1096.32	242.991	345.557	446.987	0	508.9	1091.08	354.149	0	334.097	5755.13	3108.66	882.165	365.499	1071.59
S10A9	1	P06702	P06702|S10A9	S100A9	FALSE	FALSE	TRUE	383252	180861	253442	374249	281561	157321	210875	43784.5	12166.1	48642.1	192900	301724	114192	168313	18960	267250	177093	152584	127439	114201	140510	292970	289464	43723.8	33554.5	46856.3	110166	373272	304906	303381	221230	2361.97	14372.6	30482	82694.2	116062	223333	96745.9	346321	108810	141356	473298
SELO	1	Q9BVL4	Q9BVL4|SELO	SELENOO	FALSE	FALSE	FALSE	596.415	827.054	986.687	701.312	866.668	905.457	3467.65	1015.98	343.359	5941.31	4420.79	3861.96	1452.21	2338.53	2412.22	2164.14	2164.46	2083.19	1008.99	2018.82	1625.29	2299.6	2530.71	2093.58	2251.4	2162.43	1136.38	2155.32	2125.22	1618.57	5489.16	2536.05	2836.06	1357.27	2506.05	3449.87	971.538	2967.21	6941.38	2791.71	3346.45	1529.18
SGMR1	1	Q99720	Q99720|SGMR1	SIGMAR1	FALSE	FALSE	TRUE	2623.57	2001.32	3359.1	5071.5	3232.82	3381.92	2977.36	5320.86	908.495	1496.31	1107.61	1188.81	1926.22	656.617	2278.12	1079.84	730.004	1084.44	826.173	775.241	2237.78	1450.86	986.714	1045.43	788.168	1579.07	1378.87	2562	1096.91	1421.72	1498.96	1011.3	1741.1	3548.4	750.202	2709.32	1654.83	1470.81	3062.61	1254.13	2184.54	819.88
SHPK	1	Q9UHJ6	Q9UHJ6|SHPK	SHPK	FALSE	FALSE	FALSE	2629.77	1454.53	2251.43	3871.07	1939.72	2840.95	1527.11	2487.59	1613.74	1614.68	4087.97	3619.64	5885.81	4699.26	3684.57	4256.66	3297.36	3131.04	1172.85	3688.88	3197.04	3773.03	5255.35	4369.03	8836.61	3279.13	3368.45	3961.99	6245.82	3191.87	5052.31	4552.27	3215.43	3360.12	2543.16	3220.33	1524.6	2743.1	4152.86	2378.47	3057.59	2369.63
SNR40	1	Q96DI7	Q96DI7|SNR40	SNRNP40	FALSE	FALSE	FALSE	7616.77	2148.26	6579.32	5042.97	5914.06	3778.75	2502.94	12711.4	2618.24	3573.99	8343.68	6867.65	15298.8	5820.56	9442.27	6044.71	3913.42	6576.33	12019	5089.74	8029.86	6279.92	3619.63	5483.52	3113.82	3902.89	3819.08	5924.7	5165.94	8844.54	9124.75	4706.42	6355.1	9501.57	6514.79	3443.56	5978.26	7035.37	6333.05	4997.42	7935.4	6623.31
SORC2	1	Q96PQ0	Q96PQ0|SORC2	SORCS2	FALSE	FALSE	FALSE	2756.35	3202.36	695.992	415.513	1550.82	1403.75	3689.39	1166.91	0	0	494.11	585.078	392.678	465.263	427.945	542.91	556.37	705.514	147.845	644.607	489.408	560.866	494.325	535.616	650.923	510.917	619.124	633.951	817.134	660.247	895.076	904.285	1358.67	7111.26	1333.37	1706.28	1506.77	3703.15	1136.47	2744.4	3398.8	2201.49
SPB13	1	Q9UIV8	Q9UIV8|SPB13	SERPINB13	FALSE	FALSE	FALSE	25496.9	13082.5	8717.19	6819.54	23939.2	12394.9	13281.8	1805.68	2012.43	9459.5	7571.06	10780.1	3777.01	5824.71	4036.21	4541.41	6726.92	8355.94	4257.31	3527.51	5305.98	4215.53	4219.11	3576.91	4445.39	3940.2	4199.36	10853.5	7794.72	12056.2	6486.94	3484.46	11653.7	2389.59	5007.62	3166.39	2362.13	3697.36	2718.73	6253.41	3040.51	35165.1
SPB3	1	P29508	P29508|SPB3	SERPINB3	FALSE	FALSE	FALSE	58088.2	9192.5	32760.4	40265.5	91613.9	12305.6	13936	9233.51	8840.19	29861.5	26560.3	13093.5	26172.5	40506.5	1939.78	18737.6	20461.9	14957.5	715.56	13138.6	13091.1	31076	20004.2	38509.5	1312.54	3636.49	2133.09	58960.4	9732.71	15917.4	11421.8	741.438	6227.79	8652.23	10580.4	21635	9330.59	13898.9	7626.06	7819.52	12406.1	70088.2
SQSTM	1	Q13501	Q13501|SQSTM	SQSTM1	FALSE	FALSE	FALSE	6971.44	3039.51	2720.62	4395.25	5249.93	3179.89	8131.56	12846.2	6927.52	4064.8	2269.98	1382.56	5889.4	2063.11	4589.67	219.819	2477.12	1066.94	2705.52	1592.27	1040.8	892.418	1491.33	2693.01	835.155	916.724	2107.47	4377.06	531.136	1359.11	2354.44	280.748	2876.84	2100.99	8666.87	929.34	1002.05	1528.98	763.618	5586.63	813.492	2002.16
SUMO1	1	P63165	P63165|SUMO1	SUMO1	FALSE	FALSE	FALSE	2866.23	2651.06	1819.98	3293.38	3728.51	1829.07	1652.38	1835.93	5237.13	3131.49	2256.95	2179	0	1138.2	636.321	892.214	1625.7	2119.55	4694.84	340.198	213.78	1141.94	332.403	1008.43	223.748	337.417	897.336	1465.27	1368.75	1937.23	1135.86	2168.95	1390.39	4434.66	2525.46	3006.39	351.053	234.46	5089.73	5380.56	4342.6	1537
TAP2	1	Q03519	Q03519|TAP2	TAP2	FALSE	FALSE	FALSE	11578	1453.6	7318.34	4100.62	5219.84	5244.36	1205.59	9866.27	1596.29	3634.9	592.508	3352.46	818.351	1109.61	1240.62	582.096	789.38	435.369	770.638	1776.88	1013.91	712.261	571.584	728.877	257.488	615.989	1047.82	2101.59	1578.44	3083.34	2569.48	506.1	3796.42	726.228	8196.24	11047.1	2821.43	3573.48	3272.93	3154.17	7723.3	7126.88
TCPG	1	P49368	P49368|TCPG	CCT3	FALSE	FALSE	FALSE	24949.8	25915	17438.8	23618.5	20768.8	10374.7	9319.38	24963.8	11757.4	12158.6	17531.4	29230.8	29022.4	16220.3	15894.7	18609.8	19254.3	19415	6124.68	8815.39	17678.6	14911.2	18714.5	9356.53	7449.55	5630.48	17635.1	21137.5	11122.9	16849.5	36803.2	5230.22	23448.7	56692.7	45213.1	40024.8	15891.7	42808.6	54655.9	24259.7	45138.4	40762
TIAR	1	Q01085	Q01085|TIAR	TIAL1	FALSE	TRUE	FALSE	7046.96	11994.4	8115.42	6376.46	7095.15	10436.2	9445.39	16283	12021.8	14267	7617.93	6492.88	12623	6089.58	13284.6	4548.62	9330.58	9945.1	2717.81	7392.77	6717.23	7040.22	4597.87	8941.13	2748.54	2505.63	3852.51	14167	7839.97	9154.27	10132.7	10591.3	7217.74	8728.36	7916.91	9671.44	6160.22	6305.43	7870.34	5708.99	6648.97	4497.1
TM1L2	1	Q6ZVM7	Q6ZVM7|TM1L2	TOM1L2	FALSE	FALSE	FALSE	3236.55	3059.56	3123.18	2286.84	4761.13	2625.62	2191.47	3615.51	2350.44	1611.05	669.166	1659.02	2815.7	1242.46	3662.49	133.91	1789.21	1369.71	407.563	2275.36	834.55	604.249	322.568	1209.63	509.112	743.204	385.167	189.042	464.88	830.985	5315.89	0	1130.4	2381.51	3962.24	5411.32	3769.69	3578.32	1971.38	2748.66	2954.27	3095.71
TNPO3	1	Q9Y5L0	Q9Y5L0|TNPO3	TNPO3	FALSE	FALSE	FALSE	5654.29	3198.31	4687.55	3958.6	3411.95	2976.12	2373	5419.96	3509.48	5440.26	9223.95	9304.47	6933.89	8117.84	9400.21	8683.65	8601.95	6439.23	1951.35	4534.92	10891.9	9682.05	4806.45	9849.31	4757.07	4325.55	7746.09	8541.3	9498.07	11686.6	15618.2	2893.04	2603.49	6644.51	3613.59	6987.17	4489.79	7191.19	11828.9	6664.47	10204.2	7670.62
TPX2	1	Q9ULW0	Q9ULW0|TPX2	TPX2	FALSE	FALSE	FALSE	2614.71	1980.41	1101.33	2261.24	1223.95	1949.95	1525.91	2342.26	3133.65	1935.91	0	966.34	0	474.718	574.872	0	271.197	886.423	237.123	295.891	201.525	480.053	217.887	482.307	551.606	688.768	688.623	988.637	626.373	1406.93	940.937	331.724	333.397	295.796	434.092	1151.11	566.483	1281.29	512.11	294.57	633.128	570.105
TSN14	1	Q8NG11	Q8NG11|TSN14	TSPAN14	FALSE	FALSE	FALSE	920.651	496.195	700.68	925.694	713.803	799.944	1212.68	828.415	368.714	795.396	770.868	608.653	753.584	657.419	340.561	654.094	1231.65	1672.53	953.894	695.042	673.41	1032.08	754.53	387.11	141.752	904.052	256.137	595.08	532.682	683.561	1121.67	250.929	420.091	532.483	553.019	617.579	499.773	608.778	627.819	617.152	566.397	447.897
TSR3	1	Q9UJK0	Q9UJK0|TSR3	TSR3	FALSE	FALSE	FALSE	201.138	204.677	300.429	379.618	413.25	0	156.503	431.9	0	484.035	0	308.995	0	390.982	880.728	617.079	302.623	446.708	0	231.372	292.689	0	1159.4	0	0	0	0	455.45	582.614	318.873	377.925	311.495	333.134	526.296	440.252	673.719	374.741	0	491.969	0	335.663	0
UHRF1	1	Q96T88	Q96T88|UHRF1	UHRF1	FALSE	TRUE	FALSE	4250.23	2733.92	5174.99	3093.57	4698.8	2119.82	2364.23	7129.55	2474.7	4079.62	1518.11	1164.82	1257.6	1233.76	2251.65	1484.38	2015.61	2074.83	1011.36	2156.79	1230.14	1509.8	2164.39	886.226	435.996	442.019	413.977	1590.96	1613.11	2914.22	1741.87	1460.05	1318.84	2070.04	2900.82	2751.95	1495.43	3380.5	2703.18	3601.14	3940.6	1641.87
ULK1	1	O75385	O75385|ULK1	ULK1	TRUE	FALSE	TRUE	335.362	342.28	341.175	399.888	323.993	447.804	256.333	627.65	398.529	563.399	949.021	751.771	1056.74	739.961	928.758	973.807	808.389	720.877	792.576	829.834	711.15	639.332	703.942	721.101	147.114	0	358.244	736.846	924.906	778.945	1039.03	579.769	0	0	0	0	0	0	0	0	0	0
UR2R	1	Q9UKP6	Q9UKP6|UR2R	UTS2R	FALSE	FALSE	FALSE	0	0	0	0	0	0	0	0	0	0	4444.06	454.098	0	7851.31	344.437	6198.77	9802.74	6613.47	6838.51	3647.07	6165.53	6523.62	1660.49	2765.84	4241.65	3020.31	8652.83	22485	20495.6	24313.8	576.819	15773.2	0	0	0	0	0	0	0	0	0	0
VATL	1	P27449	P27449|VATL	ATP6V0C	FALSE	FALSE	FALSE	1077.19	665.377	1535.04	767.909	1284.5	332.332	1002.44	2372.09	2310.27	0	3930.37	4411.79	0	1280.74	1839.18	1879.07	1452.69	1873.88	96.021	266.997	606.288	751.743	0	378.545	2888.55	1572.05	2576.82	1098.95	724.352	1479.89	1234.92	276.652	420.629	1348.15	842.315	1368.48	750.532	404.031	1243.53	1687.86	459.458	810.872
VSIG4	1	Q9Y279	Q9Y279|VSIG4	VSIG4	FALSE	FALSE	FALSE	0	0	0	0	0	0	0	0	0	0	189.143	346.79	219.818	326.703	336.399	275.858	391.986	358.712	615.882	335.509	342.037	248.755	248.277	361.09	0	0	0	382.631	386.322	369.591	351.021	352.813	778.051	1036.81	1013.18	956.705	859.204	962.733	1087.91	1239.2	795.242	913.861
WDR76	1	Q9H967	Q9H967|WDR76	WDR76	FALSE	FALSE	FALSE	0	0	0	0	0	0	0	0	0	0	0	0	0	0	0	0	0	0	0	0	0	0	0	0	0	0	0	0	0	0	0	0	334.33	455.776	454.918	494.153	176.913	509.841	737.585	351.814	472.481	931.298
YTHD2	1	Q9Y5A9	Q9Y5A9|YTHD2	YTHDF2	FALSE	FALSE	FALSE	6531.09	3536.46	5914.18	4034.74	4799.81	3202.04	5744.54	8798.57	21925.2	10898.6	4187.8	5894.08	7834.23	2728.83	4456.02	3385.4	2420.2	2776.16	10621.8	2201.66	2604.32	3071.21	2727.57	2514.28	405.763	1619.01	1614.52	7247.43	3642.12	6205.1	4538.99	4793.42	6765.78	13768.4	10842.2	10523	7433.13	9551.9	9070.76	9306.52	10025.3	4697.2
ZN169	1	Q14929	Q14929|ZN169	ZNF169	FALSE	FALSE	FALSE	0	0	0	0	0	0	0	0	0	0	0	0	0	0	0	0	0	0	0	0	0	0	0	0	0	0	0	0	0	0	0	0	0	0	0	0	0	0	0	0	0	0
ZN185	1	O15231	O15231|ZN185	ZNF185	FALSE	FALSE	FALSE	60098.3	16158.6	23777.1	21178.5	13648.9	10562.4	8459.65	6987.73	4865	17754.5	10707.2	14690	9796.23	15339.4	14652	15560.8	12607.4	10927.5	8900.75	14327.6	8617.6	10053.9	10058.4	9827.33	7864.94	8537.28	15970.4	15929.1	16076.9	17152.2	22627	6246.76	15087.1	7681.04	5948.34	4687.82	4702.75	9079.88	9733.18	7538.37	6309.77	40413.6
ZSA5A	1	Q9BUG6	Q9BUG6|ZSA5A	ZSCAN5A	FALSE	FALSE	FALSE	448.767	380.243	569.859	816.973	0	873.463	911.843	0	0	0	0	908.939	0	0	752.036	0	416.169	0	0	0	0	340.556	0	0	852.346	1268.01	1056.35	0	0	0	0	0	0	1236.8	0	745.05	466.484	651.471	0	0	586.933	0
3BP2	2	P78314	P78314|3BP2	SH3BP2	FALSE	FALSE	FALSE	809.258	678.067	375.026	655.069	664.831	299.372	308.366	1360.13	363.538	1045.17	515.153	488.963	594.901	660.105	401.611	562.608	427.903	571.767	506.121	490.439	503.935	513.904	540.181	591.261	0	0	229.164	639.283	480.093	528.797	749.698	576.797	621.209	1161.67	0	1359.7	442.223	457.173	821.816	171.73	0	294.353
ABHD6	2	Q9BV23	Q9BV23|ABHD6	ABHD6	FALSE	FALSE	FALSE	365.867	293.613	260.851	491.068	411.435	278.233	417.286	631.788	502.41	499.544	0	0	579.109	0	0	390.027	265.803	249.203	0	338.757	0	0	220.522	259.262	0	0	819.018	250.074	850.383	0	0	0	433.044	526.283	557.171	372.302	523.064	0	299.651	931.638	912.433	11686
ACSL5	2	Q9ULC5	Q9ULC5|ACSL5	ACSL5	FALSE	FALSE	FALSE	2959.88	1966.02	2048.96	1683.2	1636.91	2948.39	2462.84	4451.54	2995.83	3719.94	815.224	932.567	431.124	1340.01	1085.34	0	414.596	168.751	482.563	646.616	232.88	630.211	654.086	294.156	599.181	659.397	787.281	1363.62	571.543	224.717	893.639	867.297	3166.4	4671.77	4447.71	5781.73	3245.46	3824.5	4998.22	3713.07	1874.86	3399.03
ACSS3	2	Q9H6R3	Q9H6R3|ACSS3	ACSS3	FALSE	FALSE	FALSE	1060.31	0	609.853	754.768	462.05	863.445	663.75	898.622	905.754	716.815	249.828	299.193	521.261	538.069	286.115	433.502	187.156	408.149	394.816	369.779	387.74	390.091	253.468	407.109	582.262	361.582	497.238	479.58	483.904	340.48	449.619	402.758	680.898	3152.32	2060.45	1714.88	1540.81	2320.18	2893.37	2667.1	2347.71	2093.42
ADA	2	P00813	P00813|ADA	ADA	FALSE	FALSE	TRUE	3733.22	4860.19	3510.2	4644.72	3943.04	2106.19	1516.39	5755.1	6416.12	10082.6	2428.94	4444.1	8006.11	2509.94	2780.71	5181.55	2554.17	4197.3	1918.91	2109.85	3519.71	2869.11	1112.22	1412.91	3256.84	2002.9	2830.99	3311.9	2890.03	4718.06	8605.8	6468.39	2921.38	3065.14	3557.29	8843.53	3981.41	4095.4	7807.84	5921.39	4547.14	7053.76
AGAP1	2	Q9UPQ3	Q9UPQ3|AGAP1	AGAP1	FALSE	FALSE	FALSE	0	0	0	0	0	0	0	0	0	0	472.789	430.475	0	682.091	260.132	523.253	454.786	538.335	568.53	293.354	604.001	684.946	630.514	666.806	431.477	546.484	484.417	755.288	287.546	547.037	496.009	0	266.216	428.21	400.747	439.032	329.939	408.348	384.15	395.758	422.248	404.941
AKT3	2	Q9Y243	Q9Y243|AKT3	AKT3	TRUE	FALSE	FALSE	0	0	0	0	0	0	0	0	0	0	1984.86	1888.76	2340.53	1653.34	1898.78	1878.98	1699.57	2196.4	1239.19	1633.09	2018.58	2013.02	2019.52	1696.2	2051.32	2546.49	1737.28	2515.51	2870.47	2640.96	3015.27	940.749	318.782	551.527	1249.28	1492.2	885.069	500.84	2012.11	1147.98	838.476	1037.55
ALPK3	2	Q96L96	Q96L96|ALPK3	ALPK3	TRUE	FALSE	FALSE	375.962	352.121	307.003	379.692	321.913	334.203	0	423.113	233.357	0	0	0	0	0	0	0	0	0	0	0	0	0	0	0	0	0	0	0	0	0	0	0	0	0	0	0	0	0	0	0	0	0
AMACR	2	Q9UHK6	Q9UHK6|AMACR	AMACR	FALSE	FALSE	FALSE	0	0	0	0	0	0	0	0	0	0	1814.89	1108.54	1578.91	868.845	1251.79	907.324	1111.47	1987.49	0	1618.54	1159.58	1352.32	1785.4	1712.3	1053.44	1159.12	1185.1	1885.12	1675.59	1702.16	2370.38	865.444	716.654	801.558	782.713	973.929	935.647	775.165	872.769	1023.21	749.303	1269.23
ANCHR	2	Q96K21	Q96K21|ANCHR	ZFYVE19	FALSE	FALSE	FALSE	1509.05	1060.58	1599.77	1782.36	2156.23	1296.11	657.539	1923.32	1815.05	1662.65	249.939	260.972	263.997	230.329	257.628	209.917	189.858	158.298	165.591	274.372	145.553	355.584	376.558	159.751	152.823	291.675	336.049	382.208	582.547	325.702	407.04	228.794	315.592	818.891	0	305.247	446.364	285.178	813.236	0	929.345	0
ANXA6	2	P08133	P08133|ANXA6	ANXA6	FALSE	FALSE	FALSE	24940.6	28318.8	26543.9	23808.2	46543.3	12483.2	12243.7	32865.5	15531.4	35969.4	61458.3	65471	64894.4	30670.2	9441.03	34365.9	53650.2	80049.1	7461.89	18565.7	25098.8	29934.9	13703.7	46886.2	11614.5	17447	23940.5	52931.9	103572	82319.1	72107.9	6328.09	43287.2	22887.3	89272.5	80444.3	32225.1	72804.6	88203	73709.4	97244.6	93193.4
AR6P4	2	Q66PJ3	Q66PJ3|AR6P4	ARL6IP4	FALSE	FALSE	FALSE	3430.77	1722.5	3147.96	2754.81	2497.23	2481.51	2472.91	7058.44	5229.02	2582.83	1781.65	1351.01	2919.65	2031.12	2518.84	5702.05	2041.46	2324.99	4581.72	3912.86	4325.22	4630.46	4220.64	2129.2	197.146	260.743	1013.74	2626.81	3636.53	3869.78	3015.87	2188.15	1531.87	1587.15	2022.19	1548.95	2388.77	2163.76	2176.22	1090.01	1777.56	1025.8
ARMT1	2	Q9H993	Q9H993|ARMT1	ARMT1	FALSE	FALSE	FALSE	6213.64	4065.69	4006.85	4535.65	6367.91	3653.57	3137.54	5822.89	1607.71	2253.32	6967.11	8514.08	11632.8	5104.62	10947.8	3826.68	9564.96	8376.85	2823.17	5122.8	4676.89	7559.63	4717.45	5059.13	3560.77	4496.51	1989.58	5601.85	7589.17	5872.2	10990.1	2860.13	3747.96	9163.21	6406.84	10803.3	7927.48	16263.4	16814.6	9103.69	21033	9069.22
ARMX1	2	Q9P291	Q9P291|ARMX1	ARMCX1	FALSE	FALSE	FALSE	583.122	515.405	240.474	658.087	742.782	410.078	356.208	806.478	903.294	719.874	1813.04	2425.41	2996.62	3028.61	3361.42	2934.03	1819.81	1708.91	847.974	1073.93	1403.04	1774.69	2174.95	1330.47	274.418	1152.72	575.083	1587.16	1763.43	3643.02	2979.3	675.548	1616.04	845.783	1768.42	1022.84	1551.21	1064.38	4435.86	910.586	1068.13	687.311
ARP21	2	Q9UBL0	Q9UBL0|ARP21	ARPP21	FALSE	FALSE	FALSE	0	0	0	0	0	0	0	0	0	0	224.289	1231.71	344.442	242.208	678.2	560.225	845.57	1367.32	1036.93	430.079	442.866	445.574	244.552	591.091	195.648	522.411	540.661	822.2	1220.35	1089.77	545.536	1369.22	2027.41	5012.49	1179.06	981.159	2031.2	2301.5	944.366	965.655	648.932	850.095
AT8B1	2	O43520	O43520|AT8B1	ATP8B1	FALSE	FALSE	FALSE	673.013	218.833	780.052	360.32	276.919	362.549	797.139	1296.68	932.59	663.436	678.934	820.547	729.699	742.377	4467.76	1675.18	945.479	1689.6	788.037	578.47	386.407	955.493	782.765	487.277	0	0	0	1106.64	1645.02	687.097	1203.37	1074.21	1004.59	1034.41	1803.63	1248.23	1240.47	740.972	1005.36	854.704	1971.83	1652.86
ATD2B	2	Q9ULI0	Q9ULI0|ATD2B	ATAD2B	FALSE	FALSE	FALSE	3452.84	3832.02	10233	6436.17	12935.7	5397.43	10331.2	1008.65	0	415.29	1421.91	1031.43	1766.22	994.958	1572.59	1595.19	824.07	1316.68	1350.19	2005.67	1123.94	1358.75	988.391	983.415	602.195	472.747	1609.41	1948.96	2052.01	1872.55	1199.76	1849.57	18671.9	16784.5	15986.3	4029.82	1687.55	9144.49	24833.7	7203.39	14839.6	11484.1
ATM	2	Q13315	Q13315|ATM	ATM	TRUE	TRUE	TRUE	3648.69	809.279	1655.28	1571.66	4112.87	1321.89	2368.82	4493.8	2291.01	2366.61	1764.73	2208.31	3123.03	1296.19	1647.81	2147.3	2448.89	1884.66	260.488	1316.41	1344.46	1821.09	890.49	1570.38	1138.64	1114.71	1343.2	3099.27	1936.83	2159.73	1969.61	506.196	1707.51	1425.44	1755.9	1079.73	1468.36	1841.67	2098.19	1812.62	2083.14	1730.64
BCAP	2	Q6ZUJ8	Q6ZUJ8|BCAP	PIK3AP1	FALSE	FALSE	FALSE	521.759	502.082	337.622	566.118	657.403	548.595	443.858	653.74	2056.1	1640.84	764.984	624.099	212.753	540.132	840.189	246.672	261.266	876.299	0	271.87	533.791	504.597	181.599	813.183	958.318	809.633	924.545	874.914	771.499	836.28	706.549	119.998	2302.24	2182.93	2620.23	3245.33	1471.22	3152.39	3691.4	1565.33	3273.79	1986.01
BCAT2	2	O15382	O15382|BCAT2	BCAT2	FALSE	FALSE	TRUE	1873.65	2196.14	1660.4	3560.55	1962	838.243	1215.5	7253.57	1058.34	2161	3993.6	4207.94	2069.11	2109.49	11772.1	2883.62	2110.43	3736.34	744.117	2236.9	1924.25	4916.75	2028.72	7665.83	392.956	682.005	2273.65	4128.92	4497.4	5881.08	7927.99	2432.06	3953.95	4155.94	4593.36	6881.48	2943.75	4009.94	4689.1	4939.76	4901.3	4601.11
BRD7	2	Q9NPI1	Q9NPI1|BRD7	BRD7	FALSE	TRUE	FALSE	2138.35	1182.91	1543.77	1878.38	2347.82	2235.89	1464.82	2053.73	1838.11	2301.06	306.952	389.9	490.82	370.452	453.338	396.872	384.594	368.046	400.641	405.424	322.711	395.669	456.723	444.404	0	0	0	417.483	484.529	246.616	203.602	433.86	411.938	582.094	443.441	461.043	437.048	481.267	516.139	561.995	295.36	573.77
BUB1B	2	O60566	O60566|BUB1B	BUB1B	TRUE	FALSE	FALSE	334.161	392.219	0	304.259	350.001	206.239	451.277	579.268	328.749	340.266	164.037	160.824	315.9	180.249	188.459	205.203	229.98	194.338	155.274	166.733	183.422	175.56	174.82	206.388	0	0	236.834	192.01	219.899	202.831	287.152	202.783	391.869	514.654	516.276	471.845	446.182	499.158	559.167	556.896	462.276	562.489
C1QT5	2	Q9BXJ0	Q9BXJ0|C1QT5	C1QTNF5	FALSE	FALSE	FALSE	565.449	905.392	763.397	926.948	651.429	924.596	847.859	1224.59	827.049	1109.41	1335.68	944.985	1276.99	692.207	993.483	862.206	730.714	878.711	376.42	1838.78	568.502	746.275	399.072	997.029	867.958	538.585	989.705	884.303	3347.2	1570.67	2134.15	1024.02	1046.07	3164.89	2585.53	2965.66	2201.76	2615.33	3184.33	3168.98	1784.72	2602.94
C42S2	2	Q9NRR3	Q9NRR3|C42S2	CDC42SE2	FALSE	FALSE	FALSE	818.883	604.127	672.745	857.854	886.789	665.242	920.858	1156.55	1045.72	682.769	682.473	639.52	0	346.941	612.245	784.438	789.967	425.557	260.203	393.449	344.988	364.595	1048.95	281.539	911.449	929.663	975.856	365.013	433.035	347.962	338.461	442.503	780.292	1598.02	2411	2771.82	1245.53	2016.59	1656.07	1856.76	2250.07	1845.64
CA174	2	Q8IYL3	Q8IYL3|CA174	C1orf174	FALSE	FALSE	FALSE	1371.91	3869.79	2411.63	462.918	528.038	842.705	525.129	1672.12	619.029	731.459	9793.97	16967.8	232.935	3883.46	2158.56	1864.02	2613.51	4923.94	1086.93	898.684	3750.96	6215.38	2069.97	3045.24	814.435	770.127	3265.73	4511.38	3875.1	4566.66	1508.78	1537.57	905.121	539.539	875.788	1480.51	1305.62	1100.19	2322.06	454.52	1075.93	1588.7
CAPS2	2	Q86UW7	Q86UW7|CAPS2	CADPS2	FALSE	FALSE	FALSE	0	540.353	406.696	729.394	616.668	237.35	417.918	0	637.895	0	266.562	397.172	0	543.677	607.955	696.186	226.974	478.775	565.86	629.815	660.995	372.201	0	303.521	0	0	0	795.163	818.715	360.823	768.261	772.112	799.523	1696.1	1164.08	711.54	847.368	1446.06	1130.57	2060.49	1498.67	1246.73
CBPD	2	O75976	O75976|CBPD	CPD	FALSE	FALSE	FALSE	1648.62	1137.42	1514.99	1617.25	1635.53	1411.77	1384.05	1137.4	1813.31	1913.98	3796.22	5345.39	3095.9	3432.99	5113.85	2666.76	4277.38	3439.39	5217.54	1713.86	3288.01	3915.12	3155.84	3917.81	3229.69	3309.25	4033.72	4341.85	2114.44	4585.86	5729.67	2629.51	2303.95	3137.82	4188.36	2195.71	4400.39	2902.27	4456.56	2940.46	2602.69	3838.12
CC134	2	Q9H6E4	Q9H6E4|CC134	CCDC134	FALSE	FALSE	FALSE	4833.93	3435.3	7442.9	3712.03	4026.08	1946.65	3139.47	6622.89	2153.43	2995.57	959.756	974.241	1198.37	452.899	1239.06	1207.34	717.214	641.246	1198.22	570.469	842.392	553.373	1095.19	1217.1	291.498	907.398	660.66	517.815	1530.34	1126.44	761.832	835.116	1642.06	2016.02	1770.16	1866.08	1939.38	1457.31	2294.88	3478.04	1482.84	1702.82
CCD51	2	Q96ER9	Q96ER9|CCD51	CCDC51	FALSE	FALSE	FALSE	2957.87	2423.46	2112.89	1678.77	1396.32	1725.43	3188.94	2733.58	2542.76	3832.95	1477.29	1191.28	1354.03	1390.27	1396.49	1542.59	1057.65	1572.82	1450.42	1001.56	1229.61	1485	1040.52	1052.55	0	227.641	659.539	2084.21	1947.82	1908.2	1556.44	1330.2	2648.97	2571.64	1829.29	1786	3123.84	2651.52	3713.8	2549.47	3161.65	2405.58
CCD58	2	Q4VC31	Q4VC31|CCD58	CCDC58	FALSE	FALSE	FALSE	8172.26	4103.48	4771.16	4618.88	6246.3	3358.98	4113.54	10255.5	1888.72	2518.32	4289.7	8056.59	5616.13	3500.05	6326.01	6190.76	3701.62	5713.12	3328.11	4887.25	2267.94	5837.03	3892.63	3025.23	2900.34	1735.02	3866.59	7828.5	6972.62	11993.5	8354.36	5607.44	6919.88	5054.88	2838.27	4506.41	4067.86	4764.69	7300.24	6597.46	4501.72	3583.85
CDAN1	2	Q8IWY9	Q8IWY9|CDAN1	CDAN1	FALSE	FALSE	FALSE	529.08	867.128	863.596	804.261	799.219	293.155	641.492	638.033	903.069	1027.64	558.518	1102.23	1303.83	1714.67	1546.83	1444.76	1101.89	793.012	1207.06	1546.02	517.091	669.606	737.735	719.1	0	534.694	564.527	1455.4	839.603	1634.94	2301.99	1543.88	537.977	268.566	1041.23	748.539	0	350.502	2261.1	398.86	204.373	2342.47
CDK18	2	Q07002	Q07002|CDK18	CDK18	TRUE	FALSE	FALSE	1668.6	1616.49	1052.6	2337.14	1789.61	1878.49	1742.95	3640.15	2225.07	2537.78	986.955	2274.79	948.17	581.689	1719.32	841.298	319.812	807.024	1173.64	1941.05	377.762	1132.88	2447.46	1053.51	962.479	577.318	346.551	3122.32	1690.76	1478.16	968.24	752.926	2643.44	2525.3	2988.32	2780.55	1792.58	2818.73	3855.61	3333.41	3201.13	2253.46
CE022	2	Q49AR2	Q49AR2|CE022	C5orf22	FALSE	FALSE	FALSE	284.714	429.248	448.644	438.897	454.509	446.99	268.552	715.095	0	0	913.937	537.52	683.071	399.39	415.852	2175.86	451.443	649.867	0	396.534	497.575	914.773	0	363.326	0	0	0	1319.04	277.067	733.089	1221.82	0	1832.9	1089.86	1162.63	1189.93	493.341	910.751	2698.89	995.533	811.708	557.986
CENPV	2	Q7Z7K6	Q7Z7K6|CENPV	CENPV	FALSE	FALSE	FALSE	813.672	219.383	569.606	458.858	1469.66	796.895	265.274	883.45	995.558	1683.61	4540.93	3993.31	5470.46	5940.77	4754.52	3319.84	1709.8	1493.36	1087.23	2461.57	4684.4	1817.4	4641.14	6089.38	3900.67	5992.42	2251.11	1687.57	6463.46	5801.22	3568.89	914.182	4954.85	3448.03	2206.39	2516.75	2186.82	11582.6	9885.35	5318.33	7333.27	3105.16
CEP41	2	Q9BYV8	Q9BYV8|CEP41	CEP41	FALSE	FALSE	FALSE	483.063	374.739	396.336	950.716	667.316	771.354	266.386	730.973	911.729	870.708	432.816	676.371	0	271.964	426.769	560.809	418.058	361.423	707.896	996.735	817.976	287.743	359.872	372.192	455.75	561.172	368.504	257.733	643.815	559.526	402.715	358.384	341.469	1290.38	1037.19	1679.06	889.691	1089.09	1363.86	1078.95	720.516	1121.81
CEP85	2	Q6P2H3	Q6P2H3|CEP85	CEP85	FALSE	FALSE	FALSE	461.99	780.195	578.704	219.24	262.584	279.356	404.836	996.233	352.897	648.831	0	474.787	663.886	331.162	281.596	197.627	432.6	330.026	212.315	0	123.094	200.202	0	359.597	0	0	263.135	639.209	1010.21	527.244	429.289	201.605	0	0	0	0	0	0	0	0	0	0
CHD1L	2	Q86WJ1	Q86WJ1|CHD1L	CHD1L	FALSE	FALSE	FALSE	1874.62	1385.61	1066.36	2676.43	1533.31	2882.81	1375.12	1973.13	2342.12	3144.19	257.763	487.478	0	467.617	327.073	229.266	256.677	368.054	0	453.407	361.92	332.643	237.33	260.712	268.86	203.468	534.153	555.613	568.338	620.115	564.172	208.633	373.87	150.579	636.961	626.955	349.943	633.785	1134.63	531.594	886.574	493.551
CHD4	2	Q14839	Q14839|CHD4	CHD4	FALSE	TRUE	FALSE	5013.96	2444.43	3060.48	3863.31	6332.07	2596.45	2317.37	14907.5	8886.23	6850.4	4332.7	4136.55	5200	2742.98	3443.06	3650.62	4243.4	3352.75	1604.84	1999.92	2113.54	2292.07	1293.87	3758.58	2509.44	2387.34	4658.05	4091.87	2896.37	2922.62	6731.81	1158.8	2275.82	4546.7	2621.53	2464.37	3861.09	4727.19	4177.65	5167.95	9492.5	3744.84
CIAO3	2	Q9H6Q4	Q9H6Q4|CIAO3	CIAO3	FALSE	FALSE	FALSE	2351.28	3021.57	2433.49	2846.47	2244.21	1459.61	1694.92	3634.1	1999.3	2653.12	1299.85	1772.32	2327.66	1597.27	2063.86	2046.98	2015.9	1940.93	2094.67	1981.04	1398.72	1492.33	1773.87	1387.49	1835.43	525.907	952.718	2320.33	3009.34	1957.31	2346.65	1803.79	2151.74	2202.57	2470.98	3006.68	2754.64	3242.18	2795.46	2773.32	2662.48	2414.72
CJ090	2	Q96M02	Q96M02|CJ090	C10orf90	FALSE	FALSE	FALSE	749.883	294.942	535.211	945.258	1413.23	357.356	455.145	1054.97	314.806	791.875	2574.89	1656.56	834.236	516.396	713.548	410.596	689.655	2964.74	365.059	576.718	654.603	833.399	621.624	1003.71	210.604	342.589	465.792	1380.18	1931.08	2168.25	784.598	310.662	417.137	537.181	610.35	503.504	590.016	498.235	731.024	730.796	522.809	406.288
CLK3	2	P49761	P49761|CLK3	CLK3	TRUE	FALSE	TRUE	1021.8	471.804	587.374	1118.43	884.807	709.832	789.601	1514.26	0	341.795	376.719	0	893.324	321.544	612.852	0	296.635	346.787	0	286.441	378.783	230.982	402.047	262.488	0	0	0	381.919	498.406	0	656.676	0	397.824	0	0	483.667	0	754.959	951.236	685.166	695.623	312.441
CLP1	2	Q92989	Q92989|CLP1	CLP1	FALSE	FALSE	FALSE	609.407	519.31	552.667	643.423	417.905	690.359	319.188	691.245	491.584	0	908.437	1021.54	953.697	493.926	1020.02	233.542	777.531	408.555	0	395.912	409.338	374.096	380.016	722.404	1055.8	1402.14	384.495	392.463	1095.25	814.091	698.059	0	314.051	588.4	382.952	336.512	478.073	1028.14	535.255	664.061	832.856	538.371
CMBL	2	Q96DG6	Q96DG6|CMBL	CMBL	FALSE	FALSE	FALSE	1666.37	2242.3	924.829	2639.66	830.563	2305.77	468.758	5038.17	4033.52	1968.01	2393.35	2561.24	20394	3095.23	2141.94	488.551	2183.99	2904.58	734.483	1822.73	3581.58	2900.3	527.202	1542.08	4377.02	971.942	1688.89	4165.27	4885.07	2363.22	3621.54	1886.21	6403.23	5326.63	7089.04	6605.06	9173.77	13195.2	10490	17920.3	9596.35	12600.2
COMD2	2	Q86X83	Q86X83|COMD2	COMMD2	FALSE	FALSE	FALSE	1033.58	580.473	2058.48	2234.98	3213.07	2502.11	939.816	4301.75	3403.56	1241.64	821.366	1072.24	2111.04	2147.1	1174.44	1384.09	1957.23	1212.28	199.914	1088.54	720.591	1149.85	1408.25	2532.14	2213.33	664.001	1444.4	991.33	3198.32	1261.51	3671.87	890.369	0	703.394	1363.69	1052.87	309.584	632.829	2309.27	1429.09	0	279.011
CPSM	2	P31327	P31327|CPSM	CPS1	FALSE	FALSE	TRUE	0	0	0	0	0	0	0	0	0	0	673.738	1222.75	1089.19	421.296	611.914	1897.3	887.344	633.239	352.404	517.37	717.841	580.786	1750.07	1202.92	1796.92	1880.57	1484.95	1106.38	888.63	1166.02	1214.57	1185.77	9539.57	6510.59	6717.17	6840.03	4762.48	6764.33	25261.7	5762.93	4570.69	5549.59
CZIB	2	Q9NWV4	Q9NWV4|CZIB	CZIB	FALSE	FALSE	FALSE	3918.32	10966.5	10029.8	8419.59	15308.2	7572.51	3901.59	13018.9	2303.36	3108.13	12909.6	9552.18	7837.66	7336.11	8261.27	9367.94	7635.57	5212.07	2613.38	6059.98	6203.33	6538.9	3151.14	9591.29	3549.01	5368.21	8107.44	4737.93	32942.2	34898.6	18060.8	22113.8	13294.2	13855.4	15678	21113.3	9006.92	19683.6	24510.5	15315	13878.3	11945.5
DCP1A	2	Q9NPI6	Q9NPI6|DCP1A	DCP1A	FALSE	FALSE	FALSE	3060.73	1292.39	1434.2	2284.35	2679.49	1876.58	2082.25	3741.78	3343.81	3567.78	3053.78	3160	2380.26	2148.87	2387.51	3373.6	2989.3	2726.54	1640.35	3488.38	1747.37	2333.4	3418.23	1807.23	1428.93	2202.88	2661.63	3652.62	3200.34	3143.1	3220.04	2892.36	2655.07	2621.83	2872.51	2112.28	1849.35	2818.28	3085.13	2843.96	1847.38	2346.19
DI3L2	2	Q8IYB7	Q8IYB7|DI3L2	DIS3L2	FALSE	FALSE	FALSE	387.092	317.345	350.851	398.793	409.494	388.734	362.572	593.936	405.498	467.559	1594.91	1340.95	2079.84	1332.22	1515.64	1725.12	1367.32	971.435	661.347	959.179	1391.29	1030.27	1050.37	1197.72	1127.05	1351.91	1281	1477.85	1930.33	1597.19	1554.76	1457.12	1632.68	2070.77	2101.67	2095.83	1442.3	1794.62	2009.25	1839.46	1450.32	1850.09
DPEP1	2	P16444	P16444|DPEP1	DPEP1	FALSE	FALSE	TRUE	887.395	1052.31	1034.48	1502.32	901.966	838.707	1183.21	2017.48	902.645	1769.31	519.992	660.036	0	594.686	378.181	0	339.55	674.279	0	311.551	409.551	257.094	1040.99	605.225	0	0	1736.33	770.074	312.555	991.917	453.624	0	166.171	616.131	177.902	364.897	363.705	365.068	476.623	418.736	518.072	422.356
DPOA2	2	Q14181	Q14181|DPOA2	POLA2	FALSE	FALSE	TRUE	2162.05	3490.02	2209.82	2968.78	2504.73	2539.95	1860.33	8424.94	259.079	355.702	2438.45	585.537	3789.09	1571.79	320.634	0	1333.82	594.536	0	1706.15	1034.32	833.851	300.386	1368.71	2236.93	1652.21	1556.67	1978.66	638.813	2079.57	3486.91	0	0	0	0	0	0	1032.49	652.256	2403.46	1385.8	990.179
DPTOR	2	Q8TB45	Q8TB45|DPTOR	DEPTOR	FALSE	FALSE	FALSE	0	0	0	0	0	0	0	0	0	0	598.899	547.865	835.427	586.721	515.91	613.358	541.474	599.426	0	478.118	552.634	599.586	563.606	632.553	383.731	212.743	359.665	549.776	446.865	649.592	421.856	0	604.566	1405.19	849.961	588.291	622.741	803.042	687.886	862.233	341.147	803.943
DSN1	2	Q9H410	Q9H410|DSN1	DSN1	FALSE	FALSE	FALSE	5938.16	1532.17	4794.38	2932.61	2872.88	3273.21	3205.44	9598.99	8867.59	12096.8	300.282	429.218	0	564.121	244.074	497.06	213.957	234.102	0	0	0	353.092	150.725	314.897	644.753	511.765	479.29	1551.04	475.754	213.417	407.091	282.328	1722.25	2778.56	1047.3	566.358	633.641	973.13	749.998	631.582	449.208	527.182
DUS11	2	O75319	O75319|DUS11	DUSP11	FALSE	FALSE	FALSE	353.37	301.244	151.467	555.689	473.486	179.908	0	0	591.352	0	295.625	287.211	408.533	269.695	288.604	330.551	367.584	364.814	341.202	429.973	0	323.201	386.125	348.782	0	0	0	307.032	355.863	559.535	1248.72	366.226	491.366	431.25	525.646	456.819	0	0	0	0	0	224.746
EAF6	2	Q9HAF1	Q9HAF1|EAF6	MEAF6	FALSE	FALSE	FALSE	1377.27	1131.23	887.364	0	0	0	200.975	2499.68	3304.41	1985.2	309.97	836.731	0	0	230.378	394.409	0	0	2041.72	211.631	0	0	0	0	725.664	1047.35	999.496	892.619	1387.72	1278.52	1206.18	4091.58	2436.91	2598.05	1979.64	3555.13	1889.6	6038.1	2230.74	4409.71	2976.71	3520.14
ECE1	2	P42892	P42892|ECE1	ECE1	FALSE	FALSE	FALSE	4386.71	5897.56	5498.09	4161.1	4153.83	4787.2	1726.03	6458.01	2237.01	2110.82	1531.74	1264.09	1706.47	1263.42	2183.06	1104.68	1372.92	2277.22	987.516	853.719	1336.51	1797.72	1004.75	1731.27	983.818	1542.09	815.632	1785.25	2181.41	1709.37	2078.78	1758.36	5068.35	3772.1	3196.15	3022.37	4112.05	3843.1	5923.49	6403.06	5072.48	4412.05
EDAD	2	Q8WWZ3	Q8WWZ3|EDAD	EDARADD	FALSE	FALSE	FALSE	243.446	1471.93	614.796	1290.68	370.849	1332.06	1250.73	15267	0	0	460.614	916.756	0	284.907	1240.24	0	819.367	702.683	0	364.804	407.548	892.78	445.172	1817.27	276.865	374.29	278.055	1085.28	0	1495.54	1488.19	0	0	1070.11	1870.11	0	0	400.256	1847.61	469.334	265.707	754.614
EHF	2	Q9NZC4	Q9NZC4|EHF	EHF	FALSE	TRUE	FALSE	1052.83	1385.11	1064.09	258.121	547.792	587.168	0	628.781	0	0	962.011	1095.32	0	828.033	900.055	356.44	880.703	387.257	547.913	580.972	543.005	444.382	568.71	1280.58	878.41	650.584	1014.64	601.516	1086.64	347.364	1278.38	341.939	676.417	720.515	437.502	1081.23	902.519	505.806	870.906	584.82	824.169	763.206
ENPP2	2	Q13822	Q13822|ENPP2	ENPP2	FALSE	FALSE	FALSE	275.5	543.078	257.072	271.11	289.843	281.186	275.263	389.313	365.768	259.751	345.106	410.202	310.1	489.924	639.727	656.947	442.147	500.378	0	253.335	478.828	311.036	569.103	590.608	789.271	634.556	1180.9	594.929	683.71	624.93	466.026	837.363	1663.41	2448.47	1362.13	2341.6	2206.42	2987.83	1568.6	1693.64	3819.39	1882.29
ERG24	2	O76062	O76062|ERG24	TM7SF2	FALSE	FALSE	FALSE	475.897	893.169	318.69	443.384	728.071	477.466	445.106	2176.68	1951.73	1217.74	1971.62	455.086	0	538.562	263.546	0	208.572	0	0	279.27	771.141	0	280.322	719.522	632.739	487.881	666.97	357.937	322.034	992.587	1031.13	0	177.288	342.898	0	0	0	471.204	420.63	466.296	465.664	348.346
ERR1	2	P11474	P11474|ERR1	ESRRA	FALSE	TRUE	FALSE	411.449	288.53	281.773	394.783	326.035	498.662	155.728	1213.55	0	0	552.122	554.96	283.723	512.745	462.673	0	342.691	193.922	0	146.819	0	154.236	255.258	696.63	0	0	0	403.592	0	0	1130.32	0	0	362.251	0	472.057	411.586	0	0	636.896	490.715	629.012
ESF1	2	Q9H501	Q9H501|ESF1	ESF1	FALSE	FALSE	FALSE	1127.35	658.455	605.124	739.835	1025.37	615.32	560.332	965.995	964.287	873.089	647.269	693.755	0	150.634	432.844	608.363	612.299	690.584	0	1342.87	0	1117.67	386.087	624.649	744.974	763.464	484.585	0	398.521	0	456.137	530.351	800.173	787.254	672.586	1513.38	644.211	1031.92	1133.1	1090.61	1079.62	2094.73
FHIT	2	P49789	P49789|FHIT	FHIT	FALSE	FALSE	FALSE	157.867	349.988	476.423	0	341.196	305.7	0	715.644	0	0	985.412	751.018	0	212.54	615.466	635.13	422.517	232.6	0	1499.86	137.319	108.476	211.615	392.289	0	271.866	340.593	2308.66	0	629.013	893.869	0	0	1822.34	430.796	340.94	0	656.336	2252.79	0	286.487	957.628
FOLH1	2	Q04609	Q04609|FOLH1	FOLH1	FALSE	FALSE	TRUE	453.61	354.216	402.922	449.908	443.83	396.791	434.354	269.051	0	0	876.621	730.381	1461.63	473.931	411.448	1565.81	299.728	492.674	503.289	199.416	213.239	387.306	367.658	205.287	690.919	820.269	1053.24	1566.32	722.507	727.719	889.166	818.187	0	1311.5	1269.46	1020.35	719.393	726.967	253.171	950.497	1198.76	1408.96
GDPD1	2	Q8N9F7	Q8N9F7|GDPD1	GDPD1	FALSE	FALSE	FALSE	0	0	0	0	0	0	0	0	0	0	370.518	358.321	428.663	431.625	397.423	302.408	394.968	452.331	377.235	432.155	333.337	443.249	441.922	336.886	418.182	422.636	466.545	491.478	381.605	439.371	449.535	435.722	488.232	506.034	2484.16	847.875	436.317	671.712	615.305	630.993	548.677	643.552
GEMI4	2	P57678	P57678|GEMI4	GEMIN4	FALSE	FALSE	FALSE	953.335	1687.26	1067.37	1491.4	804.501	919.853	884.929	2934.27	2266.36	2076.83	1603.75	1250.63	2305.66	1480.07	1452.39	1476.84	1454.84	1485.23	1718.61	1518.55	1145.2	1450.39	1620.54	1292.07	1323.24	901.953	964.617	1771.76	1952.6	1561.23	1694.54	1857.87	305.215	956.692	512.244	793.462	454.88	517.048	531.822	594.825	566.799	567.395
GGT5	2	P36269	P36269|GGT5	GGT5	FALSE	FALSE	FALSE	2434.12	2210.54	2042.36	2571.22	2876.73	2793.76	2249.89	4229.35	3753.88	3467.66	4121.15	2996.54	4448.55	5063.03	804.931	798.347	5288.39	5542.64	230.102	2654.72	8112.87	4370.32	2057.97	9216.42	550.913	2069.74	4521.88	5943.81	4198.87	4206.62	6186.57	0	5157.43	5363.14	4982.75	6762.06	4469.78	4587.97	3673.54	3911.37	6031.5	5299.28
GGT6	2	Q6P531	Q6P531|GGT6	GGT6	FALSE	FALSE	FALSE	0	437.776	440.246	398.626	218.343	745.812	470.358	0	0	0	436.834	0	442.928	0	1130.97	0	0	0	0	0	412.268	0	0	249.384	0	0	0	0	0	0	1229.88	0	0	737.011	0	0	0	0	784.111	0	575.216	0
GLCI1	2	Q86VQ1	Q86VQ1|GLCI1	GLCCI1	FALSE	FALSE	FALSE	0	264.131	282.83	0	259.248	0	815.848	0	0	0	962.19	257.798	996.162	352.092	540.28	492.703	364.602	403.015	472.218	356.38	471.962	403.731	450.45	434.236	0	0	0	630.96	952.54	751.861	774.333	793.621	0	322.054	178.363	305.413	629.315	560.683	627.195	0	607.788	157.986
GPSM1	2	Q86YR5	Q86YR5|GPSM1	GPSM1	FALSE	FALSE	FALSE	7253.12	0	348.353	271.349	369.548	342.524	349.852	355.154	367.238	0	0	0	0	0	0	0	0	0	0	0	0	0	0	0	0	0	0	0	0	0	0	0	569.458	683.103	406.741	724.677	551.594	588.482	886.378	1053.08	651.098	671.527
GRHL2	2	Q6ISB3	Q6ISB3|GRHL2	GRHL2	FALSE	TRUE	FALSE	1801.99	1477.98	1474.56	1316.89	1404.92	982.339	1413.05	2445.11	1609.19	2361.2	924.137	749.529	0	292.84	806.787	301.386	0	444.167	1868.37	297.103	339.805	778.624	0	429.086	354.762	658.613	1306.36	586.886	408.561	591.818	1005.35	359.171	502.541	0	553.573	360.039	579.035	715.412	611.562	1243.61	645.614	375.702
HDAC1	2	Q13547	Q13547|HDAC1	HDAC1	FALSE	TRUE	TRUE	4782.49	4946.76	3097.54	2521.42	4056.57	2307.65	2526.42	8588.95	2784.79	4007.2	9344.06	9516.96	18124.1	15949	13278.9	5773.23	9887.4	8411.94	2067.02	6463.46	8860.7	7297.12	1846.28	6395.61	1862.97	1526.58	2377.62	9832.92	8349.2	11254	14080.2	1042.14	2470.01	6567.34	5325.94	4044.51	3442.12	4107.54	5370.81	2824.72	8110.65	2489.41
HEXD	2	Q8WVB3	Q8WVB3|HEXD	HEXD	FALSE	FALSE	FALSE	435.143	291.392	234.459	613.135	302.322	392.272	568.98	280.29	0	0	420.055	465.879	291.291	388.683	543.556	0	554.468	525.782	0	411.699	401.316	346.845	136.175	896.708	384.483	561.738	459.703	640.724	634.905	643.962	195.574	0	0	518.393	500.889	1159.58	301.89	719.242	455.18	399.018	380.684	277.943
HMR1	2	Q95460	Q95460|HMR1	MR1	FALSE	FALSE	TRUE	1506.33	1338.99	802.179	294.706	1179.29	683.07	764.632	657.793	757.428	526.785	1400.62	1197.78	286.39	552.061	559.462	417.818	854.62	529.286	0	1396.53	411.481	756.248	1313.85	446.093	1584.67	1284.24	1811.46	681.721	585.103	389.788	1258.44	0	669.122	300.273	1414.34	1273.78	377.634	1268.24	2049.49	1183.89	1185.62	2518.72
IF4A2	2	Q14240	Q14240|IF4A2	EIF4A2	FALSE	FALSE	FALSE	26470.6	13963.8	12393.3	6928.68	13511.4	13359.8	1750.54	28768.5	5088.08	5122.97	17837.9	13605	25437	20522.7	9483	13152.7	7468.15	7473.14	2749.96	9142.35	5763.47	8999.52	7815.88	12080.5	3911.64	3145.14	3194.84	15858.9	18292.1	17494.5	20470.6	4414.14	15615.1	18289.8	15331.9	17271.4	5737.45	14123.2	43175.6	18749.2	25746.2	12092.5
IFIX	2	Q6K0P9	Q6K0P9|IFIX	PYHIN1	FALSE	FALSE	FALSE	0	0	0	0	0	0	0	0	0	0	424.079	629.43	591.726	365.153	238.564	618.476	156.346	333.244	0	259.549	262.404	349.843	320.76	291.11	0	0	534.839	194.384	586.354	547.514	1169.96	188.101	0	0	0	0	0	0	0	0	0	0
IKZF3	2	Q9UKT9	Q9UKT9|IKZF3	IKZF3	FALSE	TRUE	FALSE	330.644	289.646	226.824	301.41	0	296.513	298.003	479.26	373.094	327.373	0	0	0	0	0	0	0	0	0	0	0	0	0	0	0	0	0	0	0	0	0	0	419.888	637.684	628.005	629.991	475.31	444.464	744.257	593.078	621.687	618.523
INT5	2	Q6P9B9	Q6P9B9|INT5	INTS5	FALSE	FALSE	FALSE	1896.03	2536.35	1839.44	1828.01	1983.36	2327.22	1303.34	3051.09	2717.67	2441.46	1088.55	790.1	992.761	1286.83	893.817	1055.65	1217.05	1266.81	621.23	1207.15	961.139	1039.49	1041.8	1014.96	507.919	392.081	438.143	1384.95	1434.26	1019.93	1077.57	594.048	1025.42	1634.57	1360.86	1829.49	1075.68	1329.16	1243.01	2188.53	1275.58	2050.24
ISOC1	2	Q96CN7	Q96CN7|ISOC1	ISOC1	FALSE	FALSE	FALSE	10020.5	6680.85	8187.9	8022.28	6050.51	6540.11	11172.8	34275.8	5782.41	4581.59	1620.24	1963.78	3125.49	1496.48	4113.52	1914.51	1471.55	3406.75	1394.89	1757.37	1541.08	2167.67	937.69	1825.37	1169.38	694.214	2066.83	3515.93	2904.96	3785.2	3403.28	2340.73	2241.81	4189.73	5268.36	6457.07	6200.56	10705.7	10159.9	5502.03	14776.1	6758.13
KDM4B	2	O94953	O94953|KDM4B	KDM4B	FALSE	TRUE	FALSE	0	0	0	0	0	0	0	0	0	0	2031.72	493.258	1465.3	341.045	1527.65	968.538	501.118	1292.25	1183.01	1341.82	1217.63	714.155	1477.67	1030.17	0	0	0	1055.32	1477.72	203.062	2319.62	2026.64	643.6	862.579	1695.72	3404.86	418.462	794.996	843.322	986.734	784.868	360.528
KKCC2	2	Q96RR4	Q96RR4|KKCC2	CAMKK2	TRUE	FALSE	TRUE	0	0	0	0	0	0	0	0	0	0	227.788	297.586	650.125	508.343	310.5	400.765	200.471	444.449	0	318.192	337.911	294.879	391.173	264.607	608.58	486.089	319.723	511.885	500.536	349.929	647.046	593.754	0	454.506	0	0	0	306.535	352.558	0	591.427	496.35
KLRG2	2	A4D1S0	A4D1S0|KLRG2	KLRG2	FALSE	FALSE	FALSE	1927.21	3552.38	1971.01	1378.71	1729.85	3097.65	2402.43	4715.87	2166.49	2999.84	321.642	222.44	421.922	262.013	234.335	293.948	223.705	275.357	214.626	249.564	252.983	257.142	238.641	259.605	0	218.001	223.84	264.204	311.118	282.037	220.498	0	459.352	574.268	787.637	763.728	489.125	490.658	718.994	342.195	439.944	460.443
KPCD2	2	Q9BZL6	Q9BZL6|KPCD2	PRKD2	TRUE	FALSE	FALSE	2731.05	2648.45	2326.88	2714.6	1681.77	1528.28	2144.86	2601.04	1668.25	2263.19	1276.47	3514.44	2829.21	2168.15	2127.14	3404.93	2721.99	2771.83	798.739	1569.1	1897.04	1526.5	2036.61	1137.73	920.628	1328.74	2262.58	2221.32	1778.45	1853.77	2581.49	2586.8	2358.7	2122.01	2858.76	2510.2	1465.42	2583.12	2778.78	1861.76	1466.37	1749.66
LMBD1	2	Q9NUN5	Q9NUN5|LMBD1	LMBRD1	FALSE	FALSE	FALSE	566.188	781.085	541.853	830.929	321.184	339.96	355.535	330.03	585.286	0	684.281	815.086	921.033	514.069	2092.39	510.043	502.42	472.483	350.777	456.162	295.964	345.152	239.648	643.877	2929.85	3411.95	418.44	708.839	683.433	351.577	809.256	1181.25	592.676	2075.96	2192.74	1032.22	759.781	650.224	1127.69	593.625	1027.29	900.058
LST8	2	Q9BVC4	Q9BVC4|LST8	MLST8	FALSE	FALSE	FALSE	2532.53	1959.25	2383.77	2826.71	2114.73	3093.96	1867.38	4413.2	3400.04	3894.65	3149.45	3100.31	2485.12	2378.48	1675.66	1832.74	2027.72	1689.6	2020.78	1635.62	1490.22	1537.69	2138.53	1379.47	3612.78	5332.35	3373.58	1846.84	1742.01	2063.67	2114.3	1581.51	4099.01	3570.79	6112.57	6738.51	7158.98	5524.43	10684.3	3506.62	6796.71	5382.6
MA2A2	2	P49641	P49641|MA2A2	MAN2A2	FALSE	FALSE	FALSE	901.303	653.098	1103.39	832.82	785.113	963.108	716.198	1443.81	443.823	1243.02	0	0	0	0	0	0	0	0	0	0	0	0	0	0	0	0	0	0	0	0	0	0	180.828	349.568	612.628	612.584	505.814	447.022	230.038	590.497	478.136	408.527
MAZ	2	P56270	P56270|MAZ	MAZ	FALSE	TRUE	FALSE	1075.77	484.5	710.636	1332.5	555.278	194.222	364.667	1959.69	2027.63	1878.56	537.63	941.289	924.095	317.551	865.137	0	876.518	569.918	311.623	242.109	0	372.546	227.456	0	745.302	205.494	395.126	648.579	944.391	704.887	861.141	777.144	548.433	727.026	856.164	866.289	508.092	536.184	1099.58	490.936	526.543	2119.01
MBD3	2	O95983	O95983|MBD3	MBD3	FALSE	FALSE	FALSE	633.283	1814.97	1170.3	2554.91	1868.59	1587	535.796	7348.22	1604.74	1506.07	376.071	1318.82	1637.32	1869.32	1463.51	2062.85	651.652	1165.9	0	549.517	2283.54	1114.87	1165.89	1030.62	1014.91	1596.13	1130.58	1098.91	1591.51	1841.17	872.416	286.826	1943.82	2071.64	3139.05	2466.59	1804.44	3258.9	4226.24	2410.56	2984.93	1758.61
MBD4	2	O95243	O95243|MBD4	MBD4	FALSE	FALSE	FALSE	610.248	408.414	539.646	261.578	438.272	273.514	263.879	0	908.197	3656.21	0	0	0	0	0	0	0	0	0	0	0	0	0	0	0	0	0	0	0	0	0	0	0	0	0	0	0	0	0	0	0	0
MED11	2	Q9P086	Q9P086|MED11	MED11	FALSE	FALSE	FALSE	457.82	299.801	284.877	324.401	167.082	341.982	247.016	855.508	335.571	325.583	702.793	934.747	768.518	1061.58	814.043	809.945	1094.91	1682.25	288.525	679.077	408.79	426.539	742.568	425.376	296.793	0	0	250.663	768.182	955.59	905.531	616.141	1276.07	583.332	547.107	495.068	1092.48	886.342	1373.36	597.524	954.177	1485.86
MED27	2	Q6P2C8	Q6P2C8|MED27	MED27	FALSE	FALSE	FALSE	1132.99	1113.64	1103.07	866.986	976.35	1208.14	1170.66	1298.17	393.839	957.414	601.537	594.252	840.596	558.43	601.559	678.006	776.455	447.351	0	0	446.165	0	606.63	355.93	542.887	614.352	770.918	554.416	360.228	788.391	547.167	0	873.663	0	498.473	360.541	170.906	554.352	523.713	610.616	547.342	833.259
MIS12	2	Q9H081	Q9H081|MIS12	MIS12	FALSE	FALSE	FALSE	977.361	692.284	491.173	526.61	0	0	328.742	667.868	892.974	1019.88	0	0	0	0	0	0	0	0	0	0	0	0	0	0	0	0	0	0	0	0	0	0	0	0	0	0	0	0	0	0	0	0
MPEG1	2	Q2M385	Q2M385|MPEG1	MPEG1	FALSE	FALSE	FALSE	360.277	296.487	243.094	372.922	184.621	88.2751	246.361	1183	0	0	286.854	301.909	263.642	369.754	0	268.454	457.267	0	9927.51	0	261.745	382.799	314.416	741.721	0	0	0	408.916	0	387.495	246.118	0	0	303.705	1653.37	616.645	400.551	544.321	804.812	310.934	451.957	1335.31
NFXL1	2	Q6ZNB6	Q6ZNB6|NFXL1	NFXL1	FALSE	FALSE	FALSE	546.37	660.091	1113.7	937.791	377.043	654.337	248.369	872.138	890	1313.18	1884.67	1215.29	926.78	1613.8	1357.56	2193.54	844.316	783.257	4163.06	604.525	853.306	632.588	851.718	762.39	1109.09	1621.16	1088.32	1308.94	992.155	265.012	1509.3	3006.15	1210.27	3121.11	1499.85	1932.13	1114.83	2285.79	3732.75	2175.13	2864.3	1610.74
NFYA	2	P23511	P23511|NFYA	NFYA	FALSE	TRUE	FALSE	961.889	893.538	1391.56	1310.07	1453.8	1287.92	807.663	2225.45	1039.22	1618.42	1427.21	2359.07	2919.16	1162.98	1785.47	1671.63	1215.52	890.157	365.524	1416.97	1768.98	1880.43	1931.72	3045.04	994.872	791.603	947.853	1262.82	1981.15	1647.84	1359.53	2509.23	621.864	1304.85	2004.47	1761.77	1175.03	1548.13	2089.06	1294.88	993.259	690.863
NOC4L	2	Q9BVI4	Q9BVI4|NOC4L	NOC4L	FALSE	FALSE	FALSE	1246.8	1386.38	1255.77	1229.7	1612.55	1038.33	1427.66	2243.09	806.403	1046.42	1797.22	2326.9	1767.67	2250.45	2525.04	2558.95	1743.86	2938.4	869.362	2186.79	3001.58	2765.29	2064.45	2211.86	1144.89	1328.2	1701.89	2987.81	3562.77	2844.37	2368.22	1260.63	2766.62	4072.98	3519.18	3286.47	1655.47	2389.34	3139.44	1459.02	3788.7	1893
NOL10	2	Q9BSC4	Q9BSC4|NOL10	NOL10	FALSE	FALSE	FALSE	861.833	530.969	991.529	919.856	1508.06	770.587	600.364	1027.11	1200.22	1234.89	429.451	577.839	588.625	635.86	426.06	216.299	1649.47	458.285	0	0	169.278	135.125	380.765	0	1439.91	282.064	438.057	653.157	449.45	453.473	847.5	0	2219.92	1662.93	1417.16	1813.44	1013.71	349.593	1215.18	1385.52	1193.56	1196.59
NPT2B	2	O95436	O95436|NPT2B	SLC34A2	FALSE	FALSE	FALSE	494.636	492.522	446.951	500.238	512.185	486.746	413.104	469.188	620.126	627.896	1177.85	1259.5	1154.15	1212.15	962.805	750.762	786.162	1092.89	728.456	1006.24	1000.48	1174.62	525.117	1141.85	0	139.745	969.999	1093.25	1164.69	760.999	1167.64	1003.82	1249.88	1625.34	1313.37	1775.34	772.094	1679.4	1749.64	1480.29	1436.15	1284.53
NSUN4	2	Q96CB9	Q96CB9|NSUN4	NSUN4	FALSE	FALSE	FALSE	353.855	525.381	250.634	576.551	508.007	2082.57	709.05	0	2982.87	2385.55	1097.44	694.686	1231.63	1234.42	1521.46	2167.83	1277.95	660.989	1690.18	1293.62	1250.49	576.688	1462.28	2021.66	936.138	1511.44	1123.65	1351.86	1237.52	692.917	1439.56	1375.77	738.65	1259.76	1398.39	772.628	942.215	661.762	1148.25	1381.91	1222.69	852.794
OR2Z1	2	Q8NG97	Q8NG97|OR2Z1	OR2Z1	FALSE	FALSE	FALSE	939.083	425.54	558.654	448.615	1075.55	415.918	295.32	523.63	0	0	0	0	0	0	0	0	0	0	0	0	0	0	0	0	0	0	0	0	0	0	0	0	0	0	0	0	0	0	0	0	0	0
ORC3	2	Q9UBD5	Q9UBD5|ORC3	ORC3	FALSE	FALSE	FALSE	792.79	317.712	514.138	326.263	1007.64	332.471	527.448	654.456	0	0	397.17	361.802	364.307	346.818	419.421	0	283.914	638.647	275.527	221.362	225.123	219.389	0	199.662	0	0	566.427	448.852	0	345.642	252.135	0	1886.81	1326.34	924.048	883.612	593.577	973.24	930.207	1342.26	824.53	828.658
PAN3	2	Q58A45	Q58A45|PAN3	PAN3	TRUE	FALSE	FALSE	486.07	592.412	641.757	471.106	573.627	626.591	615.234	410.486	923.85	625.738	0	157.207	770.727	501.717	886.574	607.219	176.987	427.18	316.18	445.59	628.833	554.394	483.16	635.726	0	0	0	0	1011.96	358.305	1041.78	0	279.913	652.41	934.913	921.428	403.856	528.25	781.856	531.096	742.781	478.57
PATZ1	2	Q9HBE1	Q9HBE1|PATZ1	PATZ1	FALSE	TRUE	FALSE	0	0	0	0	0	0	0	0	0	0	337.724	303.661	546.262	365.18	397.118	458.388	433.585	524.692	505.616	403.607	423.979	401.344	378.599	416.479	288.558	411.289	369.322	426.038	473.667	467.002	419.679	862.891	523.745	473.695	0	257.702	655.146	530.442	850.682	847.074	925.71	1612.39
PDPK1	2	O15530	O15530|PDPK1	PDPK1	TRUE	FALSE	TRUE	2302.19	2147.03	2930.94	2519.59	2561.61	2824.76	2865.48	2092.16	2386.04	3170.06	1241.47	935.616	518.234	1187.91	1300.07	1533.56	1477.3	2317.74	1703.66	1399.21	1297.08	1020.01	2255.35	943.159	1233.54	794.648	1795.15	2409.23	1519.53	1519.44	1981.63	1152.44	1891.24	2262.05	1034.89	2227.95	1810.52	2615.95	3267.92	2562.4	1629.19	2564.42
PECR	2	Q9BY49	Q9BY49|PECR	PECR	FALSE	FALSE	TRUE	0	0	371.68	0	348.868	0	0	250.173	0	0	0	0	0	0	0	0	0	0	0	0	0	0	0	0	0	0	469.245	0	0	0	0	0	623.099	0	0	0	395.106	0	2808.71	0	242.221	1356.76
PEX1	2	O43933	O43933|PEX1	PEX1	FALSE	FALSE	FALSE	248.116	265.417	363.721	298.319	282.596	279.578	229.11	472.453	316.714	340.762	617.112	534.904	390.684	494.663	362.803	548.096	313.308	526.098	545.75	373.152	580.165	384.498	589.247	540.636	303.475	0	0	316.487	827.816	271.223	507.478	828.402	1202.95	1800.98	2135.5	2433.85	1853.19	1636.87	2449.26	2273.58	2257.06	1955.8
PGGHG	2	Q32M88	Q32M88|PGGHG	PGGHG	FALSE	FALSE	FALSE	0	0	0	0	0	0	0	0	0	0	0	0	0	0	384.358	0	0	0	0	0	0	0	0	429.294	0	0	0	0	0	0	0	0	0	231.724	0	0	0	0	1614.81	0	0	0
PHAX	2	Q9H814	Q9H814|PHAX	PHAX	FALSE	FALSE	FALSE	2763.42	2388.67	3025.14	2467.6	3434.06	2072.26	2401.91	4242.03	1350.7	1289.81	1936.87	3627.41	1563.78	1340.22	2064.91	1454.93	1604.8	1581.14	84.058	859.706	1512.66	1656.29	894.862	1346.76	1001.7	1228.13	4016.29	1775.16	1533.96	2957.56	2487.77	243.171	0	1043.17	1482.78	921.129	388.547	689.27	1012.22	0	643.771	1627.12
PISD	2	Q9UG56	Q9UG56|PISD	PISD	FALSE	FALSE	TRUE	658.402	627.795	613.62	656.221	745.202	613.824	812.798	542.699	571.856	914.459	745.461	1421.08	1051.73	1258.2	365.768	299.738	0	377.27	491.326	0	1071.63	0	298.195	305.036	253.401	796.868	324.407	3336.19	365.458	15706	217.277	411.658	1380.95	431.229	0	967.706	1039.46	1451.27	1857.78	1117.17	490.883	1007.61
PKHO1	2	Q53GL0	Q53GL0|PKHO1	PLEKHO1	FALSE	FALSE	FALSE	577.342	454.071	193.057	382.929	669.079	407.143	512.712	727.162	405.256	774.664	322.429	1156.91	2004.84	1374.53	505.004	1830.37	931.794	933.302	946.106	937.185	236.115	878.052	879.168	862.114	0	0	0	1835.57	425.249	1204.65	1058.34	1447.09	415.719	352.7	259.626	601.775	0	183.967	489.805	0	455.387	291.415
PKP4	2	Q99569	Q99569|PKP4	PKP4	FALSE	FALSE	FALSE	3676.02	2048.74	2382.61	2195.49	1862.45	1825.82	3418.86	5752.05	4078.25	4699.97	2338.87	3786.07	4395.04	3105.34	4613.74	3036.28	3549.38	4125.74	2568.8	2654.84	3629.05	2737.62	2268.65	2614.05	2629.86	1104.25	1483.25	2821.55	2785.79	3894.4	4703.89	3798.05	1398.52	2186.32	2535.65	3509.73	975.885	2565.76	1869.6	2733.03	1379.39	1543.99
PLD3	2	Q8IV08	Q8IV08|PLD3	PLD3	FALSE	FALSE	FALSE	3995.05	1695.65	2528.36	2397.87	2383.94	4538.97	1951.8	7097.41	1526.45	6983.39	964.682	817.207	1111.09	884.531	977.212	1256.49	972.202	1034.35	907.164	1162.52	365.241	909.878	1009.09	1012.06	377.625	721.694	834.662	739.053	1083.81	763.766	1141.61	746.168	1175.39	2139.74	1225.38	1752.12	1346.41	1485.89	1698.05	934.605	794.215	1249.49
PLRG1	2	O43660	O43660|PLRG1	PLRG1	FALSE	FALSE	FALSE	5556.58	4380.6	4964.78	3201.92	4779.14	3142.39	3643.83	7371.61	2626.94	3291.92	3127.29	1569.18	1525.48	738.292	469.122	1162.9	2289.3	1223.27	903.775	1048.57	1561.98	995.283	670.725	691.698	2298.02	3280.77	1673.48	1807.88	3011.14	1617.28	3219.73	1698.85	4320.53	6160.52	6306.01	5329.77	3853.03	5694.44	3774.85	6264.57	5365.48	2412.02
PMF1	2	Q6P1K2	Q6P1K2|PMF1	PMF1	FALSE	FALSE	FALSE	2225.39	1520.4	756.857	747.431	531.125	709.681	3373.19	2857.57	242.017	0	409.943	676.405	4706.87	647.569	340.713	514.912	592.521	1297.03	0	590	403.393	436.7	354.194	877.544	117.055	0	373.914	936.568	1227.97	1349.13	1092.3	0	0	567.024	489.579	631.447	734.99	912.63	1050.97	170.462	703.418	789.544
PNPO	2	Q9NVS9	Q9NVS9|PNPO	PNPO	FALSE	FALSE	TRUE	4924.98	5975.86	5681.59	6426.02	6372.49	4799.74	3870.81	5508.7	2290.77	3651.08	6360.85	6922.74	14793.9	7363.86	7855.87	5570.6	5007.35	4768.09	3546.03	4209.3	5009.97	5276.51	3783.45	8506.46	4166.64	3654.95	4460.57	13198.7	9083.4	5315.88	8762.98	4683.04	27521.4	6744.35	19964.8	24593.5	5707.97	9055.83	38856.2	12148.9	12394.3	7661.12
PP1RB	2	O60927	O60927|PP1RB	PPP1R11	FALSE	FALSE	FALSE	3752.71	3330.75	4431.35	4379.66	5507.93	3410.01	2091.67	3522.96	368.049	3479.02	1511.69	1881.83	3601.28	2292.38	1844.71	3312.37	2819.27	2244.4	610.465	625.186	672.101	1514.59	1799.66	1671.46	1626.87	1691.89	1523.52	3562.04	3724.98	1996.58	4477.95	536.2	3253.01	1464.45	3149.88	4838.7	1196.99	2170.28	1892.56	4618.34	2203.38	2579.15
PP6R1	2	Q9UPN7	Q9UPN7|PP6R1	PPP6R1	FALSE	FALSE	FALSE	2958.19	6270.56	4201.54	5274.84	2847.26	4520.01	3586.85	4767.61	4218.56	3391.97	1886.9	1858.99	2634	1720.13	1800.64	2544.95	2293.52	1826.32	1391.25	2907.27	2831.04	1453.33	1726.31	2173.08	1088.17	2093.08	1405.97	2273.7	4438.68	3506.6	3126.81	3436.77	2126.49	1436.6	2380.24	3135.48	1865.84	3157.41	5796.57	3880.87	3207.85	2025.18
PRS4	2	P62191	P62191|PRS4	PSMC1	FALSE	FALSE	FALSE	10668.6	6081.69	5664.5	17263.4	16550.2	3865.21	6900.84	24986.6	11463.4	5403.12	11505.9	16291.2	2858.86	6718.21	10491.7	9964.67	13005.3	11485.3	1737.43	3208.43	5054.7	4659.58	4293.34	4818.56	6439.36	5872.75	6933.84	9836.23	16481.3	9433.44	14550.1	4393.67	14463.2	13602.3	20930.8	19070.3	7863.57	17706.9	24908.1	13527.5	17415.5	12620.2
PSMG3	2	Q9BT73	Q9BT73|PSMG3	PSMG3	FALSE	FALSE	FALSE	385.583	559.828	1076.67	1183.89	684.069	512.762	1232.72	1274.48	0	742.762	1989.21	1918.86	2373.53	630.586	1969.64	527.792	281.862	798.526	0	1126.36	1586.54	624.272	972.065	843.158	0	0	1691.81	593.047	454.101	1285.14	2113.72	0	268.379	2791.44	1144.4	872.743	1554.9	3020.46	1596.98	661.371	2513.74	928.973
PUR8	2	P30566	P30566|PUR8	ADSL	FALSE	FALSE	FALSE	6228.1	9762.7	9125.99	7082.42	11471.4	4562.29	6083.6	14034.1	1229.05	1107.39	9756.61	6678.06	7641.84	6343.81	7332.45	9111.49	9269.3	5563.11	639.811	4685.67	6020.53	4911.19	5771.51	8438.3	1889.64	1105.38	5561.09	4195.49	10490.1	5420.21	8878.06	239.331	618.134	7975.52	8382.53	9008.32	4418.27	7095.83	11650.2	8535.63	5274.65	6077.47
RAB15	2	P59190	P59190|RAB15	RAB15	FALSE	FALSE	FALSE	401.117	760.057	990.337	1224.54	617.6	416.363	423.785	445.078	466.355	532.724	1114.63	759.128	3378.55	428.4	727.487	301.202	384.753	436.622	766.437	247.107	308.503	361.909	376.664	362.145	774.904	2449.16	892.002	757.083	870.54	804.85	685.381	1155.02	584.47	394.922	1749.47	2418.49	1435.8	562.824	684.508	740.998	858.313	1093.53
RBBP6	2	Q7Z6E9	Q7Z6E9|RBBP6	RBBP6	FALSE	FALSE	FALSE	1294.35	1530.82	839.011	707.476	324.103	573.692	518.89	1701.65	2635.45	1791.36	483.744	887.866	0	1142.04	1140.25	548.915	587.61	870.715	1248.25	825.217	944.182	965.19	682.695	893.731	867.651	1434.52	990.258	1175.63	1158.8	1097.5	1164.75	697.203	181.793	291.689	333.072	373.229	314.531	224.397	482.992	307.572	0	267.627
RCN1	2	Q15293	Q15293|RCN1	RCN1	FALSE	FALSE	FALSE	10490.3	5111.04	3372.72	7229.8	16079	4300.84	1633.1	33388.7	1875.45	2717.63	6503.85	7610.25	19406.8	5424.58	16325.5	3685.12	9965.89	10583.5	3674.43	2238.22	3603.08	4386.58	2849.36	4092.75	3502.24	2006.79	4304.34	11605.5	16474.4	21694.7	34551.4	3730.12	2817.12	7741.64	33046.9	25833.4	11589.2	10648.2	28033.1	23900	35966.7	8613.22
RERE	2	Q9P2R6	Q9P2R6|RERE	RERE	FALSE	FALSE	FALSE	0	0	0	0	0	0	0	0	0	0	367.108	369.301	811.346	371.421	457.429	299.759	227.48	250.24	0	308.911	357.153	434.636	387.04	382.93	405.442	680.377	602.943	675.343	524.653	376.423	401.622	0	286.145	350.01	378.987	355.462	331.285	337.174	384.389	409	220.223	349.048
RM51	2	Q4U2R6	Q4U2R6|RM51	MRPL51	FALSE	FALSE	FALSE	1736.36	1591.49	1435.35	911.892	931.136	634.516	1144.35	1652.9	2080.46	2418.64	822.271	2534.42	1315.18	532.241	2595.81	1026.59	4514.48	1984.54	1982.93	3536.59	2447.03	909.442	880.773	1255.5	1786.45	2220.47	1373.37	3107.83	2583.29	2056.9	941.277	753.518	853.416	2056.03	1542.73	1402.81	1774.08	2334.68	1405.15	2879.95	1748.43	1193.83
RN115	2	Q9Y4L5	Q9Y4L5|RN115	RNF115	FALSE	FALSE	FALSE	837.8	967.777	1126.66	1471.95	790.372	657.315	650.188	893.679	1812.01	2773.1	1091.83	1551.08	1145.48	844.909	917.199	564.006	931.753	685.773	1624.12	517.385	451.012	831.187	0	653.231	633.093	1076.84	440.482	596.316	470.249	585.79	680.098	701.429	2683.86	575.756	886.191	647.545	820.268	832.317	3848.32	646.427	1489.59	601.297
RPGF5	2	Q92565	Q92565|RPGF5	RAPGEF5	FALSE	FALSE	FALSE	0	0	0	0	0	0	0	0	0	0	13471.8	11923.8	21547	12039.2	13206.1	12649.5	10315.6	12723.6	0	6451.79	6026.19	5433.17	5487.05	7666.64	0	0	1148.22	15416.8	22815.8	22681.7	25125.6	0	0	0	0	0	0	0	0	0	0	0
RUBIC	2	Q92622	Q92622|RUBIC	RUBCN	FALSE	FALSE	FALSE	414.082	530.43	429.697	435.608	458.786	355.926	427.286	938.97	543.374	549.224	1112.99	1289.53	570.185	1540.12	768.125	778.144	1040.49	1287.99	191.303	1098.91	1261.67	1500.17	740.359	1234.53	539.768	254.687	707.008	1220.65	1534.99	923.005	881.171	1169.01	259.361	351.884	518.03	364.755	357.924	145.587	473.888	442.519	321.085	0
S100B	2	P04271	P04271|S100B	S100B	FALSE	FALSE	TRUE	5317.65	3894.6	1689.73	3879.04	2796.49	3954.87	2115.08	4604.66	395.972	609.651	2411.31	2048.45	3021.22	5574.89	5935.8	2366.46	5917.92	5755.36	369.688	6371.9	5719.49	2173.19	2723.9	3889.58	5547.62	5591.35	4519.45	5831.71	3276	4217.1	6157.8	3139.83	4184.17	12768.9	9545.13	12561.1	4425.25	4264.29	5989.13	5978.9	2868.43	3331.49
S27A2	2	O14975	O14975|S27A2	SLC27A2	FALSE	FALSE	FALSE	0	996.023	186.069	436.447	0	0	101.517	619.877	0	0	297.264	310.742	0	241.676	403.142	401.408	232.121	374.147	0	192.218	358.051	382.448	418.93	262.339	157.944	0	0	351.403	441.032	1004.71	440.055	76.4979	0	0	0	0	291.198	319.964	278.159	432.811	1226.55	1143.2
SCLY	2	Q96I15	Q96I15|SCLY	SCLY	FALSE	FALSE	TRUE	0	2683.82	369.312	1232.05	867.911	1135.27	756.084	668.571	0	0	1093.73	257.375	0	1714.48	1930.42	0	1049.49	568.757	0	738.822	305.548	0	0	1343.91	746.54	592.54	1941.91	599.285	0	1171.91	1866.08	0	1249.39	1652.54	1878.75	2340.85	1061.63	1486.19	2159.62	2645.94	2217.88	1953.34
SDHA	2	P31040	P31040|SDHA	SDHA	FALSE	FALSE	FALSE	9110.36	11615.1	9605.19	19235.3	10117.8	5594.95	5381.05	24504.6	6010.43	3879.43	5877.3	15029.9	13522.6	6090.04	11587.4	6168.54	5018.65	6091.24	1118.5	6486.55	9446.25	5595.94	3807.62	5973.02	4835.94	4894.27	9569.24	14384.6	7618.16	17061.8	20242.5	3468.39	10034.1	33839.9	18149.1	23695.2	14582.9	16276.6	24683.2	10728.8	12481.9	15045.5
SH3L2	2	Q9UJC5	Q9UJC5|SH3L2	SH3BGRL2	FALSE	FALSE	FALSE	646.628	1130.07	488.401	436.162	493.829	153.011	345.6	319.036	271.116	0	2617.75	479.248	0	532.445	1870.33	481.925	599.966	534.974	0	552.469	405.853	732.906	179.482	1097.69	743.058	1521.71	1708.9	413.503	298.295	334.824	1281.92	110.767	755.428	1953.9	322.446	222.608	818.513	832.545	640.946	724.866	2108.28	539.058
SHCAF	2	Q9NP50	Q9NP50|SHCAF	SINHCAF	FALSE	FALSE	FALSE	0	0	0	0	0	0	0	0	0	0	277.91	316.51	524.047	431.957	533.669	531.343	539.771	259.563	0	0	279.248	320.659	0	560.302	0	0	476.326	190.136	0	249.021	555.257	0	0	0	377.451	432.254	465.61	477.345	491.366	177.417	652.58	653.674
SHIP1	2	Q92835	Q92835|SHIP1	INPP5D	FALSE	FALSE	FALSE	4412.59	3619.03	1919.06	3957.98	2460.83	4122.21	1646.4	3522.4	3416.11	6097.35	2815.96	1968.66	3353.21	3155.25	2542.22	3623.34	1856.35	4268.72	1880.9	3402.74	1529.19	2345.39	2092.07	3460.08	253.321	2079.31	3658.78	2610.69	6021.57	1835.3	4569.36	2396.95	1908.11	4291.07	3570.28	3927.5	3442.36	3427.48	5530.4	3707.93	2963.67	2306.83
SI1L1	2	O43166	O43166|SI1L1	SIPA1L1	FALSE	FALSE	FALSE	1128.35	1307.9	1507.39	1328.07	1275.77	1525.73	712.583	1080.87	1962.54	2390.6	3398.57	3431.92	5573.87	3844.46	3484.2	3884.89	4448.24	2812.18	2337.71	2922.7	4536.96	4540.35	2379.58	3806	1610.02	5182.09	2410.33	6184.06	3494.48	3541.64	4445.27	3874.25	2074.35	2291.5	2629.84	3756.39	2319.25	2359.37	1537.99	3188.2	3430.43	1786.08
SMAD1	2	Q15797	Q15797|SMAD1	SMAD1	FALSE	TRUE	FALSE	1579.56	502.22	569.174	436.577	663.249	297.747	822.54	462.845	2199.68	1460.21	383.939	413.136	0	0	188.879	0	0	0	0	0	320.173	431.663	0	0	736.954	401.119	925.907	279.027	0	0	0	0	231.235	260.075	198.307	1461.54	427.18	435.522	1004.95	0	908.606	430.716
SMAP1	2	Q8IYB5	Q8IYB5|SMAP1	SMAP1	FALSE	FALSE	FALSE	697.737	1188.87	815.834	1055.69	972.679	855.958	512.22	1218.41	682.419	886.138	2992.32	843.244	1392.25	1370.05	1009.36	1413.62	980.357	3234.76	649.045	713.585	742.819	557.872	682.988	2117.1	354.221	4504.42	2108.56	626.087	1647.83	574.4	1018.16	2077.52	1916.9	6412	1861.04	2561.42	1823.62	2067.47	4099.27	3130.03	4571.82	3073.38
SMUG1	2	Q53HV7	Q53HV7|SMUG1	SMUG1	FALSE	FALSE	FALSE	1947.67	338.281	184.339	170.981	0	328.432	357.863	508.154	511.46	0	1225.49	448.057	0	486.304	605.176	0	204.705	344.419	133.58	374.709	450.83	385.83	260.552	676.707	348.551	644.603	0	0	422.067	415.294	1009.24	0	0	0	0	0	0	369.402	0	642.342	800.812	0
SNRPA	2	P09012	P09012|SNRPA	SNRPA	FALSE	FALSE	FALSE	4495.87	6571.54	6871.71	4683.61	3825.86	3794.56	3502.16	15019.5	4229.23	4732.72	5488.13	6202.09	13136.3	2380.75	5049.17	2078.36	2162.46	2878.18	2035.85	402.774	1326.6	2345.35	330.922	1447.32	911.147	1081.38	4371.87	3769.2	2983.97	4755.95	3326.9	6261.4	294.598	395.468	436.191	336.892	283.053	320.239	392.248	394.29	288.811	389.712
SP1	2	P08047	P08047|SP1	SP1	FALSE	TRUE	FALSE	3724.5	2698.66	3154.9	5006.69	3502.89	4337	999.969	4840.67	2350.48	7044.1	648.942	1671.67	4547.59	1839.15	2537.75	789.943	2107.57	1225.57	1443.75	465.524	814.711	1033.95	368.84	1023.5	1335.56	638.667	595.23	2381.19	2475.81	1551.13	3139.83	3078.41	1135.78	709.626	757.131	886.295	1038.92	2163.36	2674.64	1021.13	1512.89	2127.47
STRAA	2	Q7RTN6	Q7RTN6|STRAA	STRADA	TRUE	FALSE	FALSE	389.525	404.472	607.587	422.63	407.253	471.425	377.791	471.481	438.991	516.222	938.023	544.294	487.105	974.199	874.693	916.178	939.52	834.059	766.754	859.904	968.418	1103.73	908.144	1102.74	537.841	831.276	1095.46	1067.22	1424.84	943.637	1279.65	1157.19	0	0	0	0	0	0	0	0	0	0
SUGP2	2	Q8IX01	Q8IX01|SUGP2	SUGP2	FALSE	FALSE	FALSE	2836.21	2137.59	1924.15	2508.6	2714.64	2673.16	2129.54	4126.09	1856.01	1782.2	3166.99	3142.08	3649.61	2366.69	2841.9	2809.86	3390.34	3538.21	1773.39	2434.57	3120.99	2877.13	1966.9	2987.19	2659.46	1504.27	888.066	4000.41	2219.43	3108.02	2169.26	1876.96	2573.2	3743.03	4529.63	2884.17	2699.7	2139.81	3101.94	2433.02	2735.44	1794.89
SUZ12	2	Q15022	Q15022|SUZ12	SUZ12	FALSE	TRUE	FALSE	2143.17	577.599	545.668	398.374	449.6	295.586	488.425	796.336	0	0	0	0	0	0	0	0	0	0	0	0	0	0	0	0	0	0	0	0	0	0	0	0	0	0	0	0	0	0	0	0	0	0
TAB2	2	Q9NYJ8	Q9NYJ8|TAB2	TAB2	FALSE	FALSE	FALSE	1570.33	1151.9	931.918	1130.28	1847.89	1343.85	1570.04	4127.48	177.11	1652.68	2072.49	1509.92	1885.44	1378.86	1093.53	520.466	1248.56	1204.5	0	0	1080.97	2203.46	1696.56	2043.3	1681.22	1517.16	2580.79	2533.51	3592.02	2173.48	2478.17	2382.13	783.41	870.141	1093.99	1193.18	1828.76	1468.82	2075.51	1409.02	1283.99	1553.23
TAB3	2	Q8N5C8	Q8N5C8|TAB3	TAB3	FALSE	FALSE	FALSE	754.679	1023.13	648.514	507.85	883.88	522.571	744.187	1057.08	0	0	2471.5	2151.54	5048.57	1784.09	2482.45	1570.42	2681.49	1617.87	1827.83	1270.64	2110.66	2504.65	1404.5	1835.03	1891.7	2304.73	3648.89	2130.11	2508.74	2402.73	2664.96	732.368	688.167	1690.62	756.891	1272.81	2000.93	1524.52	1521.86	1431.57	1397.26	748.887
TBCD8	2	O95759	O95759|TBCD8	TBC1D8	FALSE	FALSE	FALSE	0	0	0	0	0	0	0	0	0	0	433.162	505.98	0	487.779	491.399	580.319	774.691	266.354	457.874	648.113	509.418	597.312	562.798	499.351	487.548	453.689	473.455	504.745	596.796	456.986	570.215	0	565.18	2444.63	630.977	589.044	452.905	802.15	578.77	607.984	603.563	743.616
TBL1X	2	O60907	O60907|TBL1X	TBL1X	FALSE	TRUE	FALSE	1412.41	812.513	2807.46	2896.61	3193.09	720.515	2561.14	1091.29	0	656.006	723.1	678.801	720.937	656.34	625.75	345.886	716.782	666.301	335.679	497.393	471.517	795.095	557.326	542.862	296.305	291.182	554.117	734.083	772.66	680.532	770.304	0	296.303	249.341	342.578	475.466	332.611	298.827	340.09	343.495	267.31	0
TCAB1	2	Q9BUR4	Q9BUR4|TCAB1	WRAP53	FALSE	FALSE	FALSE	1783.64	411.111	1578.36	1512.72	1194.14	940.59	919.301	2248.68	1574.45	2025.62	444.95	653.211	606.478	524.034	611.442	740.913	411.723	716.265	0	530.104	0	592.855	297.282	440.954	0	599.049	815.483	780.535	913.051	841.93	814.442	0	503.932	1117.3	515.755	679.291	909.866	261.371	1914.57	1338.56	921.706	966.962
TKFC	2	Q3LXA3	Q3LXA3|TKFC	TKFC	FALSE	FALSE	FALSE	9329.39	7565.31	9288.7	10722.4	8814.88	6590.93	3724.8	11046.4	8033.08	14866	13100.3	12144.2	12953.2	7299.87	15515.3	10187.5	13762.6	8534.26	6530.64	4824.95	7374.76	11341.1	6523.81	8460.85	3195.13	1416.43	4553.5	10172.4	11193.9	9846.52	19735.5	15622.7	26241.8	15330.6	7448.81	9525.75	3390.26	9226.83	42616.8	3023.19	12843.8	13772
TLE5	2	Q08117	Q08117|TLE5	TLE5	FALSE	FALSE	FALSE	0	0	0	0	0	0	0	0	0	0	0	358.44	0	0	0	0	0	0	0	0	0	0	0	0	302.493	310.185	363.178	0	0	0	0	0	752.956	0	0	0	0	322.666	0	0	0	0
TLK2	2	Q86UE8	Q86UE8|TLK2	TLK2	TRUE	FALSE	TRUE	600.14	255.543	161.305	243.339	206.641	166.177	181.482	305.226	0	0	0	451.804	0	0	220.531	0	0	524.145	0	486.181	484.14	621.205	400.498	0	351.942	229.132	422.411	618.32	520.852	538.781	1618.87	257.333	0	0	0	0	0	0	0	0	0	0
TMA16	2	Q96EY4	Q96EY4|TMA16	TMA16	FALSE	FALSE	FALSE	2685.48	1974.43	2209.66	1892.17	460.722	995.472	997.827	652.324	329.196	1064.88	2208.06	3333.88	2941.66	2505.92	2321.58	1914.23	2165.48	1746.05	587.034	893.57	2877	2747.8	728.82	4670.24	1440.26	2828.08	3729.05	2432.74	2224.13	3000.69	2188.18	883.909	1093.78	5990.81	3403.93	490.373	849.223	1923.54	1224.17	1061.23	1883.22	1633.12
TOE1	2	Q96GM8	Q96GM8|TOE1	TOE1	FALSE	FALSE	FALSE	1191.55	1741.96	895.153	598.941	1245.46	509.457	453.599	1565.24	1499.55	1390.8	452.093	464.245	365.256	352.11	477.754	534.346	526.812	518.186	0	452.179	335.443	397.231	389.057	437.552	416.559	185.153	497.828	585.058	556.886	647.627	425.253	0	582.875	694.633	993.142	698.209	735.699	781.502	757.969	921.515	846.304	587.217
TPC10	2	P48553	P48553|TPC10	TRAPPC10	FALSE	FALSE	FALSE	705.192	636.522	803.303	409.869	370.492	375.387	691.523	606.814	696.4	0	606.846	772.061	1808.54	996.509	810.69	0	1360.8	1072.39	0	871.034	421.679	615.422	1030.15	712.171	763.105	596.659	309.331	1266.69	731.054	685.247	3298.88	0	0	1434.49	735.989	796.733	340.154	471.356	842.297	684.476	1130.46	310.243
TPC11	2	Q7Z392	Q7Z392|TPC11	TRAPPC11	FALSE	FALSE	FALSE	2319.16	1359.93	2287.61	1629.23	2128.2	1786.4	2261.59	2711.04	2420.73	3945.26	3308.12	2419.04	2533.14	3652.78	2181.4	2986.3	2596.7	2297.02	1934.67	3790.35	2362.9	3051.15	1958.21	3702.75	3607.68	2522.68	3814.98	4169.84	6241.04	4212.57	4091.42	1771.06	1685.22	3156.52	3068.51	3069.74	1562.98	3163.42	2719.11	3423.06	2518.43	1720.39
TRM13	2	Q9NUP7	Q9NUP7|TRM13	TRMT13	FALSE	FALSE	FALSE	412.653	865.999	1031.6	777.665	2216.16	885.477	1938.1	6233.17	2974.15	1826.79	1537.32	1554.46	716.394	1764.52	1073.27	834.489	1367.81	803.79	1017.44	1462.99	932.789	1838.56	588.008	243.333	692.927	1003.63	1130.2	2614.87	844.817	711.34	2015.69	1288.46	1215.82	1280.73	1943.75	1476.94	553.649	896.289	668.22	1428.95	694.269	1856.88
TWF1	2	Q12792	Q12792|TWF1	TWF1	FALSE	FALSE	FALSE	14182.7	16509.8	15797.7	22179.2	19684.9	11538.7	9512.85	19771.8	26845.5	20486.7	9764.44	9505.6	13231.3	9627.8	6815.09	13113.6	8822.46	7329.89	3368.66	6670.92	7451.06	8478.84	13205.1	6210.81	5735.25	3273.73	6449.01	9925.61	23108.4	10152.5	32110.4	12467.4	34305.2	8855.36	12131.1	14441.7	11912.6	24333.4	55449.2	27807	24564.5	22225
TYDP1	2	Q9NUW8	Q9NUW8|TYDP1	TDP1	FALSE	FALSE	FALSE	0	0	0	0	0	0	0	0	0	0	487.818	343.766	551.548	475.043	435.948	386.693	553.007	390.814	142.532	320.132	625.923	522.034	421.387	583.184	0	0	305.749	679.526	490.153	331.516	557.208	604.256	422.893	838.527	971.672	667.643	657.371	668.182	850.6	810.737	874.55	875.343
UBP3	2	Q9Y6I4	Q9Y6I4|UBP3	USP3	FALSE	FALSE	FALSE	976.888	687.298	582.406	864.427	1398.13	1297.2	1093.24	1679.24	1714.54	1555.91	0	239.801	403.751	411.692	199.282	64.8997	260.778	345.057	0	501.475	411.36	198.409	295.046	243.29	0	0	0	485.586	298.029	445.221	594.105	271.953	1516.49	2263.73	1814.26	2313.95	2005.64	1256.3	2358.86	2329.46	1639.27	2393.88
UBP36	2	Q9P275	Q9P275|UBP36	USP36	FALSE	FALSE	FALSE	0	0	0	0	0	0	0	0	0	0	512.134	324.094	646.402	548.185	253.159	737.8	706.692	420.101	231.676	282.647	242.499	500.301	610.186	683.043	178.284	598.854	625.011	381.197	662.202	1187.18	614.496	249.098	457.312	5147.83	467.212	2130.22	3127.62	2335.26	1685.83	507.539	1772.41	0
UIMC1	2	Q96RL1	Q96RL1|UIMC1	UIMC1	FALSE	FALSE	FALSE	493.278	417.182	258.463	382.673	404.774	350.247	422.974	698.763	0	0	222.577	188.818	0	238.183	0	291.173	224.001	230.569	627.975	0	224.064	213.26	385.688	211.574	284.526	203.871	270.076	239.222	292.99	317.196	0	252.448	0	0	0	0	0	0	0	0	0	0
UN13B	2	O14795	O14795|UN13B	UNC13B	FALSE	FALSE	FALSE	374.879	415.065	249.082	437.159	355.903	327.981	341.915	420.765	417.617	465.804	1397.91	320.926	0	577.422	518.184	444.669	434.372	514.162	0	494.425	380.655	466.214	349.673	548.087	297.892	288.899	799.549	440.568	505.048	561.178	733.543	0	0	0	0	0	0	377.549	353.92	518.302	0	0
WDR92	2	Q96MX6	Q96MX6|WDR92	WDR92	FALSE	FALSE	FALSE	434.442	730.535	656.842	896.391	651.776	562.211	171.715	1500.61	404.355	0	800.768	1171.52	1260.99	855.578	641.756	504.134	716.301	616.501	0	0	522.79	614.364	421.897	631.549	653.635	472.85	488.493	645.404	174.89	440.07	1319.41	532.722	1905.58	1551.97	2025.11	2972.92	766.854	2608.61	1447.39	1884.12	3516.64	1552.82
WRP73	2	Q9P2S5	Q9P2S5|WRP73	WRAP73	FALSE	FALSE	FALSE	646.158	684.674	630.355	965.602	967.199	854.534	845.745	1265.04	286.922	530.248	365.236	264.246	648.444	337.171	191.672	0	623.407	521.625	0	0	195.457	389.879	0	660.48	261.888	411.978	468.193	898.45	424.388	337.611	0	0	326.257	358.036	365.706	362.387	0	334.387	425.895	0	394.905	317.224
YQ047	2	A8MU10	A8MU10|YQ047	YQ047	FALSE	FALSE	FALSE	3469.38	2411.05	1721.39	901.392	2084.61	357.534	580.3	2777.49	2733.5	3828.97	288.822	2993.88	1673.69	927.017	689.228	1103.18	832.781	1644.58	1792.18	359.565	621.946	1610.58	340.223	365.477	1007	1125.41	787.306	1833.47	1215.82	2286.44	2552.21	2432.34	3018.16	4023.85	2400.96	2842.04	3317.56	7405.55	3803.71	982.391	1635.77	2083.82
ZC12A	2	Q5D1E8	Q5D1E8|ZC12A	ZC3H12A	FALSE	FALSE	FALSE	0	266.074	308.927	540.995	412.299	474.327	286.612	511.706	0	603.949	201.68	636.737	1286.44	346.533	495.855	167.839	383.182	467.221	406.478	203.674	384.335	1360.67	453.525	755.571	93.1632	0	281.781	571.967	1117.43	1193.04	1160.92	0	321.016	357.257	467.23	395.672	332.209	430.852	460.164	489.635	424.826	409.043
ZC3H8	2	Q8N5P1	Q8N5P1|ZC3H8	ZC3H8	FALSE	FALSE	FALSE	0	0	0	0	0	0	0	0	0	0	461.871	422.941	470.87	419.014	407.531	572.688	446.969	498.278	0	380.026	410.674	432.187	377.853	484.531	414.959	436.545	293.151	540.689	511.812	431.526	449.795	0	498.065	737.942	808.758	1855.42	658.443	611.375	487.601	687.981	554.482	634.281
ZDBF2	2	Q9HCK1	Q9HCK1|ZDBF2	ZDBF2	FALSE	FALSE	FALSE	1619.07	1036.59	1684.16	2882.2	908.212	1262.32	1129.61	1518.97	2452.74	851.697	17704.7	22146.5	915.784	553.9	595.068	1136.45	1016.04	1210.97	912.689	875.333	348.699	3728.38	1551.03	1321.98	19247.4	24144.6	21364.6	4893.59	3049.73	10297.8	1076.97	405.218	0	0	0	0	0	0	0	0	0	0
ZNT6	2	Q6NXT4	Q6NXT4|ZNT6	SLC30A6	FALSE	FALSE	FALSE	0	0	0	0	343.242	0	0	627.963	0	0	277.066	221.477	1076.44	299.48	298.715	329.325	274.354	360.83	278.28	274.211	338.964	285.905	292.012	248.49	281.478	249.187	302.586	333.674	286.59	317.943	320.419	363.891	336.102	608.702	596.658	595.807	410.946	498.959	556.907	540.363	560.888	482.938
AAMP	3	Q13685	Q13685|AAMP	AAMP	FALSE	FALSE	FALSE	3851.19	1421.78	2549.23	1286.21	3605.25	3052.07	3917	3235.61	3354.83	2956.77	6461.91	7158.48	8043.76	5594.48	8531.91	6855.3	7511.86	5937.36	4707.37	4718.16	6225.86	7215.22	9093.7	3834.81	6761.64	2040.57	10425.8	7864.74	7162.23	7727.71	13845	2704.8	6736.83	5919.57	3665.05	9214.14	10418.6	8848.72	19741.6	6831.23	7955.55	4937.01
ACSA	3	Q9NR19	Q9NR19|ACSA	ACSS2	FALSE	FALSE	FALSE	2781.42	1113.45	1938.31	2162.03	1805.86	1879.93	621.613	5040.36	2584.66	4005.35	1433.11	1499.43	2364.13	2000.96	1352.47	1381.84	1205.98	1250.08	1451.63	1393.13	1293.56	1129.85	1937.87	1334.08	1277.94	896.649	1179.25	2227.99	2656.38	1543.92	2085.2	1334.58	1807.31	2891.51	3036.85	2662.06	1407.33	2668.68	3732.74	3962.59	2521.92	1825.52
ACTN1	3	P12814	P12814|ACTN1	ACTN1	FALSE	FALSE	TRUE	23922.9	21051.8	22080.7	25414.3	77006.2	17409.6	6140.91	30716.8	15679.1	77060.1	38706.5	36958.6	52356.7	27099.5	19069	30497.5	57394.5	95086.9	34272.6	20683.6	42271	28190.2	18093	42447.8	15945.3	22581.9	16319	72617.3	68250.6	124062	76315.8	24965.8	47704.1	76529.7	58441.2	98075.3	45115.9	54085.9	58243.6	83007.1	55404.9	97664
ADIPO	3	Q15848	Q15848|ADIPO	ADIPOQ	FALSE	FALSE	FALSE	599.036	620.737	1233.62	652.385	553.587	704.993	567.472	0	448.965	1153.86	843.549	604.618	749.141	680.501	625.124	535.378	749.956	683.086	884.996	400.298	633.614	636.297	542.664	726.45	315.401	491.987	795.923	566.428	834.458	915.818	839.662	280.372	2117.57	2816.72	1587.81	995.377	714.781	994.736	2222.92	5678.33	1388.15	1540.99
AGRIN	3	O00468	O00468|AGRIN	AGRN	FALSE	FALSE	FALSE	7137.3	3135.41	3733.05	3956.94	8000.77	3534.66	3884.04	7732.8	8671.47	5541.02	9042.73	9206.75	14966.3	9226.89	12323.6	4192.39	7667.86	10044	5564.92	4208.78	4630.93	8629.4	8392.99	8250.11	2121.13	2816.86	4663.18	7683.17	12210	8302.76	14399.2	7637.46	7448.4	12591.7	13900.3	11575.1	6412.69	7270.82	7771.46	15620.8	7086.35	7619.41
AL7A1	3	P49419	P49419|AL7A1	ALDH7A1	FALSE	FALSE	TRUE	6254.08	5721.24	3327.74	4418.18	5295.66	7224.2	4274.25	4422.25	6975.06	12820.4	8053.26	8568.54	18542.3	7694.61	3540.46	14112	9678.55	11173.4	3637.84	6321.99	5447.93	8209.99	6326.54	7227.83	7459.77	4740.73	4119.71	14975.7	17453.5	10255.9	9107.25	6408.02	9314.99	16917.2	13084.7	11809.9	12235.7	10659.7	22647.4	22430.4	17485.8	11661.4
ANAG	3	P54802	P54802|ANAG	NAGLU	FALSE	FALSE	FALSE	1979.96	1595.11	3873.97	2807.02	1868.7	3683.17	3089.55	2752.91	1922.8	2964.03	10082.6	27530.9	34503.6	24476.5	23158.6	24674.5	21947.2	13953.9	4274.34	10530.9	14430.4	14684.4	16144.2	7273.54	7109.65	8157.08	11486.8	12839.6	16040.1	14119.1	16832.2	4625.17	3660.18	11194.3	9227.77	9269.97	7047.08	6891.51	13099.2	6061.63	6374.28	13528
ANGI	3	P03950	P03950|ANGI	ANG	FALSE	FALSE	TRUE	239.982	201.3	540.131	193.818	923.293	0	0	0	0	0	745.544	542.971	1123.93	832.307	824.223	802.35	893.231	1201.42	978.334	711.156	631.917	843.044	844.615	469.608	595.952	649.298	401.916	1010.51	1095.24	893.478	926.071	817.435	1469.7	5946.82	1558.55	2111.25	4353.56	6897.7	8529.69	6742.68	1331.15	10737
ANX13	3	P27216	P27216|ANX13	ANXA13	FALSE	FALSE	FALSE	1063.56	634.695	738.843	566.371	778.651	715.275	540.504	566.641	0	0	446.826	419.344	0	415.052	472.733	0	498.512	523.219	0	201.663	374.857	402.504	443.048	552.054	334.025	451.583	465.527	472.046	543.233	396.202	619.857	0	360.673	1291.97	487.926	313.604	582.743	762.267	319.721	910.923	634.388	397.333
AP1G1	3	O43747	O43747|AP1G1	AP1G1	FALSE	FALSE	FALSE	3184.53	2530.35	3134.07	3076.76	2991.38	3266.2	1855.37	4136.21	3966.31	4285.05	6352.23	7325.71	4798.81	5850.35	4117.29	7026.93	5682.58	4319.78	7268.24	2832.63	3941.34	5329.3	3039.17	2130.67	4070.6	5425.07	4790.75	7897.16	9019.83	10652.4	14755	12194.9	9987.05	6025.9	8256.46	6291.37	5949.83	6308.22	7336.43	6094.23	7102.77	7206.34
AP1M1	3	Q9BXS5	Q9BXS5|AP1M1	AP1M1	FALSE	FALSE	FALSE	5597.14	3063.17	6639.39	4942.04	7687.74	5748.52	2514.42	8984.03	6205.52	4556.98	10250.9	9892.11	12376.1	10963.5	9856.16	9927.41	11627.8	9000.29	2524.82	7176.95	9576.79	6092.25	6201.54	5950.09	5467.98	5093.32	6366.91	17145.2	14051.4	9395.93	17089.1	7296.86	13380.3	7473.45	7601.04	11165.6	5465.9	17085.8	17214.9	9447.94	12394.1	10226.5
ATL4	3	Q6UY14	Q6UY14|ATL4	ADAMTSL4	FALSE	FALSE	FALSE	0	0	0	0	0	0	0	0	0	0	3418.16	3077.95	4301.08	2469.47	3205	3280.11	1747.48	2887.31	2449.72	2079.14	2058.59	931.476	1365.97	1065.89	297.687	0	2843.97	1907.38	2330.72	3651.62	3818.95	1168.43	1448.61	1057.5	2208.7	1555.48	1696.16	1926.78	1897.2	1741.51	2113.91	2409.36
B3GA3	3	O94766	O94766|B3GA3	B3GAT3	FALSE	FALSE	FALSE	727.117	473.233	594.064	793.814	214.146	566.821	655.393	904.144	1646.4	254.59	2677	4155.4	5968.34	5889.8	6206.18	5883.7	4736.72	6139.58	4627.03	5065.13	2393.19	3061.6	4475.81	2208.74	2587.59	4203.55	3159.97	6626.49	4190.84	4852.9	8595.4	3353.54	8461.43	9936.77	6871.35	8543.07	5047.07	6716.44	11385.5	5817.55	8264.97	5385.26
B3GN3	3	Q9Y2A9	Q9Y2A9|B3GN3	B3GNT3	FALSE	FALSE	FALSE	0	0	0	0	0	0	0	0	0	0	0	0	669.883	0	280.168	922.98	267.689	0	0	418.796	348.336	142.529	577.903	0	0	0	0	644.008	1210.28	338.931	1175.66	0	887.33	0	0	0	0	336.64	416.646	0	322.789	0
B4GT5	3	O43286	O43286|B4GT5	B4GALT5	FALSE	FALSE	FALSE	0	0	0	0	0	0	0	0	0	0	242.793	0	0	0	0	0	413.573	0	0	169.302	0	0	185.988	0	0	0	0	0	475.716	0	0	0	0	0	0	0	0	0	0	0	0	0
BET1L	3	Q9NYM9	Q9NYM9|BET1L	BET1L	FALSE	FALSE	FALSE	1352.52	1190.19	948.246	808.922	1322.05	639.819	572.676	1594.96	1469.43	1223.35	2107.95	1963.98	480.435	1951.57	769.804	359.39	1201.51	2078.29	0	2552.79	2411.24	3763.66	2318.97	2043.14	2241.43	788.71	4102.06	3321.63	6652.4	3930.93	7739.81	491.882	1960.23	2065.36	3931.61	2371.78	1910.63	4458.55	4765.72	2067.34	4728.06	3280.71
BGH3	3	Q15582	Q15582|BGH3	TGFBI	FALSE	FALSE	FALSE	24703.1	35837.2	45896.9	39162	70067.4	28584.8	36777.1	30983.8	1739.73	2562.29	49987	64522.7	34703.4	38946.5	18916.9	87353.8	47072.8	54148.4	4417.18	16960.8	29463.9	46092.5	60071.4	31649	15019.6	34686.1	25432.3	69336.3	92139.6	170756	77329.6	5112.79	64478	37049.6	67527.7	82891.4	44848.1	54819	68256.1	99281.4	55913.7	46024.8
BT2A1	3	Q7KYR7	Q7KYR7|BT2A1	BTN2A1	FALSE	FALSE	FALSE	0	0	0	0	0	0	0	0	0	0	1203.79	1068.88	415.752	940.755	1186.96	1029.57	924.121	723.302	802.33	883.949	1093.89	1243.07	1514.07	1076.78	575.818	1031.78	970.666	1411.41	1610.66	1479.59	1422.89	1059.29	435.623	636.726	604.001	605.263	473.398	543.71	706.838	499.692	535.813	398.187
CBPA1	3	P15085	P15085|CBPA1	CPA1	FALSE	FALSE	FALSE	2733.92	636.067	3797.57	3164.17	3071.71	941.791	4188.28	1926.22	3417.58	4086.64	1899.74	3205.74	15111.7	7793.4	1009.38	1101.92	7104.61	5112.14	3425.66	827.042	3447.77	1276.41	9162.77	919.018	5946.89	3687.87	1024.29	6623.26	4847.05	3516.21	5303.62	1465.83	1569.45	3993.11	2623.6	3330.23	2341.22	2419.68	1905.52	6238.92	5042.7	1900.27
CBPN	3	P15169	P15169|CBPN	CPN1	FALSE	FALSE	TRUE	268.96	497.629	115.474	517.395	430.294	429.857	322.878	0	178.69	0	1413.47	741.923	746.411	893.302	1108.14	1296.68	452.545	884.634	695.756	1338.08	737.956	448.635	587.652	651.374	757.247	1383.24	591.765	1353.99	1336.17	966.149	1598.62	969.401	1231.37	715.261	1714.58	1336.6	1320.54	1364.68	2638.09	2374.72	1483.84	949.269
CC121	3	Q6ZUS5	Q6ZUS5|CC121	CCDC121	FALSE	FALSE	FALSE	0	0	0	0	0	0	0	0	0	0	0	0	0	0	0	0	0	0	0	0	0	0	0	0	0	0	0	0	0	0	0	0	2698.25	0	0	0	1099.41	2793.44	13313.7	2392.82	3350.48	1054.87
CFAH	3	P08603	P08603|CFAH	CFH	FALSE	FALSE	TRUE	5289.43	7451.84	4021.44	4499.79	10829.6	2995.87	3212.87	3621.03	860.633	1135.02	8509.8	7928.09	16859.3	11150.9	9419.27	13444	10088.4	14781	3715.58	6102.53	5413.35	7069.77	4266.48	8386.27	3854.49	1810.4	4027.76	17274.2	17489.7	11395.8	16409	16959.5	5955.01	12694.9	16683.3	10974	5166.84	10605.3	8814.3	18001.8	13409.2	11145.7
CIP4	3	Q15642	Q15642|CIP4	TRIP10	FALSE	FALSE	FALSE	5429.39	3533.54	3726.77	3616.26	4036.06	5090.67	2487.96	8962.58	4082.4	4649.83	7404.77	10653.2	11087.7	10505.2	11322	6506.72	9935.9	11569.1	6280.95	7432.13	7870.85	7454.62	4792.13	8310.53	4215.85	6793.16	9461.48	18321.2	18966.4	20635.2	17790.3	10312.8	4497.03	7657.4	3939.63	4968.82	4485.77	5990.65	8572.1	6579.19	9559.52	7838.23
CKLF4	3	Q8IZR5	Q8IZR5|CKLF4	CMTM4	FALSE	FALSE	FALSE	0	0	0	0	0	0	0	0	0	0	394.619	817.49	358.822	750.519	1241.3	1055	576.355	468.096	1379.2	1577.39	1388.19	2032.71	769.941	976.077	732.209	1396.92	247.317	1392.53	604.106	1978.28	537.006	903.139	3611.36	3753.26	6607.58	882.658	1040.87	3260.22	7218.25	4740.52	2179.64	6324.85
COR2B	3	Q9UQ03	Q9UQ03|COR2B	CORO2B	FALSE	FALSE	FALSE	2418.57	1198.36	0	1842.8	339.632	0	0	0	0	0	2435.08	0	0	0	0	0	0	572.774	0	0	669.672	322.72	0	572.521	0	456.963	471.748	0	0	764.391	0	0	0	0	0	0	689.536	1219.22	585.523	909.816	1227.63	928.831
CP1B1	3	Q16678	Q16678|CP1B1	CYP1B1	FALSE	FALSE	TRUE	479.891	15890.1	960.467	1125.03	747.856	2694.3	1545.15	1604.63	773.595	1455.94	4498.63	2732.6	2227.12	2416.49	2794.01	3753.66	1224.16	2568.14	2096.74	3396.09	3193.66	2349.18	2495.59	2196.97	1519.36	1815.24	2042.11	2286.06	5074.1	2287.78	2879.36	3539.95	8806.71	4488.97	7750.6	7047.86	3510.4	13295.3	10040.6	7247.14	7008.69	5446.26
CP3A5	3	P20815	P20815|CP3A5	CYP3A5	FALSE	FALSE	TRUE	0	0	0	0	0	0	0	0	0	0	854.268	606.982	1720.7	482.799	219.023	1053.83	828.037	842.914	231.088	977.484	1015.45	231.61	458.108	690.565	544.762	626.949	492.001	591.917	3473.57	490.955	3206.09	665.47	927.468	997.855	687.63	896.589	1150.8	894.247	1070.21	676.014	885.348	929.082
CRAC1	3	Q9NQ79	Q9NQ79|CRAC1	CRTAC1	FALSE	FALSE	FALSE	460.858	390.954	372.482	352.145	387.073	471.929	439.165	743.319	521.839	551.83	523.995	559.918	660.769	471.81	541.799	555.3	708.751	730.069	569.614	628.722	589.083	569.625	631.317	539.051	580.387	3034.23	898.288	886.178	603.027	600.28	668.355	630.77	669.045	830.288	1330.41	796.226	791.177	920.141	1017.69	1070.11	1035.64	1104.07
DP13A	3	Q9UKG1	Q9UKG1|DP13A	APPL1	FALSE	FALSE	FALSE	5586.72	3905.92	5855.77	3883.56	3828.36	3769.5	3252.38	5854.62	5043.4	6767.24	7605.54	6215.21	6150.38	6327.84	6424.82	7457.33	7789.72	7702.16	7353.99	5517.07	6644.65	5648.65	5002.99	5915.02	5246.07	6608.91	3675.68	7025.98	8427.17	5664.4	14870.3	7745.09	8759.87	11565.2	14360.9	9814.73	13640	6623.02	20340.7	9804.81	9991.88	7504.44
EF1A2	3	Q05639	Q05639|EF1A2	EEF1A2	FALSE	FALSE	FALSE	0	0	0	0	0	0	0	0	0	0	679.56	1342.69	637.198	805.48	1353.77	1461.16	1121.46	1104.97	530.024	455.548	671.285	961.483	710.489	959.231	731.519	1697.85	2263.76	1209.95	1205.36	1051.45	2301.05	585.025	0	1519.47	664.576	5462.85	0	205.544	0	0	0	340.326
EFHB	3	Q8N7U6	Q8N7U6|EFHB	EFHB	FALSE	FALSE	FALSE	0	0	0	0	0	0	0	0	0	0	388.337	1807.1	1660.28	839.005	680.593	787.579	549.041	401.6	1351.07	594.25	562.1	599.661	415.311	505.943	518.184	659.667	893.933	3692.85	2961.92	2443.59	2684.16	1681.31	404.774	438.902	432.983	281.352	237.345	674.057	497.036	507.986	375.779	364.51
EMIL1	3	Q9Y6C2	Q9Y6C2|EMIL1	EMILIN1	FALSE	FALSE	FALSE	4636.8	35240	13462.4	12758.2	33922.2	24370.9	11409.8	11461.1	46009.7	49872.8	55443.7	29527.6	21157.1	39244.2	23367.4	61916.2	30250.2	68999.6	21627.5	22502.7	47045	41216.7	15358.3	78461.6	3280.99	12312	14677.4	36534.5	61740.5	31591	29998.2	107324	27271.4	10658.2	26284.1	29678.6	17256.7	19308.1	20685.7	46533.3	51473.7	31589.1
FA49A	3	Q9H0Q0	Q9H0Q0|FA49A	FAM49A	FALSE	FALSE	FALSE	1538.69	1436.67	2380.03	2916.36	2439.59	1930.65	2048.67	4441.7	2387.5	2825.26	5441.77	5048.24	4880.66	3192.12	5161.27	5504.51	3038.62	3550.47	1294.56	4181.71	3058	3493.83	3331.81	3000.6	3915.76	4875.52	3848.85	9630.49	7795.74	6313.83	8221.59	5180.71	5786.27	5890.42	2254.11	5104.18	4773.31	6198.68	5647.46	4373.26	6288.16	3232.74
FBLN3	3	Q12805	Q12805|FBLN3	EFEMP1	FALSE	FALSE	FALSE	0	3836.6	2354.08	836.761	3476.61	854.956	3005.2	1238.39	0	0	6504.84	2542.25	6521.36	3766.3	1988.28	1260.86	7588.26	2191.04	251.232	2620.76	1862.95	1552.51	2205.84	4539.7	1492.17	5676.71	1359.12	3087.39	3203.96	1103.68	6196.79	1484.76	0	313.898	366.126	198.1	1623.58	2186.75	899.391	1286.68	3214.11	1401.57
FDX2	3	Q6P4F2	Q6P4F2|FDX2	FDX2	FALSE	FALSE	FALSE	637.193	610.977	1086.48	620.902	832.519	714.259	297.1	0	0	796.073	1893.01	1096.34	976.95	750.495	1792.32	1315.78	1138.64	920.796	334.304	600.186	387.218	578.749	574.36	1168.69	1021.77	1777.9	1145.75	2289.32	988.556	465.374	1062.32	483.528	583.829	826.353	1860.94	2364.48	880.478	1739.13	1755.83	1006.16	856.847	689.509
FHOD1	3	Q9Y613	Q9Y613|FHOD1	FHOD1	FALSE	FALSE	FALSE	1660.16	2401.68	1505.97	1483.93	1672.07	1787.68	1528.38	2912.16	1203.6	1338.95	3299	1820.96	3215.76	1876.3	1791.06	3204.28	2258.82	2822.85	2357.44	2053.87	2148.88	2737.64	2082.42	2369.03	2180.06	1368.34	2970.85	2933.16	3030.72	2791.38	2886.89	3491.23	3538.47	4104.82	3388.03	3700.16	7592.73	4968.24	4234.84	3610.97	4338	3584.08
FINC	3	P02751	P02751|FINC	FN1	FALSE	FALSE	TRUE	45690.5	64877.5	71596.9	75821.7	182287	56160.5	36421.3	89918.1	44836.3	81275	78255	87785.5	142658	84305.8	48054.8	161546	66303.3	106774	42321.3	86210.9	95284.2	83042.9	38510.4	54132	28821.5	8567.77	55380.9	97674.3	157186	174569	100614	49795.6	84952.3	54168.7	120089	125851	124547	154983	90817.8	142940	114418	118164
FKB10	3	Q96AY3	Q96AY3|FKB10	FKBP10	FALSE	FALSE	FALSE	2708.09	1933.48	3294.69	3047.33	3498.76	1916.74	2387.75	3035.85	3402.29	4422.61	4191.69	6195.49	9919.17	5567.02	7898.39	5775.28	3880.16	8556.5	1571.37	6861.37	6557.13	5987.46	8239.33	6508.85	2461.12	2644.09	2608.88	6684.73	10496.7	6742.89	8069.6	4450.79	6353.45	4548.44	3616.9	4568.1	3008.81	3625.91	5366.89	5006.94	6012.67	4377.19
FNDC1	3	Q4ZHG4	Q4ZHG4|FNDC1	FNDC1	FALSE	FALSE	FALSE	1757.99	2112.4	727.986	509.029	1179.88	1525.14	544.541	965.768	0	0	1969.1	1114.64	1489.8	1866.14	1535.1	2554.7	1028.63	2254.74	1716.01	1505.35	1853.8	1848.43	1702.14	1295.11	153.484	997.565	1288.77	2386.8	2639.31	2412.2	2622.72	824.011	1946.16	2190.31	2092.84	2472	1162.51	2873.61	2641.92	1340.97	2224.22	2048.65
FSCN1	3	Q16658	Q16658|FSCN1	FSCN1	FALSE	FALSE	FALSE	11056.7	13209.3	4698.5	18702.7	22863.1	7152.75	43870.4	8439.47	10612.7	22369.7	49016.6	61090.8	45808.7	62429.2	40358.6	51345	62854.3	46125.1	29028.1	15567	27756.9	31276.4	27897.2	46563.7	21286	8837.3	14775.6	44175.1	40283.2	42040.6	73947.2	15291.1	37829.8	19042.8	46320.5	51892.6	35114	94776.5	44272.4	66325.1	59171	70832.5
FXL12	3	Q9NXK8	Q9NXK8|FXL12	FBXL12	FALSE	FALSE	FALSE	398.828	355.69	375.243	338.705	370.024	327.556	392.252	0	0	0	236.326	226.803	900.069	250.666	371.384	690.047	226.2	431.563	0	165.83	130.793	429.618	245.358	245.958	206.099	646.296	326.522	650.45	493.422	236.453	318.154	333.931	638.878	1519.64	1380.14	338.838	1182.21	617.781	682.396	817.74	915.509	230.87
G6PE	3	O95479	O95479|G6PE	H6PD	FALSE	FALSE	TRUE	7341.26	5593.21	7811.44	6616.43	7503.4	5493.1	3052.55	6784.23	6960.14	2777.44	7380.33	8391.94	10087.6	6756.42	11241.1	9141.91	7139.93	9204.42	4715.84	9989.61	7329.01	5402.18	5740.3	9553.48	4825.44	5295.89	5073.9	13607.7	12183.8	6980.98	10686.3	8114.03	5548.41	6680.62	5724.46	8057.23	7268.09	5476.35	5992.59	11741.3	8602.16	6238.36
GCYA2	3	P33402	P33402|GCYA2	GUCY1A2	FALSE	FALSE	TRUE	0	0	0	0	0	0	0	0	0	0	446.328	388.718	232.732	0	0	231.7	0	0	183.647	0	0	0	0	0	0	0	0	182.301	337.587	0	1027.32	1520.92	586.822	751.832	556.853	642.944	522.56	685.777	637.523	642.211	652.051	550.609
GFPT2	3	O94808	O94808|GFPT2	GFPT2	FALSE	FALSE	FALSE	275.446	665.745	774.482	0	425.131	0	0	0	0	561.346	1786.33	1543.12	2451.16	1862.46	1771.74	2186.98	1894.88	3317.19	1241.75	2623.56	2551.71	1984.64	1756.56	3155.75	1509.52	1673.5	1661.41	3820.13	4028.4	3126.13	2008.41	700.248	1551.02	1798.92	2020.53	2054.35	1568.77	1657.69	2206.38	1984.5	1970.55	1714.43
GMCL2	3	Q8NEA9	Q8NEA9|GMCL2	GMCL2	FALSE	FALSE	FALSE	0	0	0	0	0	0	0	0	0	0	418.024	305.649	0	203.03	286.895	342.481	303.789	318.552	314.139	213.953	360.493	262.848	320.34	501.27	340.891	540.142	368.927	356.449	412.579	366.849	301.737	372.667	0	0	0	0	0	0	0	0	0	0
GPDA	3	P21695	P21695|GPDA	GPD1	FALSE	FALSE	TRUE	0	0	0	0	0	0	0	0	0	0	378.18	481.59	664.139	459.358	289.214	694.021	318.501	0	0	472.877	0	147.586	251.345	372.223	578.369	562.805	692.273	246.176	427.051	445.236	338.346	135.348	1979.11	3834.8	2972.39	3670.6	3009.45	2976.82	4239.84	3711.88	3358.05	3420.66
HEM2	3	P13716	P13716|HEM2	ALAD	FALSE	FALSE	TRUE	8895.45	10396.9	8859.45	5972	11648	7032.35	12214.4	14919.4	2685.03	4889.01	10116.9	11962	13323	7267.07	5923.64	12461.9	9916.7	12674.4	1652.59	9995.57	7746.15	12239.3	8761.33	11040.4	6851.45	5563.74	5956.39	10456.8	13438.5	15309.5	15698	2024.96	22546.6	24336.8	11105.4	22991.7	23631.5	11610.8	16514	20871.5	14747.6	12694.4
HEP2	3	P05546	P05546|HEP2	SERPIND1	FALSE	FALSE	TRUE	2804.23	10546.7	5598.47	7735.16	8353.55	2061.15	2275.42	4969.24	1499.15	3836.78	2960.51	2392.51	3683.24	2817.87	1854.57	2337.64	2328.98	3062.8	211.257	3835.63	2562.99	2644.59	2348.57	2284.18	2030.09	3250.83	2110.78	3525.09	4471.03	4206.42	6732.69	673.411	4822.64	5446.45	11235.1	10005.6	5076.05	6258.15	7732.67	11013.4	7132.78	7134.4
HGFL	3	P26927	P26927|HGFL	MST1	FALSE	FALSE	FALSE	1676.91	1656.25	1320.67	1074.69	2171.46	1487.64	1162.03	1159.96	1266.51	1779.23	6545.37	2539.05	2387.86	2085.44	1614.02	2873.01	1745.32	4635.06	1855.26	1667.8	1928.55	2707.53	1358.36	4741.05	2061.72	8939.25	1099.57	5344.02	4972.55	5370.71	2819.72	5592.71	3222.51	2422.56	4081.7	3444.55	2489.86	2246.02	3787.51	2583.1	2414.77	2092.4
HOOK3	3	Q86VS8	Q86VS8|HOOK3	HOOK3	FALSE	FALSE	FALSE	58727.8	46739.9	52895.1	52520.5	62770.8	48583.5	43116.4	78945.6	4883.37	13861	8691.23	5422.94	3364.68	9960	7948.11	6787.49	7273.46	7048.92	4216.62	6044.16	7277.83	9027.33	3543.44	9617.08	6348.51	9055.26	6435.46	9334.47	8879.29	4924.44	8161.77	4829.94	58846.3	67170.6	8724.3	60459.8	55822.4	76392.7	78709.9	56816.4	68275.7	53470.6
INHBA	3	P08476	P08476|INHBA	INHBA	FALSE	FALSE	FALSE	0	0	0	0	0	0	0	0	0	0	0	0	922.614	0	0	0	0	132.227	0	0	0	0	242.614	0	0	272.071	0	0	0	0	0	0	521.623	1362.23	1302.81	1336.88	1063.91	1154.18	1550.35	1426.34	1401.88	801.651
ITIH2	3	P19823	P19823|ITIH2	ITIH2	FALSE	FALSE	TRUE	9573.72	14041.5	6625.34	5509.51	16781.4	4673.88	4304.89	8566.26	23420	24231.7	20633.3	9465.14	25072.3	15594.3	11318.8	13839.8	15215.3	13285	1772.08	5912.12	5750.7	7360.2	12572	22186.4	14061.1	3877.54	8935.03	13994.9	16721.7	15796.4	20951.7	2005.4	4354.44	11500.1	50620.6	29634	11175.5	112565	18679.7	53778.5	21482.7	18957
ITIH4	3	Q14624	Q14624|ITIH4	ITIH4	FALSE	FALSE	TRUE	5491.46	6414.08	6846.98	15977.9	13319.3	10114.2	10824.2	10830.5	8784.28	8370.98	6839.37	12980.2	18156.4	15836.5	8340.19	9542.85	12085.8	9819.47	6966.72	4597.56	7516.93	7201.47	7263.24	8542.01	1249.5	3170.56	6850.3	10887.6	7317.6	12549.2	13148.2	4869.1	2609.06	12875.8	13745.1	8737.07	6095.16	8344.08	8841.77	21447.6	13168.3	10584.9
JCAD	3	Q9P266	Q9P266|JCAD	JCAD	FALSE	FALSE	FALSE	1365.88	1270.03	1115.81	1045.19	1426.77	855.933	987.517	925.861	1364.3	1818.22	1590.06	1775.5	1719.08	1501.46	2153.34	2214.14	1008.04	1755.79	2035.02	1182.37	1517.55	1470.32	1271.94	2010.41	1505.91	1145.84	1570.01	2276.08	2408.13	2283.57	2408.57	1731.47	2115.68	3568.36	4141.66	3807.97	2791.96	3476.88	3354.66	3740.68	2545.53	3437.07
JSPR1	3	Q96MG2	Q96MG2|JSPR1	JSRP1	FALSE	FALSE	FALSE	0	0	0	0	0	0	0	0	0	0	396.841	319.651	0	537.102	0	203.217	350.3	311.544	472.818	247.698	267.877	378.141	283.8	403.09	0	0	0	309.547	0	0	0	384.829	340.247	662.637	670.211	805.184	412.512	289.5	560.88	396.252	481.054	179.417
K2C7	3	P08729	P08729|K2C7	KRT7	FALSE	FALSE	TRUE	5890.33	3625.97	2632.17	1951.61	3200.49	3336	7343.98	15341.9	9582.59	23870.7	79304.9	16452.3	91360.7	5158.99	160485	23808.9	9032.83	7739.7	50904.2	4617.59	8234.45	63825.3	10061.8	89577.3	3326.15	2429.73	48959.8	29633.3	55317.7	206451	308770	31027	102216	2320.42	58224.4	55246	114806	90025.3	183942	23246.2	94988.6	13911.7
K2C8	3	P05787	P05787|K2C8	KRT8	FALSE	FALSE	TRUE	4258.35	26855.1	44773.4	15098.7	20543.5	29433.2	25716.5	264099	20091.5	18503.8	23560.6	27420	82130.3	49320.8	71664	21112.9	56837	26076.1	4482.66	97691.7	50854.8	84109.1	22861.9	49013.7	10592.6	7659.51	31760.8	99906.1	114011	141535	200708	61200.9	51143.6	7789.28	90903.4	51160.1	103640	109735	79281.9	4496.92	76991.4	26148.2
KAD5	3	Q9Y6K8	Q9Y6K8|KAD5	AK5	FALSE	FALSE	FALSE	0	0	0	0	0	0	0	0	0	0	0	0	0	0	0	0	0	0	0	0	0	0	0	0	0	0	0	0	0	0	0	0	392.325	0	0	676.988	486.359	285.611	891.187	681.377	469.676	0
KBL	3	O75600	O75600|KBL	GCAT	FALSE	FALSE	TRUE	0	0	0	0	0	0	0	0	0	0	482.203	611.597	542.868	573.623	346.282	464.301	153.05	534.876	552.473	382.584	375.864	339.541	281.643	652.146	538.205	938.339	0	458.089	729.155	761.048	393.727	326.07	652.432	1104.35	689.588	847.041	558.714	723.375	548.194	498.952	706.912	495.286
KLK3	3	P07288	P07288|KLK3	KLK3	FALSE	FALSE	TRUE	0	0	0	0	0	0	0	0	0	0	469.816	490.802	419.53	847.273	804.34	1648.92	896.737	1379.35	443.864	839.269	2320.16	816.803	666.949	859.801	1008.19	0	1427.29	675.357	3904.59	2958.41	895.104	566.566	0	0	0	0	0	0	0	0	0	0
LAMC1	3	P11047	P11047|LAMC1	LAMC1	FALSE	FALSE	FALSE	5007.25	6201.21	15376.3	5157.39	9289.19	18187.3	9871.47	12927.9	18122.7	10675.8	14707.6	7699.68	20931.5	8075.27	11196.6	13115.3	8972.43	22334.5	4253.06	8719.84	9950.43	13116.3	6622.21	16221.8	4070.95	3745.59	6847.39	34982.4	48346.6	62783.9	26710.3	32445.4	9987.72	12700.8	31969.2	13926.2	6094.55	13305.1	14250.3	17949.7	13607.8	6420.75
LAMP2	3	P13473	P13473|LAMP2	LAMP2	FALSE	FALSE	FALSE	8036.34	4227.36	11396.5	12647.2	14588.9	11756	9853.53	24127.7	2611	4214.22	12687.9	22724.9	23417.7	16648.8	20971	28292.3	16901.1	24276.1	530.018	22383	19076.2	26278.5	17352.7	17669.8	28418.4	27369	30654.2	31646.3	41508.3	32342.7	36279.8	1537.95	11483.5	3451.1	6441.75	8637.28	38262.3	35082.5	48556.9	48451.2	28887.2	20056.8
LRP1	3	Q07954	Q07954|LRP1	LRP1	FALSE	FALSE	TRUE	4266.47	3861.84	2182.53	6523.98	6909.06	4173.25	4789.7	5391.81	7251.6	6504.3	18342.4	10303.1	30502.8	17208.5	16075.8	30446.3	11102.5	12288.9	5080.79	17947.1	15073.8	16394.3	12378.6	10817.8	7638.86	8304.41	8848.59	14220	13908.2	16779.2	19585.5	10646.8	17080.4	5776.43	19482.8	20804.8	9504.53	19247.8	14800	25397.4	17669.6	17057.8
MA2B1	3	O00754	O00754|MA2B1	MAN2B1	FALSE	FALSE	FALSE	7118.61	9173.06	11647.4	11124.3	6507.18	18752.3	5274.18	11808.1	3644.92	8440.26	12040.5	16778.3	18462.5	18948.7	20505.8	21717.9	17556.6	12531.9	15824	18270.9	14529.7	14329.1	33450.6	6425.39	11272.8	15750.7	12043.9	21060.5	27313.1	15638.5	22142.3	29609.1	6467.66	5379.81	4567.25	6677.23	10451.4	12006.1	18932.2	13469.9	15282.7	13003
MAGA9	3	P43362	P43362|MAGA9	MAGEA9	FALSE	FALSE	FALSE	0	0	0	0	0	0	0	0	0	0	680.73	569.602	694.612	635.416	668.934	791.438	543.359	638.268	0	478.77	768.448	653.581	328.234	300.829	288.323	268.9	407.476	957.217	850.989	1022.75	982.289	367.151	1323.17	2345.96	933.965	1768.81	654.008	0	506.388	2718.69	1358.1	2389.25
MET22	3	Q9BUU2	Q9BUU2|MET22	METTL22	FALSE	FALSE	FALSE	0	0	0	0	0	0	0	0	0	0	651.432	297.717	0	491.88	442.079	398.94	364.634	206.007	417.967	531.984	393.242	679.122	782.537	526.175	530.982	758.1	556.305	670.606	484.354	288.356	490.697	715.699	2054.31	1728.71	2096.41	2862.29	3359.4	3219.83	3037.41	1888.74	3659.09	2725.08
MGP	3	P08493	P08493|MGP	MGP	FALSE	FALSE	TRUE	0	0	0	0	0	0	0	0	0	0	1020.31	959.368	278.926	0	539.053	861.935	354.953	506.242	0	297.031	338.202	0	390.769	344.138	524.084	360.63	620.146	1858.13	711.968	367.383	260.585	0	449.43	699.788	814.081	958.63	1066.61	977.029	957.95	1087.7	976.673	1284.82
MMP19	3	Q99542	Q99542|MMP19	MMP19	FALSE	FALSE	FALSE	553.588	323.631	284.787	302.276	300.217	0	0	0	448.335	355.804	412.347	354.847	445.359	352.541	431.664	591.299	444.821	452.815	395.998	394.283	482.454	419.287	407.507	456.661	198.457	309.428	318.294	500.629	505.226	430.699	429.148	471.361	1547.17	813.36	890.391	1137.85	781.693	998.449	994.535	787.502	1023.55	951.716
MMP7	3	P09237	P09237|MMP7	MMP7	FALSE	FALSE	FALSE	0	0	0	0	0	0	0	0	0	0	1840.18	0	414.085	1982.15	453.816	779.04	159.772	250.565	428.873	761.47	1546.55	0	221.557	2855.89	0	0	387.68	629.605	684.685	1080.91	524.768	1745.94	5074.86	4363.58	2573.51	3103.52	4236.32	3906.57	6110.52	3500.55	7697.02	1957.69
MPRI	3	P11717	P11717|MPRI	IGF2R	FALSE	FALSE	TRUE	6937.38	4385.75	3992.36	5268.96	3426.83	1821.16	3941.7	4513.03	10572.1	8073.05	6250.69	4983.72	7581.16	6816.73	3477.81	6901.97	4806.09	5513.92	3626.34	5521.12	4216.65	5955.62	10726.1	4390.06	8407	5851.05	6967.46	15657.5	15306.9	5727.46	11043.3	7154.64	14203.2	11158.2	7838.61	15586.1	9104.67	13889.6	12299.4	11240.5	11470.6	19796.9
NDUA1	3	O15239	O15239|NDUA1	NDUFA1	FALSE	FALSE	TRUE	1951.33	1424.63	1709.17	2306.97	1748.88	1783.93	1346.23	1576.72	1117.31	650.543	13277.3	16592.2	1784.62	2464	2440.56	1660.18	2108.51	4341.05	642.136	26024	18678.5	21886	2528.24	2235.76	29846.4	28989	33163.6	43421.2	41297.7	35363.2	33348.4	4836.25	2664.52	1065.36	2048.67	2956.25	2255.15	2605.3	2399.77	3011.94	3610.56	3259.96
NEST	3	P48681	P48681|NEST	NES	FALSE	FALSE	FALSE	6222.19	2792.34	5343.65	3961.28	7369.12	2104.91	3669.3	3290.56	16370.3	14116.8	5964.55	5813.54	15488.3	5865.46	12177.4	11775.6	10474.4	10497.3	2950.66	4566.77	7652.98	6246.4	3625.28	6208.07	1864.37	2567.2	4942.94	10907.2	11556	11329.8	19531.9	11250.6	8292.97	8836.84	10227.4	7752.86	11220.9	14115.3	10214.6	8412.8	8533.45	3955.91
NET4	3	Q9HB63	Q9HB63|NET4	NTN4	FALSE	FALSE	FALSE	0	0	0	0	0	0	0	0	0	0	504.091	482.696	968.54	0	492.926	792.643	315.069	495.185	523.857	305.618	461.273	537.954	344.659	298.341	280.013	417.657	251.96	709.506	423.771	800.431	594.235	308.737	1019.78	481.664	0	405.971	0	567.314	810.056	883.619	951.82	462.448
NID2	3	Q14112	Q14112|NID2	NID2	FALSE	FALSE	FALSE	4693.02	5965.8	16569.6	8983.94	14894.3	8451.81	4218.64	12564.3	9902.22	14879	30848.8	23398.3	23259.1	22502.1	34534.7	50136.2	18643.6	41301	36217.4	12000.5	19870.2	25656.6	15301	28624.1	6847.86	9138.27	11507.2	34295	52626.6	35027.7	53211.4	25075.7	22202.6	12707.3	19033.7	19018.4	9488.01	11765.2	19479	41685	14045.2	10118.5
NOP2	3	P46087	P46087|NOP2	NOP2	FALSE	FALSE	FALSE	10620.9	3961.95	4409.66	3008.34	6335.4	2606.62	2245.49	9644.74	12939.1	8440	5021.6	7903.74	8310.91	4509.07	7220.21	6662.05	12325.2	3826.28	3671.02	4224.27	4885.58	4992.47	7545.61	2381.14	3612.71	2751.1	3142.16	9438.14	6760.31	6539.36	11829.2	6974.82	3362.41	9475.67	3585.79	4974.06	3132.68	5104.98	9366.09	3759.76	4522.15	3686.62
NR1H2	3	P55055	P55055|NR1H2	NR1H2	FALSE	TRUE	FALSE	0	614.173	315.041	580.835	272.231	224.289	229.498	498.307	0	0	0	489.364	0	681.802	685.361	0	0	0	0	0	0	0	1030.35	0	0	0	0	0	0	0	0	0	412.546	346.412	368.01	383.945	728.937	400.859	470.072	417.743	356.318	289.228
NSN5C	3	Q63ZY6	Q63ZY6|NSN5C	NSN5C	FALSE	FALSE	FALSE	0	0	0	0	0	0	0	0	0	0	1881.56	1072.98	1089.77	2218.47	1506.77	3602.87	656.783	748.545	2888.49	971.408	1035.39	585.12	877.766	2000.05	0	0	5311.51	1451.7	0	1334.06	1566.79	8032.89	2573.34	1228.02	920.937	2287.76	1397.22	3448.49	2694.66	1569.15	813.72	867.434
OSBP1	3	P22059	P22059|OSBP1	OSBP	FALSE	FALSE	FALSE	4109.33	3387.34	3548.16	4862.81	5802.79	2340.11	2148.56	8281.96	4489.03	6425.76	6947.57	5516.68	8127.53	7975.93	10246.2	9163.43	6761.16	5176.08	4793.43	4956.81	3035.27	3962.51	3280.62	3819.31	2792.56	2713.57	3953	5146.78	7312.9	6429.92	9026.65	4447.41	9888.6	5153.67	7980.46	7166.48	4033.69	8846.58	13507.9	5902.47	9119.34	7004.93
OSCP1	3	Q8WVF1	Q8WVF1|OSCP1	OSCP1	FALSE	FALSE	FALSE	0	0	0	0	0	0	0	0	0	0	532.634	312.17	2071.65	246.522	539.015	0	255.562	369.585	0	271.007	320.073	0	196.771	985.399	2064.91	0	1336.92	365.042	799.505	610.486	1874.15	0	459.877	561.008	562.996	461.949	241.114	436.918	701.899	656.839	397.15	365.152
P4HA1	3	P13674	P13674|P4HA1	P4HA1	FALSE	FALSE	TRUE	4716.92	3691.3	3308.65	6809.56	20296.1	4606.02	6296.61	21362.4	3075.87	5642.33	18057.8	16659.7	34050.1	14641	12166.3	7048.04	8957	14639.9	9977.15	9310.64	12194.8	10044.1	11592.7	10597	9520.42	2960.43	5629.78	17875.5	22396.5	26047.3	35398	10643.1	11373.5	12682.6	13890.9	8140.38	8476.01	30797.4	22389.2	23410.8	16491.6	16107.7
P5CR1	3	P32322	P32322|P5CR1	PYCR1	FALSE	FALSE	TRUE	3785.26	2300.45	3211.53	3644.5	8509.41	1750.47	2328.74	7364.99	7848.78	8579.16	4667.35	5218.07	9116.75	4119.3	5161.36	4849.25	3519.8	5362.36	2588.38	4631.09	2357.97	2163.28	3367.79	2129.6	2174.67	2726.74	2991.6	4047.43	4737.44	7022.43	4482.07	4805.98	11969.7	13454.7	11169.9	10016.1	8600.76	11780.5	11953.2	14654	9087.46	4650.19
PDLI5	3	Q96HC4	Q96HC4|PDLI5	PDLIM5	FALSE	FALSE	FALSE	13478.4	6798.92	8888.26	12222.6	20671.5	6930.91	5050.15	15588	7124.92	10445.8	6183.96	8380.35	8532.9	5932.17	12143.8	16617.5	8771.13	12012.7	1228.86	6954.94	10041	8470.64	6939.74	6258.09	7467.23	5984.54	8021.97	27121.3	31185.4	34397.7	32777.9	5749.79	16440.5	10767.5	17961.2	16576.2	13594.7	11629.4	14826	19022.3	17447.3	18502
PGBM	3	P98160	P98160|PGBM	HSPG2	FALSE	FALSE	TRUE	6567.73	10611.5	15510.1	11387.1	13782	16634.7	13039.1	30910	14624.4	10258.2	21709.8	20916.5	35663.6	27620.8	37622.9	35219.2	27159.6	41915.5	9036.66	25318.1	30158.4	34899.8	14660.5	40192.9	7070.4	6461.15	19609.5	41662.2	43118.4	55534	62001.8	4282.59	6655.1	25827.5	41049.6	23012.7	16374.3	9608.27	21135.3	26100.6	29209	18844.2
PGS1	3	P21810	P21810|PGS1	BGN	FALSE	FALSE	FALSE	5584.83	8609.33	8513.53	8971.44	36158.9	16478	7094.03	11271.5	1353.15	2413.21	15850.7	17147.2	33438.8	17199.5	16404.2	37028	40290.5	50159.7	615.601	14621.4	17981.4	16814.7	13238.4	21655.5	17909.8	15366.4	12223.2	68029.7	105830	64133.5	48027.1	17564.1	16905.1	26368.3	110143	52238.5	32971.3	59837.8	42577.7	74010.6	47909.8	35110.9
PHLA1	3	Q8WV24	Q8WV24|PHLA1	PHLDA1	FALSE	FALSE	FALSE	599.823	446.934	329.377	324.641	634.687	291.622	757.828	562.523	0	0	368.598	720.734	381.755	643.176	740.288	533.133	344.469	385.607	0	284.601	556.542	737.244	259.4	394.043	373.99	380.19	649.122	669.755	1002.08	727.495	894.748	250.241	332.313	402.604	353.319	643.929	706.476	488.38	514.666	290.933	455.027	518.435
PI15	3	O43692	O43692|PI15	PI15	FALSE	FALSE	FALSE	0	0	0	0	0	0	0	0	0	0	0	0	0	0	0	0	0	0	0	0	0	0	0	0	0	0	0	0	0	0	0	0	398.818	1380.56	600.645	827.629	699.485	620.961	533.022	1079.27	675.173	1494.27
PLIN1	3	O60240	O60240|PLIN1	PLIN1	FALSE	FALSE	FALSE	353.81	520.079	407.581	472.666	507.333	465.608	581.011	676.629	586.915	601.146	233.954	232.874	0	139.768	240.787	291.601	945.626	198.805	511.718	245.68	213.976	246.948	276.988	226.564	208.607	325.061	300.349	302.485	292.15	268.563	261.84	245.443	1454.2	2512.94	2450.89	2634.09	1863.33	2657.75	1820.37	2948.64	1709.4	2690.93
PRIC1	3	Q96MT3	Q96MT3|PRIC1	PRICKLE1	FALSE	FALSE	FALSE	0	0	0	0	0	0	0	0	0	0	3374.32	10827.3	0	431.113	1920.21	0	436.355	426.445	0	0	0	1785.21	404.89	7253.41	7128.6	9659.22	1208.58	3710.05	5671.7	6603.1	9096	4491.43	14346.7	14044.5	15358.4	15511.1	16947.8	2568.22	1693.16	8836.94	16559.9	4236.69
PTGIS	3	Q16647	Q16647|PTGIS	PTGIS	FALSE	FALSE	TRUE	656.213	727.424	927.679	998.196	1097.3	852.23	1152.82	1045.73	878.287	0	10619.1	5713.35	5442.94	4860.12	4712.04	2902.98	5816.72	11280.9	1870.6	4670.95	13038.4	5657.97	3360.84	11853.5	5680.56	6249.61	7820.17	8664.52	14514.4	19272.7	9037.07	2688.99	2660.09	4438.31	6650.76	9517.95	3727.45	4085.8	5358.65	4033.57	4593.15	6856.86
PTPRT	3	O14522	O14522|PTPRT	PTPRT	FALSE	FALSE	FALSE	0	0	0	0	0	0	0	0	0	0	567.972	830.217	1213.89	995.956	603.346	1152.28	846.116	526.654	701.446	285.32	484.629	0	1304.31	845.709	0	0	261.465	1213.88	834.027	811.878	730.32	524.154	294.112	0	355.993	276.745	345.512	350.139	452.358	445.764	323.808	438.016
QPCT	3	Q16769	Q16769|QPCT	QPCT	FALSE	FALSE	FALSE	583.389	430.022	475.34	705.508	785.22	486.247	594.487	1433.54	1124.02	616.563	915.869	1262.56	561.019	808.641	737.765	652.032	729.004	1055.12	1076.56	791.751	939.444	905.253	453.444	1204.15	617.389	1400.06	1369.5	1340.28	655.158	1022.17	1635.59	822.246	2151.71	1084.85	500.143	661.066	386.297	1293.75	2387.4	2136.07	1942.51	989.963
RARR2	3	Q99969	Q99969|RARR2	RARRES2	FALSE	FALSE	FALSE	661.634	467.435	488.144	286.817	348.659	150.2	730.389	1233.14	563.258	844.78	1363.24	2814.19	3908.48	1617.74	2451.29	3336.44	1888.51	2850.59	3858.18	3300.88	3138.96	3085.76	2394.65	3176.24	1247.58	1016.73	3331.69	6842.45	7211.02	5192.71	4520.08	7568.31	781.405	209.715	548.481	1237.41	1601.73	2961.04	1468.6	2074.67	1084.54	1981.73
RASK	3	P01116	P01116|RASK	KRAS	FALSE	FALSE	FALSE	1743.24	1256.81	1111.16	1158.09	2783.22	1004.32	2488.94	1144.65	1740.83	2128.47	726.461	2925.74	6402.92	2351.51	5723.29	3020.58	2910.07	1995.48	1305.38	718.414	947.178	1386.2	752.766	1320.84	1339.93	4776.79	5509.35	1198.01	1398.55	1364.83	4004.78	2948.82	1018.48	4685.98	8828.09	6387.68	2880.66	3193.68	2592.98	2686.29	3510.2	3667.73
RED1	3	P78563	P78563|RED1	ADARB1	FALSE	FALSE	FALSE	0	0	0	0	0	0	0	0	0	0	536.072	498.488	0	361.505	201.272	0	550.837	137.201	0	0	182.38	0	161.034	652.677	600.314	544.345	319.359	262.723	186.42	0	0	0	1475.27	2119.04	1909.41	1575.61	1613.7	1541.03	2123.2	1930.69	2033.61	931.47
RGN	3	Q15493	Q15493|RGN	RGN	FALSE	FALSE	FALSE	0	0	0	0	0	0	0	0	0	0	1708.03	1215.98	1262.48	944.276	1058.1	1685.16	1690.24	2698.06	1531.92	479.75	758.983	1493.01	622.17	1914.63	495.995	2035.98	1719.02	974.129	1638.43	2261.49	1579.85	2857.87	432.156	271.673	343.926	234.907	369.074	473.962	1351.73	381.19	0	216.173
RM48	3	Q96GC5	Q96GC5|RM48	MRPL48	FALSE	FALSE	FALSE	1520.84	1773.09	3499.56	2931.53	1832.93	2350.88	3302.23	2975.72	1579.63	3034.21	4106.43	4990.77	10803.4	3931.95	7948.15	13028.6	2967.87	4960.95	6305.28	2173.75	4401.61	3115.07	3033.73	4018.88	1285.93	1081.27	2754.92	6965.86	3176.52	12806.6	9469.51	12432.3	3126.53	2774.96	1646.21	2771.83	4382.39	6179.28	5405.93	6854.56	7363.64	4952.87
RT21	3	P82921	P82921|RT21	MRPS21	FALSE	FALSE	FALSE	849.212	1904.19	910.32	803.76	990.323	1273.79	1637.49	1422.37	0	417.581	2528.78	6797.7	2983.46	2841.89	7446.57	4794.72	3709.23	2568.64	1366.34	1915.91	1627.33	3416.92	3399.86	2410.45	891.177	6098.23	1779.63	3074.79	3348.48	2505.61	2555.2	3034.36	4176.08	3904.82	7478.96	7210.51	3051.07	7262.46	12784.6	3275.11	6467.05	2944.45
RUNX2	3	Q13950	Q13950|RUNX2	RUNX2	FALSE	TRUE	FALSE	395.308	552.61	471.829	564.108	564.38	515.475	222.371	485.851	0	0	822.692	1386.91	2431.29	1438.43	1401.25	442.252	1292.33	1546.49	717.288	562.473	1038.83	321.451	525.766	3017.61	1709.18	1365.42	516.516	793.434	2211.79	1840.42	2671.8	1791.25	725.344	440.832	558.208	766.33	636.187	789.571	458.761	2526.61	738.672	766.145
S39AE	3	Q15043	Q15043|S39AE	SLC39A14	FALSE	FALSE	FALSE	722.683	575.691	152.577	560.773	578.055	371.475	546.903	772.637	861.634	0	0	1073.02	4047.58	1181.04	2149.52	2116.71	1048.87	1290.86	761.897	1413.86	1752.22	1271.15	525.431	753.785	789.858	379.716	1018.74	345.147	2595.16	2486.64	6100.95	1477.24	4719.45	4350.71	1595.32	1398.62	3228.74	5095.54	5618.1	1397.07	1164.87	1744.45
SAST	3	Q9NV23	Q9NV23|SAST	OLAH	FALSE	FALSE	FALSE	0	0	0	0	0	0	0	0	0	0	199.008	1243.82	2069.24	1126.32	0	0	2074.33	0	0	0	0	0	0	0	0	618.003	2035.46	847.833	0	0	1098.82	0	0	0	0	0	0	0	0	0	0	0
SGCE	3	O43556	O43556|SGCE	SGCE	FALSE	FALSE	FALSE	0	0	0	0	0	0	0	0	0	0	318.924	197.636	0	180.545	352.625	0	276.83	290.139	0	197.572	0	257.848	304.475	321.317	352.85	369.887	298.386	0	250.543	0	270.547	0	560.457	563.307	672.823	747.988	570.394	634.856	795.505	757.949	685.152	677.308
SHRM3	3	Q8TF72	Q8TF72|SHRM3	SHROOM3	FALSE	FALSE	FALSE	0	0	0	0	0	0	0	0	0	0	171.896	1633.55	401.24	1286.33	1440.77	248.571	648.001	954.6	543.138	299.242	280.41	1134	219.727	877.28	514.852	1167.79	355.326	1237.16	677.385	1772.2	544.667	1254.12	773.33	1120.43	1029.62	1498.69	1251.47	18897.6	1452.16	236.613	682.88	1177.4
SKOR1	3	P84550	P84550|SKOR1	SKOR1	FALSE	FALSE	FALSE	0	0	0	0	0	0	0	0	0	0	0	0	0	0	0	0	0	0	0	0	0	0	0	0	0	0	0	0	0	0	0	0	222.089	330.364	275.314	219.942	195.825	453.822	251.957	369.039	199.689	228.039
SNED1	3	Q8TER0	Q8TER0|SNED1	SNED1	FALSE	FALSE	FALSE	0	0	0	0	0	0	0	0	0	0	887.389	1027.32	1038.75	710.192	627.88	627.067	705.214	908.014	1043.95	764.846	531.965	1024.57	320.559	368.873	1171	613.588	550.023	2229.5	2990.63	1056.42	1479.35	6537.51	0	0	0	0	0	0	0	0	0	0
SNX22	3	Q96L94	Q96L94|SNX22	SNX22	FALSE	FALSE	FALSE	0	0	0	0	0	0	0	0	0	0	0	0	0	0	0	0	0	0	0	0	0	0	0	0	0	0	0	0	0	0	0	0	301.676	336.959	772.415	395.7	450.831	389.434	323.814	417.423	254.277	0
SPIT2	3	O43291	O43291|SPIT2	SPINT2	FALSE	FALSE	FALSE	1406.76	1527.89	1343.55	982.101	1361.93	1293.2	304.801	1778.48	0	422.759	2027.12	1950.9	4576.26	1900.22	3398.21	2867.34	1600.36	1104.66	770.46	507.362	1365.13	1955.24	853.148	1527.85	2502.79	6137.47	1378.53	1418.57	2582.97	3732.3	4340	887.146	1912.88	4472.71	7960.89	1575.59	1698.17	3636.92	7239.35	3059.35	8104.66	1277.51
SPRC	3	P09486	P09486|SPRC	SPARC	FALSE	FALSE	FALSE	591.045	691.479	1014.92	1244.34	7400.58	880.831	0	1866.91	2175.45	944.703	388.26	592.648	499.161	1015.02	674.956	639.895	763.91	378.56	771.419	771.549	396.479	475.292	493.781	338.422	192.343	527.165	354.388	729.322	1016.6	0	575.933	565.417	4431.58	3507.05	2911.78	6514.09	2823.26	2155.23	1921.74	20419	4622.17	284.926
STAB1	3	Q9NY15	Q9NY15|STAB1	STAB1	FALSE	FALSE	FALSE	1868.43	2489.25	1676.15	3257.01	1974.07	2520.26	2677.4	2223.71	2217.85	2759.54	4698.17	4432.97	2826.53	3611.34	3077.47	3039.97	3533.17	3200	2860.77	4669.72	4722.87	5195.19	2375.88	5630.55	2725.13	3289.98	4033.05	4086.23	4522.52	2842.92	3779.61	1744.05	5861.9	3182.29	5028.34	10190.1	2993.79	4606.23	6439.34	3765.73	2568.35	4565.02
STRA6	3	Q9BX79	Q9BX79|STRA6	STRA6	FALSE	FALSE	FALSE	0	0	0	0	0	0	0	0	0	0	331.73	519.032	503.291	506.476	316.378	438.831	525.651	944.085	293.389	348.488	393.533	883.208	404.515	313.809	545.251	1035.74	633.626	0	1768.31	409.971	1006.88	275.885	437.167	626.057	1769.19	331.106	376.939	553.676	681.83	573.314	563.849	321.087
TMED7	3	Q9Y3B3	Q9Y3B3|TMED7	TMED7	FALSE	FALSE	FALSE	7722.72	6456.52	11911.2	5183.94	11705.2	7350.92	5503.15	16589.9	7318.73	15929	20862.8	23210.1	23061.7	12428.9	16058.6	20701.8	17458.9	10526	18814.1	9729.85	8232.92	15749.4	13842.5	5663.88	3545.11	10278.3	3874.65	44514	13266.1	11832.1	38784.3	21991	6262.04	14347	24842.6	29014	7201.06	14088.5	22197.2	19962.6	16365.3	13037.6
TPBG	3	Q13641	Q13641|TPBG	TPBG	FALSE	FALSE	FALSE	2159.32	1913.43	1427.48	2089.27	1749.36	1414.54	1785.32	2208.15	2141.98	1248.68	4938.87	3161.25	7690.98	4900.44	4668.89	5507.23	2766.82	2868.23	4849.16	5796.85	3031.7	3528.75	2391.19	3318.31	3606.47	4912.1	2682.86	6162.91	10326.3	5332.12	5159.67	2449.74	3982.59	6396.74	2010.11	2107.81	3034.52	2140.49	6586.08	5692.08	4224.78	3343.71
TRIPC	3	Q14669	Q14669|TRIPC	TRIP12	FALSE	FALSE	FALSE	4688.19	9971.85	4258.49	9752.08	11273	7164.9	7704.37	5515.61	4467.07	8985.36	9756.02	13151.4	3323.42	9311.88	9330.33	13342.4	11239.9	10799.1	7523.8	7116.16	9623.21	10661.5	6795.43	4994.02	11858.3	2118.3	8827.57	11050.4	13823.3	13863.8	14448.7	7054.65	5949.72	7726.98	12928.5	7963.58	3994.74	10517	18746.3	7525.54	10349.9	5729.86
TSP2	3	P35442	P35442|TSP2	THBS2	FALSE	FALSE	FALSE	4969.57	5380.75	4729.07	3615.18	8024.28	3172.84	3719.75	5125.83	8293.01	2717.61	3248.18	6009.87	7513.74	8444.28	5423.73	19728.8	6460.05	8383.46	3542.22	16867.1	8757.01	6679.02	3366.64	4544.78	3675.05	1819.43	3799.93	26591.3	36216.8	12623.3	8693.01	6911.56	14197.5	4448.56	10776.2	8202.01	8726.91	8473.35	11878.1	35798.9	34663.6	32512.8
TYW1	3	Q9NV66	Q9NV66|TYW1	TYW1	FALSE	FALSE	FALSE	0	0	0	0	0	0	0	0	0	0	587.178	1048.96	1886.79	1797.93	604.927	1303.38	1921.65	2002.89	307.686	1401.11	1114.68	2120.46	827.866	1109.29	0	0	0	1075.9	549.154	877.528	1789.57	1301.13	749.833	764.743	890.702	365.499	563.201	559.976	907.457	745.141	810.862	298.753
U633A	3	A6NN06	A6NN06|U633A	U633A	FALSE	FALSE	FALSE	0	0	0	0	0	0	0	0	0	0	0	0	0	0	0	0	0	0	0	0	0	0	0	0	0	0	0	0	0	0	0	0	1936.51	4450.53	1412.59	1126.06	2501.9	3126.06	3770.61	3502.23	3049.67	3035.74
U633C	3	Q5XG85	Q5XG85|U633C	U633C	FALSE	FALSE	FALSE	0	0	0	0	0	0	0	0	0	0	0	0	0	0	0	0	0	0	0	0	0	0	0	0	0	0	0	0	0	0	0	0	1936.51	4450.53	1412.59	1126.06	2501.9	3126.06	3770.61	3502.23	3049.67	3035.74
UBQL2	3	Q9UHD9	Q9UHD9|UBQL2	UBQLN2	FALSE	FALSE	FALSE	6249.76	10243.6	10414.2	9034.44	9482.4	9374.6	5210.41	7892.33	8088.58	10776.7	9597.18	16629.7	22513.1	12425.2	16088.6	17533	16448.4	14326.8	4478.47	10794.7	11705.8	13082.4	12547.2	9214.85	6051.87	11468.8	5373.36	26511.5	28672.7	28247.2	44813.1	13999.4	7236.45	10894.8	9060.42	12874.2	5797.55	9468.74	10599.5	13533.5	7145.35	7011.05
UROL1	3	Q5DID0	Q5DID0|UROL1	UMODL1	FALSE	FALSE	FALSE	0	0	0	0	0	0	0	0	0	0	285.492	0	0	0	0	302.108	0	0	0	0	0	0	0	0	699.289	925.765	313.815	0	261.911	0	0	0	0	0	0	0	198.926	281.823	0	365.28	1035.23	0
USP9X	3	Q93008	Q93008|USP9X	USP9X	FALSE	FALSE	FALSE	5464.16	2955.21	5031.75	8992.76	5776.02	1984.86	2696.68	10882.8	13128.3	16171.9	15027.9	14778.9	32684.5	17268.8	21120.5	14951.7	16973.8	16387.3	9418.47	17623.6	19289.7	21858.5	12893.2	10788.7	5714.44	9657.88	6325.4	37810.6	24498.5	29564.8	26970.5	11681.8	17066.2	8232.48	7905.59	13163.2	8984.87	9512.06	11186.7	10984.2	15975.6	9611.5
UTP23	3	Q9BRU9	Q9BRU9|UTP23	UTP23	FALSE	FALSE	FALSE	296.989	540.157	376.671	475.684	371.101	470.102	706.764	0	599.197	888.105	1712.91	2153.49	1651.44	1499.12	1052.23	995.248	1468.74	1523.6	982.177	1790.22	1480.66	2296.68	1640.84	1455.28	3006.92	2400.83	2382.38	2113.47	2012.03	2453.78	1816.14	1419.61	1020.77	1320.74	2098.6	1076.54	710.329	899.873	1432.83	881.675	1403.32	1356.81
VTI1B	3	Q9UEU0	Q9UEU0|VTI1B	VTI1B	FALSE	FALSE	FALSE	1961.78	2147.13	1804.79	1999.7	2083.03	1156.73	2095.4	1860.31	2345.35	2739.59	4938.6	6388.59	6746.42	5158.17	8213.53	4736.52	4644.1	5313.19	9281.32	3743.88	4039.58	4400.17	2853.19	3508.08	2427.81	3627.37	2140.51	5853.77	5534.28	6498.51	6684.67	5948.03	5008.26	2685.81	4842.74	8599.85	4189.78	6603.26	7995.5	4701.53	7328.09	7046.98
ZCH13	3	Q8WW36	Q8WW36|ZCH13	ZCCHC13	FALSE	FALSE	FALSE	647.05	1572.23	370.808	1372.3	2871.1	326.801	983.412	610.33	904.085	1073.57	4429.99	1338.35	5231.29	5293.96	1486.46	3038.94	2930.32	4910.73	462.132	1085.63	1115.08	1753.56	1116.95	2271.04	0	0	0	841.472	529.511	1246	2112.32	9624.22	3481.39	2222.04	8371.55	6111.12	2710.27	1635.75	1890.73	7456.93	8220.07	3503.01
ZN850	3	A8MQ14	A8MQ14|ZN850	ZNF850	FALSE	FALSE	FALSE	0	0	0	0	0	0	0	0	0	0	296.138	296.576	241.366	232.475	628.883	366.072	235.589	5654.77	5263.72	164.663	242.132	336.698	289.08	0	0	0	4936.94	1007.26	4725.33	7844.26	616.765	945.81	7038.05	11785.1	3620.23	14199.4	1153.55	1576.9	861.718	1112.79	1304.5	2647.35
1B18	4	P30466	P30466|1B18	1B18	FALSE	FALSE	FALSE	0	0	0	0	0	0	0	0	0	0	0	0	0	0	0	0	0	0	0	0	0	0	0	0	0	0	0	0	0	0	0	0	0	0	0	0	0	0	0	0	0	0
ABCA3	4	Q99758	Q99758|ABCA3	ABCA3	FALSE	FALSE	FALSE	593.492	0	473.034	821.328	366.183	613.379	443.767	977.75	0	406.813	379.902	2908.22	2485.55	3289.42	3540.88	1927.4	3062.64	1857.73	237.614	673.035	1497.63	481.798	1570.91	2706.54	1890.16	0	0	497.393	903.891	771.978	2352.51	0	574.024	1121.32	349.959	1899.97	986.48	771.015	622.101	634.369	662.04	2112.41
ABCA8	4	O94911	O94911|ABCA8	ABCA8	FALSE	FALSE	FALSE	441.794	431.428	434.252	400.16	462.098	330.113	545.511	639.241	714.36	1346.74	694.152	354.567	3552.23	1174.91	994.259	516.385	670.103	315.358	0	1134.16	732.052	1513.79	601.633	884.183	900.268	808.249	692.676	1191.44	1488.79	704.277	1477.22	0	148.023	802.665	354.582	593.163	663.739	490.888	1049.46	323.682	517.839	550.289
ACS2L	4	Q9NUB1	Q9NUB1|ACS2L	ACSS1	FALSE	FALSE	FALSE	3202.28	751.511	2309.14	1347.32	2257.71	1640.78	2318.7	5217.15	1248.56	2604.09	1527.11	1624.56	2590.25	1754.56	2438.83	2315.09	2047.89	2068.96	1856.23	2566.3	2401.13	2205.87	2442.82	2156.81	1310.93	870.021	1787.19	2640.71	2515.46	2705.79	2328.23	1960.02	3043.64	4069.38	4490.91	4691.96	2194.25	2313.3	3331.68	2052.13	3584.59	2593.33
ADA33	4	Q9BZ11	Q9BZ11|ADA33	ADAM33	FALSE	FALSE	FALSE	0	0	0	0	0	0	0	0	0	0	0	0	0	0	0	0	0	0	0	0	0	0	0	0	0	0	0	0	0	0	0	0	0	0	0	0	0	0	0	0	0	0
AFF2	4	P51816	P51816|AFF2	AFF2	FALSE	FALSE	FALSE	0	0	0	0	0	0	0	0	0	0	0	0	0	0	0	0	0	0	0	0	0	0	0	0	0	0	0	0	0	0	0	0	0	0	0	0	0	0	0	0	0	0
AGO4	4	Q9HCK5	Q9HCK5|AGO4	AGO4	FALSE	FALSE	FALSE	0	0	0	0	0	0	0	0	0	0	0	0	0	0	0	0	0	0	0	0	0	0	0	0	0	0	0	0	0	0	0	0	0	0	0	0	0	0	0	0	0	0
AGRE1	4	Q14246	Q14246|AGRE1	ADGRE1	FALSE	FALSE	FALSE	0	0	0	0	0	0	0	0	0	0	0	0	0	0	0	0	0	0	0	0	0	0	0	0	0	0	0	0	0	0	0	0	0	0	0	0	0	0	0	0	0	0
ANKR7	4	Q92527	Q92527|ANKR7	ANKRD7	FALSE	FALSE	FALSE	0	0	0	0	0	0	0	0	0	0	0	0	0	0	0	0	0	0	0	0	0	0	0	0	0	0	0	0	0	0	0	0	0	0	0	0	0	0	0	0	0	0
BBC3	4	Q9BXH1	Q9BXH1|BBC3	BBC3	FALSE	FALSE	FALSE	0	0	0	0	0	0	0	0	0	0	0	0	0	0	0	0	0	0	0	0	0	0	0	0	0	0	0	0	0	0	0	0	0	0	0	0	0	0	0	0	0	0
BC11A	4	Q9H165	Q9H165|BC11A	BCL11A	FALSE	TRUE	FALSE	440.353	346.096	446.913	558.87	539.623	433.887	478.586	744.614	534.477	609.969	0	0	0	0	0	0	0	0	0	0	0	0	0	0	0	0	0	0	0	0	0	0	188.131	545.721	471.905	0	0	183.484	699.745	709.236	622.97	398.194
BCL6	4	P41182	P41182|BCL6	BCL6	FALSE	TRUE	FALSE	0	0	0	0	0	0	0	0	0	0	0	0	0	0	0	0	0	0	0	0	0	0	0	0	0	0	0	0	0	0	0	0	0	0	0	0	0	0	0	0	0	0
BCL7A	4	Q4VC05	Q4VC05|BCL7A	BCL7A	FALSE	FALSE	FALSE	0	0	0	0	0	0	0	0	0	0	0	0	0	0	0	0	0	0	0	0	0	0	0	0	0	0	0	0	0	0	0	0	0	0	0	0	0	0	0	0	0	0
BCL9	4	O00512	O00512|BCL9	BCL9	FALSE	FALSE	FALSE	514.153	501.547	180.517	294.28	390.357	376.558	525.928	508.309	513.639	0	0	0	0	0	0	0	0	0	0	0	0	0	0	0	0	0	0	0	0	0	0	0	213.318	284.79	191.476	329.414	154.243	335.682	274.49	656.277	288.136	397.63
BRMS1	4	Q9HCU9	Q9HCU9|BRMS1	BRMS1	FALSE	FALSE	FALSE	744.669	692.43	525.061	735.027	429.949	350.622	515.461	1463.38	0	1336.25	314.48	540.353	950.63	578.074	581.849	632.333	669.903	308.911	1020.89	293.331	360.294	428.577	176.686	543.257	0	0	0	518.127	880.516	974.481	2204.79	808.285	0	0	0	0	0	0	0	0	0	0
BT3A1	4	O00481	O00481|BT3A1	BTN3A1	FALSE	FALSE	FALSE	0	0	0	0	0	0	0	0	0	0	0	0	0	0	0	0	0	0	0	0	0	0	0	0	0	0	0	0	0	0	0	0	0	0	0	0	0	0	0	0	0	0
CBX8	4	Q9HC52	Q9HC52|CBX8	CBX8	FALSE	TRUE	FALSE	329.38	234.076	361.672	393.134	505.229	363.015	368.381	610.73	575.831	559.71	813.228	1232.86	667.199	905.572	1090.05	1010.84	864.306	1122.95	1095.87	541.061	1012.93	1064.75	962.658	754.041	515.401	330.63	764.706	954.678	1099.78	1050.65	1073.49	1463.68	350.19	756.735	716.951	565.922	671.652	721.181	702.851	454.693	743.813	718.981
CC014	4	Q9HBI5	Q9HBI5|CC014	C3orf14	FALSE	FALSE	FALSE	0	0	0	0	0	0	0	0	0	0	0	0	0	0	0	0	0	0	0	0	0	0	0	0	0	0	0	0	0	0	0	0	0	0	0	0	0	0	0	0	0	0
CC114	4	Q96M63	Q96M63|CC114	CCDC114	FALSE	FALSE	FALSE	0	0	0	0	0	0	0	0	0	0	0	0	0	0	0	0	0	0	0	0	0	0	0	0	0	0	0	0	0	0	0	0	0	0	0	0	0	0	0	0	0	0
CE024	4	Q7Z6I8	Q7Z6I8|CE024	C5orf24	FALSE	FALSE	FALSE	0	0	0	0	0	0	0	0	0	0	0	0	0	0	0	0	0	0	0	0	0	0	0	0	0	0	0	0	0	0	0	0	0	0	0	0	0	0	0	0	0	0
CF298	4	P57076	P57076|CF298	CFAP298	FALSE	FALSE	FALSE	395.505	399.901	175.476	318.596	471.5	212.451	413.623	524.303	439.859	539.33	0	0	0	0	0	0	0	0	0	0	0	0	0	0	0	0	0	0	0	0	0	0	0	0	0	0	0	0	0	0	0	0
CF300	4	Q9BRQ4	Q9BRQ4|CF300	CFAP300	FALSE	FALSE	FALSE	0	0	0	0	0	0	0	0	0	0	0	0	0	0	0	0	0	0	0	0	0	0	0	0	0	0	0	0	0	0	0	0	0	0	0	0	0	0	0	0	0	0
CHSTC	4	Q9NRB3	Q9NRB3|CHSTC	CHST12	FALSE	FALSE	FALSE	0	0	0	0	0	0	0	0	0	0	0	461.597	340.586	0	0	0	383.393	158.946	0	0	0	0	0	412.355	0	0	0	0	0	0	0	0	0	364.447	0	0	271.13	0	0	0	0	0
CNTRB	4	Q8N137	Q8N137|CNTRB	CNTROB	FALSE	FALSE	FALSE	0	0	0	0	0	0	0	0	0	0	219.111	0	0	0	0	0	0	0	0	0	0	0	0	0	256.772	0	5212.79	0	0	0	0	0	0	0	0	0	232.264	0	0	0	0	0
CPXM2	4	Q8N436	Q8N436|CPXM2	CPXM2	FALSE	FALSE	FALSE	0	0	0	0	0	0	0	0	0	0	213.841	203.395	0	191.271	164.535	489.371	187.349	161.75	0	237.312	222.51	221.537	228.367	221.294	229.25	237.096	211.254	237.72	260.597	207.451	250.737	391.828	414.52	229.028	499.138	238.927	1352.45	768.044	880.16	312.163	575.085	740.199
CQ080	4	Q9BSJ5	Q9BSJ5|CQ080	C17orf80	FALSE	FALSE	FALSE	0	0	0	0	0	0	0	0	0	0	0	0	0	0	0	0	0	0	0	0	0	0	0	0	0	0	0	0	0	0	0	0	0	0	0	0	0	0	0	0	0	0
CTND2	4	Q9UQB3	Q9UQB3|CTND2	CTNND2	FALSE	FALSE	FALSE	0	0	0	0	0	0	0	0	0	0	0	0	0	0	0	0	0	0	0	0	0	0	0	0	0	0	0	0	0	0	0	0	0	0	0	0	0	0	0	0	0	0
CYTIP	4	O60759	O60759|CYTIP	CYTIP	FALSE	FALSE	FALSE	0	0	0	0	0	0	0	0	0	0	0	0	0	0	0	0	0	0	0	0	0	0	0	0	0	0	0	0	0	0	0	0	0	0	0	0	0	0	0	0	0	0
CYTM1	4	Q9H1C7	Q9H1C7|CYTM1	CYSTM1	FALSE	FALSE	FALSE	0	0	0	0	0	0	0	0	0	0	0	0	0	0	0	0	0	0	0	0	0	0	0	0	0	0	0	0	0	0	0	0	0	0	0	0	0	0	0	0	0	0
DCAF5	4	Q96JK2	Q96JK2|DCAF5	DCAF5	FALSE	FALSE	FALSE	0	0	0	0	0	0	0	0	0	0	994.186	986.153	1725.74	515.861	707.447	1384.46	286.374	1134.88	1216.82	1626.84	903.559	942.683	1365.57	613.307	265.421	379.355	252.012	706.932	748.946	738.572	1276.7	930.507	238.179	445.159	495.55	502.126	379.295	566.819	335.484	231.903	0	338.999
DIEXF	4	Q68CQ4	Q68CQ4|DIEXF	UTP25	FALSE	FALSE	FALSE	0	0	674.493	563.809	751.038	351.12	0	774.114	0	0	470.256	666.701	502.611	395.441	562.536	957.526	526.935	630.341	553.03	473.151	703.079	282.564	682.908	367.247	574.338	379.14	637.527	1626.9	604.544	593.289	764.063	829.223	0	0	0	0	446.787	219.911	691.711	571.62	799.416	383.257
DMXL2	4	Q8TDJ6	Q8TDJ6|DMXL2	DMXL2	FALSE	FALSE	FALSE	383.248	468.549	538.135	447.629	709.883	568.657	418.395	951.483	718.922	780.135	1168.23	228.171	0	1064.26	186.831	0	715.789	398.313	0	497.997	1040.75	619.925	241.575	940.261	0	0	0	482.744	1281.07	963.126	849.446	0	1138.8	1178.23	1159.33	1286.23	1065.7	1460.77	1410.48	767.804	1247.93	1396.06
DPOG1	4	P54098	P54098|DPOG1	POLG	FALSE	FALSE	FALSE	975.34	780.911	834.259	499.708	972.015	744.801	822.771	549.205	1088.95	1184.52	1220.23	993.838	1132.36	686.073	1180.68	1163.22	497.246	900.408	896.623	887.518	915.363	981.076	1142.96	979.933	0	0	661.062	984.14	1308.06	1193.93	1369.92	1041.44	337.309	538.204	491.094	322.471	301.03	330.972	370.024	1000.7	363.277	361.08
DRC10	4	Q96DY2	Q96DY2|DRC10	IQCD	FALSE	FALSE	FALSE	0	0	0	0	0	0	0	0	0	0	0	0	0	0	0	0	0	0	0	0	0	0	0	0	0	0	0	0	0	0	0	0	0	0	0	0	0	0	0	0	0	0
E2F3	4	O00716	O00716|E2F3	E2F3	FALSE	TRUE	FALSE	0	0	0	0	0	0	0	0	0	0	0	403.084	0	0	0	0	0	0	0	236.576	0	0	0	0	1306.14	3639.14	1688.89	0	0	0	0	0	0	0	0	0	0	0	0	0	0	0
E2F6	4	O75461	O75461|E2F6	E2F6	FALSE	TRUE	FALSE	0	0	0	0	0	0	0	0	0	0	257.814	304.83	0	177.366	390.687	464.676	0	0	0	335.578	705.967	0	547.932	568.477	168.339	0	0	346.278	577.752	0	921.212	0	0	338.694	0	984.26	469.165	261.347	402.402	0	0	328.637
EYA4	4	O95677	O95677|EYA4	EYA4	FALSE	FALSE	FALSE	0	0	0	0	0	0	0	0	0	0	0	0	0	0	0	0	0	0	0	0	0	0	0	0	0	0	0	0	0	0	0	0	0	0	0	0	0	0	0	0	0	0
F117A	4	Q9C073	Q9C073|F117A	FAM117A	FALSE	FALSE	FALSE	0	0	0	0	0	0	0	0	0	0	0	0	0	0	0	0	0	0	0	0	0	0	0	0	0	0	0	0	0	0	0	0	0	0	0	0	0	0	0	0	0	0
F1711	4	Q5VUB5	Q5VUB5|F1711	FAM171A1	FALSE	FALSE	FALSE	0	0	0	0	0	0	0	0	0	0	0	0	0	0	0	0	0	0	0	0	0	0	0	0	0	0	0	0	0	0	0	0	179.291	715.819	704.268	648.854	588.655	382.617	380.229	308.957	204.541	463.808
FMC1	4	Q96HJ9	Q96HJ9|FMC1	FMC1	FALSE	FALSE	FALSE	0	0	0	0	0	0	0	0	0	0	0	0	0	0	0	0	0	0	0	0	0	0	0	0	0	0	0	0	0	0	0	0	848.639	1650.63	1484.91	1382.85	560.134	1768.87	1332.07	2001.38	1241.58	1079.34
FOXG1	4	P55316	P55316|FOXG1	FOXG1	FALSE	TRUE	FALSE	0	0	0	0	0	0	0	0	0	0	0	0	0	0	0	0	0	0	0	0	0	0	0	0	0	0	0	0	0	0	0	0	0	0	0	0	0	0	0	0	0	0
FRDA	4	Q16595	Q16595|FRDA	FXN	FALSE	FALSE	TRUE	579.094	359.343	837.038	378.286	898.986	703.832	717.815	1668.99	949.683	1815.2	781.856	1010.42	672.743	673.391	1057.32	1031.92	897.178	642.891	1331.24	602.831	391.406	1105.52	470.645	972.793	547.048	806.939	830.202	1206.64	957.274	620.656	1015.59	689.681	1690.55	1482.22	576.505	750.343	3888.75	3729.87	3995.02	6309.27	2420.89	814.659
GLI1	4	P08151	P08151|GLI1	GLI1	FALSE	TRUE	FALSE	0	0	0	0	0	0	0	0	0	0	0	0	0	0	0	0	0	0	0	0	0	0	0	0	0	0	0	0	0	0	0	0	0	0	0	0	0	0	0	0	0	0
GNPI2	4	Q8TDQ7	Q8TDQ7|GNPI2	GNPDA2	FALSE	FALSE	FALSE	642.736	684.111	559.805	650.654	631.32	708.342	545.205	1074.93	0	267.038	1449.41	1341.65	583.838	1150.72	1856.87	1558.89	1783	2298.11	825.3	1302.02	1643.73	1632.77	1134.4	1963.23	1235.12	1146.9	1472.8	3550.96	3866.35	3796.8	2412.6	1402.4	318.292	2118.47	1430.88	1838.51	387.264	914.432	2182.45	2912.86	2101.82	1189.29
GON4L	4	Q3T8J9	Q3T8J9|GON4L	GON4L	FALSE	FALSE	FALSE	396.675	339.877	331.642	347.69	373.92	363.604	326.938	498.914	422.195	505.827	0	0	0	0	0	0	0	0	0	0	0	0	0	0	0	0	0	0	0	0	0	0	0	0	0	0	0	0	0	0	0	0
HOME2	4	Q9NSB8	Q9NSB8|HOME2	HOMER2	FALSE	FALSE	FALSE	0	0	0	0	0	0	0	0	0	0	0	0	0	0	0	0	0	0	0	0	0	0	0	0	0	0	0	0	0	0	0	0	0	0	0	0	0	0	0	0	0	0
HOMEZ	4	Q8IX15	Q8IX15|HOMEZ	HOMEZ	FALSE	FALSE	FALSE	0	0	0	0	0	0	0	0	0	0	345.485	432.182	628.987	474.22	349.495	561.028	332.452	430.425	0	375.496	422.358	353.576	389.475	534.145	0	0	191.365	531.324	604.105	416.229	417.637	0	585.075	431.546	889.298	683.409	464.776	334.526	901.428	433.969	641.3	587.018
HSF4	4	Q9ULV5	Q9ULV5|HSF4	HSF4	FALSE	TRUE	FALSE	0	0	0	0	0	0	0	0	0	0	0	0	0	0	0	0	0	0	0	0	0	0	0	0	0	0	0	0	0	0	0	0	0	0	0	0	0	0	0	0	0	0
HV601	4	A0A0B4J1U7	A0A0B4J1U7|HV601	HV601	FALSE	FALSE	FALSE	0	0	0	0	0	0	0	0	0	0	0	0	0	0	0	0	0	0	0	0	0	0	0	0	0	0	0	0	0	0	0	0	0	0	0	0	0	0	0	0	0	0
I5P2	4	P32019	P32019|I5P2	INPP5B	FALSE	FALSE	FALSE	0	0	497.529	975.106	1552.38	998.012	309.224	539.852	687.015	646.394	0	0	0	0	0	0	0	0	0	0	0	0	0	0	0	0	0	0	0	0	0	0	0	339.742	0	535.233	0	0	0	0	0	0
IF172	4	Q9UG01	Q9UG01|IF172	IFT172	FALSE	FALSE	FALSE	0	0	0	0	0	0	0	0	0	0	0	0	0	0	0	0	0	0	0	0	0	0	0	0	0	0	0	0	0	0	0	0	0	0	0	0	0	0	0	0	0	0
IFT80	4	Q9P2H3	Q9P2H3|IFT80	IFT80	FALSE	FALSE	FALSE	0	0	0	0	0	0	0	0	0	0	0	0	0	0	0	0	0	0	0	0	0	0	0	0	0	0	0	0	0	0	0	0	0	0	0	0	0	0	0	0	0	0
INHBE	4	P58166	P58166|INHBE	INHBE	FALSE	FALSE	FALSE	0	0	0	0	0	0	0	0	0	0	423.674	299.155	431.221	387.416	206.15	595.86	445.683	437.049	280.352	437.295	478.938	410.404	418.153	721.985	0	0	2185.1	0	437.984	396.145	337.86	539.859	353.991	360.411	0	157.408	638.722	442.078	639.106	604.84	516.82	286.229
K121L	4	Q6NV74	Q6NV74|K121L	KIAA1211L	FALSE	FALSE	FALSE	0	180.306	163.506	0	359.993	254.702	153.586	0	0	410.835	234.188	274.747	612.488	263.102	284.559	302.867	254.94	230.941	282.87	275.687	346.544	275.777	285.665	301.003	326.028	243.31	811.317	332.314	311.808	289.33	299.716	334.243	0	0	0	0	0	0	0	0	0	0
KBTBB	4	O94819	O94819|KBTBB	KBTBD11	FALSE	FALSE	FALSE	934.384	964.215	486.69	1188.59	910.153	938.103	255.127	1238.62	1479.21	1042.37	379.979	232.048	376.879	240.901	271.704	368.867	451.707	283.197	305.026	541.981	0	330.688	331.907	248.075	0	0	0	380.203	126.206	500.562	338.052	0	736.544	802.271	568.163	1089.25	775.336	813.644	860.528	457.697	749.146	1097.09
KIT	4	P10721	P10721|KIT	KIT	TRUE	FALSE	TRUE	0	0	0	0	0	0	0	0	0	0	0	0	480.025	300.987	430.373	519.94	0	2820.56	188.111	363.078	272.987	356.699	262.81	507.466	1312.61	460.943	309.555	607.054	973.51	0	403.575	256.93	426.532	623.302	411.968	639.358	356.022	220.293	621.044	431.644	582.755	361.952
KNL1	4	Q8NG31	Q8NG31|KNL1	KNL1	FALSE	FALSE	FALSE	0	0	0	0	0	0	0	0	0	0	0	0	0	0	0	0	0	0	0	0	0	0	0	0	0	0	0	0	0	0	0	0	0	0	0	0	0	0	0	0	0	0
KTNA1	4	O75449	O75449|KTNA1	KATNA1	FALSE	FALSE	FALSE	0	0	0	0	0	0	0	0	0	0	537.243	231.067	0	0	205.431	0	0	401.866	0	517.903	109.357	216.719	221.698	0	227.782	271.132	0	354.144	0	358.648	294.098	0	0	0	0	0	0	0	0	0	0	0
KTNB1	4	Q9BVA0	Q9BVA0|KTNB1	KATNB1	FALSE	FALSE	FALSE	217.708	454.81	230.051	440.441	427.841	473.757	259.19	570.872	0	0	324.915	310.652	464.497	265.279	326.775	399.341	265.429	335.575	330.654	330.18	334.865	323.01	338.496	364.887	343.552	369.692	375.248	379.326	376.618	332.725	367.902	352.693	0	0	0	0	0	0	0	0	0	0
KY	4	Q8NBH2	Q8NBH2|KY	KY	FALSE	FALSE	FALSE	0	0	0	0	0	0	0	0	0	0	0	0	0	0	0	0	0	0	0	0	0	0	0	0	0	0	0	0	0	0	0	0	0	0	0	0	0	0	0	0	0	0
LCA5L	4	O95447	O95447|LCA5L	LCA5L	FALSE	FALSE	FALSE	0	0	0	0	0	0	0	0	0	0	0	0	0	0	0	0	0	0	0	0	0	0	0	0	0	0	0	0	0	0	0	0	0	0	0	0	0	0	0	0	0	0
LEF1	4	Q9UJU2	Q9UJU2|LEF1	LEF1	FALSE	TRUE	TRUE	0	0	0	0	0	0	0	0	0	0	0	0	0	0	0	0	0	0	0	0	0	0	0	0	0	0	0	0	0	0	0	0	0	0	0	0	0	0	0	0	0	0
LGR6	4	Q9HBX8	Q9HBX8|LGR6	LGR6	FALSE	FALSE	FALSE	0	0	0	0	0	0	0	0	0	0	0	0	0	0	0	0	0	0	0	0	0	0	0	0	0	0	0	0	0	0	0	0	0	0	0	0	0	0	0	0	0	0
LMF1	4	Q96S06	Q96S06|LMF1	LMF1	FALSE	FALSE	FALSE	0	0	0	0	0	0	0	0	0	0	221.863	365.378	532.377	433.189	423.961	500.91	363.447	414.759	415.016	395.451	404.855	428.028	473.878	443.898	0	0	0	476.759	536.874	460.952	459.679	404.48	621.25	684.896	498.995	971.31	647.069	561.358	820.968	700.752	521.398	379.533
LYRM9	4	A8MSI8	A8MSI8|LYRM9	LYRM9	FALSE	FALSE	FALSE	0	0	0	0	0	0	0	0	0	0	0	0	0	0	0	0	0	0	0	0	0	0	0	0	0	0	0	0	0	0	0	0	0	0	0	0	0	0	0	0	0	0
M3K10	4	Q02779	Q02779|M3K10	MAP3K10	TRUE	FALSE	TRUE	0	0	0	201.282	1150.97	0	0	405.289	0	0	0	0	0	472.324	489.688	369.721	389.66	676.687	0	176.798	780.291	524.732	294.922	1018.86	0	0	0	0	874.135	342.204	307.614	0	0	377.246	0	0	0	0	0	0	0	0
MAGB2	4	O15479	O15479|MAGB2	MAGEB2	FALSE	FALSE	FALSE	0	0	0	0	0	0	0	0	0	0	328.598	914.361	427.325	225.553	373.209	395.483	338.36	349.845	0	262.716	243.847	326.08	335.8	455.212	449.226	0	0	391.557	385.556	269.311	413.797	436.882	1923.25	2175.27	4392.44	2598.37	2554.36	3306.16	3381.03	2105.13	3889.17	1770.02
METL8	4	Q9H825	Q9H825|METL8	METTL8	FALSE	FALSE	FALSE	0	0	0	0	0	0	0	0	0	0	0	0	0	0	0	0	0	0	0	0	0	0	0	0	0	0	0	0	0	0	0	0	0	0	0	0	0	0	0	0	0	0
MIEAP	4	Q8TC71	Q8TC71|MIEAP	SPATA18	FALSE	FALSE	FALSE	0	0	0	0	0	0	0	0	0	0	0	0	0	0	0	0	0	0	0	0	0	0	0	0	0	0	0	0	0	0	0	0	0	0	0	0	0	0	0	0	0	0
MLF1	4	P58340	P58340|MLF1	MLF1	FALSE	FALSE	FALSE	447.878	0	322.195	268.908	290.201	299.338	386.791	316.059	789.812	863.652	0	0	0	0	0	0	0	0	0	0	0	0	0	0	0	0	0	0	0	0	0	0	0	0	0	0	0	0	0	0	0	0
MNT	4	Q99583	Q99583|MNT	MNT	FALSE	FALSE	FALSE	0	0	0	0	0	0	0	0	0	0	0	0	0	0	0	0	0	0	0	0	0	0	0	0	0	0	0	0	0	0	0	0	0	0	0	0	0	0	0	0	0	0
MYT1L	4	Q9UL68	Q9UL68|MYT1L	MYT1L	FALSE	TRUE	FALSE	0	0	0	0	0	0	0	0	0	0	846.476	795.88	554.937	744.094	292.627	454.483	618.588	842.492	613.95	471.825	966.955	902.684	825.558	1105.05	928.335	983.542	902.495	1182.56	941.881	962.452	450.442	0	305.869	332.889	358.678	391.555	534.338	367.415	471.756	350.575	353.081	479.292
NAPSA	4	O96009	O96009|NAPSA	NAPSA	FALSE	FALSE	FALSE	0	0	0	0	0	0	0	0	0	0	0	0	0	0	0	0	0	0	0	0	0	0	0	0	0	0	0	0	0	0	0	0	0	0	0	0	0	0	0	0	0	0
NR2C2	4	P49116	P49116|NR2C2	NR2C2	FALSE	TRUE	FALSE	0	0	0	0	0	0	0	0	0	0	0	0	0	0	0	0	0	0	0	0	0	0	0	0	0	0	0	0	0	0	0	0	0	0	0	0	0	0	0	0	0	0
NRCAM	4	Q92823	Q92823|NRCAM	NRCAM	FALSE	FALSE	FALSE	0	0	0	0	0	0	0	0	0	0	0	0	0	0	0	0	0	0	0	0	0	0	0	0	0	0	0	0	0	0	0	0	0	0	0	0	0	0	0	0	0	0
NTH	4	P78549	P78549|NTH	NTHL1	FALSE	FALSE	FALSE	1276.62	1060.94	1119.35	912.48	1042.91	1048.5	895.757	1934.38	893.684	889.27	0	0	0	0	0	0	0	0	0	0	0	0	0	0	0	0	0	0	0	0	0	0	0	0	0	0	0	0	0	0	0	0
O4C45	4	A6NMZ5	A6NMZ5|O4C45	O4C45	FALSE	FALSE	FALSE	0	0	0	0	0	0	0	0	0	0	0	0	0	0	0	0	0	0	0	0	0	0	0	0	0	0	0	0	0	0	0	0	0	0	0	0	0	0	0	0	0	0
PAPD1	4	Q9NVV4	Q9NVV4|PAPD1	MTPAP	FALSE	FALSE	FALSE	564.782	0	0	564.6	0	207.388	930.801	639.687	2554.78	0	297.432	0	0	476.462	341.655	636.421	392.717	359.693	0	636.013	537.706	526.224	637.407	714.953	487.202	456.256	522.126	603.287	0	653.493	594.54	547.111	347.474	399.703	446.603	591.648	432.092	508.678	469.588	277.92	306.728	0
PAX3	4	P23760	P23760|PAX3	PAX3	FALSE	TRUE	FALSE	0	0	0	0	0	0	0	0	0	0	0	0	0	0	0	0	0	0	0	0	0	0	0	0	0	0	0	0	0	0	0	0	0	0	0	0	0	0	0	0	0	0
PAX5	4	Q02548	Q02548|PAX5	PAX5	FALSE	TRUE	FALSE	0	0	0	0	0	0	0	0	0	0	0	0	0	0	0	0	0	0	0	0	0	0	0	0	0	0	0	0	0	0	0	0	0	0	0	0	0	0	0	0	0	0
PIAS2	4	O75928	O75928|PIAS2	PIAS2	FALSE	TRUE	FALSE	0	0	0	0	0	0	0	0	0	0	0	0	0	0	0	0	0	0	0	0	0	0	0	0	0	0	0	0	0	0	0	0	0	0	0	0	0	0	0	0	0	0
PLLP	4	Q9Y342	Q9Y342|PLLP	PLLP	FALSE	FALSE	FALSE	0	0	0	0	0	0	0	0	0	0	0	0	0	0	1006.04	0	0	0	0	0	0	0	0	0	0	0	0	1187.95	390.364	0	257.242	0	0	0	0	0	0	0	0	0	627.015	0
PLM	4	O00168	O00168|PLM	FXYD1	FALSE	FALSE	FALSE	0	0	0	0	0	0	0	0	0	0	264.562	1042.92	1843.89	548.914	498.602	328.799	441.312	0	888.852	3245.48	316.97	472.021	1492.06	182.362	0	0	0	556.583	266.92	695.593	0	2183.1	1149.54	706.857	0	879.306	386.353	445.014	934.746	570.605	1658.38	0
PLPR4	4	Q7Z2D5	Q7Z2D5|PLPR4	PLPPR4	FALSE	FALSE	FALSE	0	0	0	0	0	0	0	0	0	0	0	0	0	0	0	0	0	0	0	0	0	0	0	0	0	0	0	0	0	0	0	0	0	0	0	0	0	0	0	0	0	0
PUS7L	4	Q9H0K6	Q9H0K6|PUS7L	PUS7L	FALSE	FALSE	FALSE	0	0	0	0	0	0	0	0	0	0	0	0	0	0	0	0	0	0	0	0	0	0	0	0	0	0	0	0	0	0	0	0	0	0	0	0	0	0	0	0	0	0
RAB7L	4	O14966	O14966|RAB7L	RAB29	FALSE	FALSE	FALSE	0	0	0	0	0	0	0	0	0	0	648.101	720.531	0	521.734	407.784	1175.79	513.72	394.236	654.566	636.381	226.332	765.289	714.487	891.777	507.665	954.709	860.558	934.058	862.368	528.563	806.892	573.088	107.893	0	0	0	256.603	710.729	0	325.597	0	0
RGPD5	4	Q99666	Q99666|RGPD5	RGPD5	FALSE	FALSE	FALSE	0	0	0	0	0	0	0	0	0	0	0	0	0	0	0	0	0	0	0	0	0	0	0	0	0	0	0	0	0	0	0	0	0	0	0	0	0	0	0	0	0	0
RHG24	4	Q8N264	Q8N264|RHG24	ARHGAP24	FALSE	FALSE	FALSE	1698.88	561.434	548.634	696.137	664.567	642.833	646.652	1118.13	1134.03	1023.73	0	0	0	0	0	0	0	0	0	0	0	0	0	0	0	0	0	0	0	0	0	0	0	0	0	0	0	0	0	0	0	0
RM42	4	Q9Y6G3	Q9Y6G3|RM42	MRPL42	FALSE	FALSE	FALSE	0	0	0	0	0	0	0	0	0	0	1781.84	2131.75	0	1382.98	0	530.811	238.636	0	0	424.097	206.934	435.377	946.093	842.501	2882.6	1068.15	977.124	1040.69	388.185	171.126	195.888	0	490.161	785.611	1076.42	674.271	619.251	718.072	1175.55	407.886	271.867	514.471
RNLS	4	Q5VYX0	Q5VYX0|RNLS	RNLS	FALSE	FALSE	FALSE	0	0	0	0	0	0	0	0	0	0	0	0	0	0	0	0	0	0	0	0	0	0	0	0	0	0	0	0	0	0	0	0	0	0	0	0	0	0	0	0	0	0
RNZ1	4	Q9H777	Q9H777|RNZ1	ELAC1	FALSE	FALSE	FALSE	0	0	0	0	0	0	0	0	0	0	304.418	288	0	0	0	0	180.036	0	0	0	0	0	0	0	224.917	252.797	263.844	218.826	0	0	1105.9	0	0	0	0	0	0	0	0	0	0	0
RPC5	4	Q9NVU0	Q9NVU0|RPC5	POLR3E	FALSE	FALSE	FALSE	417.231	544.222	283.279	388.739	953.635	227.304	493.793	712.692	0	663.63	0	0	0	0	0	0	0	0	0	0	0	0	0	0	0	0	0	0	0	0	0	0	0	0	0	0	0	0	0	0	0	0
RPGR	4	Q92834	Q92834|RPGR	RPGR	FALSE	FALSE	FALSE	0	0	0	0	0	0	0	0	0	0	0	0	0	0	0	0	0	0	0	0	0	0	0	0	0	0	0	0	0	0	0	0	0	0	0	0	0	0	0	0	0	0
RSPH9	4	Q9H1X1	Q9H1X1|RSPH9	RSPH9	FALSE	FALSE	FALSE	0	0	0	0	0	0	0	0	0	0	0	0	0	0	0	0	0	0	0	0	0	0	0	0	0	0	0	0	0	0	0	0	0	0	0	0	0	0	0	0	0	0
RUSD3	4	Q6P087	Q6P087|RUSD3	RPUSD3	FALSE	FALSE	FALSE	0	0	0	0	0	0	0	0	0	0	0	0	0	0	0	0	0	0	0	0	0	0	0	0	0	0	0	0	0	0	0	0	0	474.674	659.641	103.962	205.287	0	351.494	359.629	450.459	165.274
S39A6	4	Q13433	Q13433|S39A6	SLC39A6	FALSE	FALSE	FALSE	455.796	461.988	211.054	306.598	434.828	396.495	410.629	256.265	566.421	590.431	0	0	0	0	0	0	0	0	0	0	0	0	0	0	0	0	0	0	0	0	0	0	0	0	0	0	0	0	0	0	0	0
SATB1	4	Q01826	Q01826|SATB1	SATB1	FALSE	TRUE	FALSE	0	0	0	0	0	0	0	0	0	0	0	0	0	0	0	0	0	0	0	0	0	0	0	0	0	0	0	0	0	0	0	0	859.788	484.105	1218.49	1305.02	867.4	1066.51	1257.71	1393.36	1026.58	1207.22
SEM4C	4	Q9C0C4	Q9C0C4|SEM4C	SEMA4C	FALSE	FALSE	FALSE	0	0	0	0	0	0	0	0	0	0	0	0	0	0	0	0	0	0	0	0	0	0	0	0	0	0	0	0	0	0	0	0	436.203	1133.78	1301.44	1188.54	412.855	1108.48	1268.04	1122.82	918.74	1447.82
SMG5	4	Q9UPR3	Q9UPR3|SMG5	SMG5	FALSE	FALSE	FALSE	628.08	587.322	355.71	738.428	701.645	856.65	526.734	1077.95	818.233	1027.28	661.377	422.089	1089.97	315.103	475.271	1219.39	1103.69	585.976	0	639.153	618.727	490.258	531.006	1035.34	978.852	703.276	1735.57	1336.82	1154.52	601.387	1395.88	0	741.871	1376.46	566.852	1220.61	329.369	511.086	853.134	285.223	590.257	410.869
SNX25	4	Q9H3E2	Q9H3E2|SNX25	SNX25	FALSE	FALSE	FALSE	0	0	0	0	0	0	0	0	0	0	0	0	0	0	0	0	0	0	0	0	0	0	0	0	0	0	0	0	0	0	0	0	0	0	0	0	0	0	0	0	0	0
SP17	4	Q15506	Q15506|SP17	SPA17	FALSE	FALSE	FALSE	0	0	0	0	0	0	0	0	0	0	374.992	419.801	282.559	553.448	295.861	568.497	304.396	321.391	0	631.435	528.667	763.741	594.99	577.217	369.481	942.003	140.111	708.301	518.837	419.106	407.89	0	769.014	808.772	775.173	703.332	458.276	680.759	732.841	594.142	403.257	290.95
SPAG6	4	O75602	O75602|SPAG6	SPAG6	FALSE	FALSE	FALSE	0	0	0	0	0	0	0	0	0	0	0	0	0	0	0	0	0	0	0	0	0	0	0	0	0	0	0	0	0	0	0	0	0	0	0	0	0	0	0	0	0	0
SSBP4	4	Q9BWG4	Q9BWG4|SSBP4	SSBP4	FALSE	FALSE	FALSE	0	0	0	0	0	0	0	0	0	0	0	0	0	0	0	0	0	0	0	0	0	0	0	0	0	0	0	0	0	0	0	0	0	0	0	0	0	0	0	0	0	0
STXB6	4	Q8NFX7	Q8NFX7|STXB6	STXBP6	FALSE	FALSE	FALSE	0	0	0	0	0	0	0	0	0	0	0	0	0	0	0	0	0	0	0	0	0	0	0	0	0	0	0	0	0	0	0	0	0	0	0	0	0	0	0	0	0	0
TAF11	4	Q15544	Q15544|TAF11	TAF11	FALSE	FALSE	FALSE	0	0	0	0	0	0	0	0	0	0	0	0	0	0	0	0	0	0	0	0	0	0	0	0	0	0	0	0	0	0	0	0	0	0	0	0	0	0	0	0	0	0
TAL1	4	P17542	P17542|TAL1	TAL1	FALSE	TRUE	FALSE	0	0	0	0	0	0	0	0	0	0	0	0	0	0	0	0	0	0	0	0	0	0	0	0	0	0	0	0	0	0	0	0	0	0	0	0	0	0	0	0	0	0
TAM41	4	Q96BW9	Q96BW9|TAM41	TAMM41	FALSE	FALSE	FALSE	593.822	333.923	1177.43	1014.68	431.821	569.964	341.264	1268.9	4004.2	920.205	635.133	2109.16	1427.49	542.209	1738.61	2368.13	376.078	362.98	0	1019.13	2414.08	1750.16	608.529	423.383	177.622	495.121	671.206	2332.29	1476.31	3590.2	1521.91	0	1271.84	650.366	501.755	363.447	402.133	767.808	1423.86	689.993	1702.24	791.202
TBC14	4	Q9P2M4	Q9P2M4|TBC14	TBC1D14	FALSE	FALSE	FALSE	332.842	176.158	245.156	355.551	388.71	341.006	258.759	422.927	0	505.468	0	0	625.25	0	385.881	665.179	327.013	390.253	492.847	275.059	0	0	0	224.28	0	0	0	0	0	0	0	0	335.017	347.7	312.834	347.646	309.843	296.507	435.686	419.243	400.589	248.555
THTPA	4	Q9BU02	Q9BU02|THTPA	THTPA	FALSE	FALSE	FALSE	732.167	952.383	570.704	298.329	558.285	851.919	648.759	881.971	993.98	757.227	662.766	1560.19	0	616.303	1722.88	990.591	1717.85	1111.67	1135.15	1430.71	1060.19	1465	780.865	897.041	801.845	236.247	1089.46	1594.65	1556.96	1303.27	1556.07	1206	0	0	212.676	385.376	437.288	0	543.164	1056.72	660.224	213.656
TLCD1	4	Q96CP7	Q96CP7|TLCD1	TLCD1	FALSE	FALSE	FALSE	0	0	0	0	0	0	0	0	0	0	0	0	0	0	0	0	0	0	0	0	0	0	0	0	0	0	0	0	0	0	0	0	0	0	0	0	0	0	0	0	0	0
TLE2	4	Q04725	Q04725|TLE2	TLE2	FALSE	FALSE	FALSE	0	0	0	0	0	0	0	0	0	0	0	0	0	0	0	0	0	0	0	0	0	0	0	0	0	0	0	0	0	0	0	0	0	0	0	0	0	0	0	0	0	0
TLE4	4	Q04727	Q04727|TLE4	TLE4	FALSE	FALSE	FALSE	0	0	0	0	0	0	0	0	0	0	0	0	0	0	0	0	0	0	0	0	0	0	0	0	0	0	0	0	0	0	0	0	0	0	0	0	0	0	0	0	0	0
TLR2	4	O60603	O60603|TLR2	TLR2	FALSE	FALSE	TRUE	802.195	467.16	629.803	1004.2	1372.38	345.471	1292.62	527.217	1286.24	1331.03	2802.53	2364.52	1395.18	3480.39	1949.38	2081.39	3101.82	1827.51	1531.34	1140.29	1334.31	2335.95	1392.75	1207.26	3586.16	2455.93	4092.26	3043.57	3205.61	4065.29	4040.4	2603.36	1286.25	2065.62	2404.09	2206.77	1544.33	2348.85	2621.41	2536.31	2053.92	1875.77
TMTC2	4	Q8N394	Q8N394|TMTC2	TMTC2	FALSE	FALSE	FALSE	0	0	0	0	0	0	0	0	0	0	0	0	0	0	0	0	0	0	0	0	0	0	0	0	0	0	0	0	0	0	0	0	0	0	0	0	0	0	0	0	0	0
TNFC	4	Q06643	Q06643|TNFC	LTB	FALSE	FALSE	FALSE	0	0	0	0	0	0	0	0	0	0	0	0	0	0	0	0	0	0	0	0	0	0	0	0	0	0	0	0	0	0	0	0	0	0	0	0	0	0	0	0	0	0
TPO	4	P40225	P40225|TPO	THPO	FALSE	FALSE	TRUE	0	0	0	0	0	0	0	0	0	0	0	0	0	0	0	0	0	0	0	0	0	0	0	0	0	0	0	0	0	0	0	0	0	0	0	0	0	0	0	0	0	0
TRIML	4	Q8N9V2	Q8N9V2|TRIML	TRIML1	FALSE	FALSE	FALSE	0	0	0	0	0	0	0	0	0	0	0	0	0	0	0	0	0	0	0	0	0	0	0	0	0	0	0	0	0	0	0	0	0	0	0	0	0	0	0	0	0	0
TSN3	4	O60637	O60637|TSN3	TSPAN3	FALSE	FALSE	FALSE	0	0	0	0	0	0	0	0	0	0	0	0	0	0	0	0	0	0	0	0	0	0	0	0	0	0	0	0	0	0	0	0	0	0	0	0	0	0	0	0	0	0
TTC34	4	A8MYJ7	A8MYJ7|TTC34	TTC34	FALSE	FALSE	FALSE	0	0	0	0	0	0	0	0	0	0	0	0	0	0	0	0	0	0	0	0	0	0	0	0	0	0	0	0	0	0	0	0	0	0	0	0	0	0	0	0	0	0
U119A	4	Q13432	Q13432|U119A	UNC119	FALSE	FALSE	FALSE	408.842	236.731	336.962	345.25	269.626	342.521	239.125	464.242	0	421.481	329.82	0	0	0	0	0	0	0	0	0	0	0	333.457	0	200.5	0	0	0	0	0	0	0	0	0	0	0	0	0	0	0	0	0
UCP3	4	P55916	P55916|UCP3	UCP3	FALSE	FALSE	FALSE	0	0	0	0	0	0	0	0	0	0	0	0	0	0	0	0	0	0	0	0	0	0	0	0	0	0	0	0	0	0	0	0	0	0	0	0	0	0	0	0	0	0
UCP4	4	O95847	O95847|UCP4	SLC25A27	FALSE	FALSE	FALSE	0	0	0	0	0	0	0	0	0	0	0	0	0	0	0	0	0	0	0	0	0	0	0	0	0	0	0	0	0	0	0	0	0	0	0	0	0	0	0	0	0	0
UTER	4	P11684	P11684|UTER	SCGB1A1	FALSE	FALSE	FALSE	0	0	0	0	0	0	0	0	0	0	163.304	318.776	887	376.347	653.009	0	453.639	635.075	0	254.31	1847.74	27532.8	299.976	2503.54	0	0	0	1881.62	0	624.649	824.193	0	0	0	0	0	0	0	0	0	0	0
WSDU1	4	Q8N9V3	Q8N9V3|WSDU1	WDSUB1	FALSE	FALSE	FALSE	294.663	292.749	273.767	299.331	336.797	241.379	334.994	659.301	375.029	440.597	246.815	0	515.802	0	0	484.32	334.739	269.874	219.802	532.491	487.203	465.687	606.525	344.121	0	847.489	429.136	913.06	0	522.811	681.834	454.79	0	0	0	0	5587.31	0	0	643.434	306.481	0
XYLT2	4	Q9H1B5	Q9H1B5|XYLT2	XYLT2	FALSE	FALSE	FALSE	0	0	0	0	0	0	0	0	0	0	0	0	0	0	0	0	0	0	0	0	0	0	0	0	0	0	0	0	0	0	0	0	326.18	260.556	155.884	205.082	336.115	346.682	424.309	444.514	328.53	429.256
ZFAN6	4	Q6FIF0	Q6FIF0|ZFAN6	ZFAND6	FALSE	FALSE	FALSE	315.582	0	0	0	205.419	319.585	0	203.244	0	569.493	0	0	0	0	0	0	0	0	0	0	0	0	0	0	0	0	0	0	0	0	0	0	0	0	0	0	0	0	0	0	0	0
ZFP37	4	Q9Y6Q3	Q9Y6Q3|ZFP37	ZFP37	FALSE	TRUE	FALSE	0	0	0	0	0	0	0	0	0	0	0	0	0	0	0	0	0	0	0	0	0	0	0	0	0	0	0	0	0	0	0	0	0	0	0	0	0	0	0	0	0	0
ZKSC7	4	Q9P0L1	Q9P0L1|ZKSC7	ZKSCAN7	FALSE	FALSE	FALSE	0	0	0	0	0	0	0	0	0	0	0	0	0	0	0	0	0	0	0	0	0	0	0	0	0	0	0	0	0	0	0	0	0	0	0	0	0	0	0	0	0	0
ZN219	4	Q9P2Y4	Q9P2Y4|ZN219	ZNF219	FALSE	FALSE	FALSE	0	0	0	0	0	0	0	0	0	0	0	0	0	0	0	0	0	0	0	0	0	0	0	0	0	0	0	0	0	0	0	0	222.769	417.442	333.294	641.678	401.978	421.886	0	0	0	203.026
ZN292	4	O60281	O60281|ZN292	ZNF292	FALSE	FALSE	FALSE	0	0	0	0	0	0	0	0	0	0	0	0	0	0	0	0	0	0	0	0	0	0	0	0	0	0	0	0	0	0	0	0	0	0	0	0	0	0	0	0	0	0
ZN320	4	A2RRD8	A2RRD8|ZN320	ZNF320	FALSE	FALSE	FALSE	0	0	0	0	0	0	0	0	0	0	0	0	0	0	0	0	0	0	0	0	0	0	0	0	0	0	0	0	0	0	0	0	0	0	0	0	0	0	0	0	0	0
ZN397	4	Q8NF99	Q8NF99|ZN397	ZNF397	FALSE	FALSE	FALSE	0	0	0	0	0	0	0	0	0	0	318.299	525.485	0	0	306.308	0	179.864	0	0	0	153.627	0	0	0	257.61	262.711	0	0	0	0	0	0	0	0	0	0	0	0	0	0	0	0
ZN442	4	Q9H7R0	Q9H7R0|ZN442	ZNF442	FALSE	FALSE	FALSE	0	0	0	0	0	0	0	0	0	0	665.715	481.486	0	0	0	544.06	317.244	0	0	444.023	200.147	0	263.897	628.349	0	657.511	428.31	518.52	522.352	0	0	457.673	251.215	833.213	279.745	0	196.536	0	472.161	502.361	210.695	710.458
ZN541	4	Q9H0D2	Q9H0D2|ZN541	ZNF541	FALSE	FALSE	FALSE	0	0	0	0	0	0	0	0	0	0	0	0	0	0	0	0	0	0	0	0	0	0	0	0	0	0	0	0	0	0	0	0	0	0	0	0	0	0	0	0	0	0
ZN560	4	Q96MR9	Q96MR9|ZN560	ZNF560	FALSE	FALSE	FALSE	0	0	0	0	0	0	0	0	0	0	0	0	0	0	0	0	0	0	0	0	0	0	0	0	0	0	0	0	0	0	0	0	0	0	0	0	0	0	0	0	0	0
ZN845	4	Q96IR2	Q96IR2|ZN845	ZNF845	FALSE	FALSE	FALSE	0	0	0	0	0	0	0	0	0	0	406.996	368.187	0	0	158.771	490.593	0	406.834	0	121.162	0	307.355	0	272.352	162.647	601.185	598.798	270.31	427.764	402.549	321.935	0	903.56	4938.86	5379.78	2115.1	1216.62	884.684	3498.27	2671.61	3152.28	4104.54
AEBP2	5	Q6ZN18	Q6ZN18|AEBP2	AEBP2	FALSE	TRUE	FALSE	658.688	342.45	270.191	270.654	197.369	0	1120.68	1227.37	995.954	1236.03	406.417	342.969	210.586	0	193.962	0	0	0	218.183	0	228.818	490.295	0	0	474.86	363.236	263.911	497.192	268.028	480.718	180.754	0	0	0	0	0	385.962	241.488	0	0	0	0
AGAP3	5	Q96P47	Q96P47|AGAP3	AGAP3	FALSE	FALSE	FALSE	815.886	699.737	2268.79	0	1531.52	1832.63	344.114	907.793	767.69	0	0	764.659	306.771	1069.18	738.161	0	627.726	920.196	0	479.798	897.475	912.921	551.151	0	0	0	729.355	618.639	454.371	707.855	0	281.45	0	0	372.483	0	0	655.568	461.594	0	533.845	436.276
AJUBA	5	Q96IF1	Q96IF1|AJUBA	AJUBA	FALSE	FALSE	FALSE	2566.12	1925.2	2904.12	2018.5	1809.3	1623.42	2369.37	2836	2235.53	3358.38	2448.5	1684.42	1889.9	1043.25	1396.68	1598.58	1340.74	1782.49	1302.08	1169.18	1321.64	1348.13	1314.68	1505.48	0	0	0	1429.38	1720.07	1573.8	1570.17	1444.16	1941.32	1271.94	1699.17	1567.79	1146.88	1117.14	1178.58	1737.42	1386.62	1453.95
AL4A1	5	P30038	P30038|AL4A1	ALDH4A1	FALSE	FALSE	TRUE	4540.67	6769.06	9734.2	4373.37	10061.3	2352.02	6475.3	11425.4	3484.92	4046.19	1260.88	1906.69	1767.04	2190.31	2493.71	1394.42	1667.24	931.923	695.179	1400.18	1622.33	2445.18	1727.08	2102.98	999.861	1483.49	2378.47	1954.77	2227.23	1913.94	1829.68	1214	1954.52	1440.19	2718.58	2335.93	2129.78	2739.35	1710.97	2365.59	2811.54	2180.7
ANKH1	5	Q8IWZ3	Q8IWZ3|ANKH1	ANKHD1	FALSE	FALSE	FALSE	1967.26	1791.64	1294.01	1576.91	1093.82	1238.05	1381.16	2362.83	1649.03	1012.54	1566.72	1396.64	1160.64	993.905	1565.38	1643.85	1616.08	1841.87	940.251	1273.81	1782.8	1357.53	1456.06	973.658	1175.03	910.994	1330.87	2182.68	2637.73	1650.4	2038.26	1903.05	879.678	1263.07	1683.95	1341.17	1528.95	1355.87	1963.07	1101.22	1534.02	1891.85
ANM5	5	O14744	O14744|ANM5	PRMT5	FALSE	FALSE	FALSE	8338.79	2891.35	6061.36	6308.48	4068.69	4738.43	3042.99	12580.4	9143.25	10083.5	3575.32	5787.73	4621.76	5167.05	6052.33	3487.81	4188.51	3619.71	3146.91	3612.73	4261.09	3793.94	2640.56	4967.84	1445.88	1139.18	2084.86	3881.34	5172.8	3683.85	3011.79	3093.93	5906.98	8125.93	5028.32	4095.38	2783.07	5328.86	6854.39	4620.58	4432.2	6621.42
ARP19	5	P56211	P56211|ARP19	ARPP19	FALSE	FALSE	FALSE	883.814	1388.99	598.274	1673.09	1633.87	394.951	0	1980.3	958.897	1262.16	324.213	854.286	1752.63	1358.15	1485.42	526.451	1897.67	1336.4	514.471	305.877	468.772	372.057	147.737	592.173	1220.22	1851.39	575.561	802.413	1054.04	593.313	761.265	1564.4	544.934	1307.41	1006.91	1005.03	628.432	1438.71	1710.61	469.298	1006.32	1643.35
ASF1B	5	Q9NVP2	Q9NVP2|ASF1B	ASF1B	FALSE	FALSE	FALSE	3662.87	2550.24	3190.22	1966.64	2444.52	3977.49	2688.02	5529.15	4679.69	4025.18	342.205	400.075	0	0	0	0	0	158.472	0	167.478	580.343	0	413.292	0	381.612	286.015	340.173	730.331	339.667	277.76	850.543	0	0	875.832	334.712	0	0	358.988	891.693	757.205	1415.02	481.354
AT2B1	5	P20020	P20020|AT2B1	ATP2B1	FALSE	FALSE	FALSE	6517.29	1316.81	3257.95	5222.36	2734.19	1941.59	1880.4	3337.81	8561.12	7032.89	1341.15	1029.93	1422.68	1622.65	755.126	760.171	686.568	1229.56	769.634	900.586	1384.74	1465.9	1783.58	1165.33	629.009	0	651.188	1913.34	1265.55	975.576	1259.46	1404.21	1899.54	1290.94	1741.85	2453.03	1644.44	1330.21	2241.92	1721.64	2400.7	2027.94
ATAD2	5	Q6PL18	Q6PL18|ATAD2	ATAD2	FALSE	FALSE	FALSE	5621.57	4129.07	2249.91	4183.08	4894.19	6209.19	3357.97	6201.86	4396.13	6189.9	2737.74	1921.2	2112.97	1572.71	1832.63	2525.31	2270.03	2679.9	1589.31	1907.33	2049.28	2008.62	1139.2	2396.71	221.239	324.053	211.641	1523.98	2517.65	2323.34	1936.46	1356.91	1736.49	2530.47	1501.32	1430.6	2281.7	2207.68	2445.34	2059.57	2772.75	2770.78
ATLA2	5	Q8NHH9	Q8NHH9|ATLA2	ATL2	FALSE	FALSE	FALSE	1950.31	1485.68	2068.82	2648.12	3077.74	2342.66	1943.05	3551.31	1497.67	1688.17	621.126	1177.67	2135.7	614.255	1003.38	1791.12	1495.19	1422.44	830.754	1243.07	976.376	1180.47	718.315	1015.07	0	0	311.527	1983.87	1764.08	1890.45	1783.54	437.106	1013.69	3516.2	3536.88	2298.33	2112.14	4633.47	5061	2761.91	4560.85	3609.39
AXA81	5	Q5VT79	Q5VT79|AXA81	ANXA8L1	FALSE	FALSE	FALSE	7897.1	1846.9	2942.52	2784.31	10355	1971.78	6097.62	18859.2	22043.2	33266.9	1354.63	11685.5	8336.09	1383.92	484.288	623.351	3473.43	5284.83	0	1995.89	4125.5	6722.98	5294.08	386.517	874.043	1247.63	1145.97	23864.4	4586.34	18113.6	23084.7	191.149	2480.41	1059.8	815.791	5242.34	4240.29	5485.28	12640.1	497.527	2400.9	16830.2
BAZ1A	5	Q9NRL2	Q9NRL2|BAZ1A	BAZ1A	TRUE	FALSE	FALSE	3138.81	1697.76	2916.96	3572.61	2299.88	1763.31	2014.84	3588.92	5467.26	3988.48	1590.59	1525.35	1802.1	1441.26	1309.55	2699.31	1576.44	1854.39	908.165	1716.21	1699.92	1553.9	1615.19	1225.73	977.353	1764.84	1544.6	1765.18	2260.69	2513.6	2698.68	527.611	1511.75	2165.67	1515.24	2674.38	1822.98	2148.78	2453.77	2120.45	2482.29	1790.32
BCL10	5	O95999	O95999|BCL10	BCL10	FALSE	FALSE	FALSE	10775.8	10600.6	8800.12	8957.61	7039.98	7371.86	5763.12	16882.3	3192.27	3110.38	0	0	464.156	0	0	0	0	0	0	0	0	0	0	0	0	0	0	0	116.515	0	0	0	0	0	0	0	0	0	0	0	0	0
BCL7C	5	Q8WUZ0	Q8WUZ0|BCL7C	BCL7C	FALSE	FALSE	FALSE	1395.26	874.417	1174.9	655.32	1141.19	503.351	1025.56	950.805	2122.83	1965.01	1079.6	1976.88	2288.55	1433.39	1162.23	748.721	1090.93	340.908	728.249	860.76	419.98	1759.36	1464.3	623.333	0	0	0	587.687	1238.7	877.142	795.506	2095.64	498.727	667.163	608.871	615.516	535.055	587.575	698.625	538.879	828.572	679.35
BDH	5	Q02338	Q02338|BDH	BDH1	FALSE	FALSE	TRUE	4813.13	876.432	2445.6	1071.76	859.271	1838.36	1317.63	6006.46	6580.56	6806.98	1498.38	1200.67	2044.75	1208.1	2590.1	1848.33	836.533	1112.26	0	1047.52	574.368	795.011	1098.46	2274.21	3051.03	1280.55	769.562	2754.38	1826.69	2045.14	5478.3	204.857	652.908	1093.82	951.125	978.299	953.938	1050.97	1368.54	881.409	1127.17	1074.98
BORG4	5	Q9H3Q1	Q9H3Q1|BORG4	CDC42EP4	FALSE	FALSE	FALSE	2055	2669.31	2124.79	3764.99	4022.52	3206.14	2574.06	12650.2	3263.6	8248.34	862.465	1552	746.852	2271.16	1493.7	937.675	755.405	897.232	1408.63	846.709	952.139	1391.65	854.241	1301.7	836.269	406.124	0	1214.32	1071.39	693.837	2399.56	2589.7	1251.2	1127.92	1955.32	1584.51	917.602	1090.68	4416.58	1312.48	7033.34	1138.93
BPIB2	5	Q8N4F0	Q8N4F0|BPIB2	BPIFB2	FALSE	FALSE	FALSE	0	0	0	0	0	0	0	0	0	0	0	0	0	0	0	0	0	0	0	0	0	0	0	0	0	0	0	0	0	0	0	0	0	0	0	0	0	0	0	0	0	0
C19L1	5	Q69YN2	Q69YN2|C19L1	CWF19L1	FALSE	FALSE	FALSE	1629.17	1167.37	1269.19	1589.87	1647.6	1373.48	1623.35	1708.72	1401.74	2220.69	294.719	306.555	0	322.665	409.763	396.404	288.633	289.893	130.402	275.358	174.015	316.194	528.711	342.421	726.47	585.293	362.987	608.907	571.571	500.976	256.067	460.458	1256.06	5883.31	2566.66	1817.19	0	1154.52	1627.81	0	911.001	1505.31
CA052	5	Q8N6N3	Q8N6N3|CA052	C1orf52	FALSE	FALSE	FALSE	1075.51	342.698	713.348	835.921	972.086	628.635	619.947	1619.9	615.418	1185.86	531.076	361.282	779.108	328.424	531.164	498.314	610.253	562.821	416.495	429.354	446.242	382.631	358.783	139.976	829.585	538.206	429.433	840.396	908.462	981.844	1089.48	713.382	458.859	337.471	157.549	0	591.305	988.722	877.839	561.105	1143.12	595.271
CALL5	5	Q9NZT1	Q9NZT1|CALL5	CALML5	FALSE	FALSE	FALSE	33766.1	14298.9	54108.9	21309.9	79832.3	68985.4	70597.4	84122.4	21717.4	52361.4	5747.72	7883.74	7687.19	5073.89	6474.71	3819.75	7840.77	10911.1	76365.3	3296.15	3141.03	9544.83	12352.8	4297.59	685.476	2825.48	1133.87	13816.8	3768.5	3611.03	5936.34	4847.47	6073.72	3271.93	2907	3430.13	8937.9	14558	15809.7	17778.7	20551	4803.81
CD5	5	P06127	P06127|CD5	CD5	FALSE	FALSE	FALSE	427.25	457.783	456.476	975.766	394.72	416.162	815.836	587.937	1039.14	857.892	0	0	0	0	0	0	0	0	0	0	0	0	0	0	0	0	0	0	0	0	0	0	0	0	476.467	610.858	202.398	0	0	0	535.57	283.769
CHK2	5	O96017	O96017|CHK2	CHEK2	TRUE	FALSE	TRUE	551.774	495	561.182	340.116	216.385	360.836	737.783	1320	375.094	0	0	0	0	0	0	0	0	0	0	0	0	0	0	0	0	0	0	0	0	0	0	0	0	0	0	0	0	0	0	0	0	0
CIA2A	5	Q9H5X1	Q9H5X1|CIA2A	CIAO2A	FALSE	FALSE	FALSE	0	0	0	0	0	0	0	0	0	0	0	0	0	0	0	0	0	0	0	0	0	0	0	0	0	0	0	0	0	0	0	0	0	0	0	0	0	0	0	0	0	0
CNOT3	5	O75175	O75175|CNOT3	CNOT3	FALSE	FALSE	FALSE	4003.12	3186.8	1766.11	1872.27	1976.58	1811.59	4172.13	6627.18	3728.33	4942.98	1691.83	1365.39	1198.01	1360.33	1493.15	2649.34	1498.16	1620.06	228.25	385.037	1053.3	649.319	2420.31	1426.64	468.939	354.212	870.327	0	303.094	1377.03	887.036	862.116	1251.82	2090.48	1925.98	2201.08	1445.67	2850.75	2221.66	1589.76	1458.36	1779.39
CNTN2	5	Q02246	Q02246|CNTN2	CNTN2	FALSE	FALSE	FALSE	20316.6	4981.03	15319.1	20321	16220.9	17738.9	11656.7	4606.75	23935.2	31736.6	6989.56	10052.6	21196.4	14767.2	11233.1	21070.9	13874.6	13800.2	13532.8	15903.1	10054	12906.4	18437.7	4707.3	16404.8	17123.2	2239.74	28554.4	7218.92	17342.2	16668.5	6162.52	11920.4	889.639	2601.12	4973.36	4030.65	16832.6	17450.6	12261	8758.74	24016.7
CREL1	5	Q96HD1	Q96HD1|CREL1	CRELD1	FALSE	FALSE	FALSE	2456.36	385.787	203.317	1141.63	885.359	1228.94	961.353	905.71	2001.61	5253.19	0	0	5643.08	659.303	865.24	2015.25	1225.45	1573.01	529.033	942.733	525.89	793.949	1335.68	0	0	0	0	801.005	621.108	190.359	1884.53	0	544.733	1035.35	361.895	272.082	395.322	481.294	3069.77	795.817	570.466	469.738
CRLF3	5	Q8IUI8	Q8IUI8|CRLF3	CRLF3	FALSE	FALSE	FALSE	3979.41	3042.99	2544.48	4291.34	3867.77	3453.45	4472.11	6904.2	6021.21	8579.92	3334.99	3556.74	2097.69	2050.73	2060.08	2515.26	3352.79	1900.12	1254.17	1937.06	1578.22	2783.56	2433.44	4578.81	2057.88	2086.61	3045.67	2097.66	2891.61	2185.8	3292.6	1487.19	2786.59	3244.32	6332.71	7065.05	3542.63	4135.69	4231.6	2219.54	3718.8	4372.75
CROCC	5	Q5TZA2	Q5TZA2|CROCC	CROCC	FALSE	FALSE	FALSE	6589.32	2876.67	5949.35	9726.48	8818.59	5729.79	7775.72	11262.6	3629.97	7521.38	1059.89	1150.55	797.149	1052.31	1236.22	944.243	763.526	927.815	952.923	870.946	1090.01	880.018	908.046	1070.49	1336.46	1316.25	1422.09	1320.55	1427.42	1206.59	1822.24	1276.86	1934.47	2585.9	2382.61	2058.22	2159.66	2093.79	2300.47	2701.92	1890.03	1617.75
CWC27	5	Q6UX04	Q6UX04|CWC27	CWC27	FALSE	FALSE	FALSE	2172.01	994.087	1746.47	877.059	1683.65	1492.58	2403.36	4159.88	2340.54	2944.42	810.494	1187.1	0	846.463	1049.25	1027.92	606.829	718.695	374.216	629.896	464.531	694.119	629.91	1018.21	580.341	648.198	616.287	1000.45	1209.15	1068.43	1058.59	667.963	823.347	1039.2	904.52	995.603	674.409	1102.28	928.976	781.444	723.034	956.042
DDA1	5	Q9BW61	Q9BW61|DDA1	DDA1	FALSE	FALSE	FALSE	0	0	0	0	0	0	0	0	0	0	249.581	614.94	724.896	537.254	653.618	749.759	632.909	492.199	387.152	383.433	546.446	651.929	705.282	520.914	3830.16	0	0	756.019	678.785	589.316	703.352	463.767	365.858	480.519	534.361	483.302	445.705	486.548	554.808	535.774	555.824	481.759
DEMA	5	Q08495	Q08495|DEMA	DMTN	FALSE	FALSE	FALSE	1521.86	1318.55	1072.75	1329.41	1031.55	1145.16	1265.05	1011.77	1389.11	1595.18	241.503	338.43	522.548	215.419	682.022	429.284	471.945	412.669	590.679	438.15	415.951	269.788	552.482	411.379	0	0	0	453.12	358.181	455.882	446.047	480.265	2589.02	0	0	0	2857.69	1949.11	3386.66	1541.76	400.247	1025.32
DERL2	5	Q9GZP9	Q9GZP9|DERL2	DERL2	FALSE	FALSE	FALSE	405.462	1400.94	262.999	596.654	213.883	267.586	587.096	526.4	460.934	578.676	305.197	264.87	361.587	960.017	3085.85	246.02	311.926	252.953	0	338.131	203.085	280.613	467.336	302.052	0	0	346.614	217.536	414.081	383.046	224.765	386.062	288.555	348.764	586.766	259.985	1721.34	390.979	518.363	450.758	441.401	331.486
DHX35	5	Q9H5Z1	Q9H5Z1|DHX35	DHX35	FALSE	FALSE	FALSE	0	0	0	0	0	0	0	0	0	0	0	0	0	0	0	0	0	0	0	0	0	0	0	0	0	0	0	0	0	0	0	0	0	0	0	0	0	0	0	0	0	0
DNJC9	5	Q8WXX5	Q8WXX5|DNJC9	DNAJC9	FALSE	FALSE	FALSE	9466.93	2824.13	4257.52	6905.55	4947.25	2621.98	2074.84	20609.5	2293.22	7156.68	541.372	736.312	698.647	356.928	277.518	674.28	423.349	814.761	0	388.024	418.188	504.983	504.356	505.211	0	0	575.957	906.462	608.349	982.835	578.531	591.829	1664.85	2364.42	2126.11	2045.02	2177.02	3028.94	4226.44	1764.83	2641.23	3339.94
DNS2A	5	O00115	O00115|DNS2A	DNASE2	FALSE	FALSE	FALSE	2643.84	3491.5	3218.51	4124.44	557.943	519.791	4456.8	4150.46	5347.86	4468.72	1439.98	1525.36	1451.24	1227.33	1277.64	1956.55	1480.11	1397.57	1413.3	1298.53	1514.88	1062.21	256.854	2694.31	0	0	0	937.974	3108.36	2042.5	2123.36	0	698.023	0	957.184	666.898	509.789	1214.06	841.877	516.921	788.138	618.816
DOCK6	5	Q96HP0	Q96HP0|DOCK6	DOCK6	FALSE	FALSE	FALSE	1828.22	1756.37	1683.21	1616.36	1645.21	1176.72	1562.26	3090.89	2086.05	2199.35	1417.19	1239.64	3121.17	1184.02	1553.73	2148.36	1497.81	1373.49	1286.96	1207.96	1137.74	1220.32	1265.42	1323.44	741.092	721.386	1213.18	1198.04	1528.13	1573.76	2138.36	1849.99	424.729	956.456	967.448	609.566	786.528	1176.92	1491.04	1492.39	1376.23	780.253
DSC3	5	Q14574	Q14574|DSC3	DSC3	FALSE	FALSE	FALSE	12539.9	8873.72	8157.67	7086.29	10460.4	6395.3	7827.45	7819.6	3184.82	11949.5	8990.88	8458.51	7236.01	8275.44	5365.9	10385.8	11480.7	3828.11	1394.01	2741.22	2315.83	4570.28	9968.2	1558.42	1120	2899.23	1053.9	7833.39	4848.07	7367.42	7751.75	4726.4	6282.44	8583.98	2996.93	3158.42	2248.53	3364.39	5762.84	5936.75	3051.83	5781.55
ENSA	5	O43768	O43768|ENSA	ENSA	FALSE	FALSE	FALSE	7260.72	4716.77	3526.21	4504.85	6425.25	3401.04	2430.03	10749.4	4166.88	4231.08	2390.93	1660.13	1484.67	1025.12	2396.97	4401.65	1367.54	1708.06	357.705	907.16	460.006	0	726.109	881.494	0	0	375.085	5237.95	5576.46	3571.27	3998.15	1503.85	2489.92	2825.78	3723.44	2625.92	853.442	3997.67	5919	2886.22	2546.75	3290.89
ERCC5	5	P28715	P28715|ERCC5	ERCC5	FALSE	FALSE	FALSE	0	0	0	0	0	0	0	0	0	0	0	0	0	0	0	0	0	0	0	0	0	0	0	0	0	0	0	0	0	0	0	0	826.516	1157.63	633.347	195.813	816.326	292.229	1314.29	346.486	799.259	0
ETHE1	5	O95571	O95571|ETHE1	ETHE1	FALSE	FALSE	FALSE	1449.83	3758.05	3094.43	2829.31	2591.56	956.992	1554.87	2191.31	0	265.298	1967.39	1086.71	1884.92	1699.03	3887.66	2872.98	917.424	1132.04	1193.59	846.683	1608.16	1904.73	656.362	6451.79	0	0	1989.2	1335.28	3312.94	1017.93	3269.72	1501.48	8569.42	0	394.855	719.09	2332.02	2264.91	4406.43	1828.81	3981.58	1530.43
F120B	5	Q96EK7	Q96EK7|F120B	FAM120B	FALSE	FALSE	FALSE	2038	1387.38	1349.52	1970.87	2248.74	2155.84	1486.67	2209.37	2550	2544.78	1831.96	1618.77	1631	1791.51	1681.62	2187.98	2341.46	2051.66	1278.12	935.406	1817.21	1940.83	1314.43	1989.87	1415.34	1706.97	1737.16	1729.98	2078.09	1844.71	1621.37	1053.35	662.365	945.228	742.983	1024.77	687.088	896.19	853.03	758.641	801.519	612.604
FA83C	5	Q9BQN1	Q9BQN1|FA83C	FAM83C	FALSE	FALSE	FALSE	1194.89	1100.76	1833.55	2374.66	2110.72	1233.22	1662.34	1081.51	2804.36	1723.84	654.724	2359.24	982.871	1545.03	1789.34	2098.21	997.082	1112.4	0	715.293	761.142	1613.95	1270.1	829.635	849.278	509.699	497.925	882.058	671.627	1767.39	2898.56	3442.82	0	0	0	0	0	0	0	0	0	0
FA83F	5	Q8NEG4	Q8NEG4|FA83F	FAM83F	FALSE	FALSE	FALSE	1164.69	1358.05	2357.49	1620.66	1662.78	1781.03	1525.4	978.111	2740.29	2196.16	543.165	693.325	1143.44	754.126	702.027	990.604	802.143	898.564	833.006	689.569	448.377	802.878	296.399	362.197	709.084	963.151	558.17	1042.64	940.448	580.528	1086.58	859.735	650.852	834.22	521.99	835.199	584.905	395.006	895.473	781.87	704.006	715.039
FIZ1	5	Q96SL8	Q96SL8|FIZ1	FIZ1	FALSE	FALSE	FALSE	434.357	481.281	519.318	694.74	260.412	459.323	490.31	459.286	634.989	722.635	0	0	0	0	0	0	0	0	0	0	0	0	0	0	0	0	0	0	0	0	0	0	338.085	0	0	0	0	0	0	0	0	0
FMR1	5	Q06787	Q06787|FMR1	FMR1	FALSE	FALSE	FALSE	2154.59	1352.81	2599.7	2330.51	1937.1	2106.4	1376.42	5145.56	4781.54	4079.82	2455.41	4131.27	4828.62	2067.23	4036.04	4086.04	2166.44	2698.88	1074.33	1788.19	1606.76	1318.67	1696.54	2314.03	961.082	588.019	3190.18	3769.11	3136.23	3175.76	4303	3857.49	1838.18	1477.41	2148.44	1828.08	1167.76	3682.52	2859.87	2728.75	3053.65	1572.02
FRG1	5	Q14331	Q14331|FRG1	FRG1	FALSE	FALSE	FALSE	3182.03	800.871	692.808	680.618	2738.25	1060.41	799.889	2024.62	3067.5	1902.09	404.015	0	509.144	519.914	459.177	444.266	437.364	490.825	412.536	516.357	473.499	465.688	411.439	418.993	0	0	363.758	609.845	507.435	491.766	412.732	475.245	406.428	533.909	466.77	440.814	307.962	426.837	724.702	7045.15	425.983	306.729
GAN	5	Q9H2C0	Q9H2C0|GAN	GAN	FALSE	FALSE	FALSE	2129.55	4177.37	1355.01	4313.66	3513.7	2907.59	4278.49	3392.68	5309.21	5139.74	1644.41	986.728	2336.32	1737.02	1684.79	1981.3	1494.07	2015.9	0	1834.65	1617.53	1758.04	2166.32	1889.53	658	1352.82	1165.68	1718.53	1819.89	756.909	1664.79	1388.29	421.815	1739.28	819.762	1165.34	1316.1	619.577	1572.87	1870.26	1530.89	1558.79
GBP6	5	Q6ZN66	Q6ZN66|GBP6	GBP6	FALSE	FALSE	FALSE	22211.8	20622.3	3852.82	4529.31	15283.5	4106.54	3098.72	2437.39	6211.47	6308.07	3621.21	3554.39	3237.15	2843.8	3794.92	3922.8	2439.61	3672.71	3693.12	3912.48	3225.22	5189.96	2235.63	4216.69	2281.93	2641.03	4308.61	3837.51	3759.76	4206.91	6238.51	3887.17	1665.83	3398.53	1922.71	2773.67	1807.6	2478.21	3969.6	2957.52	2833.61	3451.38
GGNB2	5	Q9H3C7	Q9H3C7|GGNB2	GGNBP2	FALSE	FALSE	FALSE	0	0	0	0	0	0	0	0	0	0	0	0	0	0	0	0	0	0	0	0	0	0	0	0	0	0	0	0	0	0	0	0	0	0	0	0	0	0	0	0	0	0
GSDMC	5	Q9BYG8	Q9BYG8|GSDMC	GSDMC	FALSE	FALSE	FALSE	1452.1	1660.4	845.263	863.866	1325	777.429	981.159	1588.02	1481.22	1346.25	1340.7	1444.35	1900.31	1278.95	1476.3	1144.38	1593.61	1388.93	992.354	811.863	781.327	1185.77	1298.88	1049.37	0	0	513.742	2472.1	1459.25	819.79	1013.52	473.305	623.31	905.78	801.274	621.947	560.608	506.331	766.873	503.251	639.767	579.01
GSDMD	5	P57764	P57764|GSDMD	GSDMD	FALSE	FALSE	FALSE	5761.38	3122.05	3791.45	1588.58	2875.37	2145.8	2615.98	10524.2	3861.71	10872.8	877.525	488.648	493.199	740.227	373.821	555.17	357.405	476.402	432.377	366.855	347.926	1139.42	202.85	324.641	801.522	861.221	598.534	583.251	771.564	416.683	1309.98	987.967	2493.77	2162.71	2625.45	2344.17	1833.3	4156.22	4471.32	2976.45	4636.25	2364.51
H15	5	P16401	P16401|H15	HIST1H1B	FALSE	FALSE	FALSE	22516	13193.7	8468.31	8928.88	13674.6	3236.93	1384.18	151962	132615	138525	7356.42	18204.6	2118.71	6291.63	5122.87	2278	12542	8607.87	4645.63	3249.82	4217.32	8881.66	3301.09	2514.99	3375.48	5103.91	4221.27	7349.97	17826.5	12685.6	19509.4	3754.58	28366	26144.6	20664.6	13725.9	11257.9	9910.31	16702.5	18936.6	22935.4	15419.4
HBS1L	5	Q9Y450	Q9Y450|HBS1L	HBS1L	FALSE	FALSE	FALSE	1616.99	1724.6	2522.88	2541.38	2268.35	2091.95	2272.83	6111.52	1797.85	1236.91	1560.33	963.242	3899.71	1706.25	1778.9	4313.94	1987.89	2128.72	722.777	3306.94	2394.58	2796.23	2472.2	2888.6	0	0	357.471	3263.78	4294.7	1545.6	2732.95	3413.07	1542.88	2311.31	2314.58	2088.51	1703.35	1940.67	2084.26	1600.24	1183.13	1585.81
HDAC3	5	O15379	O15379|HDAC3	HDAC3	FALSE	TRUE	TRUE	1354.58	579.329	908.163	966.437	1337.77	1738.09	1248.98	1913.42	861.432	1296.17	1022.84	1271.23	1608.87	1090.05	1060.8	1139.4	809.142	1355.92	1017.72	1123.05	1061.15	1372.14	1293.09	973.775	754.004	824.247	215.808	1341.51	960.455	999.225	1323.75	743.361	629.584	0	833.553	551.977	546.812	734.022	406.168	401.646	694.85	571.322
HERC5	5	Q9UII4	Q9UII4|HERC5	HERC5	FALSE	FALSE	FALSE	2590.27	4024.8	2823.73	1971.85	3080.08	1789.01	1463.12	2127.86	1277.66	1546.55	281.898	823.32	0	1435.69	748.346	430.462	1488.61	462.577	337.435	0	245.428	0	0	0	272.056	1690.73	1087.45	592.962	953.055	822.085	2077.11	0	0	0	0	654.189	1250.32	0	0	423.619	0	0
HIG1A	5	Q9Y241	Q9Y241|HIG1A	HIGD1A	FALSE	FALSE	FALSE	520.467	425.267	340.015	231.026	1183.86	176.565	909.662	1841.53	24801.2	10696.1	0	103.695	468.636	778.31	0	405.247	0	214.321	9709.75	662.774	876.489	1210.65	954.153	593.551	0	0	0	6382.98	2977.95	2076.39	3276.81	3363.13	0	0	0	0	0	0	0	0	0	0
HIG2A	5	Q9BW72	Q9BW72|HIG2A	HIGD2A	FALSE	FALSE	FALSE	720.881	0	0	0	0	0	0	0	2478.49	5473.92	0	0	0	0	0	773.072	0	0	0	0	0	0	0	0	0	0	0	0	750.771	338.894	0	2346.84	0	0	0	0	0	0	0	0	0	0
HMCES	5	Q96FZ2	Q96FZ2|HMCES	HMCES	FALSE	FALSE	FALSE	5672.44	3118.28	2998.08	2535.79	4531.71	2896.68	4358.64	6343.08	6163.27	6835.77	1344.47	2556.12	3639.55	3200.57	1646.27	5849.73	1513.67	2355.58	216.409	1470.14	1221.31	1665.36	2093.38	2329.26	951.962	899.535	1097.65	3778.43	4706.09	3361.73	3995.22	1322.2	1214.02	3463.03	2711.74	4184.59	2120.55	3019.16	2971.6	1894.24	2408.28	3341.54
HSPB1	5	P04792	P04792|HSPB1	HSPB1	FALSE	FALSE	FALSE	175928	92107.4	152079	131913	195019	240497	232294	294778	43272.3	130269	119099	179110	58595.1	64924.8	110446	173992	73676.4	109283	14962.2	149307	86797.4	149249	84774.8	57354.5	123658	123683	56137	193733	169133	163271	121289	14652.9	151067	106063	76093.9	127402	94928.5	98530.8	186675	160757	110755	330856
HV353	5	P01767	P01767|HV353	HV353	FALSE	FALSE	FALSE	0	0	0	0	0	0	0	0	0	0	0	0	0	0	0	0	0	0	0	0	0	0	0	0	0	0	0	0	0	0	0	0	0	0	0	0	0	0	0	0	0	0
IF2B	5	P20042	P20042|IF2B	EIF2S2	FALSE	FALSE	FALSE	3172.55	4791.87	2886.11	6402.61	3499.76	4257.23	2571.03	8102.78	10111.6	3870.19	1869.8	3955.94	4219.96	1548.41	2783.53	1600.88	2318.26	1981.64	2026.15	2787.73	2392.18	2852.39	1495.95	2437.43	371.228	332.127	3692.05	14331.6	9322.36	5320.91	6537.98	3902.95	1912.23	4339.65	2663.93	3342.55	2675.59	5980.64	7533.66	3390.86	5170.85	5002.18
IGSF3	5	O75054	O75054|IGSF3	IGSF3	FALSE	FALSE	FALSE	2972.94	3604.98	2438.47	2549.45	3720.78	2787.47	3698.13	3359.57	3236.84	3050.81	1145.06	1869.34	3390.51	1247.44	1724.49	3135.45	1691.16	2285.79	840.046	2179.28	1226.97	1246.15	1054.79	1631.43	925.074	582.717	870.846	2372.3	1771.14	2088.55	2992.67	1789.19	1836.65	3312.52	3785.21	1992.19	1656.75	2054.98	1543.06	2734.82	2171.73	2286.42
IMP4	5	Q96G21	Q96G21|IMP4	IMP4	FALSE	FALSE	FALSE	1813.36	1016.73	1171.7	1121.91	1851.18	1037.25	934.833	2634.2	2348.82	2298.55	837.543	650.568	617.987	523.435	625.23	790.896	688.034	721.48	271.184	470.109	666.317	593.519	693.677	494.178	200.262	272.716	448.635	1302.42	741.437	541.292	728.193	493.443	965.127	2081.1	781.704	577.852	1956.34	805.223	397.104	1872.91	805.652	396.141
IPO13	5	O94829	O94829|IPO13	IPO13	FALSE	FALSE	FALSE	1024.98	247.496	393.108	821.619	826.487	386.3	376.698	381.33	0	0	244.221	885.448	731.092	871.361	260.484	0	779.252	376.788	1198.73	528.012	409.689	382.062	262.358	743.25	443.845	437.964	0	869.593	568.782	551.786	470.237	0	277.765	370.527	472.697	473.267	0	343.244	433.635	2277.99	302.73	332.717
JHD2C	5	Q15652	Q15652|JHD2C	JMJD1C	FALSE	FALSE	FALSE	0	0	0	0	0	0	0	0	0	0	0	0	0	0	0	0	0	0	0	0	0	0	0	0	0	0	0	0	0	0	0	0	0	0	0	0	305.797	215.684	0	521.954	443.667	306.209
K1522	5	Q9P206	Q9P206|K1522	KIAA1522	FALSE	FALSE	FALSE	2095.84	2200.35	2079.92	3228.06	2042.25	2588.44	3070.28	2724.12	2057.43	1192.79	1051.2	1566.09	1292.11	1413.75	2001.92	1390.75	801.844	1308.25	1485.45	988.901	967.618	1404.21	1415.36	1212.73	925.945	943.021	914.386	2330.52	1455.7	1523.08	2674.94	1353.72	2427.38	1146.9	2568.49	2509.55	750.401	2115.82	4109.9	397.749	1369.03	1386.41
K1C13	5	P13646	P13646|K1C13	KRT13	FALSE	FALSE	FALSE	113659	7852.57	31609.4	23035.7	56145.5	26656.6	13671.6	223916	141124	46894.3	2512.58	9977.81	2534.05	4430.81	3565.02	12075.6	6382.4	3660.78	1681.87	17075.2	3330.07	13040.6	3941.86	1629.21	3497.24	6261.33	6242.78	30756.9	5311.55	6968.13	19930.7	2476.09	8018.11	1699.76	2272.46	1986.21	1253.38	933.543	3768.74	940.432	1375.41	78046.1
K1C15	5	P19012	P19012|K1C15	KRT15	FALSE	FALSE	FALSE	79297.7	56175.8	133297	6247.03	119954	101144	82605.5	282804	4454.21	2504.38	33497.1	4133.03	10607.8	27949.6	5099.7	46377.5	12237.3	15165.1	9503.8	145027	6834.28	33743	20437.9	9867.9	2224.13	5204.56	6730.14	229931	7669.67	9004.48	7239.4	2872.11	10936.1	8291.75	41231.3	6779.31	5216.39	92500.1	59045.4	11988.8	6759.78	52515.3
K2C3	5	P12035	P12035|K2C3	KRT3	FALSE	FALSE	FALSE	1943.6	1802.06	1593.8	1985.07	1926.93	1836.68	1551.04	2461.91	1361.6	2641.2	0	192.897	297.872	227.138	237.375	260.112	233.921	235.563	231.346	230.606	287.213	230.76	294.142	263.449	310.225	173.234	444.383	307.996	285.035	342.01	314.284	248.471	1174.53	1925.9	1955.4	2269.08	1582.93	1390.71	1629.34	2437.12	1352.32	913.107
K2C5	5	P13647	P13647|K2C5	KRT5	FALSE	FALSE	TRUE	185526	55173.8	106512	113125	129987	165836	130148	268433	153767	222407	55423.4	87330.2	97851	94707.1	14941	166116	97929.5	94436.6	60822.6	148341	85468.9	112248	150052	48534.7	78005.1	99011.3	12634.4	269670	118101	184944	105227	3908.16	84122.5	14706.1	48381.8	30041.6	20066.6	150727	96499.8	125049	38610.8	158638
K2C6B	5	P04259	P04259|K2C6B	KRT6B	FALSE	FALSE	FALSE	46186.7	4652.56	16562.3	31875.3	38638.2	16323.9	17361.8	5150.91	50746.1	39244.7	671.999	1442.15	814.754	2686.83	3026.97	2727.09	1782.64	2590.64	385.452	1155.99	775.772	425.452	3209.42	281.365	641.155	0	481.894	5424.22	2366.25	1866.82	1260.23	853.197	17063.7	339.758	0	1242.05	1470.41	4543.86	1210.39	6148.18	954.609	646.529
KAD3	5	Q9UIJ7	Q9UIJ7|KAD3	AK3	FALSE	FALSE	FALSE	6050.93	2087.91	3962.24	3092.11	7317.95	2551.9	3961.94	31690.9	4671.28	3448.86	793.019	1006.11	1815.86	1199.36	10105.6	1362.22	553.365	2026.7	259.52	2989.72	2787.93	3326.27	2264.47	2092.24	5639	7979.46	7486.5	5367.8	3155.87	3229.01	11615.9	592.654	1746.72	3733.76	3673.84	2309.28	2266.64	1979.88	7280.95	2474.77	3198.57	2998.73
KCD18	5	Q6PI47	Q6PI47|KCD18	KCTD18	FALSE	FALSE	FALSE	0	0	0	0	0	0	0	0	0	0	0	0	0	0	0	0	0	0	0	0	0	0	0	0	0	0	0	0	0	0	0	0	0	0	0	0	0	0	0	0	0	0
KMT2A	5	Q03164	Q03164|KMT2A	KMT2A	FALSE	FALSE	FALSE	1410.35	1219.14	944.491	1300.58	1314.01	1521.45	1028.06	3059.37	1279.92	1420.27	370.148	395.591	341.457	353.549	476.944	528.649	174.818	327.277	0	268.202	611.45	271.158	379.023	447.617	0	0	361.915	768.989	395.148	634.205	745.793	0	217.303	420.284	495.479	0	227.915	364.497	460.269	0	439.051	339.022
KS6A4	5	O75676	O75676|KS6A4	RPS6KA4	TRUE	FALSE	TRUE	4516.84	5193.02	3020.27	5672.91	4256.25	3115.58	5175.93	4141.25	6158.52	4420.04	2415.86	2060.7	687.813	2524.41	1923.43	1691.39	2415.97	2528.77	686.247	1174	1625.44	2052.02	2041.1	1917.6	711.316	1365.06	2036.79	2496.52	2987.13	4765.68	4217.46	2249.68	2803.92	1886.98	1598.49	3178.25	3484.81	2221.74	2901.07	1702.66	2812.68	4318.03
LPIN1	5	Q14693	Q14693|LPIN1	LPIN1	FALSE	FALSE	FALSE	263.803	256.44	303.418	463.875	495.757	342.266	279.649	331.377	0	521.751	0	0	0	0	0	0	0	0	0	0	0	0	0	0	0	0	386.43	0	0	0	0	0	0	0	0	0	0	0	0	0	0	0
LPIN3	5	Q9BQK8	Q9BQK8|LPIN3	LPIN3	FALSE	FALSE	FALSE	6302.09	0	4055.11	8182.53	4673.49	3974.93	3324.97	2074.94	938.27	3150.96	155.553	195.581	449.312	291.356	386.502	236.355	138.72	0	0	330.534	331.857	610.024	0	321.881	189.052	497.401	0	696.231	0	0	359.122	0	0	0	0	341.04	0	543.942	0	333.203	315.652	250.351
LRCH3	5	Q96II8	Q96II8|LRCH3	LRCH3	FALSE	FALSE	FALSE	1869.49	1428.28	1431.11	1870.83	2378.48	2587.94	1658.13	2990.28	2591.24	2188.17	408.665	410.936	0	381.352	320.045	462.335	219.315	521.044	343.478	0	346.367	225.966	486.212	412.005	169.801	0	0	241.276	0	455.054	370.292	386.845	316.013	0	333.714	335.155	203.662	300.096	341.646	312.107	336.924	342.749
LSM2	5	Q9Y333	Q9Y333|LSM2	LSM2	FALSE	FALSE	FALSE	8113.84	710.96	6553.16	2078.99	5280.09	5414.31	4247.81	2318.05	7067.15	9585.92	1627.84	2128.92	15129.4	3245.81	12940.1	7075.05	4374.15	2862.12	0	1944.59	1067.18	9845.45	1236.4	1323.96	309.861	404.77	366.782	2966.59	7123.74	6816.3	3419.76	1511.38	1656.41	3910.08	2884.38	2495.26	2154.71	2817.99	2196.79	3196.53	1858.59	3188.47
MBD1	5	Q9UIS9	Q9UIS9|MBD1	MBD1	FALSE	TRUE	FALSE	1100.17	0	2607.05	908.448	784.16	715.421	1446.88	1096.54	2101.17	2149.31	1803	2088.31	2115.32	1478.63	2362.66	589.355	1913.53	1743.39	1323.63	1836.13	1487.27	1559.43	1440.94	1129.6	0	0	297.799	1856.16	1928.35	2035.24	1885.2	461.442	667.399	1444.99	502.311	639.616	618.736	992.413	892.458	1552.76	1451.58	247.55
MCM6	5	Q14566	Q14566|MCM6	MCM6	FALSE	FALSE	FALSE	18650.9	19681.6	14170.6	14683.2	10163.9	12493.8	10781.5	45191.8	38215.9	16282.1	3070.68	4473.42	4230.48	2630.97	3681.18	3728.16	2549.16	2442.91	4272.03	1959.88	2162.3	3827.75	3135.35	2495.18	3687.58	3213.79	2426.57	5343.54	3162.97	5017.74	3691.26	2031.99	5874.33	17969.3	10925.6	7535.58	5993.56	12291.1	9374.76	18115.6	14603.7	6824.18
MDC1	5	Q14676	Q14676|MDC1	MDC1	FALSE	FALSE	FALSE	2366.29	2392.73	2631.31	2135.15	4592.94	2708.45	2918.13	4432.37	3607.94	4988.04	338.845	358.713	0	256.138	0	0	427.131	233.194	217.554	0	171.711	703.792	267.366	273.23	0	176.75	0	0	473.764	404.48	330.767	321.094	1753.82	2776.38	3270.99	3506.98	2467.09	2106.96	2264.31	2366.24	1962.34	2320.62
MECP2	5	P51608	P51608|MECP2	MECP2	FALSE	TRUE	FALSE	3979.15	6249.17	4338.35	3867.75	3390.82	2771.16	2839.75	4605.38	5352.23	8726.76	2723.19	3182.26	3631.92	2131.91	2688.37	2998.88	3081.54	3689.79	3320.98	1617.23	2171.16	2479.26	3397.89	2744.15	1103.25	843.881	1686.18	3208.9	4669.12	2994.98	5341.56	5012.66	2423.94	4486.98	4882.82	4761.36	2845.94	2890.59	4223.78	2636.63	4707.04	3480.62
MGDP1	5	Q86V88	Q86V88|MGDP1	MDP1	FALSE	FALSE	FALSE	1518.36	1108.41	1278.45	1560.07	1696.83	1359.52	1338.6	2135.26	1380.64	989.33	454.773	1808.86	260.711	0	0	3414.2	0	0	0	0	0	0	585.985	0	202.792	1113.2	1006.46	0	0	747.689	376.292	452.168	0	1699.7	0	258.154	351.925	522.396	269.653	711.512	1170.48	1863.62
MGN	5	P61326	P61326|MGN	MAGOH	FALSE	FALSE	FALSE	166.831	0	0	0	0	0	205.276	0	767.702	1902.5	0	0	0	0	0	0	0	0	0	0	0	0	0	0	0	0	0	0	0	0	0	0	0	0	0	0	0	0	0	0	0	0
MNS1	5	Q8NEH6	Q8NEH6|MNS1	MNS1	FALSE	FALSE	FALSE	0	0	0	0	0	0	0	0	0	0	271.66	601.308	0	0	0	0	0	0	459.577	0	0	0	0	0	731.022	995.915	796.8	275.848	0	902.7	0	0	0	0	0	0	0	0	0	0	0	0
MO4L2	5	Q15014	Q15014|MO4L2	MORF4L2	FALSE	FALSE	FALSE	723.658	761.533	640.394	585.127	800.898	793.609	629.477	988.352	794.464	812.605	0	0	1340.17	0	0	0	0	0	0	0	0	0	0	481.499	0	0	0	0	0	0	1162.59	0	0	606.778	679.474	0	0	397.427	0	254.497	844.93	486.329
MRM3	5	Q9HC36	Q9HC36|MRM3	MRM3	FALSE	FALSE	FALSE	1169.98	1862.36	1359.43	1097.53	2710.24	1236.27	1413.58	2181.82	2940.01	1771.2	335.609	295.6	384.708	345.024	332.765	414.144	195.744	433.34	325.412	332.895	249.645	361.263	616.963	360.275	0	407.922	478.555	422.471	459.983	300.344	374.941	410.483	0	0	0	0	0	0	0	0	699.029	0
MTMR5	5	O95248	O95248|MTMR5	SBF1	FALSE	FALSE	FALSE	2739.51	2037.68	2782.53	2042.88	3174.97	2701.51	3035.5	2537.42	1579.39	4682.81	1461.21	1591.73	2040.33	1807.89	1750.77	2521.74	1882.48	2049.49	1790.57	1843.51	2043.13	1615.25	1683.29	1671.08	1359.84	996.588	2053.76	2442.23	1996.22	2280.19	2196.03	2797.4	2418	1314.43	584.041	2100.98	1520.27	2358.76	3036.36	1911.89	2390.85	3049.98
NDUAB	5	Q86Y39	Q86Y39|NDUAB	NDUFA11	FALSE	FALSE	TRUE	1358.86	450.348	588.687	357.099	509.514	364.628	1226.21	1549.05	1066.81	1320.78	1353.95	982.135	647.24	594.103	550.178	818.366	918.555	340.154	0	825.131	716.798	915.868	788.383	987.349	1021.15	1221.88	1247.78	615.977	814.245	736.023	737.981	465.382	961.886	887.995	566.601	831.89	785.816	921.8	1067.65	945.284	587.566	600.044
NDUB1	5	O75438	O75438|NDUB1	NDUFB1	FALSE	FALSE	TRUE	3315.25	609.314	1844.6	1961.54	1411.67	1924.67	1911.11	2569.41	2358.9	1908.87	161.123	602.466	810.76	730.532	889.377	808.548	608.34	704.514	721.439	732.893	758.634	762.375	504.347	401.914	0	0	0	888.807	1006.51	860.482	713.201	920.734	0	0	0	0	0	0	0	0	0	0
NDUB5	5	O43674	O43674|NDUB5	NDUFB5	FALSE	FALSE	TRUE	1224.97	401.891	416.617	482.279	943.716	833.716	1022.88	0	831.269	1059.24	301.881	622.389	381.613	431.901	939.434	0	480.968	749.324	0	890.618	262.63	346.835	473.808	934.978	648.767	648.388	1054.33	354.019	218.892	590.806	446.903	0	746.369	344.8	1896.99	1471.93	639.297	1690.46	2933.34	1136.27	2553.24	2206.01
NDUB7	5	P17568	P17568|NDUB7	NDUFB7	FALSE	FALSE	TRUE	1943.17	427.929	2051.52	738.307	1326.58	686.597	878.177	2340.62	1158.83	1107.58	342.37	574.012	577.556	682.645	477.136	1088.14	707.431	488.738	1935.2	1525.65	1090.93	1507.07	685.345	828.202	419.55	0	267.518	533.357	2613.87	2572.26	3655.47	1788.87	255.19	443.094	0	227.455	0	2521.56	524.722	888.888	209.822	0
NFIA	5	Q12857	Q12857|NFIA	NFIA	FALSE	TRUE	FALSE	563.987	0	159.91	213.135	631.588	0	165.543	1329.28	182.827	1010.66	411.812	0	0	0	0	199.307	0	345.264	188.558	217.597	251.331	268.079	223.611	221.755	0	0	0	334.271	0	342.273	0	0	586.618	1353.09	825.502	0	0	0	0	0	2400.9	0
NH2L1	5	P55769	P55769|NH2L1	SNU13	FALSE	FALSE	FALSE	6012.65	707.094	2837.8	1654.41	1149.95	1126.64	709.467	15624.2	7355.73	8282	6629.22	4482.49	3808.6	2001.32	6378.25	4640.47	2589.31	3535.58	1433.32	1416.47	3153.31	3524.89	968.768	7496.51	1950.48	3187.36	4476.19	6317.17	7535.66	6022.33	2581.35	2620.47	1931.72	653.057	0	666.391	1010.46	3185.06	3798.73	2193.79	1862.64	888.644
NJMU	5	Q9HAS0	Q9HAS0|NJMU	C17orf75	FALSE	FALSE	FALSE	1817.45	2722.94	1469.1	2736.65	1837.61	2077.95	1549.4	4724.46	2089.12	1293.45	262.02	318.2	0	436.537	378.98	304.631	344.729	258.514	0	446.538	298.055	361.862	376.738	469.095	0	0	0	759.545	279.235	647.741	836.334	664.56	699.664	211.717	209.747	0	721.172	639.232	952.883	0	647.014	523.563
NRDE2	5	Q9H7Z3	Q9H7Z3|NRDE2	NRDE2	FALSE	FALSE	FALSE	1327.86	863.246	0	277.08	508.514	313.985	496.058	1078.89	3291.02	870.565	0	921.632	730.732	0	1686.85	556.629	0	886.657	0	0	219.367	393.338	391.87	0	570.429	1007.32	343.164	1261.44	709.258	1011.48	342.086	0	484.727	0	0	0	8426.1	675.552	852.637	0	991.835	262.54
NSL1	5	Q96IY1	Q96IY1|NSL1	NSL1	FALSE	FALSE	FALSE	2006.36	2837.11	1521.11	1478.33	1244.64	1491.19	695.545	2021.26	676.556	2374.68	0	0	0	0	0	0	0	0	0	0	0	0	0	0	0	0	0	0	0	0	0	0	474.412	664.351	620.755	659.906	312.2	405.78	722.999	560.44	0	342.085
NU4M	5	P03905	P03905|NU4M	ND4	FALSE	FALSE	FALSE	0	0	0	0	0	0	0	0	0	0	0	0	0	0	0	0	0	0	0	0	0	0	0	0	0	0	0	362.124	562.717	606.02	545.017	0	106.405	0	0	0	286.689	365.682	577.649	438.214	366.67	560.155
NUSAP	5	Q9BXS6	Q9BXS6|NUSAP	NUSAP1	FALSE	FALSE	FALSE	2358.68	2215.66	740.909	1163.56	512.485	705.135	431.135	467.676	1451.94	2053.31	406.087	856.662	0	0	212.399	1358.99	501.836	954.069	653.658	602.647	0	462.669	0	0	0	0	286.779	283.032	0	488.196	500.111	1112.11	507.103	714.425	549.82	0	0	532.231	644.272	299.246	794.477	326.572
OAS1	5	P00973	P00973|OAS1	OAS1	FALSE	FALSE	FALSE	2143.47	2515.85	2529.13	1668.16	964.913	2844.64	1892.06	1382.16	1362.83	1435.28	166.895	1007.69	4741.98	2740.59	2219.08	0	2506.99	889.088	195.587	978.895	764.707	799.364	1117.45	1510.04	0	0	0	1529.71	0	1250.23	3886.41	0	0	943.288	0	1154.07	0	0	0	0	386.143	508.755
ODO2	5	P36957	P36957|ODO2	DLST	FALSE	FALSE	FALSE	12952.7	5891.64	9810.84	7868.64	12080.4	7594.42	7141.56	13852.7	28599	54669.6	1899.61	1473.28	22661.8	3811.25	9902.68	8828.94	3918.61	6121.52	3657.8	5634.35	6386.4	6656.6	4208.53	6717.59	342.671	212.577	2697.71	9321.49	3039.37	7502.69	7745.57	12035.1	8053.99	6282.05	10159.9	10731.3	8094.5	11310	19007.6	14219.2	12258.4	9667.89
ODPX	5	O00330	O00330|ODPX	PDHX	FALSE	FALSE	FALSE	3250.19	1776.01	662.977	660.923	1334.86	948.68	1183.15	2170.4	1268.93	3345.8	1114.46	506.821	771.959	227.314	713.879	1322.94	1055.56	1337.49	0	1368.02	530.866	422.64	704.25	1065.77	284.831	0	299.122	1002.72	663.801	1011.4	1412	1126.59	1432.05	2874.72	1744.9	1435.78	819.971	1807.22	1290.26	1039.28	3675.63	1168.16
P63	5	Q9H3D4	Q9H3D4|P63	TP63	FALSE	TRUE	FALSE	7219.28	3186.13	5432.47	4827.33	4054.62	3524.67	2488.17	7315.8	3374.98	5085.22	5613.62	5099.12	8914.83	6488.25	5543.38	7118.27	4395.77	4228.81	1889.39	4388.16	2802.77	4043.4	5474.69	4706.56	943.781	2720.39	2371.31	8235.32	7769.13	5049.73	11662.1	6265.05	2124.05	3320.66	2815.2	4006.97	3072.17	1966.38	3458.11	2932.97	2624.83	1769.26
P73	5	O15350	O15350|P73	TP73	FALSE	TRUE	TRUE	2473.82	2709.65	2633.73	3115.47	3200.57	2299.61	2546.57	4064.32	3204.79	2299.77	466.305	732.442	813.06	511.445	554.899	732.62	429.956	470.552	531.816	640.166	239.983	368.406	537.966	585.639	0	834.738	0	569.876	824.635	374.663	700.128	682.813	425.24	671.827	591.323	531.661	364.848	476.196	727.131	710.11	314.71	847.044
PAN2	5	Q504Q3	Q504Q3|PAN2	PAN2	FALSE	FALSE	FALSE	1000.25	967.758	1098.49	1059.29	1021	728.057	642.165	2439.47	834.597	1276.43	510.557	841.058	0	286.964	0	795.419	0	0	252.926	0	470.686	0	0	0	0	0	473.919	594.499	1219.62	0	0	0	0	482.923	589.796	531.389	0	0	906.934	0	843.73	0
PARP1	5	P09874	P09874|PARP1	PARP1	FALSE	TRUE	TRUE	33360.9	9226.04	5745.54	7102.06	9819.07	3214.17	4481.05	55286.9	11471.4	16468	5658.2	11273.1	10813.6	5708.17	4646.76	6228.47	9664.8	8726.78	2676.6	3786.26	4069.28	7606.01	3490.44	6385.44	9667.17	7406.62	7553.02	23895.7	14722.2	21169.8	25146.4	10237.4	7393.9	5227.33	7119.56	3361.37	3257.16	11399.8	12929.8	4840.4	14256	8453.85
PARP9	5	Q8IXQ6	Q8IXQ6|PARP9	PARP9	FALSE	FALSE	FALSE	3567.02	2275.13	1468.39	5405.74	4828.02	3378.73	2288.27	4957.33	3712.35	3427.33	3160.37	2959.96	2304.57	2156.32	2987.77	1523.44	2017.51	3454.33	2897.38	2167.86	2226.17	2577.21	2274.9	700.345	163.825	516.596	1212.05	3542.85	4516.29	3007.42	4136.14	3462.07	3177.92	2248.73	2684.15	2232.76	2070.31	2184.58	3144.99	1737.5	2084.32	3265.99
PBX1	5	P40424	P40424|PBX1	PBX1	FALSE	TRUE	FALSE	1644.44	482.829	528.537	1857.5	1829.22	1465.36	814.564	2489.11	1836.88	2242.23	864.75	617.838	824.443	575.408	997.826	1128.5	515.401	1729.46	1660.36	1499.53	1137.29	734.468	786.486	987.918	0	430.62	196.195	671.207	1662.47	1166.19	1317.57	1098.33	0	285.28	0	0	0	602.895	0	0	382.107	987.579
PCDA4	5	Q9UN74	Q9UN74|PCDA4	PCDHA4	FALSE	FALSE	FALSE	1691.9	572.51	998.672	1098.74	1204.51	1337.64	1748.4	3743.84	525.54	725.211	779.798	726.574	608.798	777.185	280.883	1766.42	3801.24	1562.31	1056.2	1567.54	761.461	1065.11	1195.28	1284.92	0	0	0	2720.7	874.082	1817.66	771.833	2272.62	1512.71	1131.11	581.962	278.501	1705.15	946.618	718.088	927.373	678.282	2129.91
PGPS1	5	Q32NB8	Q32NB8|PGPS1	PGS1	FALSE	FALSE	FALSE	809.342	661.784	755.7	727.355	815.238	511.215	677.606	1110.12	891.375	697.733	270.797	250.122	368.33	266.66	243.942	307.029	237.521	284.52	227.906	258.206	181.053	269.873	281.415	263.249	450.807	432.029	284.29	285.265	302.101	219.612	412.017	282.649	245.316	666.67	0	730.272	428.973	3352.14	605.529	342.558	341.455	0
PHAR4	5	Q8IZ21	Q8IZ21|PHAR4	PHACTR4	FALSE	FALSE	FALSE	804.839	2166.15	1437.55	1624.32	2451.28	1400.11	2178.04	2615.78	2095.36	2259.99	300.969	312.533	481.071	1874.73	389.46	424.414	258.52	278.283	607.868	614.975	916.713	718.498	481.188	0	0	0	552.672	665.358	675.17	407.34	634.406	512.388	409.012	945.354	0	0	800.663	530.624	730.994	0	1117.74	880.019
PHRF1	5	Q9P1Y6	Q9P1Y6|PHRF1	PHRF1	FALSE	FALSE	FALSE	577.254	0	0	0	879.835	515.771	338.623	1074.79	823.664	1110.4	1232.5	889.608	945.716	1245.46	1133.96	1503.24	1455.45	1571.31	818.955	1224.03	1052.7	1426.08	1125.86	890.273	0	257.164	0	1808.04	1357.49	600.196	1218.23	1896.8	804.423	1189.27	981.098	1029.98	959.201	793.673	1156.47	1014.32	1033.09	1085.56
PKHA6	5	Q9Y2H5	Q9Y2H5|PKHA6	PLEKHA6	FALSE	FALSE	FALSE	5370.58	1097.99	736.232	529.094	597.095	499.928	1123.85	9174.84	23164.6	20457	3282.34	2344.12	2835.16	1360.08	2167.74	2767.84	1543.74	2647.78	1036.81	1876.46	2299.59	2642.51	1785.43	1581.61	677.704	602.931	713.721	3373.62	4174.74	3284.66	3932.77	2608.09	0	867.308	1206.82	557.96	452.752	250.604	3619.92	1064.15	851.537	768.886
PMGE	5	P07738	P07738|PMGE	BPGM	FALSE	FALSE	FALSE	3623.3	19352	3188.86	2827.66	6993	4208.23	881.869	3436.39	1086.03	4975.95	3873.99	2586.58	1677.15	1258.42	5745.07	3741.6	1336.13	2482.7	2807.44	1153.23	1598.86	1632.82	2393.45	2337.39	1458.12	1551.3	2548.61	4251.64	5790.69	5511.18	4836.18	2848.85	12704.7	2066.75	2859.32	7519.54	1942.86	1153.5	1209.1	1122.97	748.299	1618.35
PNKD	5	Q8N490	Q8N490|PNKD	PNKD	FALSE	FALSE	FALSE	0	0	0	0	0	0	0	0	0	0	474.069	439.744	501.215	431.138	450.083	474.423	403.194	429.159	497.453	468.993	454.173	533.404	350.667	436.691	0	0	331.096	546.765	529.391	479.933	516.507	521.516	655.245	891.967	1021.98	1035.52	669.515	911.746	782.247	1043.83	605.551	758.576
PP4C	5	P60510	P60510|PP4C	PPP4C	FALSE	FALSE	FALSE	4615.87	1595.16	3962.87	3979.09	4550.08	2057.61	2964.57	9897.02	2094.49	4407.86	729.848	512.025	11572.2	1816.69	956.331	2121.85	330.03	3724.89	0	2186.69	2292.29	2097.43	1781.99	346.258	0	0	0	3161.31	654.341	945.64	674.563	0	851.919	6845.52	2486.59	2764.31	1727.22	2173.29	4273.01	2309.18	3004.53	876.123
PPIF	5	P30405	P30405|PPIF	PPIF	FALSE	FALSE	TRUE	399.907	601.5	0	329.769	0	0	914.458	0	0	1019.64	750.197	4015.79	4255.57	942.127	7178.59	2203.73	1408.28	1869.9	1868.76	888.837	1031.92	1284.15	2200.34	1043.89	0	0	0	2663.15	4229.38	4875.27	6323.02	2873.03	3148.36	1420.79	3430.15	4182.84	1558.89	2299.79	17309.4	1268.35	5346.42	3076.47
PRC1	5	O43663	O43663|PRC1	PRC1	FALSE	FALSE	FALSE	2207.79	917.106	1333.72	1384.78	1611.54	2373.9	1333.41	2408.31	499.894	955.149	1004.25	1193.86	1984.92	963.075	1045.79	1682.18	1370.81	1349.67	1067.63	1306.97	1284.72	1487.58	1443.36	980.636	1209.8	2248.28	1134.86	1750.94	1578.23	1554.7	1453.32	1037.09	202.205	682.661	1449.96	529.327	567.771	606.258	452.491	0	445.902	10054.1
PROD	5	O43272	O43272|PROD	PRODH	FALSE	FALSE	TRUE	560.409	974.635	668.24	1044.24	435.974	626.692	857.791	649.015	871.67	1492.94	368.03	2153.58	0	411.369	0	420.252	417.628	289.422	0	210.075	337.802	643.613	190.805	431.817	297.402	616.98	244.528	314.698	254.073	0	308.959	271.608	2035.56	1456.77	1847.63	480.95	409.894	1897.44	1486.95	1205.39	1411.89	1648.62
PRP6	5	O94906	O94906|PRP6	PRPF6	FALSE	FALSE	FALSE	8174.01	2134.59	6462.73	6079.93	6470.34	3243.13	2571.4	12825.6	12454.8	14051.3	3629.44	4339.15	6152.58	4086.48	4782.2	2187.44	3587.2	4679.78	1771.31	2913.95	3277.43	3508.61	3932.85	2847.13	2368.92	1505.58	2446.6	6124.85	5010.27	5993.59	7130.32	4260.06	5523.06	6517.05	5087.68	4505.64	3114.34	5281.42	4405.22	5284.67	4786.24	4038.78
PSMG4	5	Q5JS54	Q5JS54|PSMG4	PSMG4	FALSE	FALSE	FALSE	2396.3	4644.52	2485.6	5172.74	3552.28	4155.34	7247.51	4122.4	1030.08	0	361.654	197.5	0	268.813	429.549	0	329.559	359.104	0	0	0	0	0	335.85	617.481	192.543	1164.1	0	299.01	0	601.928	0	419.817	1591.65	1443.14	1443.47	612.537	691.61	2374.65	2667.14	2382.79	1714.48
PTN2	5	P17706	P17706|PTN2	PTPN2	FALSE	FALSE	FALSE	3559.6	2525.44	2614.16	5015.7	2900.93	6519.06	4592.77	3123.29	8729.24	10247.2	3658.06	1964.54	1194.24	974.096	3209.71	2130.65	3964.62	2709.47	1630.85	2932.39	3685.98	1768.9	1701.1	937.107	0	0	352.313	1560.08	2341.41	1919.14	3732.1	3083.57	706.257	941.154	1047.56	1092.01	885.05	1058.9	1250.72	1251.69	1047.7	1332.96
PTPRS	5	Q13332	Q13332|PTPRS	PTPRS	FALSE	FALSE	TRUE	575.325	453.8	491.345	357.384	546.422	556.213	418.567	877.79	0	440.843	785.095	485.15	1191.96	583.177	757.336	687.957	380.327	446.541	0	0	0	0	0	0	335.626	467.952	847.246	1047.57	481.53	345.642	2046.64	0	0	0	0	0	752.478	312.954	1991.92	419.462	2496.26	3454.43
PXL2A	5	Q9BRX8	Q9BRX8|PXL2A	PRXL2A	FALSE	FALSE	FALSE	18958.4	5321.55	8627.74	8583.33	11774.1	5361.52	9106.31	20976	849.466	3665.55	10671.1	18630.2	18297.3	2271.7	9337.92	14024	5332.46	5167.66	0	5604.48	7732.23	7091.25	6819.85	4323.23	6288.89	1903.28	4453.57	16023.1	5371.27	5180.52	44666.9	1463.51	1623.85	3101.85	1681.97	1375.75	2116.99	2241.89	1785.82	2899.38	2503.12	3162.54
RAC1	5	P63000	P63000|RAC1	RAC1	FALSE	FALSE	TRUE	1631.65	373.563	969.545	411.593	656.711	316.599	837.932	880.279	526.085	1480.38	391.812	402.495	873.781	404.782	902.103	895.831	741.86	994.915	364.16	191.514	1403.42	445.967	446.577	320.602	0	674.708	1246.29	695.609	627.898	1175.16	436.698	443.034	2454.06	1631.92	2001.3	1785.03	2940.6	2393.18	2529.53	1218.11	1205.17	1910.12
RAD21	5	O60216	O60216|RAD21	RAD21	FALSE	FALSE	FALSE	9950.25	2534.39	3603.96	3965.37	3820.01	5424.29	2410.89	10733.5	10015	18647.6	3232.31	3604.54	4393.26	3958.49	3203.72	5123.04	6402.98	2189.2	1624.63	3513.3	5377.48	3616.48	3728.68	3633.45	3117.07	3236.93	3245.58	4693.75	2659.62	4022.12	3352.33	2467.58	5380.17	9630.08	5861.69	3960.34	4750.28	6775.84	8517.43	6119.39	4910.25	6377.5
RFIP1	5	Q6WKZ4	Q6WKZ4|RFIP1	RAB11FIP1	FALSE	FALSE	FALSE	2984.3	2062.65	1846.85	2393.05	2704.81	3423.77	2774.4	4457.48	5006.51	4165.44	2825.21	2377.09	4986.27	1905.79	2244.08	1381.39	2042.61	2700.39	1960.42	1435.29	2828.09	2440.99	830.618	1829.76	2699.02	876.477	3134.49	3901.41	2392.59	3103.09	3183.16	1731.41	1323.2	2195.23	1853.52	1954.26	1786.22	1898.48	1491.27	899.237	2122.68	2503.47
RIPK1	5	Q13546	Q13546|RIPK1	RIPK1	TRUE	FALSE	TRUE	3592.32	3713.33	3677.01	3363.25	4298.56	2825.9	3863.16	2804.55	4146.3	4424.87	1398.46	2224.63	3544.77	2237.68	2568.96	2871.93	1690.11	2878.64	1647.15	2230.24	2328.41	2796.71	2657.99	1326.84	1451.04	813.283	2296.46	3969.9	2979.18	3459.2	4697.66	2339.1	1613.72	3121.29	2104.31	1973.61	3287.32	1904.08	3220.13	1734.4	2569.36	2590.7
RL13	5	P26373	P26373|RL13	RPL13	FALSE	FALSE	FALSE	27437.6	6115.84	37764.2	43065.6	32362.7	23064.2	19596.3	46126.5	127069	110940	32587.8	1340.78	32816.3	10263.3	34574	28487	13075.5	21655	29657.7	17510.4	27197.7	944.331	24277	10640.8	22910.8	27429.6	44032.6	37684.3	31609.6	27578.5	939.446	48163.3	5717.75	7168.43	3140.01	4306.45	3496.74	5290.64	6677.41	7598.25	6907.43	3748.25
RL1D1	5	O76021	O76021|RL1D1	RSL1D1	FALSE	FALSE	FALSE	1112.56	308.767	499.702	401.224	673.863	666.958	1626.87	18407.9	3826.83	7124.67	1720.55	2211.53	2619.45	769.332	543.95	992.596	2915.82	1058.74	0	724.309	744.857	1770.01	356.606	371.787	195.975	0	436.988	3158.92	2489.53	3002.93	5227.4	469.744	1296	3458.04	1030.48	1620.69	1374	1349.99	1316.19	1656.57	1530.86	1097.27
RM17	5	Q9NRX2	Q9NRX2|RM17	MRPL17	FALSE	FALSE	FALSE	236.563	926.007	1225.58	1264.46	245.247	1093.56	246.526	2101.58	0	0	326.743	0	680.875	551.957	1540.28	448.154	1052.62	274.232	165.345	229.714	373.51	392.665	1918.02	872.382	1963.86	1394.85	0	1270.73	0	0	2193.06	0	463.951	312.952	0	0	370.232	1585.19	0	1986.04	2399.95	914.998
RM40	5	Q9NQ50	Q9NQ50|RM40	MRPL40	FALSE	FALSE	FALSE	390.598	489.364	277.991	636.764	712.666	802.107	781.832	857.59	519.4	864.468	610.564	666.332	260.902	201.767	375.231	553.198	237.565	0	0	162.37	260.428	0	0	279.305	631.091	734.91	241.273	688.79	646.25	505.927	237.399	0	2249.76	0	0	0	1199.59	1886.75	5134.69	2393.4	2515.67	591.778
RNPS1	5	Q15287	Q15287|RNPS1	RNPS1	FALSE	FALSE	FALSE	7308.4	1564	2877.91	3639.53	5739.49	4342.61	3002.89	12874.8	3354.24	5276.11	2031.93	3353.7	2585.94	2087.39	3528.73	1357.85	2231.44	2359.97	401.722	1133.01	3131.97	2051.91	1847.32	1552.54	490.361	646.12	1051.75	4081.92	1747.03	1707.18	4454.9	943.63	2363.91	3624.56	342.157	796.349	974.863	3291.46	6099.65	5522.23	5384.52	0
RS21	5	P63220	P63220|RS21	RPS21	FALSE	FALSE	FALSE	6586.04	3224.79	5486.2	7205.75	3846.18	9397.25	7010.7	5155.23	6036.53	4206.97	1489.97	3729.08	2287.97	1844.19	2550.29	2637.74	1849.09	1554.64	270.634	1339.95	2000.29	2856.86	1246.57	1649.99	647.74	524.097	1666.09	1725.72	2113.29	2614.97	3227.12	762.814	1087.86	10673.1	2512.09	1469.71	1379.87	2402.95	2560.35	1913.15	4963.82	884.008
RTF1	5	Q92541	Q92541|RTF1	RTF1	FALSE	TRUE	FALSE	2951.5	2162.9	2515.67	3388.93	3858.54	2238.72	3683.43	4647.66	6583.81	8274.22	714.968	744.147	0	408.437	584.487	0	205.417	636.25	0	0	168.733	292.685	193.193	422.661	658.35	744.795	724.211	581.723	316.521	237.655	751.648	354.514	1432.64	1360.81	3097.26	2025.77	1378.24	1375.71	2041.53	2645.99	1529.43	1453.84
RU1C	5	P09234	P09234|RU1C	SNRPC	FALSE	FALSE	FALSE	7511.55	1256.49	4350.7	967.858	4648.38	4751.92	3230.64	15262.1	1392.48	13091.5	1558.35	1157.92	6290.89	2015.69	5353.06	1275.82	2127.61	2029.18	1618.17	1853.97	2308.84	2446.54	871.835	2292.88	1704.9	549.131	770.443	10810.5	11972.5	12129.4	10281.7	2770.97	923.156	2753.89	863.436	1240.69	1214.8	2760.9	1257.51	2349.07	1666.49	2512.01
S10AE	5	Q9HCY8	Q9HCY8|S10AE	S100A14	FALSE	FALSE	FALSE	29209	2111.97	10022.4	6358.39	24661.6	12302.2	11335.5	17322.9	3137.86	2886.94	2916.12	4707.34	2634.63	4993.83	2290.76	15176.9	5152.68	11383.8	250.596	11569.5	6045.8	9091.2	9893.48	1727.73	604.399	6424.14	305.007	24713.1	1183.61	4870.42	7368.36	632.79	2040.48	2814.14	2559.47	6003.39	12169.5	3555.51	33842.6	9939.15	7787.61	42506.5
S2535	5	Q3KQZ1	Q3KQZ1|S2535	SLC25A35	FALSE	FALSE	FALSE	734.186	838.376	624.087	915.351	744.958	317.475	1541.07	845.207	557.064	921.807	343.543	828.534	0	0	308.706	0	239.25	217.365	0	0	163.806	371.166	530.323	297.823	0	0	235.667	649.948	323.319	409.39	205.055	0	0	475.869	0	630.582	305.524	346.807	1511.55	0	0	0
SARG	5	Q9BW04	Q9BW04|SARG	C1orf116	FALSE	FALSE	FALSE	4696.99	2579.89	2111	1939.42	3779.38	1865.11	2403.67	2992.73	4676.41	7126.66	1420.3	3386.58	2159.61	1200.44	4034.15	1882.89	1590.27	1429.94	3766.15	1780.3	2343.74	1222.64	1849.83	1548.08	558.767	0	1366.39	4361.85	1930.79	1773.69	2960.83	4814.1	1847.49	577.017	1180.35	331.566	390.383	165.406	1858.44	0	419.909	256.084
SBNO1	5	A3KN83	A3KN83|SBNO1	SBNO1	FALSE	FALSE	FALSE	2372.29	2972.98	2389.64	3450.58	2977.85	3704.75	2827.36	3543.36	2068.68	4536.23	740.68	666.357	903.133	1453.17	775.332	850.868	279.186	1010.52	0	965.204	1001.48	917.536	341.853	998.162	275.442	482.309	617.297	1060.78	1311.65	1375.87	850.014	441.368	676.935	2078.32	1863.82	1727.46	1760.3	1936.24	2083.77	1404.96	3197.11	1311.5
SDE2	5	Q6IQ49	Q6IQ49|SDE2	SDE2	FALSE	FALSE	FALSE	1511.85	1252.49	1148.28	1649.05	1442.96	2475.99	1392.76	1794.18	2157.42	2866.22	368.138	272.998	1169.31	797.926	914.162	926.173	550.125	724.395	2448.23	605.685	544.839	696.658	485.368	229.064	278.717	865.066	0	1177.52	628.087	1046.57	4580.88	694.953	0	0	0	0	0	0	0	0	0	0
2021-09-01	5	Q8WYJ6	Q8WYJ6|SEPT1	SEPTIN1	FALSE	FALSE	FALSE	2700.62	3612.79	2249.21	2386.32	1418.26	2059.58	1832.88	3576.54	4756.84	4981.16	826.799	1231.12	1457.57	849.783	413.31	1239.65	850.349	855.388	331.303	407.146	626.528	489.423	1017.92	567.789	0	710.158	496.196	703.918	1292.41	848.159	1493.56	331.188	675.762	848.053	708.286	2309.62	726.697	768.626	582.695	525.822	611.069	556.086
SESN3	5	P58005	P58005|SESN3	SESN3	FALSE	FALSE	FALSE	0	0	0	0	0	0	0	0	0	0	0	0	0	0	0	0	0	0	0	0	0	0	0	0	0	0	0	0	0	0	0	0	630.673	0	0	0	482.479	0	688.594	0	0	443.187
SFPQ	5	P23246	P23246|SFPQ	SFPQ	FALSE	TRUE	TRUE	57160	44639.3	72315.6	62079	53662.3	36721.4	33945.4	79901.2	58085	54662.1	11238	10310.9	53492.3	21229.3	52604.2	33208.9	26895.4	21985.8	22575.8	26729.9	29822.9	39028	22360.4	12190.2	12288.4	8287.93	10190.9	36825.5	38276.9	41085.7	66270.8	31575.6	33423.4	49740.8	50774.6	52156.7	51332.3	69075.3	100283	74901.1	74022.9	47135.2
SIR5	5	Q9NXA8	Q9NXA8|SIR5	SIRT5	FALSE	FALSE	TRUE	3682.37	2459.83	2485.86	2470.07	3101.02	3768.5	1888.15	4078.9	5327.79	8289.34	601.636	543.609	1550.77	1253.18	1033.72	1004.95	799.997	2741.47	1604.15	1602.67	3059.28	937.403	1258.42	966.058	2049.6	2842.14	327.139	2613.19	3647.33	597.026	1867.25	4755.71	2130.86	2018.28	2080.59	3044.89	1793.56	2352.02	2145.19	2976.41	2300.17	2097.26
SIT1	5	Q9Y3P8	Q9Y3P8|SIT1	SIT1	FALSE	FALSE	FALSE	635.497	489.922	501.041	538.673	461.906	517.018	339.231	771.082	582.804	760.877	400.351	406.457	585.604	216.993	335.781	559.538	611.207	487.619	517.827	318.588	408.213	378.129	404.084	196.399	0	0	0	545.741	513.563	418.685	397.961	589.682	239.454	0	186.149	0	0	293.697	415.151	677.847	0	709.849
SMYD5	5	Q6GMV2	Q6GMV2|SMYD5	SMYD5	FALSE	FALSE	FALSE	2573.68	1492.44	2025.08	1964.44	1994.45	1492.34	2021.32	2789.75	1443.96	1947.75	2257.85	1410.09	859.769	1727.48	1068.62	1759.97	1484.24	900.197	1739.32	1084.12	895.73	1841.07	2140.96	1170.23	895.209	1408.89	1087.6	1104.76	1616.87	1153.24	1654.75	1289.89	525.31	526.364	2087.63	1516.02	1065.52	1187.92	696.531	639.755	591.957	738.027
SNF8	5	Q96H20	Q96H20|SNF8	SNF8	FALSE	FALSE	FALSE	8472.34	910.127	2145.45	9165.77	2087.4	4331.29	3642.51	5714.41	7429.79	15869.6	3259.78	3679.44	2288.22	512.339	1340.17	1279.72	526.264	704.714	454.904	1279.24	1358.19	1514.38	435.803	542.208	0	611.195	821.203	3702.5	1530.09	854.588	3861.96	737.933	380.606	673.595	508.429	736.19	371.737	0	612.95	391.545	376.622	755.118
SNUT2	5	Q53GS9	Q53GS9|SNUT2	USP39	FALSE	FALSE	FALSE	3922.45	2122.03	5538.5	4746.65	5459.94	2074.05	2337.24	5186.65	1338.04	1365.02	6123.06	1625.42	2473.78	1976.66	2172.88	2379.21	4531.81	2362.41	354.56	693.085	1390	1585.59	1149.28	1865.57	1868.16	2426.19	4722.39	2463.98	4539.85	4483.51	4985.8	361.845	2516.93	5548.38	6374.39	3497.87	2633.94	3019.29	6351.78	2730.5	8731.08	3450.47
SPB12	5	Q96P63	Q96P63|SPB12	SERPINB12	FALSE	FALSE	FALSE	2934.11	1470.99	1332.36	1430.75	1667.86	2545.35	1919.16	2356.64	1848.47	3106.36	0	670.895	0	143.357	234.154	759.504	401.92	333.958	298.532	331.887	233.389	328.873	402.46	198.507	198.173	208.057	210.046	339.311	316.519	594.277	258.878	705.28	0	940.481	0	303.689	334.02	1519.84	0	0	222.339	0
SRGP3	5	O43295	O43295|SRGP3	SRGAP3	FALSE	FALSE	FALSE	1011.7	1005.52	615.943	559.042	1094.01	976.761	1734.66	0	1806.41	985.117	0	0	0	0	0	0	0	0	0	0	0	0	0	0	0	0	0	0	0	0	0	0	0	0	0	0	0	0	0	0	0	0
SSH3	5	Q8TE77	Q8TE77|SSH3	SSH3	FALSE	FALSE	FALSE	5562.04	3421.56	1742.67	1633.69	1429.77	3534.94	4671.55	4053.3	3981.97	7969.92	2319.92	2294.92	1172.79	1691.51	3947.59	733.234	2459.28	1207.13	1278.03	944.247	694.87	1793.44	744.371	1308.42	332.106	0	4978.99	1854.38	2890.89	3425.14	3466.79	3190.16	1650.93	2319.72	1665.14	2137.16	2257.57	2004.77	2383.3	2526.79	3309.71	1819.69
STAG2	5	Q8N3U4	Q8N3U4|STAG2	STAG2	FALSE	FALSE	FALSE	1858.73	2713.26	1549.29	1586.86	1669.37	2199.58	1799.64	4990.86	3937.93	3457.09	836.055	823.682	1021.48	737.95	272.655	715.819	838.164	363.409	0	680.073	473.101	499.599	857.214	253.651	420.661	822.954	201.83	450.067	525.41	626.814	848.394	196.869	1542.92	3392.2	3479.96	2176.25	980.874	1857.98	2313.32	1523.04	1819.05	2136.85
STAT4	5	Q14765	Q14765|STAT4	STAT4	FALSE	TRUE	FALSE	908.687	6891.68	2139.16	1673.05	1195.56	2388.79	728.867	2409.01	4508.98	9655.31	5432.1	450.615	1676.09	755.432	1587.05	3432.77	812.244	12649.2	9517.27	13648.5	1129.05	834.775	13469.8	2158.94	0	0	0	2284.07	1126.17	1873.4	1806.17	4817.01	440.686	656.124	992.492	994.546	608.192	1118.03	991.853	637.463	917.373	440.537
STING	5	Q86WV6	Q86WV6|STING	TMEM173	FALSE	FALSE	FALSE	2209.01	5666.54	4372.75	4857.28	3484.36	4547.06	3955.52	2662.88	3834.85	4221.53	2670	4311.01	695.238	1875.26	3607.95	2111.87	1605.57	3183.44	689.618	2119.83	3747.06	2489.37	1350.62	2180.81	1962.94	1577.71	1904.41	2067.92	2010.46	2109.77	2725.05	1740.05	3245.17	3330.67	8408.43	12593.6	2214.31	3077.57	3514.34	1064.11	4233.02	4173.29
STX4	5	Q12846	Q12846|STX4	STX4	FALSE	FALSE	FALSE	3491.07	2932.13	3069.8	2961.3	2795.09	3323.83	2736.57	4824.39	4445.88	5242.02	1878.79	1908.23	2195.74	2057.36	3049.47	2085.26	1303.01	2633.52	1887.63	1867.76	2523.75	2947.34	2369.1	2275.53	1766.49	1176.46	2449.69	2506.32	2655.53	2205.7	3701.55	2677.59	615.168	1268.56	860.298	1253.99	1171.73	2710.66	1024.23	0	2063.8	1569.52
SURF6	5	O75683	O75683|SURF6	SURF6	FALSE	FALSE	FALSE	654.182	665.155	309.052	519.037	0	514.424	1004.64	734.448	846.493	951.494	248.309	275.007	0	248.621	176.472	0	255.179	420.996	0	286.364	430.492	242.794	353.462	416.37	272.964	383.029	0	452.497	370.284	326.558	347.283	0	0	0	0	0	0	0	0	0	0	0
SYRM	5	Q5T160	Q5T160|SYRM	RARS2	FALSE	FALSE	FALSE	1528.19	1531.71	1539.5	2099	1008.94	1011.61	1565.57	2959.63	272.532	445.647	994.339	785.033	568.034	972.143	1069.79	1324.06	550.978	1140.43	398.993	1342.37	783.805	1104.69	749.093	937.439	898.668	990.775	1206.35	910.109	1077.86	1056.93	1089.83	867.594	1978.1	1677.52	2490.64	2562.98	1595.91	2323.67	2632.99	3376.13	1282.27	1766.91
SYUA	5	P37840	P37840|SYUA	SNCA	FALSE	FALSE	TRUE	1457.98	2024.01	2634.17	379.463	509.34	999.25	950.41	378.362	1701.66	3738.03	386.063	203.281	0	0	0	824.074	109.075	198.387	0	166.675	269.841	238.833	422.325	309.279	1181.34	1364.74	203.743	548.063	510.887	279.619	1122.28	2019.85	480.579	0	0	0	231.943	644.183	1323.32	293.113	607.212	0
TAF4	5	O00268	O00268|TAF4	TAF4	FALSE	TRUE	FALSE	1029.79	884.485	1285.98	1317.18	1446.12	1293.89	1014.35	1598.67	1033.8	1411.59	449.718	471.142	490.607	551.96	425.485	405.997	511.625	264.33	494.92	425.827	746.928	429.741	498.064	614.846	0	0	272.897	1186.56	418.643	198.672	478.817	640.959	388.19	732.838	486.518	479.364	679.642	373.62	505.65	497.468	473.437	291.771
TB10A	5	Q9BXI6	Q9BXI6|TB10A	TBC1D10A	FALSE	FALSE	FALSE	919.437	617.021	2874.85	799.385	735.864	1514.51	352.336	2003.73	2506.01	1923.61	360.596	0	512.572	0	294.831	646.061	1005.2	405.8	0	1092.19	282.655	179.611	287.19	400.75	0	0	0	812.519	346.273	341.847	966.668	0	760.791	2588.82	821.686	1747.56	2542.14	1269.22	735.486	713.476	967.912	857.381
TBCC	5	Q15814	Q15814|TBCC	TBCC	FALSE	FALSE	FALSE	443.533	366.297	0	0	402.819	270.86	409.208	1171.82	501.043	535.482	349.445	691.733	345.575	369.478	454.469	311.163	232.29	421.67	0	326.286	313.645	403.999	0	318.818	0	0	0	811.656	455.903	618.94	192.097	0	259.886	441.092	468.484	709.472	421.597	516.325	392.248	516.563	449.955	364.125
TCF25	5	Q9BQ70	Q9BQ70|TCF25	TCF25	FALSE	FALSE	FALSE	2278.78	3189.33	2607.98	2777.28	3284.84	3110.2	1659.4	2700.87	3508.18	3603.83	0	103.374	943.783	172.392	161.784	320.029	331.269	0	214.071	0	0	0	0	175.81	0	197.774	258.663	378.36	804.803	468.636	599.359	427.741	1109.63	5670.16	1135.76	2511.09	2220.02	2370.8	3534.58	2607.96	3924.82	1282.92
TEN2	5	Q9NT68	Q9NT68|TEN2	TENM2	FALSE	FALSE	FALSE	0	0	0	0	0	0	0	0	0	0	693.193	354.407	0	536.229	266.583	840.334	238.209	0	0	0	0	0	0	0	618.231	0	0	0	627.387	253.267	956.183	414.527	0	0	0	0	0	0	0	0	0	0
TF3C5	5	Q9Y5Q8	Q9Y5Q8|TF3C5	GTF3C5	FALSE	FALSE	FALSE	1662.82	600.716	2417.57	2020.69	2291.28	1642.55	1033.81	4135.96	1841.29	3478.41	537.396	883.019	1412.51	1115.73	1209.91	1169.91	804.557	667.37	995.668	996.996	1038.08	1084.64	749.962	1169.56	0	0	290.536	1408.86	993.499	1187	932.092	1212.93	1723	2736.37	1887.84	2151.88	2639.02	2070.82	2485.17	1761.63	2324.45	2177.8
TIM13	5	Q9Y5L4	Q9Y5L4|TIM13	TIMM13	FALSE	FALSE	FALSE	6755.24	3157.89	9210.98	7441.58	4308.38	10044.3	3763.41	13914.1	763.371	3045.2	1654.95	2671.49	2482.72	3596.19	1420.54	1034.05	3613.11	3915.44	3315.06	1258.96	0	1027.44	256.563	2164.57	513.946	541.404	991.175	2366.41	1519.89	1799.83	3208.65	3571.57	2618.51	1071.76	578.816	621.451	2046.21	4820.19	6576.91	2101.25	4970.8	2850.04
TIM22	5	Q9Y584	Q9Y584|TIM22	TIMM22	FALSE	FALSE	FALSE	0	0	313.461	0	0	0	248.205	0	447.524	2357.88	0	226.997	520.609	0	699.484	0	200.533	321.9	0	229.709	0	0	206.622	456.272	0	0	0	527.469	474.462	0	387.694	3295.68	0	0	0	0	0	0	518.24	0	581.441	343.217
TM11D	5	O60235	O60235|TM11D	TMPRSS11D	FALSE	FALSE	FALSE	10590.6	1157.89	1241.53	1233.74	3201.8	742.934	3707.48	1683.44	2073.46	3115.35	968.319	416.59	0	282.949	0	386.258	360.86	349.607	0	0	0	702.16	487.366	355.896	683.354	725.801	433.116	1432	835.768	2235.66	679.078	233.305	1138.75	2107.64	2084.1	2402.59	1344.36	1969.13	1869.72	907.154	1722.15	2102.19
TPD52	5	P55327	P55327|TPD52	TPD52	FALSE	FALSE	FALSE	8591.48	11346.5	6064.93	7544.44	4199.18	5571.12	3641.17	11557.5	10353.2	7195.14	1367.63	1902.89	4700.61	0	2368.94	4118.71	2429.96	1877.09	328.043	1735.09	627.459	1879.4	1979.23	1217.73	855.683	788.229	2532.51	7775.67	7544.14	6418.47	9618.78	4519.04	3414.51	5595.13	7703.09	7365.08	4116.5	8935.96	13126.8	2749.29	4463.53	5951.11
TRUB1	5	Q8WWH5	Q8WWH5|TRUB1	TRUB1	FALSE	FALSE	FALSE	998.403	1089.36	817.965	876.706	1300.23	1506.74	1005.36	1637.97	1294.77	1484.74	0	0	0	0	0	0	0	0	0	0	0	0	0	0	0	0	0	0	0	0	0	0	0	0	0	0	0	0	0	0	0	0
TSR2	5	Q969E8	Q969E8|TSR2	TSR2	FALSE	FALSE	FALSE	1789.31	398.637	1064	3087.33	1266.68	1999.91	857.682	2688.05	688.401	1087.08	338.676	0	3919.34	897.814	1283.68	1235.58	2268.88	1251.88	0	1312.24	690.318	1161.98	990.693	1150.5	0	0	0	1874.84	1737.03	951.656	1872.2	0	233.34	1842.75	368.706	2034.74	359.245	646.634	1187.99	1826.85	503.621	923.338
TUT7	5	Q5VYS8	Q5VYS8|TUT7	TUT7	FALSE	FALSE	FALSE	1454.39	1282.83	1353.78	1416.49	1510.12	1452.68	1256.83	5117.98	1956.81	4384.75	365.69	340.469	277.044	321.328	309.015	411.18	415.498	430.5	247.214	354.575	354.436	225.869	274.769	326.557	484.796	358.243	369.389	436.505	369.37	412.485	291.197	531.383	569.68	661.7	712.706	733.647	644.65	813.188	855.29	775.592	835.885	653.268
TYDP2	5	O95551	O95551|TYDP2	TDP2	FALSE	FALSE	FALSE	2344.93	2504.28	1552.89	1775.21	3582.1	1942.52	2465.47	4982.56	4366	3475.9	179.725	1365.05	721.162	653.405	476.677	248.732	0	1028.72	286.473	0	341.259	455.106	628.837	629.876	742.619	439.662	560.773	485.895	276.099	988.074	545.457	432.008	1139.53	562.904	531.157	1275.65	646.874	1000.57	901.152	3675.37	1413.38	1613.24
UBP10	5	Q14694	Q14694|UBP10	USP10	FALSE	FALSE	FALSE	4173.27	3491.44	6176.59	4404.46	4758.67	3302.01	2005.21	4350.54	3657.02	2656.56	4785.37	4132.84	3095.09	3917.39	2675.58	2802.78	2140.35	1480.96	462.084	243.774	1739.06	1244.55	1074.49	2241.93	0	0	0	1173.17	821.628	797.573	2200.86	2484.48	4321.25	12553.9	2808.89	6834.78	2839.69	4567.9	6413.92	4917.39	5648.32	1988.16
UBP47	5	Q96K76	Q96K76|UBP47	USP47	FALSE	FALSE	FALSE	2951.2	1374.38	1589.72	1406.17	2224	1251.05	1895.12	3408.33	3613.2	3863.32	3099.67	2801.13	1510.69	1685.78	2261.61	1224.09	2676.94	2474.99	745.201	2338.72	3094.6	3011.26	2383.85	3512.09	1106.94	1867.84	2947.94	4461.28	4170.02	2804.61	3026.83	617.266	2626.53	4659.32	2413.27	3211.95	2498.47	3974.79	4044.7	2972.31	3937.07	2839.13
UFM1	5	P61960	P61960|UFM1	UFM1	FALSE	FALSE	FALSE	5091.98	323.944	1325.29	2617.24	2037.95	1958.59	1338.27	7533.33	14088.9	14568.1	1895.25	2518.76	3665.58	1763.99	3357.09	24939.4	1733.68	645.852	0	6302.68	4509.85	2630.24	7471.8	2089.48	1415.38	1211.37	924.332	11112.5	14087	11754.2	9827.07	23862.2	3978.42	2146.47	9276.85	12259	3853.63	2422.74	8177.08	4450.13	2738.11	1491.62
VAMP5	5	O95183	O95183|VAMP5	VAMP5	FALSE	FALSE	FALSE	0	0	0	0	0	0	0	0	0	0	509.844	612.228	2419.07	614.485	494.234	1324.77	1266.88	1142.99	553.51	814.708	639.025	713.896	422.426	518.767	0	0	0	1122.29	1448.28	1317.72	1356.4	803.169	0	0	0	0	0	0	0	0	0	0
WBP11	5	Q9Y2W2	Q9Y2W2|WBP11	WBP11	FALSE	FALSE	FALSE	3712.6	2818.93	3425.98	3244.3	3245.89	2501.26	5044.81	8187.33	5382.77	6311.98	3030.22	4181.24	1576.56	3799.2	3246.3	2782.95	3667.82	2980.15	2226.85	2422.23	2088.36	3476.54	2944.16	1294.21	2601.05	2746.88	2319.73	5086.11	3931.26	4007.16	5261.8	2582.83	1900.33	3226.37	3611.84	4431.16	3045.8	3551.38	8059.23	2769.46	4245.88	4340.22
WDR5	5	P61964	P61964|WDR5	WDR5	FALSE	TRUE	FALSE	5881.25	4274.85	4228.06	4278.46	5004.78	4960.54	2139.87	10107.6	2581.82	5005.05	1493.87	1965.7	3176.04	1512.07	1605.83	2439.79	1370.17	1213.72	1723.49	1577.54	2207.88	1597.52	2189.24	1034.7	989.514	287.667	3831.12	2258.87	1880.6	1823.11	1359.78	2168.91	4467.93	5678.37	5352.92	4846.25	2684.86	4688	6155.93	3483.67	4058	4077.46
Z385A	5	Q96PM9	Q96PM9|Z385A	ZNF385A	FALSE	FALSE	FALSE	3412.44	2925.26	3065.16	2752.37	3802.3	2614.33	1468.93	2873.67	2182.69	1972.51	638.514	1724.18	0	1121.69	371.074	752.191	417.342	399.943	707.752	496.387	485.186	1032.84	1249.04	304.121	246.994	1992.4	1140.28	2329.34	384.8	1372.58	1579.35	1100.87	1793.6	274.52	382.059	531.92	1098.46	2369.61	1247.29	609.126	630.8	1133.07
ZBTB1	5	Q9Y2K1	Q9Y2K1|ZBTB1	ZBTB1	FALSE	FALSE	FALSE	0	0	0	0	0	0	0	0	0	0	0	0	0	0	0	0	0	0	0	0	0	0	0	0	0	0	0	0	0	0	0	0	604.416	0	0	0	0	0	0	213.367	0	0
ZCHC8	5	Q6NZY4	Q6NZY4|ZCHC8	ZCCHC8	FALSE	FALSE	FALSE	2758.62	2705.53	3065.27	2654.03	2640.84	2664.3	3175.25	3458.02	1904.46	1865.15	1614.89	1538.64	1378.54	1276.58	1419.05	1936.16	1766.04	1653.6	1446.1	1366.94	1107.92	1537.6	1469.38	1106.2	861.994	1069.89	764.837	1331.64	1989.44	1590.08	1754.17	1524.07	513.5	721.325	701.608	692.663	585.886	783.244	904.516	865.55	819.035	566.1
ZN469	5	Q96JG9	Q96JG9|ZN469	ZN469	FALSE	FALSE	FALSE	16202.5	727.953	4092.29	5714.59	8115.41	9751.19	3814.16	1013.9	565.987	5414.81	300.874	608.835	1292.98	407.17	202.45	1146.05	1314.99	1107.31	0	341.979	0	0	371.01	0	0	0	0	2084.89	329.171	0	821.746	834.508	8601.26	1148.51	1574.03	1047.19	881.477	7837.1	3155.97	4172.79	491.575	8370.85
1433S	6	P31947	P31947|1433S	SFN	FALSE	FALSE	FALSE	83131.3	54637.5	54683.2	154277	86203.8	49881.5	115371	51338.4	54748.8	60435.5	40597.5	87135.7	94423.7	68087.1	37118.1	46722.2	108119	70645.1	19871.3	56264.2	37559.8	51421.6	108892	24025.8	2130.53	9293.87	2619.93	103938	32931.6	71316.5	54451.7	5661.61	55217.1	35876.5	36442.4	48010.1	31037	32299.3	65705.7	35077.9	12568.6	82805.6
2B19	6	Q9TQE0	Q9TQE0|2B19	2B19	FALSE	FALSE	FALSE	1544.7	826.22	8242.59	29794.7	23693.5	424.178	3880.05	3009.86	2829.77	19183	329.029	403.289	0	2461.75	434.715	0	8167.89	14869.6	2849.07	7301.68	3376.47	3506.5	14409.6	3793.83	26556.2	13462.5	2907.41	49964.5	10012.2	11568.4	24164	6518.66	2252.69	1430.64	712.998	769.725	1604.73	14107	8185.08	878.836	304.446	11108.1
2B1C	6	Q95IE3	Q95IE3|2B1C	2B1C	FALSE	FALSE	FALSE	1043.61	717.5	2497.18	857.762	5033.5	5192.35	667.5	4215.84	0	0	8385.95	24338.4	0	21589.8	2878.19	14158.3	21884.5	16741	0	17379.5	7760.66	27347.6	15891.3	4161.28	9736.02	6920.35	3083.15	21609.4	6975.16	5244.47	16044.8	0	22172	922.199	1135.85	35714.6	1459.7	1194	5394.79	1948.53	2543.95	18399.2
ADIRF	6	Q15847	Q15847|ADIRF	ADIRF	FALSE	FALSE	FALSE	2114.41	1080.96	3802.02	653.774	2204.36	1743.61	3707.03	37393.5	9419.97	31492	780.8	1532.27	0	858.047	1044.96	713.648	1228.01	338.953	0	590.11	1022.21	699.356	658.701	272.626	757.808	1858.35	492.312	175.3	617.894	315.768	2517.41	2275.02	832.163	1277.75	1747.98	1539.92	1248.65	1022	713.845	1557.66	582.162	1423.16
AHSP	6	Q9NZD4	Q9NZD4|AHSP	AHSP	FALSE	FALSE	TRUE	834.32	1381.86	288.402	419.831	296.366	768.237	522.431	1809.09	462.399	918.526	274.073	0	0	340.006	0	500.695	374.983	182.5	406.177	390.171	316.582	476.299	273.763	355.737	0	0	0	159.834	319.84	497.138	599.459	404.944	437.029	1049.33	806.052	1206.53	624.318	0	1263.93	599.87	1347.65	1017.75
AMPO	6	Q8N6M6	Q8N6M6|AMPO	AOPEP	FALSE	FALSE	FALSE	0	0	0	0	0	0	0	0	0	0	0	0	0	0	0	0	0	0	0	0	0	0	0	0	0	0	0	0	0	0	0	0	0	0	0	0	0	0	0	0	0	0
ANXA1	6	P04083	P04083|ANXA1	ANXA1	FALSE	FALSE	TRUE	93881.4	50808.3	82404.7	176013	138362	54774.8	86629.1	57743.7	158447	158287	50928.9	118504	167592	82687.4	51501	85920.9	103072	104409	29636.3	76899.6	126120	100918	104616	36462.8	23965.3	10090.4	24809.4	163248	132062	140188	193027	41645.2	20750	27559.6	115564	137247	48019.8	45925.8	103611	68260.1	92112.4	129416
AP1M2	6	Q9Y6Q5	Q9Y6Q5|AP1M2	AP1M2	FALSE	FALSE	FALSE	467.101	520.682	351.914	409.08	417.152	461.844	459.147	349.135	457.776	0	1685.84	1890.3	3798.02	1795.38	3170.74	2245.28	1604.39	2071.37	2051.63	3454.22	1345.46	1391.03	1499.74	1408.11	309.101	323.347	1178.88	1730.04	3792.3	2891.64	3105.07	3437.24	2779.79	6779.85	2756.43	4177.74	2937.82	4776.89	6597.7	3925.72	4080.74	3273.62
APOD	6	P05090	P05090|APOD	APOD	FALSE	FALSE	TRUE	1773.03	3460.54	3389.66	1789.57	1698.8	3136.16	2763.83	3921.48	8257.05	2331.73	304.871	706.337	1618.02	340.603	2992.38	2188.25	0	495.925	2060.7	267.277	1071.15	603.141	0	0	305.745	0	402.164	1437.58	648.95	4086.41	686.959	3992.54	1947.13	4878.47	4751.12	4090.36	3799.87	4727.94	4492.77	3949.66	3868.8	2198.22
ARL8B	6	Q9NVJ2	Q9NVJ2|ARL8B	ARL8B	FALSE	FALSE	FALSE	454.291	443.008	445.431	506.494	482.924	443.599	499.462	618.095	337.158	451.967	276.605	369.734	497.619	0	272.936	0	179.691	233.581	356.488	701.822	347.149	320.95	0	95.5344	439.879	357.892	412.413	675.987	379.723	286.671	738.031	0	0	278.906	491.59	320.572	1065.92	2737.61	1801.03	1840.12	1782.15	986.172
ARPC4	6	P59998	P59998|ARPC4	ARPC4	FALSE	FALSE	FALSE	3826.05	4044.19	4610.4	5606.5	6770.98	1951.88	2641.85	25998.6	1309.21	624.365	2646.26	1815.38	3833.78	2671.57	3048.57	6530.87	2829.1	1149.09	708.143	2043.33	3388.29	3264	867.267	2596.18	2423.7	4204.05	3614.19	16927.7	20255.1	7096.56	8370.45	563.78	12223.1	9049.06	20631.8	20544.3	11886.9	13525.5	14645.1	8963.03	12555.4	13154.3
ATPD	6	P30049	P30049|ATPD	ATP5F1D	FALSE	FALSE	FALSE	15526.4	774.112	22193.1	2696.06	2675.98	6394.42	9940.52	61100.1	51528.4	43658.3	4724.77	2097.25	12702.3	2241.94	30192.2	5047.86	3814.27	3391.01	7677.45	12048.7	4873.9	5695.61	2595.71	2551.81	20064.4	2645	3780.77	22381.2	21223.1	3136.53	17005	7027.84	10476.9	3190.25	9855.04	9161.28	7090.47	26086.8	34926.6	16001.8	8173.76	6238.89
B4GN4	6	Q76KP1	Q76KP1|B4GN4	B4GALNT4	FALSE	FALSE	FALSE	5875.4	3983.06	2014.3	15669.4	6739.74	2458.19	4224.66	2089.8	2059.79	3460.18	987.811	4667.76	1247.12	1660.17	1756.85	7911.1	4140.18	1947.49	1815.81	3378.77	6141.4	964.889	2632.11	946.345	2253.56	477.402	872.836	4594.97	2454.14	1535.82	2102.96	913.207	3221.49	3748.88	2062.23	2466.56	1783.39	1072.82	907.208	3236.95	1686.35	2303.75
BHMG1	6	C9JSJ3	C9JSJ3|BHMG1	BHMG1	FALSE	FALSE	FALSE	0	0	0	0	0	0	0	0	0	0	0	0	0	0	0	0	0	0	0	0	0	0	0	0	0	0	0	0	0	0	0	0	0	0	2553.44	0	332.167	0	0	0	371.443	0
BL1S2	6	Q6QNY1	Q6QNY1|BL1S2	BLOC1S2	FALSE	FALSE	FALSE	744.63	198.953	323.111	1466	1162.27	948.15	646.037	1909.33	1572.61	996.212	721.806	648.669	838.186	878.077	631.884	634.132	425.787	723.533	996.274	639.297	913.546	652.284	844.325	381.35	914.603	662.609	940.857	581.037	448.136	1002.35	906.457	300.498	449.1	791.737	1050.72	927.944	919.821	1580.57	1176.19	593.743	1495.38	483.076
BOLA1	6	Q9Y3E2	Q9Y3E2|BOLA1	BOLA1	FALSE	FALSE	FALSE	0	768.653	627.164	702.511	0	1080.19	258.258	1218.99	483.761	0	409.22	538.695	415.294	0	500.599	502.232	102.363	308.283	2225.02	392.697	217.322	0	0	375.238	0	0	628.131	317.101	568.846	317.749	561.601	487.927	0	322.883	0	0	405.319	1671.56	1903.59	348.705	150.317	734.389
CAD23	6	Q9H251	Q9H251|CAD23	CDH23	FALSE	FALSE	FALSE	506.537	270.399	211.559	822.969	307.819	195.857	353.537	944.47	853.849	382.344	1853.65	2212.61	0	818.845	244.309	8660.21	0	3433.65	19271.8	269.998	306.538	15167.2	350.7	454.888	720.363	2671.99	0	715.795	0	489.236	165.945	166.739	0	489.167	300.623	0	183.635	544.6	0	0	0	0
CBPA3	6	P15088	P15088|CBPA3	CPA3	FALSE	FALSE	FALSE	2959.96	1913.43	3671.96	1825.69	2972.75	8058.01	1730.53	3503.18	6380.81	12161.7	1411.38	5199.59	9257.61	2725.05	1508.38	2793.02	3756.32	1828.78	1555.9	1460.72	6292.35	2735.62	1543.45	10246.3	319.127	164.46	1461.12	3988.26	7208.61	5583	6352.27	13787.8	619.397	288.893	0	457.753	1276.08	1343.4	1214.96	316.111	896.793	1097.75
CC110	6	Q8TBZ0	Q8TBZ0|CC110	CCDC110	FALSE	FALSE	FALSE	0	0	0	0	0	0	0	0	0	0	0	0	0	0	0	0	0	0	0	0	0	0	0	0	0	0	0	0	0	0	0	0	0	0	0	0	0	0	0	0	0	0
CCD30	6	Q5VVM6	Q5VVM6|CCD30	CCDC30	FALSE	FALSE	FALSE	0	0	0	0	0	0	0	0	0	0	0	0	0	0	0	0	0	0	0	0	0	0	0	0	0	0	0	0	0	0	0	0	0	0	0	0	0	0	0	0	0	0
CCPG1	6	Q9ULG6	Q9ULG6|CCPG1	CCPG1	FALSE	FALSE	FALSE	1532.12	427.091	1016.16	2096.32	1742.37	1382.42	1118.83	2414.71	1416.37	963.137	0	0	0	0	0	0	0	0	0	0	0	0	0	0	0	0	0	0	0	0	0	0	0	0	0	0	0	0	0	0	0	0
CEP89	6	Q96ST8	Q96ST8|CEP89	CEP89	FALSE	FALSE	FALSE	491.638	428.312	517.882	513.33	485.173	447.765	409.652	732.766	557.756	674.566	0	0	0	0	0	0	0	0	0	0	0	0	0	0	0	0	0	0	0	0	0	0	1504.95	404.233	235.428	254.762	259.317	502.112	712.661	627.113	1157.26	308.118
CFA99	6	D6REC4	D6REC4|CFA99	CFA99	FALSE	FALSE	FALSE	230.845	263.383	0	0	0	144.156	0	0	0	0	0	0	0	0	0	0	0	0	0	0	0	0	0	0	0	0	0	0	0	0	0	0	0	0	0	0	0	0	0	0	0	0
CNBP1	6	Q9NSA3	Q9NSA3|CNBP1	CTNNBIP1	FALSE	TRUE	FALSE	2365.36	961.212	2092.24	2393.09	3684.82	2845.46	2360.46	6055.51	6950.48	5100.19	1243.69	2236.27	2140.47	1429.92	1233.87	1280.39	1500.67	1238.09	1396.44	1054.41	909.403	1301.47	1439.99	860.932	1141	774.919	1802.09	1455.97	1952.53	2166.77	1211.98	2571.99	1724.48	1032.06	931.113	1723.25	1746.73	1738.49	2045.3	1619.48	1323.59	2506.91
CP19A	6	P11511	P11511|CP19A	CYP19A1	FALSE	FALSE	TRUE	0	0	0	0	0	0	0	0	0	0	0	0	0	0	0	0	0	0	0	0	0	0	0	0	0	0	0	0	0	0	0	0	0	0	0	0	0	0	0	0	0	0
CRBG1	6	Q9Y4K1	Q9Y4K1|CRBG1	CRYBG1	FALSE	FALSE	FALSE	2320.27	2713.7	3881.8	3396.83	5063.75	4227.93	2136.68	5791.31	8479.47	7939.56	6805.86	6108.8	6680.84	3507.47	4591.35	4864.97	6572.54	3791.01	958.671	3376.22	3596.77	3220.41	3790.27	2952.55	1414.77	1158.89	1164.86	3104.73	4276.32	4127.33	5410.18	2291.92	2528.78	5776.62	4161.91	5906.41	3956.75	3565.03	5169.14	3470.89	3369.57	3407.12
CS057	6	Q0VDD7	Q0VDD7|CS057	C19orf57	FALSE	FALSE	FALSE	0	0	0	0	0	0	0	0	0	0	0	0	0	0	0	0	0	0	0	0	0	0	0	0	0	0	0	0	0	0	0	0	0	0	0	0	0	0	0	0	0	0
CSMD3	6	Q7Z407	Q7Z407|CSMD3	CSMD3	FALSE	FALSE	FALSE	467.853	2032.49	790.588	2020.51	1819.94	936.244	2315.11	1949.76	2445.6	3248.93	1193.96	1855.26	0	7503.03	1880.11	5471.05	9087.07	9929.75	8246.11	8124.11	6085.16	6641.95	5943.21	6466.93	0	665.315	574.647	8482.07	7295.84	6051.19	5101.68	11424.1	5827.92	6596.33	6897.17	7772.73	2208.82	2771.76	1960.02	5061.3	4389.76	6830.28
D19L3	6	Q6ZPD9	Q6ZPD9|D19L3	DPY19L3	FALSE	FALSE	FALSE	0	0	0	0	0	0	0	0	0	0	491.49	320.161	522.755	497.2	467.281	497.06	399.745	528.888	427.174	384.508	406.124	446.728	239.677	488.483	0	627.089	323.087	572.722	475.361	427.201	487.954	474.745	662.565	514.437	472.115	316.764	625.287	564.602	599.473	875.136	784.729	488.589
DESP	6	P15924	P15924|DESP	DSP	FALSE	FALSE	TRUE	60883.7	2072.41	17661.3	15422.1	37978.5	26442.1	36078	88743.8	80565.2	96868.4	16733.5	50424.8	15386.7	53965	22334.9	41685.1	71299.4	39968.9	14804.6	29028	12072.6	20921.6	41230.8	6091.22	3568.23	17816.5	4468.06	119234	13207.4	33160.4	92793.4	7724.31	12864.6	20354.4	22695.6	13990.1	7851.62	17032.5	39436.9	17481.3	19501	15954.1
DGUOK	6	Q16854	Q16854|DGUOK	DGUOK	FALSE	FALSE	FALSE	0	0	0	0	0	0	0	0	0	0	0	0	450.464	0	330.361	254.007	0	0	0	204.679	0	83.3543	0	0	0	0	0	0	381.37	0	135.728	0	0	243.591	300.192	0	374.252	0	443.588	0	0	0
DIRC2	6	Q96SL1	Q96SL1|DIRC2	SLC49A4	FALSE	FALSE	FALSE	0	0	0	0	0	0	0	0	0	0	0	1270.92	324.194	220.833	299.35	816.333	452.428	1066.52	0	408.357	414.104	426.681	527.827	221.385	0	0	0	412.599	0	906.563	620.01	0	823.807	622.119	871.092	3902.65	0	602.474	1890.28	848.879	1811.53	0
DMKN	6	Q6E0U4	Q6E0U4|DMKN	DMKN	FALSE	FALSE	FALSE	1289.76	387.341	1412.45	1430.21	6872.75	2139.87	1647.58	4055.82	1375.72	1276.56	0	1085.68	0	1030.78	2848.93	1523.05	1548.58	1188.61	2174.44	901.611	997.091	1197.79	1438.67	956.843	344.336	629.548	1523.45	2125.98	1172.6	1494.7	1610.09	1236.99	127.902	367.59	375.917	443.756	0	988.357	315.217	596.064	1301.77	0
DSG1	6	Q02413	Q02413|DSG1	DSG1	FALSE	FALSE	FALSE	2911.2	4529.92	3366.11	3681.87	3230.6	2793.2	2190.08	6852.63	4974.68	2503.87	1296.21	1851.67	977.048	1128.62	1552.52	757.085	1325.64	873.97	708.218	393.516	865.58	840.546	1880.02	898.842	1447.62	799.979	844.514	1596.88	1170.59	1161.25	798.266	1510.19	3067.61	21704.5	5034.18	3633.05	2014.05	4900.64	4535.49	3679.5	2434.79	3859.03
DSG3	6	P32926	P32926|DSG3	DSG3	FALSE	FALSE	FALSE	58700.7	5008.57	10075	9828.27	16953.8	18097	26348.1	25726.2	42240.6	15245.3	4767.27	11270.3	12637.9	20842.1	8645.33	15365.5	16092.7	4998.77	3816.54	5000.08	2972.31	10178.5	11733.5	3675.71	4336.56	4365.39	4278.9	15404.5	4072.89	10739.1	11415	5639.3	24039.9	8056.66	8565.54	8921.2	7627.93	16256.6	11181	12940.5	9717.57	23531.3
DYST	6	Q03001	Q03001|DYST	DST	FALSE	FALSE	FALSE	3058.21	4146.4	5246.1	2570.93	4364.89	3640.06	2830.79	3968.44	5496.4	7180.8	4759.2	6773.83	10850.2	3147.57	5252.41	7013.93	8739.33	7628.25	9003.5	8737.26	4192.89	4691.66	5361.37	2346.68	6062.7	2986.59	2631.39	4584.93	7714.46	7942.18	10024.5	8644.82	2573.35	2360.5	1516.84	2253.86	3785.31	2317.53	3847.27	5172.53	3528.31	2265.54
EHD3	6	Q9NZN3	Q9NZN3|EHD3	EHD3	FALSE	FALSE	FALSE	470.549	293.745	497.927	385.061	340.985	349.127	456.381	0	306.152	606.234	590.848	1342.67	889.633	652.654	1422.77	1104.02	825.993	1155.84	1051.48	1117.88	932.913	1041.82	595.55	467.915	578.782	495.607	2167.96	3329.47	2990.92	3065.92	2059.34	2062.58	903.019	366.561	897.058	456.19	992.065	665.907	1202.77	420.423	875.895	492.18
EMAL1	6	O00423	O00423|EMAL1	EML1	FALSE	FALSE	FALSE	698.767	513.256	505.485	382.454	429.577	1053.27	1051.23	1504.49	1190.62	1208.21	0	0	0	0	0	0	0	0	0	0	0	0	0	0	0	0	0	0	0	0	0	0	231.289	283.976	283.534	286.334	293.061	277.897	321.135	305.021	319.122	313.01
EPT1	6	Q9C0D9	Q9C0D9|EPT1	SELENOI	FALSE	FALSE	FALSE	1771.01	692.248	852.927	680.84	982.976	488.52	1128.02	749.576	5303.4	1604.97	436.759	775.291	0	615.887	710.788	358.706	308.505	513.658	0	282.155	440.01	531.063	254.543	472.204	177.45	159.016	291.371	2553.46	2513.24	3652.93	378.587	0	301.725	968.802	3626.76	1343.49	1069.32	787.514	1792.25	912.472	1201.86	407.394
EXOS8	6	Q96B26	Q96B26|EXOS8	EXOSC8	FALSE	FALSE	FALSE	909.412	0	836.386	1222.65	836.665	3109.78	601.889	706.934	616.695	637.979	360.393	486.309	1170.46	0	1049.17	712.04	880.136	1116.75	668.736	2277.26	2491.08	2667.29	788.871	332.092	537.153	307.058	316.326	407.602	852.397	555.815	3252.26	394.518	226.757	655.501	647.636	815.413	633.693	1279.4	3339.48	1234.27	2629.57	1124.4
EXT2	6	Q93063	Q93063|EXT2	EXT2	FALSE	FALSE	FALSE	361.645	546.78	826.411	814.349	795.674	721.494	481.817	579.849	908.112	803.739	917.799	578.518	0	849.936	280.967	1201.16	916.165	864.819	475.981	264.084	714.113	275.087	805.453	743.496	758.294	556.123	798.284	397.267	1310.04	907.286	711.255	829.685	433.991	0	0	428.474	426.151	375.249	662.706	509.121	495.047	606.015
FA83A	6	Q86UY5	Q86UY5|FA83A	FAM83A	FALSE	FALSE	FALSE	1538.15	1087.4	1139.13	1998.54	3273.73	2102.96	1751.34	2036.38	2958	2579.64	920.702	677.788	2269.55	867.039	653.67	784.767	1814.19	2047.86	694.869	1469.32	1046.52	630.677	3466.18	1800.04	0	305.16	0	1241.69	1899.04	1332.08	428.89	281.327	1471.86	2124.41	544.23	1578.11	1000.18	1362.52	1463.58	487.315	517.433	1099.67
FA83G	6	A6ND36	A6ND36|FA83G	FAM83G	FALSE	FALSE	FALSE	2012.9	1347.59	1503.28	2131.94	1434.82	1987.1	1676.9	3542.86	2010.97	1918.46	1303.86	996.415	0	1048.09	1261.22	0	1187.08	748.813	306.287	315.425	1251.22	920.203	1173.86	806.891	1172.09	1144.6	834.699	678.852	948.811	1069.87	564.581	715.266	416.272	842.395	1489.7	1262.73	1201.57	1580.81	741.011	1530.04	1358.76	1957.13
FABP5	6	Q01469	Q01469|FABP5	FABP5	FALSE	FALSE	FALSE	954.709	386.073	739.418	1963.5	2000.8	804.336	683.498	3849.81	1538.66	3232.46	1810.68	3198.26	3231.68	2555.76	2693.85	3523.77	3191.45	2303.54	2373.73	1658.05	1848.3	2636.51	3104.33	1210.79	1840.93	2100.81	1806.7	3514.89	3500.04	2633.04	2881.36	2196.02	355.772	0	0	0	976.3	0	1905.31	954.204	775.341	0
FARP2	6	O94887	O94887|FARP2	FARP2	FALSE	FALSE	FALSE	275.279	384.065	1090.55	765.292	554.923	910.421	682.386	1963.18	0	0	2018.1	2552.87	975.162	1980.3	1553.06	1882.41	2426.16	2815.28	873.375	1450.16	1465.76	2286.36	2142.53	1569.95	1190.37	1035.78	1877.01	2865.56	3224.87	3771.31	2609.71	1399.37	1598.8	1371.58	2179.8	1300.26	362.498	2015.08	1315.4	1869.67	2060.95	785.225
FILA2	6	Q5D862	Q5D862|FILA2	FLG2	FALSE	FALSE	FALSE	2030.09	702.904	302.463	926.085	595.909	1009.21	11295.3	725.841	498.247	688.672	0	0	0	0	0	283.688	353.909	142.752	0	0	0	0	0	0	383.215	337.43	0	0	0	0	0	330.74	0	0	0	0	0	0	0	0	0	0
FM25A	6	B3EWG3	B3EWG3|FM25A	FAM25A	FALSE	FALSE	FALSE	1122.96	686.515	399.986	1387.86	1108.42	846.288	977.907	833.39	200.166	0	4141.98	5000.32	0	709.278	2893.06	1296.77	13797.5	1228.26	144.065	3847.64	4277.62	2357.29	15514.2	1019.31	1061.75	1648.61	1889.74	3954.3	4272.9	1212.9	4122.29	429.574	509.935	2577.52	628.846	1544.72	717.658	1289.65	2535.38	1110.46	1430.24	1509.16
FM25C	6	B3EWG5	B3EWG5|FM25C	FAM25A	FALSE	FALSE	FALSE	1122.96	686.515	399.986	1387.86	1108.42	846.288	977.907	833.39	200.166	0	4141.98	5000.32	0	709.278	2893.06	1296.77	13797.5	1228.26	144.065	3847.64	4277.62	2357.29	15514.2	1019.31	1061.75	1648.61	1889.74	3954.3	4272.9	1212.9	4122.29	429.574	509.935	2577.52	628.846	1544.72	717.658	1289.65	2535.38	1110.46	1430.24	1509.16
FM25G	6	B3EWG6	B3EWG6|FM25G	FAM25A	FALSE	FALSE	FALSE	1122.96	686.515	399.986	1387.86	1108.42	846.288	977.907	833.39	200.166	0	4141.98	5000.32	0	709.278	2893.06	1296.77	13797.5	1228.26	144.065	3847.64	4277.62	2357.29	15514.2	1019.31	1061.75	1648.61	1889.74	3954.3	4272.9	1212.9	4122.29	429.574	509.935	2577.52	628.846	1544.72	717.658	1289.65	2535.38	1110.46	1430.24	1509.16
FREM1	6	Q5H8C1	Q5H8C1|FREM1	FREM1	FALSE	FALSE	FALSE	0	0	0	0	0	0	0	0	0	0	0	0	0	0	0	0	0	0	0	0	0	0	0	0	0	0	0	0	0	0	0	0	1587.69	0	7918.73	1201.81	1052.37	0	0	0	12882.3	1124.61
GBRL2	6	P60520	P60520|GBRL2	GABARAPL2	FALSE	FALSE	FALSE	3517.16	1760.07	1220.29	1149.73	536.006	2574.88	2926.52	2879.24	3904.35	4144.66	302.627	515.385	0	577.298	567.438	2572.8	584.409	1298.48	816.164	1148.92	625.141	856.624	251.434	633.87	327.308	735.16	835.316	1233.48	941.827	282.148	821.083	440.356	1173.42	1438.74	1112.04	2376.19	1164.88	616.521	1585.33	2401.82	2157.35	1270.94
GET4	6	Q7L5D6	Q7L5D6|GET4	GET4	FALSE	FALSE	FALSE	2185.93	2196.09	3632.47	4020.82	4243.96	2201.81	2456.15	4126.37	4159.56	4580.86	3731.15	2828.96	6036.5	1917.74	4190.42	3335.97	1680.15	3758.62	2529.48	2126.13	2326.81	3173.89	2148.34	1490.27	1059.95	493.921	1136.87	3147.93	3973.31	5371.25	5683.73	2922.62	2040.09	1290.42	1193.56	1687.64	1254.65	2139.8	2990.14	3282.22	2067.66	2148.26
GHDC	6	Q8N2G8	Q8N2G8|GHDC	GHDC	FALSE	FALSE	FALSE	564.428	422.482	577.163	403.462	575.603	368	566.65	0	870.128	1088.72	1080.49	1345.32	2234.66	1627.94	1343.58	2325.65	947.135	958.905	276.227	1573.72	1678.59	1268.05	1373.48	887.453	1460.29	775.872	1043.34	1719.33	1332.18	1363.05	825.386	832.953	423.896	386.702	629.617	725.729	501.913	514.371	583.649	259.998	595.285	504.364
GPIX	6	P14770	P14770|GPIX	GP9	FALSE	FALSE	TRUE	0	0	0	0	0	0	0	0	0	0	0	0	764.818	412.026	374.913	1107.67	271.677	319.024	888.668	413.639	0	444.395	0	230	0	0	0	509.404	551.886	0	469.182	1078.89	0	0	0	0	0	0	0	0	0	0
GRK4	6	P32298	P32298|GRK4	GRK4	TRUE	FALSE	FALSE	0	0	0	0	0	0	0	0	0	0	0	0	0	0	0	0	0	0	0	0	0	0	0	0	0	0	0	0	0	0	0	0	0	0	0	0	0	0	0	0	0	0
HDGR2	6	Q7Z4V5	Q7Z4V5|HDGR2	HDGFL2	FALSE	FALSE	FALSE	3760.55	4207.82	1910.12	4512.55	1415.13	2922.66	2611.19	8445.29	5988.66	3888.02	3086.99	3412.64	3000.72	3893.64	5716.33	2464.6	4118.78	4893.03	8046.23	3785.66	3761.88	3847.62	2229.21	4134.7	447.827	981.403	1191.28	6786.81	5779	6860.09	4160.57	2990.64	2797.65	5666.72	5066.96	3658.65	3606.38	3624.32	1781.43	1421.63	3488.71	1758.8
HECAM	6	Q14CZ8	Q14CZ8|HECAM	HEPACAM	FALSE	FALSE	FALSE	0	0	0	0	0	0	0	0	0	0	0	570.859	495.255	381.919	455.111	1105.62	0	451.479	427.567	420.869	318.192	0	0	0	949.569	193.967	211.763	725.485	460.51	678.961	692.177	759.327	0	0	0	0	0	0	0	0	0	0
HELZ2	6	Q9BYK8	Q9BYK8|HELZ2	HELZ2	FALSE	FALSE	FALSE	2346.56	1385.05	2776.06	2562.3	1839.36	3196.17	1950.42	3142.26	3485.38	5328.7	3419.34	2319.43	1678.27	1706.44	2279.61	1843.05	1771.16	2919.58	2250.99	1337.17	1917.48	1843.79	1555.64	1469.34	1332.44	681.135	1732.76	2239.55	3306.73	2913.82	2653.33	4981.6	1487.27	2009.95	1403.42	2279.75	1647.82	2994.85	1533.61	1835.11	2417.6	1699.99
HIRA	6	P54198	P54198|HIRA	HIRA	FALSE	TRUE	FALSE	0	0	0	0	0	0	0	0	0	0	895.858	939.449	888.696	727.935	685.459	881.217	978.442	591.622	1031.08	852.227	1096.21	1182.71	800.512	1351.8	362.917	375.206	454.531	704.184	711.478	923.263	614.571	1142.74	0	0	0	0	0	0	0	0	0	0
HLAE	6	P13747	P13747|HLAE	HLA-E	FALSE	FALSE	FALSE	3342.66	608.503	1133.6	1770.78	1986.59	951.909	595.695	2479.13	2987.45	4021.47	460.984	1710.62	1502.13	1459.01	1518.49	1594.52	1495.36	1117.5	627.087	765.209	550.484	789.586	1597.12	1193.57	180.423	330.765	756.542	1978.55	2322.43	1432.13	1705.82	2593.9	649.071	667.235	1060.01	318.3	455.459	606.039	860.445	959.972	1006.45	732.744
HSF1	6	Q00613	Q00613|HSF1	HSF1	FALSE	TRUE	FALSE	395.019	0	0	387.265	358.034	384.692	0	524.779	0	0	1001.15	1210.27	1757.24	1473.58	983.225	1343.23	975.637	1349.96	1288.47	396.695	584.468	779.378	766.665	1510.42	403.075	355.693	325.173	1438.46	1465.9	1623.42	1166.48	910.249	1748.01	1301.15	2988.36	1929.59	1586.61	2091.43	2161.73	1954.61	2056.72	1389.06
HTAI2	6	Q9BUP3	Q9BUP3|HTAI2	HTATIP2	FALSE	TRUE	FALSE	5360.49	1802.99	2541.33	4715.42	3512.92	1432.58	2010.52	24793	4594.46	3744.18	1557.96	2397.59	3769.88	1916.9	1969.8	2310.51	1859.69	2200.35	2637.82	3449.89	2327.21	3956.48	1314.66	2524.43	912.176	943.401	2555.62	2657.89	4048.65	2196.55	2588.71	2278.7	3421.01	4896.05	3220.07	2801.54	2864.47	3426.06	4120.16	5498.45	3759.97	1895.47
HUNK	6	P57058	P57058|HUNK	HUNK	TRUE	FALSE	FALSE	0	0	0	0	0	0	0	0	0	0	0	0	0	0	0	0	0	0	0	0	0	0	0	0	0	0	0	0	0	0	0	0	0	0	0	0	0	0	0	0	0	0
IF4H	6	Q15056	Q15056|IF4H	EIF4H	FALSE	FALSE	FALSE	5191.42	4730.66	9787.53	5820.74	5156.25	3337.75	3995.52	11629.5	7780.68	14379.4	2289.1	4861.03	3018.87	3139.17	3982.73	2923.96	3460.49	4302.98	3963.03	2808.89	2409.16	3789.79	1630.1	1836.91	2078.52	2031.01	2576.17	5810.56	2481.76	5149.52	2947.84	2761.92	4702.06	5758.43	2486.95	7395.71	5214.87	7631.57	10725.1	1998.48	6952.24	6897.06
IGHA2	6	P01877	P01877|IGHA2	IGHA2	FALSE	FALSE	FALSE	2650.98	3115.37	1881.73	1719.94	1442.44	2940.57	1134.27	777.983	2658.14	38781	256.232	371.769	1798.83	262.994	1203.9	3060.72	427.32	292.278	3159.4	1540.74	1070.57	1020.42	345.388	917.297	489.236	0	0	6730.04	7679.68	4550.35	7046.3	25441.3	372.926	2475.5	433.237	2046.01	1755.68	868.386	2802.92	1136.62	395.25	686.813
IL36A	6	Q9UHA7	Q9UHA7|IL36A	IL36A	FALSE	FALSE	FALSE	0	0	0	0	0	0	0	0	0	0	0	0	0	0	0	0	0	0	0	0	0	0	0	0	0	0	0	0	0	0	0	0	0	0	0	0	0	0	0	0	0	0
ILRUN	6	Q9H6K1	Q9H6K1|ILRUN	ILRUN	FALSE	FALSE	FALSE	969.137	0	958.115	0	124.77	0	647.614	232.67	789.872	1317.09	0	0	0	0	0	0	0	0	0	0	0	0	0	0	0	0	0	0	0	0	0	0	0	0	0	0	0	0	0	0	0	0
INVO	6	P07476	P07476|INVO	IVL	FALSE	FALSE	FALSE	8229.58	6672.8	5073.03	14797.2	17026	5854.91	8068.76	6612.45	14462	4801.93	11650.5	70063.5	1127.89	5665.22	2437.77	6276.95	138649	5780.37	2791.82	3359.69	3581.27	5854.25	20780.8	6253.12	1890.78	2703.87	3336.12	7370.64	7261.12	1750.71	37950.3	3437.8	124386	2515.98	706.569	1367.52	7119.03	3127.6	5636.58	4682.96	3238.63	24793.2
IP3KC	6	Q96DU7	Q96DU7|IP3KC	ITPKC	FALSE	FALSE	FALSE	2309.06	2521.95	4111.61	1782.73	4029.62	1816.41	2155.01	2942.7	3322.28	2847.36	856.432	909.692	1370.38	930.258	639.754	1208.82	1236.45	1383.65	1285.21	717.835	416.807	845.925	714.461	919.877	970.3	951.544	540.153	1287.1	1451.44	1224	1276.81	1029.87	300.437	446.549	469.238	449.093	430.271	429.786	441.071	387.084	372.693	430.299
ISK5	6	Q9NQ38	Q9NQ38|ISK5	SPINK5	FALSE	FALSE	FALSE	599.14	527.491	451.645	598.22	563.674	563.137	472.452	441.703	594.134	257.404	402.321	333.951	0	373.419	285.944	442.642	256.245	399.193	366.895	356.771	395.543	357.572	393.596	394.956	434.212	374.879	388.309	366.314	401.693	929.088	348.893	112.038	0	0	0	0	0	0	0	0	0	0
JOS2	6	Q8TAC2	Q8TAC2|JOS2	JOSD2	FALSE	FALSE	FALSE	394.54	366.88	369.098	403.751	474.7	501.484	502.402	646.337	516.438	565.194	1057.63	2002.79	1343.49	1041.61	1133.53	4394.59	1367.49	2931.83	3212.66	2349.48	757.5	1032.08	2160.78	4247.28	0	0	5294.94	1763.21	3159.87	4255.25	1545.73	2366.46	0	0	0	0	0	0	0	0	0	0
JPH2	6	Q9BR39	Q9BR39|JPH2	JPH2	FALSE	FALSE	FALSE	0	0	0	0	0	0	0	0	0	0	2391.25	2770.36	4597.95	2296.03	2633.4	3400.18	1537.64	1838.15	3916.13	1724.33	1331.62	2597.88	1531.43	1322.25	1059.18	597.582	992.917	3505.33	4524.38	4467.84	3443.62	3775.46	0	0	0	0	0	0	0	0	0	0
K1C14	6	P02533	P02533|K1C14	KRT14	FALSE	FALSE	TRUE	382869	31350.2	153566	215241	272423	314355	246240	6808.27	154967	204997	75312.2	195790	252448	88916.3	18872	249117	285206	206963	9255.5	275861	133070	154770	348131	51947.1	59412.4	63619.2	38574.8	358559	48778.3	132231	343657	16435	255127	3491.11	18476.4	43194.3	89547.2	235583	20252.5	144998	40279.1	206963
K1C16	6	P08779	P08779|K1C16	KRT16	FALSE	FALSE	TRUE	221728	6680.84	87259.8	159804	225244	135916	115253	5758.22	163904	170838	147122	147950	264500	138422	9815.48	163543	184330	196799	14541.6	141036	43067.7	92142.4	274191	6859.93	63610.8	87750.1	15462.8	172632	25718.8	30955.8	100350	5744.87	103418	51122.3	57919.7	25449.4	76233.6	182761	105671	73229.4	89020.4	247774
K1C27	6	Q7Z3Y8	Q7Z3Y8|K1C27	KRT27	FALSE	FALSE	FALSE	321.743	261.112	232.562	333.462	327.792	208.518	298.354	415.894	357.388	395.485	336.088	533.24	619.313	460.534	556.464	629.76	286.76	558.873	527.321	436.956	532.035	543.064	448.936	556.648	0	0	0	660.147	436.012	403.295	494.179	550.815	0	2274.96	0	0	993.259	288.276	0	0	0	252.822
K1C28	6	Q7Z3Y7	Q7Z3Y7|K1C28	KRT28	FALSE	FALSE	FALSE	807.882	596.502	1269.49	827.599	1217.26	1175.08	1144.98	1390.56	1330.56	883.056	0	618.619	0	1197.77	1920.11	0	217.669	0	0	2894.47	881.455	943.106	1398.87	0	1160.59	671.442	412.493	3496.51	0	1557.37	720.111	1420.3	1479.49	817.181	839.147	566.012	2291.47	1590.71	440.636	1030.73	932.535	1998.94
K2C6A	6	P02538	P02538|K2C6A	KRT6A	FALSE	FALSE	TRUE	33951.7	3611.21	9869.24	24372.5	22914.8	28075.8	27759.3	7556.82	46692.4	85813.7	9323.68	23841.7	35409.5	19598.3	1372.82	33358.8	19275.3	35702.5	11229	18725.6	16766.1	18710.5	38110.7	1891.42	11736.5	22910.3	1956.55	71934.6	20807.6	28388.5	34854.5	1971.57	35469.8	3964.97	4267.41	5803.85	12013.8	15314	4357.61	14348.5	9066.84	50213
KCNA2	6	P16389	P16389|KCNA2	KCNA2	FALSE	FALSE	TRUE	0	0	0	0	0	0	0	0	0	0	0	0	0	0	0	0	0	0	0	0	0	0	0	0	0	0	0	0	0	0	0	0	0	0	0	0	0	0	0	0	0	0
KCRM	6	P06732	P06732|KCRM	CKM	FALSE	FALSE	FALSE	388.317	346.546	333.141	0	377.256	0	0	785.785	392.231	450.848	411.854	1800.7	610.726	4731.09	1163.63	1374.39	2302.43	906.764	559.215	410.964	1811.73	587.782	2924.04	1721.66	660.968	270.683	211.802	570.554	2474.91	501.244	1398.87	529.709	0	0	0	0	0	0	0	0	0	0
KLH42	6	Q9P2K6	Q9P2K6|KLH42	KLHL42	FALSE	FALSE	FALSE	0	0	0	0	0	0	0	0	0	0	236.549	245.352	1138.23	499.107	788.115	1024.8	666.738	745.384	865.573	665.936	524.147	1249.81	507.091	716.556	0	0	0	861.227	1034.28	724.465	975.129	938.969	0	0	0	0	0	0	0	0	0	0
KLK10	6	O43240	O43240|KLK10	KLK10	FALSE	FALSE	FALSE	3638.18	892.895	2934.68	10562.1	5495.89	2001.74	2110.55	806.73	3600.19	2380.96	5575.51	2877.27	4737.61	10748.7	1546.19	1043.22	2473.75	3160.7	1428.12	1016.53	1810.68	1954.6	9469.69	1699.56	583.991	17982.2	954.118	6866.05	5781.92	1518.96	967.522	1252.22	1556.16	1837.43	1400.69	2656.9	1140.89	2258.81	2117.68	3251.26	1274.01	4221.96
KLK14	6	Q9P0G3	Q9P0G3|KLK14	KLK14	FALSE	FALSE	FALSE	0	0	0	0	0	0	0	0	0	0	402.222	813.061	516.922	714.285	834.507	293.705	643.106	458.084	192.656	522.624	476.089	1035.09	919.368	1124.3	0	0	390.672	441.683	559.266	819.663	1202.59	285.644	2358.85	3124.39	2428.74	3122.95	2237.05	2686.53	2107.28	1248.01	935.314	2795.7
KT222	6	Q8N1A0	Q8N1A0|KT222	KRT222	FALSE	FALSE	FALSE	1372.95	1312.62	1149.34	1543.72	337.511	438.671	388.58	703.718	767.76	629.401	0	726.286	7138.14	327.476	0	410.119	0	0	321.698	1042.47	553.017	444.485	153.135	244.731	0	0	0	0	0	0	1154.77	0	0	0	0	0	0	0	0	0	0	0
LAD1	6	O00515	O00515|LAD1	LAD1	FALSE	FALSE	FALSE	22538.5	13039.3	5146.57	16320.3	11757.2	10358.5	2388.73	19532.5	61758.6	47608.9	7556.41	18532.1	3494.93	16077.4	10111.5	15958.1	24020.7	17078.6	35935.2	9231.2	9076.02	7956.49	14156.5	5084.76	2761.26	12040.8	4255.43	25566.7	12684.9	8374.77	33648	9642.95	28040	6928.29	4053.32	5470.5	5957.23	5276.74	4791.01	6203.02	3373.64	7253.33
LEG1	6	P09382	P09382|LEG1	LGALS1	FALSE	FALSE	FALSE	14098.6	2413.99	16611.2	24239.4	64520.8	20637.2	10842.1	153897	33355.3	67545.6	16099.6	25623.8	56555.6	35778.4	18335.2	83853	18259.8	61870.1	58258.9	50567.8	42705.2	28973.1	19328.6	18099.4	10264	13672.6	13116.7	105237	169974	174205	87531	51871.1	14988.7	11570.1	15775	33509	47812.4	55363.2	38251.9	38917	25801.2	29123.2
LEG7	6	P47929	P47929|LEG7	LGALS7	FALSE	FALSE	FALSE	48376	26207.2	104470	111674	121988	147285	96744.1	9325.46	1355.23	1953.14	52200.4	68549	35604	32748.3	9495.78	5838.54	51713.4	31893.4	3594.66	115211	16862	17243.1	39981.6	9353.92	68820	114305	40063.6	46479.8	7217.1	15223.9	22186.1	11562.4	55934.1	188497	1162.99	51761.4	51867.2	38154.1	9334.75	66618.7	17793.7	98607.2
LIPA2	6	O75334	O75334|LIPA2	PPFIA2	FALSE	FALSE	FALSE	9808.06	7786.98	1510.52	951.643	1536.88	1040.7	922.612	21120.4	7865.66	15029.2	2667.07	3755.38	7377.84	1328.51	3418.14	8502	4124.91	2905.08	2399.16	7934.47	4100.91	6265.25	8256.02	1063.63	431.658	593.367	1100.23	4177.22	7334.1	5813.96	4372.62	3913.15	1620.35	1907.54	2262.63	2437.04	1939.97	1019.64	2448.67	2267.87	2096.89	2031.7
LIPE	6	Q9Y5X9	Q9Y5X9|LIPE	LIPG	FALSE	FALSE	FALSE	26194.6	1246.02	1127.95	3084.32	12627.8	345.239	16071.8	0	670.999	482.147	3114.85	20397.2	0	7017.94	987.876	24459	18654.7	18266.7	346.585	8865.38	10268.3	12300.9	17913.5	1138.83	598.135	0	0	27326.4	2863.7	19509	634.044	1059.81	16328.9	0	1882.98	944.335	4635.66	22717.7	1210.45	0	2090.77	24071.1
LRC8A	6	Q8IWT6	Q8IWT6|LRC8A	LRRC8A	FALSE	FALSE	FALSE	1798.04	2083.41	1405.21	1577.9	1897.51	1652.02	1428.18	1974.73	1474.4	2053.97	805.233	862.001	1298.66	720.837	950.124	667.672	1093.25	1160.9	564.338	928.878	870.158	794.252	1021.74	885.201	890.85	551.128	859.42	1079.43	1047.04	990.858	1052.89	697.371	1477.39	1434.95	1965.34	1447.61	1371.62	1691.29	1632.21	1787.15	1715.06	1429.78
LSM6	6	P62312	P62312|LSM6	LSM6	FALSE	FALSE	TRUE	891.174	576.311	797.844	461.577	647.454	460.268	457.643	1933.42	821.44	1368.45	0	648.079	1197.2	315.405	478.493	187.355	7017.27	235.613	560.128	1463.74	956.424	1070.82	271.866	152.573	442.473	462.272	795.013	517.281	601.941	953.609	527.448	308.5	1073.25	1006.67	760.201	1176.67	658.816	2357.53	903.908	516.032	914.96	1084.53
LX12B	6	O75342	O75342|LX12B	ALOX12B	FALSE	FALSE	FALSE	0	0	0	0	0	0	0	0	0	0	432.552	405.089	751.642	319.419	226.176	588.349	410.615	438.331	434.667	370.055	381.622	541.997	443.481	192.181	209.204	0	0	486.149	534.027	488.472	396.648	462.51	0	0	0	0	0	0	0	0	0	0
LYSC	6	P61626	P61626|LYSC	LYZ	FALSE	FALSE	TRUE	3321.06	235.283	10678.4	8462.26	649.37	7462.41	541.298	1561.16	8707.47	6402.76	3036.35	1727.22	0	219.502	2113.78	0	0	461.934	219.208	2859.07	12512	8344.32	1229.36	458.29	15141.2	15249.7	19591.2	8191.4	14754.3	12066.1	2616.11	0	4938.32	1136.04	1170.2	5086.75	25354.7	2446.92	11744.9	1772.51	10370.9	16631.7
MLRV	6	P10916	P10916|MLRV	MYL2	FALSE	FALSE	FALSE	0	0	0	0	0	0	0	0	0	0	1155.42	1565.22	1170.07	1506.32	1007.57	1704.74	1100.14	1283.67	1773.57	1012.58	1402.96	1741.48	612.575	1605.63	321.483	506.684	1394.08	1773.22	1854.79	1910.13	1482.98	1386.65	0	0	0	0	0	0	0	0	0	0
MMEL1	6	Q495T6	Q495T6|MMEL1	MMEL1	FALSE	FALSE	FALSE	0	0	0	0	0	0	0	0	0	0	0	0	0	0	0	0	0	0	0	0	0	0	0	0	0	0	0	0	0	0	0	0	0	0	0	0	0	0	0	0	0	0
MMP13	6	P45452	P45452|MMP13	MMP13	FALSE	FALSE	FALSE	468.811	490.772	923.685	697.912	1136.37	1364.18	583.492	435.634	775.155	805.794	973.305	1190.14	847.693	1112.76	1611.69	1587.38	1281.09	687.011	1014.09	751.947	1066.14	1171.64	934.707	548.089	241.645	833.483	1046.69	1033.84	1187.42	1815.4	1294.28	1598.66	1554.52	2049.1	1742.46	2243.15	2046.64	3950.18	2980.35	4224.44	3512.29	2817.33
MMP14	6	P50281	P50281|MMP14	MMP14	FALSE	FALSE	FALSE	3315.45	2440.16	3766.8	5449.02	3707.84	4222.94	4635.57	3300.01	4752.34	6035.23	3901.97	3132.66	1455.24	1851.29	1412.36	2452.29	690.98	2361.63	691.996	1982.38	2725.9	2251.26	2033.95	1629.08	1804.11	1799.69	1695.8	2385.86	6581.2	4962.84	3998.22	501.077	2012.25	2912.43	1956.97	3394.03	3265.82	4074.85	5394.04	7736.45	5406.38	1859.98
MUC19	6	Q7Z5P9	Q7Z5P9|MUC19	MUC19	FALSE	FALSE	FALSE	0	0	0	0	0	0	0	0	0	0	1992.71	268.251	406.022	239.078	257.127	0	481.38	225.817	316.159	167.246	239.027	236.689	0	341.893	0	164.199	0	383.437	385.065	347.97	336.375	329.672	0	0	0	0	0	0	0	0	0	0
MYH2	6	Q9UKX2	Q9UKX2|MYH2	MYH2	FALSE	FALSE	FALSE	0	0	0	0	0	0	0	0	0	0	306.311	757.902	316.86	2099.96	311.39	430.289	257.366	554.342	911.148	420.313	434.184	328.476	361.056	593.812	263.094	0	0	211.494	0	0	346.873	256.799	0	0	0	0	0	0	0	0	0	0
MYH7	6	P12883	P12883|MYH7	MYH7	FALSE	FALSE	FALSE	0	0	0	0	0	0	0	0	0	0	2866.05	3010.83	295.562	9275.38	2822.88	3033.84	2730.99	2413.24	1888.16	1145.16	1273.51	1187.44	1012.85	3694.58	3726.59	3673.63	3550.64	3009.22	2314.13	1949.92	2713.25	1896.72	0	0	0	0	0	0	0	0	0	0
MYL1	6	P05976	P05976|MYL1	MYL1	FALSE	FALSE	FALSE	0	0	0	0	0	0	0	0	0	0	2238.5	3517.09	2412.89	3335.83	2427.95	2225.25	3099.42	2210.44	1332.91	1802.35	2829.93	2322.55	1099.63	1263.09	0	0	0	2466.5	2601.68	2130.49	2231.52	976.738	0	0	0	0	0	0	0	0	0	0
MYL3	6	P08590	P08590|MYL3	MYL3	FALSE	FALSE	FALSE	0	0	0	0	0	0	0	0	0	0	968.987	784.872	1692.34	2212.05	1319.15	1053.94	1092.56	948.383	1112.07	829.193	867.843	515.224	1209.25	1008.95	0	0	3389.43	999.041	453.803	935.049	1397.16	212.586	0	0	0	0	0	0	0	0	0	0
MYOTI	6	Q9UBF9	Q9UBF9|MYOTI	MYOT	FALSE	FALSE	FALSE	0	0	0	0	0	0	0	0	0	0	0	0	0	0	0	0	0	0	0	0	0	0	0	0	0	0	0	0	0	0	0	0	0	0	0	0	0	0	0	0	0	0
MYOZ1	6	Q9NP98	Q9NP98|MYOZ1	MYOZ1	FALSE	FALSE	FALSE	0	0	0	0	0	0	0	0	0	0	1366.04	1111.6	1084.13	1460.98	1051.66	922.025	1251.62	1227.77	1502.67	1435.13	1688.69	1503.47	1070.61	991.553	489.295	404.54	1483.55	1636.39	1097.97	1203.86	938.326	1099.53	0	0	0	0	0	0	0	0	0	0
NB5R2	6	Q6BCY4	Q6BCY4|NB5R2	CYB5R2	FALSE	FALSE	FALSE	1617.55	984.33	537.703	1818.22	651.508	984.634	1428.83	2074.97	1515.81	1607.21	1038.28	1756.21	3333.44	1091.33	3220.75	3086.2	1873.86	1277.34	2331.72	919.995	1865.79	1774.1	1262.31	1256.31	2952.06	286.519	681.985	2443.24	3712.79	3737.25	2936.74	3199.19	1994.58	1759.04	2586.96	1325.75	2112.1	2747.74	2072.62	2700.59	2775.86	1946.03
NDE1	6	Q9NXR1	Q9NXR1|NDE1	NDE1	FALSE	FALSE	FALSE	2423.44	2481.41	2427.57	2353.57	3496.19	2979.12	2237.98	8309.71	5536.22	5030.67	2064.29	2611.87	580.744	1587.03	2175.51	1169.89	1667.92	970.099	1710.24	1338.05	1812.34	2092.36	1113.36	1263.93	1675.3	1594.19	1347.56	2284.21	2283.6	2789	2402.85	1579.35	3263.13	1663.47	2756.5	2751.62	1838.21	2864.27	2697.76	2189.58	1705.63	2581.53
NOD2	6	Q9HC29	Q9HC29|NOD2	NOD2	FALSE	FALSE	FALSE	0	0	0	0	0	0	0	0	0	0	180.413	0	0	0	0	0	0	0	264.974	0	0	0	0	0	323.36	313.528	304.823	0	0	0	0	0	0	0	0	0	0	0	0	0	0	0
NPC2	6	P61916	P61916|NPC2	NPC2	FALSE	FALSE	FALSE	0	0	0	0	0	0	0	0	0	0	613.039	854.369	1226.01	1305.19	1329.08	1769.66	1970.9	267.573	626.591	510.088	744.811	420.576	747.856	993.014	431.077	1564.31	338.976	1042.32	1353.38	1155.54	1790.28	1826.98	0	1609.93	0	919.207	919.231	931.223	1058.08	1219	1488.37	1012.19
NUDT7	6	P0C024	P0C024|NUDT7	NUDT7	FALSE	FALSE	FALSE	10907.1	1331.72	2900.59	6093.13	1304.72	452.397	2406.77	854.615	1348.11	1570.69	1468.99	3911	0	1401.05	239.166	464.015	0	809.779	784.724	426.402	1763.69	2217.05	1425.13	0	5919.68	15595.2	3346.55	1353.57	872.81	3827.74	1159.09	1248.08	375.569	911.14	358.225	360.505	2188.7	2022.33	7562.13	0	450.292	3880.25
ODFP2	6	Q5BJF6	Q5BJF6|ODFP2	ODF2	FALSE	FALSE	FALSE	4883.34	6350.19	5151.52	3332.75	3040.22	6566.79	0	3678.58	0	0	1088.3	955.243	0	967.489	390.496	448.654	532.733	2313.89	0	338.469	958.285	422.554	441.027	904.39	5727.43	1160.02	0	1231.66	1504.99	2177.46	2565.58	1826.33	11522.3	5931.56	9001.6	6807.38	12497.8	17596.9	22653.1	16533.7	2645.32	19421.8
OSTM1	6	Q86WC4	Q86WC4|OSTM1	OSTM1	FALSE	FALSE	FALSE	0	0	0	0	0	0	0	0	0	0	0	0	0	0	0	0	0	0	0	0	0	0	0	0	0	0	0	0	0	0	0	0	0	0	0	0	0	0	0	0	0	0
P3H2	6	Q8IVL5	Q8IVL5|P3H2	P3H2	FALSE	FALSE	TRUE	423.337	0	313.269	372.364	1083.42	0	0	0	770.856	419.164	363.142	556.517	0	0	0	0	0	0	0	0	385.759	378.627	0	0	1474.43	0	0	197.559	304.493	567.838	337.253	236.756	1194.32	2079.6	1965.6	2055.68	634.051	1060.92	2039.3	564.134	774.49	1223.87
PAI1	6	P05121	P05121|PAI1	SERPINE1	FALSE	FALSE	TRUE	0	867.297	0	2378.11	720.425	794.973	324.376	0	0	0	1442.93	1836.7	1107.73	1733.21	1508.64	1504.96	1765.46	1688.51	1452.64	1789.51	1825.88	1953.66	1877.36	1906.82	1335.25	1012.36	840.182	2139.71	2159.5	1726.37	1676.57	1265.5	655.569	1399.35	1928.89	977.49	1227.11	1544.88	1165.98	1592.66	1382.62	1153.74
PDGFA	6	P04085	P04085|PDGFA	PDGFA	FALSE	FALSE	FALSE	11823.7	492.615	796.34	8155.61	8495.42	3632.03	5468.7	524.819	9680.14	4510.84	1032.99	13204.3	16261.1	11063.1	2069.29	23587.5	16576.6	7384.71	1824.5	5988.91	4715.86	3134.34	18273	967.994	1827.98	4432.42	543.477	15853.5	5735.02	3258.05	7827.55	3246.76	3858.03	2203.48	2754.81	2683.97	1624.95	4160.11	1535.41	1713.88	763.123	9037.72
PDLI1	6	O00151	O00151|PDLI1	PDLIM1	FALSE	FALSE	FALSE	15099.7	5753.3	7607.91	10147.9	15304.8	5006.23	5993.17	23990	7195.18	10530.4	7159.66	19855	4821.19	6503.83	10648	17264	14167.3	8834.71	2036.22	4514.01	9607.22	7159.28	7567.12	8264.61	4976.54	3387.57	3140.33	31048.5	60783.7	27430	46985.1	11160	6506.7	5891.6	3335.77	9360.52	5308.47	5911.42	8721.13	9646.06	12915.3	15095.6
PDLI7	6	Q9NR12	Q9NR12|PDLI7	PDLIM7	FALSE	FALSE	FALSE	5304.26	4421.96	4421.36	4637.02	10363	4208.66	2713.64	6793.98	4308.03	7107.16	5987	6614.15	6094.36	5107.8	3834.61	7407.79	7774.96	26668.6	3960.75	1854.8	5921.71	3905.88	3033.92	13947.9	1409.88	1387.81	11156.9	7331.15	14427.9	19196.9	8628.04	7639.23	6563.9	2613.56	3976.68	5132.2	4250.1	3056.99	4131.41	7551.81	4045.41	4471.2
PERM	6	P05164	P05164|PERM	MPO	FALSE	FALSE	TRUE	7241.17	6877.13	7473.5	5310.56	15908	4069.39	15183.4	17173.8	25116.8	9551.53	10692.5	6385.91	5291.81	4672.86	4101.36	8123.54	5018.96	8515.8	1918.39	5985.05	5280.5	6402.06	15110.7	7074.72	21923.4	23779.1	12844.6	7038.57	10130	6064.94	12610.1	1925.53	7634.15	9622.78	6755.09	6649.57	20322.8	31915.6	18894.4	4595.15	10097.9	21654.4
PKP1	6	Q13835	Q13835|PKP1	PKP1	FALSE	FALSE	FALSE	115333	12433.6	34217.7	29991.4	48407.4	44443	57070.7	45225.1	44643.5	74704.6	4897.79	21034.8	46401.2	42414.5	1431.44	43623.4	29908.8	1681.65	5066.64	24826.8	5112.37	10445	37115.4	511.31	3409.8	15794.6	618.361	98608.5	4910.23	12398.7	61869.8	947.739	14654.6	13461.5	13091.5	8439.26	10269	16673.4	15311.6	18211.6	16906.2	28401.8
PLAK	6	P14923	P14923|PLAK	JUP	FALSE	FALSE	TRUE	56868.9	21055.5	11146.7	22791.6	45131.9	32898.5	52081.6	33364.3	20656	50288.6	24945.4	39504.2	28552.7	55570.6	13909	33189	76976.9	30483.2	6836.77	45436.3	24071.3	28617.6	51719.1	8607.29	7018.39	25076.1	6771.33	72023.6	18262.6	31712.6	78494.3	32561.3	72802.6	49148.6	28284.8	10385.9	8715.28	21560.5	50595.3	25519.9	16599.5	53234.5
PLP2	6	Q04941	Q04941|PLP2	PLP2	FALSE	FALSE	FALSE	5179.52	828.35	6264.11	611.744	3299.6	2453.55	973.602	9899.28	21589.2	28173.3	2188.13	5035.7	4278.97	1666.37	3277.2	4114.23	2985.92	706.109	5854.54	4591.03	2942.04	2331.47	1562.54	680.502	3447.37	545.882	1076.65	6221.08	7023.49	8782.9	5240.13	7541.88	2324.46	2591.69	4072.7	1850.52	1206.56	2019.83	1489.98	1302.45	507.537	4516.8
PNPH	6	P00491	P00491|PNPH	PNP	FALSE	FALSE	TRUE	12567.6	6408.09	19564.3	30098	17513.8	17236.8	19556.6	19708.3	3624.54	17299.7	18144.6	23057.8	28751.3	13976.5	16916.1	21577.6	11954	20706.3	11597.7	11967.8	14723.6	17164.3	9652.79	14985.1	7873.58	8214.6	18416.6	21387.4	30643.3	35193.3	23729.6	18388.5	37578.3	28581.8	20050.8	22226.5	15596	13859.1	26685.7	40569.4	23094.6	17071
PPAC	6	P24666	P24666|PPAC	ACP1	FALSE	FALSE	TRUE	8456.26	2480.08	5444.15	4791.79	6350.37	4842.47	2243.5	15064	16518.2	21542.2	4091.38	11441.4	11478.4	4476.87	9608.64	6628.31	3266.19	4572.55	7068.22	3858.59	5023.53	3012.63	3297.47	2949.62	1889.38	1960.98	3507.86	11599.1	14395	19681.4	16708.8	9820.22	2116	2583.2	2714.02	2928.02	2990.64	3948.16	6197.94	2868.26	2025.42	3798.64
PROF1	6	P07737	P07737|PROF1	PFN1	FALSE	FALSE	FALSE	127878	24647	65628.8	81435.2	92066.2	72113.9	75216	260246	101372	154493	37166.3	82136.6	129045	47202.4	68789.5	115507	47705	68010.8	66514.9	104628	104913	135868	55289.9	57350.3	8003.52	11809.9	66192.8	225998	267106	322993	105191	91749.1	47868	48161.7	113553	171343	98331.2	148019	117214	52764.7	95057.9	100112
PSD2	6	Q9BQI7	Q9BQI7|PSD2	PSD2	FALSE	FALSE	FALSE	0	0	0	0	0	0	0	0	0	0	330.086	3053.73	955.642	0	5015.13	2709.34	4060.32	608.377	446.383	0	447.445	495.322	493.612	0	0	0	307.464	702.711	689.924	804.63	2315.45	4348.31	4522.8	1073.37	1056.95	1759.98	3832.46	2405	1232.54	1151.93	725.773	3037.89
PTHD3	6	Q3KNS1	Q3KNS1|PTHD3	PTCHD3	FALSE	FALSE	FALSE	0	0	0	0	0	0	0	0	0	0	0	0	0	0	0	0	0	0	0	0	0	0	0	0	0	0	0	0	0	0	0	0	0	0	0	0	0	0	0	0	0	0
R3HCL	6	Q7Z5L2	Q7Z5L2|R3HCL	R3HCC1L	FALSE	FALSE	FALSE	0	0	0	0	0	0	0	0	0	0	818.636	2411.77	1436.71	1533.79	1249.77	3050.4	769.419	1423.71	6841.06	1421.58	1309.33	1938.31	1090.14	1597.66	1042.55	979.725	970.256	10279.3	1690	7852.2	3821.69	9442.23	0	0	0	0	0	0	0	0	0	0
RAB7A	6	P51149	P51149|RAB7A	RAB7A	FALSE	FALSE	FALSE	10471	2867.98	8696.51	9027.64	8962.06	6682.11	7857.2	26707.2	24115.7	10298.5	9360.69	14215.1	13149.2	7917.58	11084.3	22520.6	7830.35	8746.39	4002.37	10198.8	10917	15126.9	20092.6	6597.31	8782.9	9409.04	11710	58233.9	6568.58	35798.4	30462.2	9527.9	18808	35307.3	21907.4	31996.4	32905.4	22537.2	38308.2	19269.1	32948	20588.4
RANG	6	P43487	P43487|RANG	RANBP1	FALSE	FALSE	TRUE	5946.06	1317.22	1476.15	5388.91	4381.02	1295.26	967.196	23932	9292.59	37944.4	3643.66	4870.05	13609.9	1954.58	4199.81	3697.11	2515.51	2334.21	1817.65	2099.58	3781.2	4277.55	1475.77	808.808	513.468	468.449	1281.28	20580.4	19793.1	17710.8	14250.1	7228.46	3140.25	4404.76	4902.59	6565.6	7115.49	10562.6	10910.9	5918.22	8928.02	8244.29
RB27A	6	P51159	P51159|RB27A	RAB27A	FALSE	FALSE	FALSE	2400.73	1934.74	4184.37	3966.36	3912.34	1439.35	2110.38	3733.11	6512.24	3803.76	3094.91	1675.91	2409.05	686.701	1260.37	1628.71	672.711	1233.28	908.609	826.863	2175.25	3339.8	460.891	913.352	1024.16	6545.98	2508.3	2879.15	6655.66	3344.74	6153.84	2838.85	958.049	1173.51	1256.66	1193.07	1924.66	1654.99	998.107	1927.24	2816.26	1667.74
RB6I2	6	Q8IUD2	Q8IUD2|RB6I2	ERC1	FALSE	FALSE	FALSE	2860.08	3117.82	2594.09	3009.66	2679.73	3380.06	4008.04	3380.46	6465.82	7140.13	1596.96	2252.75	1973.91	1844.65	2359.27	3232.58	1120.5	1916.39	899.316	2276.15	2505.34	2936.88	1870.49	2843.5	1505.69	1830.33	1952.64	4114.01	4125.67	2699.85	2337.86	1703.21	829.033	1450.62	1100.22	1743.08	1259.38	1221.31	1327.52	1506.03	1299.87	1177.66
RBX1	6	P62877	P62877|RBX1	RBX1	FALSE	FALSE	FALSE	2119.81	2740.11	1205.1	1618.04	1150.72	1311.55	658.324	2859.5	3707.34	3097.1	1374.88	856.93	621.949	1982.13	523.581	1546.39	4451.67	2846.81	4863.44	953.725	1375.73	522.596	4151.94	2260.38	363.774	751.586	771.855	2201.57	2751.92	1207.23	2667.01	351.036	402.443	742.178	643.279	556.628	1568.31	2717.1	14396.2	6684.79	4568.3	463.547
REEP3	6	Q6NUK4	Q6NUK4|REEP3	REEP3	FALSE	FALSE	FALSE	0	0	0	0	0	0	0	0	0	0	0	738.971	0	337.852	0	0	392.719	0	0	0	842.304	237.255	240.191	0	0	340.953	402.223	1173.99	600.022	402.34	416.449	0	0	0	0	0	0	0	0	0	0	0
REV1	6	Q9UBZ9	Q9UBZ9|REV1	REV1	FALSE	FALSE	FALSE	0	0	0	0	0	0	0	0	0	0	0	0	0	0	0	0	0	0	0	0	0	0	0	0	0	0	0	0	0	0	0	0	0	0	0	0	0	0	0	0	0	0
RIPL1	6	Q5EBL4	Q5EBL4|RIPL1	RILPL1	FALSE	FALSE	FALSE	0	0	0	0	0	0	0	0	0	0	275.86	832.881	1329.52	867.635	1069.74	1430.86	1085.81	1227.03	1005.82	701.068	784.583	1094.06	723.747	1376.49	0	464.329	729.628	998.722	1176.35	1010.3	1234.2	882.866	557.098	1711.9	1743.85	1904.28	1606.26	1627.85	1301.89	1310.47	1692	1489.41
RL15	6	P61313	P61313|RL15	RPL15	FALSE	FALSE	FALSE	4305.19	583.842	4830.36	2356.1	3191.33	5309.98	7454.64	1003.58	920.326	2466.96	3282.64	7136.52	1286.28	6237.85	8811.79	3394.08	4104.08	4431.98	520.868	4521.2	6863.23	10854.5	1145.78	2170.39	3318.56	5748	22310.4	8137.32	4066.12	7704.74	4979.21	776.629	8957.98	14945	8350.81	4134.84	12529.3	9732.33	9498.06	5451.18	4796.01	12969.7
RUXGL	6	A8MWD9	A8MWD9|RUXGL	RUXGL	FALSE	FALSE	FALSE	675.379	559.536	453.027	1051.75	1001.52	1353.23	612.112	1567.01	855.813	2071.36	804.093	598.978	863.889	554.906	644.054	1221.44	1239.12	758.831	504.906	978.314	806.28	963.632	642.97	707.926	516.603	678.445	865.087	525.959	885.32	621.783	944.74	549.292	383.891	584.89	556.819	477.922	459.837	535.559	593.605	362.024	635.267	396.414
S10A1	6	P23297	P23297|S10A1	S100A1	FALSE	FALSE	TRUE	0	0	0	0	0	0	0	0	0	0	1245.52	1187.81	637.672	1983.74	1647.64	1463.41	269.281	435.452	0	652.306	453.04	852.077	601.88	1314.35	0	317.397	0	1466.92	1832.26	1698.92	1563.54	357.739	987.581	949.507	933.827	626.903	2778.53	2993.35	1693.94	2874.14	13440.2	865.752
S27A4	6	Q6P1M0	Q6P1M0|S27A4	SLC27A4	FALSE	FALSE	FALSE	1449.9	1084.84	1148.51	1149.13	1410.19	1434.75	1183.24	1895.74	773.915	2037.12	1972.15	3706.58	4887.27	2247.82	2336.77	2818.15	3270.02	3520.34	2890.24	3540.05	2980.73	3986.43	1456.62	4584.42	2730.09	1304.94	1219.02	2875.82	4663.92	4071.08	4533.56	2831.45	1557.73	2027.69	2298.66	2177.67	2923.62	2079.5	2739.79	3281.82	2635.83	3266.23
S29A1	6	Q99808	Q99808|S29A1	SLC29A1	FALSE	FALSE	TRUE	0	0	0	0	0	0	0	0	0	0	0	0	0	0	0	0	0	0	0	0	0	0	0	0	0	0	0	0	0	0	0	0	0	0	0	0	0	0	0	0	0	0
S30BP	6	Q9UHR5	Q9UHR5|S30BP	SAP30BP	FALSE	FALSE	FALSE	2903.54	348.701	1180.42	1539.22	2217.24	2031.36	2231.8	5280.7	3568.53	4795.8	1467.68	2594.07	2426.02	1721.67	1503.72	3169.89	1572.18	2348.13	2572.59	1933.05	2660.07	2306.23	2950.26	1222.54	439.674	0	642.527	4535.45	3774.97	3727.02	3281.16	1677.78	1389.79	972.822	1471.35	1418.51	1047.5	1428.36	1727.13	1076.98	1294.31	1759.99
S35F2	6	Q8IXU6	Q8IXU6|S35F2	SLC35F2	FALSE	FALSE	FALSE	0	0	0	0	0	0	0	586.288	1460.14	1597.22	0	0	0	0	615.666	0	0	0	0	0	347.56	444.907	0	0	0	0	0	0	0	0	0	649.281	201.37	129.195	0	0	293.826	0	0	0	0	0
S35F3	6	Q8IY50	Q8IY50|S35F3	SLC35F3	FALSE	FALSE	FALSE	0	0	0	0	0	0	0	0	0	0	0	0	0	0	0	0	0	0	0	0	0	0	0	0	0	0	0	0	0	0	0	0	0	0	0	0	0	0	0	0	0	0
SC61B	6	P60468	P60468|SC61B	SEC61B	FALSE	FALSE	FALSE	2610.68	1136.8	1487.35	1396.95	1514.56	1902.28	4167.34	17811.8	19048.5	21590.8	1010.63	6377.48	2236.62	714.678	1775.48	1667.66	3305.61	4614.7	1832.45	892.674	716.036	758	264.881	438.115	0	0	688.582	9225.79	5537.87	2630.73	756.514	2905.06	1787.38	2857.01	819.315	1906.89	1743.33	706.868	2334.55	1222.19	1078.11	1566.11
SCAM4	6	Q969E2	Q969E2|SCAM4	SCAMP4	FALSE	FALSE	FALSE	793.451	408.534	653.833	844.372	934.805	597.184	528.673	1221.37	483.119	849.46	462.679	747.687	674.363	578.065	301.527	571.911	644.129	751.438	864.297	1009.54	464.231	968.284	745.308	363.605	0	0	548.367	977.429	781.972	773.243	932.252	485.855	0	0	0	0	0	0	0	0	0	0
SCND1	6	P57086	P57086|SCND1	SCAND1	FALSE	TRUE	FALSE	0	0	0	0	0	0	0	0	0	0	0	0	0	0	0	0	0	0	0	0	0	0	0	0	0	0	0	0	0	0	0	0	0	0	0	0	0	0	0	0	0	0
SEM3C	6	Q99985	Q99985|SEM3C	SEMA3C	FALSE	FALSE	FALSE	0	0	0	0	0	0	0	0	0	0	152.909	282.449	0	245.706	563.224	1872.46	239.618	0	0	945.806	879.387	701.923	1190.28	0	240.457	255.754	274.299	272.568	598.806	0	285.025	0	186.746	554.478	4708.53	238.477	1106.7	198.829	343.759	330.596	0	220.376
SFT2C	6	Q587I9	Q587I9|SFT2C	SFT2D3	FALSE	FALSE	FALSE	1097.65	1331.33	946.266	255.974	561.63	0	358.055	690.359	2212.86	1374.6	1236.46	876.659	684.106	240.107	1322.83	1220.79	520.034	466.954	4682.9	0	230.506	605.495	447.553	468.183	0	0	0	650.742	555.191	729.399	1210.65	1183.65	0	0	0	0	0	0	0	0	0	0
SIM12	6	Q96EX1	Q96EX1|SIM12	SMIM12	FALSE	FALSE	FALSE	0	0	0	0	0	0	0	0	0	0	0	0	0	0	0	0	0	0	0	0	0	0	0	0	0	0	0	0	0	0	0	0	0	0	0	0	0	0	0	0	0	0
SLAI2	6	Q9P270	Q9P270|SLAI2	SLAIN2	FALSE	FALSE	FALSE	2760.98	2160.78	2314.72	2650.76	3031.91	2423.34	2722.91	3412.25	3199.78	4381.16	1045.69	2841.74	3911.62	2312.87	2179.8	1532.82	2096.36	1733.54	961.982	1014.79	1803.53	2166.88	1072.65	2224.49	2052.84	1419.73	1145.53	2537.32	2663.21	1475.43	1956.36	319.558	1217.35	1281.3	1188.01	2019.66	1295.9	1699.93	1017.64	2444.74	1682.23	1017.92
SLUR2	6	P0DP57	P0DP57|SLUR2	SLURP2	FALSE	FALSE	FALSE	0	0	0	0	0	0	0	0	0	0	743.06	677.369	466.922	638.104	727.106	1434.01	956.138	2126.92	1028.04	503.361	681.996	681.371	9508.81	1049.8	0	0	0	945.546	1065.05	587.229	1314.77	0	422.454	1017.31	1080.23	1028.46	939.991	1533.43	1348.21	685.08	948.691	719.39
SP8	6	Q8IXZ3	Q8IXZ3|SP8	SP8	FALSE	TRUE	FALSE	13277.9	0	2644.31	4448.1	2330.2	9204.78	3092.86	0	0	2370.08	4210.8	2171.26	2027.94	3659.41	0	9948.06	7627.2	5043.54	0	2129.57	1484.28	943.268	31822.9	0	6945.64	4390.01	0	7335.85	6516.83	1590.44	3222.34	2460.64	1905.56	0	0	0	520.749	3383.55	624.423	1135.19	385.102	5992.39
SPRR3	6	Q9UBC9	Q9UBC9|SPRR3	SPRR3	FALSE	FALSE	FALSE	33176	3365.47	1461.01	489.934	14241.4	2619.75	2110.24	2071.39	103876	22703.7	0	3750.22	907.08	2056.06	3762.49	10551.8	664.011	569.299	6882.62	0	503.129	1851.69	2180	803.847	0	196.245	180.51	13377.4	1354.11	784.615	74310.8	23924.7	1064.3	2274.24	1559.69	1683.41	0	503.216	2574.41	0	1555.84	50570.2
SRBP1	6	P36956	P36956|SRBP1	SREBF1	FALSE	TRUE	TRUE	5445.68	0	1156.42	1736.51	3966.25	3387.9	3277.49	943.789	4848.85	7161.99	203.54	377.277	0	317.303	0	1078.6	486.204	385.616	163.279	430.813	527.505	617.058	400.897	0	0	527.363	0	660.281	497.168	325.045	490.597	0	968.809	2187.47	458.111	462.429	553.312	999.311	405.493	2941.24	581.083	561.817
ST17A	6	Q9UEE5	Q9UEE5|ST17A	STK17A	TRUE	FALSE	TRUE	0	0	0	0	0	0	0	0	0	0	385.66	390.92	551.83	412.875	383.951	0	482.793	500.413	0	545.178	353.943	440.969	292.88	466.774	0	0	0	526.886	644.168	989.467	3225.98	0	0	0	0	0	0	0	0	0	0	0
STAG1	6	Q8WVM7	Q8WVM7|STAG1	STAG1	FALSE	FALSE	FALSE	4024.64	3788.49	1836.17	2536.65	1558.34	1196.35	1333.42	4654.39	4008.17	4323.52	913.536	1545.65	1102.27	1127.3	1674.8	2122.14	1098.57	1434.52	1486.34	1482.62	1258.36	1668.01	1951.23	2585.1	1210.11	980.357	1894.46	2934.81	2157.83	2754.46	2666.52	2196.91	1649	3137.03	3063.8	3740.74	1312.75	1313.28	2654.2	1651	2336.73	2641.64
STMN1	6	P16949	P16949|STMN1	STMN1	FALSE	FALSE	FALSE	21917.9	6299.92	9791.78	12015.8	9124.43	5637.27	5222.7	60977	3765.16	6858.12	0	694.791	0	370.726	267.24	0	768.686	580.684	2991.94	225.541	404.989	1338.58	0	707.159	0	0	0	1725.36	768.295	1133.98	599.764	889.837	1524.23	2203.38	2792.19	1694.03	2884.08	1407.39	2839.6	586.72	778.648	1533.9
SYCP2	6	Q9BX26	Q9BX26|SYCP2	SYCP2	FALSE	FALSE	FALSE	0	0	0	0	0	0	0	0	0	0	0	0	0	0	0	0	0	0	0	0	0	0	0	0	0	0	0	0	0	0	0	0	0	0	0	0	0	0	0	0	0	0
T10IP	6	Q3SY00	Q3SY00|T10IP	TSGA10IP	FALSE	FALSE	FALSE	0	0	0	0	0	0	0	0	0	0	0	0	0	0	0	0	0	0	0	0	0	0	0	0	0	0	0	0	0	0	0	0	0	0	0	0	0	0	0	0	0	0
T184C	6	Q9NVA4	Q9NVA4|T184C	TMEM184C	FALSE	FALSE	FALSE	0	0	0	0	0	0	0	0	0	0	1698.81	1117.26	904.145	847.104	619.427	712.675	935.842	1291.1	690.575	278.003	231.494	462.447	381.312	849.743	492.247	0	308.128	436.431	1139.12	1179.88	748.722	1370.08	0	0	0	0	0	0	0	0	0	0
TAP26	6	Q9P031	Q9P031|TAP26	CCDC59	FALSE	FALSE	FALSE	0	0	0	0	0	0	0	0	0	0	0	0	0	0	0	0	0	0	0	0	0	0	0	0	0	0	0	0	0	0	0	0	0	0	0	0	0	0	0	0	0	0
TBB2A	6	Q13885	Q13885|TBB2A	TUBB2A	FALSE	FALSE	FALSE	5721.86	1075.06	2591.2	1444.78	1386.85	653.997	847.683	3203.07	4271.4	8285.27	888.681	5688.28	2582.12	1339.59	3156.28	2231.18	834.784	824.511	1407.47	1557.04	1447.31	1277.88	592.958	560.707	660.248	480.375	833.54	5873.44	13252.5	8564.81	4056.33	4104.1	5144.75	2305.88	2416.97	554.115	738.341	2414.94	2311.18	2997.7	1562.54	2072.65
TBB4B	6	P68371	P68371|TBB4B	TUBB4B	FALSE	FALSE	TRUE	8427.54	1170.69	1191.56	6297.05	4895.14	2562.93	4089.93	31297.1	7523.83	38981.7	1235.26	3314.36	8285.36	3549.93	7100.47	3988.41	2593.15	567.988	8247.02	6619.69	2503.07	2674.42	2484.65	386.135	591.445	2598.24	1681.03	34222.3	25670.8	12588	14240.7	8026.41	1509.62	5250.79	694.449	1925.51	3468.42	4156.35	6427.36	4790.45	3598.49	1785.08
TBB6	6	Q9BUF5	Q9BUF5|TBB6	TUBB6	FALSE	FALSE	FALSE	13091.1	9499.26	5640.46	10903.4	15923.9	4377.36	7304.04	9385.38	12387.6	13769.5	13980.7	10559.4	15337.9	10424.2	4753.54	15609.8	12531.5	7802.45	8268.5	9226.15	14985.3	6022.35	13670.4	10121.5	1408.61	1053.06	8869.86	4931.42	17243.2	18118.6	7852.92	2190.47	2672.07	14786.3	12796.3	17305.7	8131.23	14998.6	11417.8	7927.31	12113.1	17979.4
TEBP	6	Q15185	Q15185|TEBP	PTGES3	FALSE	FALSE	TRUE	332.01	652.25	646.361	608.074	618.812	882.867	913.559	944.798	902.135	859.382	4264.51	5993.58	24458.3	5030.97	5521.63	4554.2	6710.27	5069.91	0	8329.53	1979.29	3023.47	1601.37	4003.88	484.53	1355.01	2674.3	10932.4	831.7	752.562	17163.5	328.818	0	0	633.109	0	332.779	1530.97	1626.73	471.087	3198.11	1302.03
TGM1	6	P22735	P22735|TGM1	TGM1	FALSE	FALSE	FALSE	4618.48	3009.13	7090.79	4922.88	2718.8	5364.5	4552.31	6079.82	5643.02	4039.13	3337.3	10396.5	2685.37	7687.18	4484.2	1589.69	4356.56	3804.14	1353.37	5577.55	2123.01	2958.03	4109.19	2704.82	2320.21	1555.36	2365.47	3895.11	3160.29	4457.96	3544	1579.69	3280	7244.76	3265.39	3907.73	4907.31	4970.86	2693.98	3493.33	3426.54	5585.49
THIO	6	P10599	P10599|THIO	TXN	FALSE	FALSE	FALSE	22344	4702.43	11507.8	29938.8	5231.87	16483	14761	83363.9	83576.1	99358.6	1617.29	1501.23	1151.64	986.349	1582.98	1155.48	1209.47	1478.07	1577.47	1972.78	1333.11	1804.24	1125.6	1129.41	1127.45	1001.1	1500.12	2170.68	2053.91	1621.01	1690.43	1255.66	9415.41	9227.58	12226.5	18399	14476.4	28055.5	6846.24	9208.18	14551.1	13917.7
TM127	6	O75204	O75204|TM127	TMEM127	FALSE	FALSE	FALSE	0	0	0	0	0	0	0	0	0	0	0	0	0	0	0	0	0	0	0	0	0	0	0	0	376.99	448.351	634.871	0	0	0	929.17	756.074	0	0	0	0	0	0	0	0	0	0
TNNC1	6	P63316	P63316|TNNC1	TNNC1	FALSE	FALSE	TRUE	0	0	0	0	0	0	0	0	0	0	2011.95	2346.5	242.268	4777.22	1857.3	3157.82	735.359	419.935	291.75	501.532	1062.13	766.165	1240.51	2652.96	4211.17	905.17	1535.9	907.513	808.233	350.918	1216.86	662.528	0	0	0	0	0	0	0	0	0	0
TOM6	6	Q96B49	Q96B49|TOM6	TOMM6	FALSE	FALSE	FALSE	3147.09	1425.54	1111.03	1869.05	1150.21	1738.36	452.639	1627.01	14077.6	22808.3	721.111	624.255	1217.21	803.809	855.873	1062.27	684.528	834.757	552.556	802.386	917.117	1057.35	647.002	747.294	1265.77	0	838.094	1236.56	1049.06	932.065	1035.43	1025.24	0	0	0	417.894	387.532	0	739.607	219.692	753.893	0
TREX2	6	Q9BQ50	Q9BQ50|TREX2	TREX2	FALSE	FALSE	FALSE	0	0	0	0	0	0	0	0	0	0	0	446.642	1590.13	391.001	730.481	403.546	1462.29	736.847	467.459	383.798	543.12	555.027	664.685	377.79	0	0	0	979.587	383.469	337.056	929.303	334.431	0	0	0	0	0	0	0	0	0	0
TRNK1	6	O15050	O15050|TRNK1	TRANK1	FALSE	FALSE	FALSE	0	0	0	0	0	0	0	0	0	0	216.102	209.182	1750.35	171.938	0	0	178.968	463.959	510.97	0	0	305.85	217.913	344.913	188.24	198.127	211.598	277.086	206.796	314.948	320.258	293.946	0	0	0	0	0	0	0	0	0	0
TRY3	6	P35030	P35030|TRY3	PRSS3	FALSE	FALSE	FALSE	543.034	1751.81	1018.21	2206.14	3450.92	824.279	765.021	3419.83	1934.09	3306.04	1505.34	1849.38	6282.47	1650.84	5979.96	3854.72	3292.33	4232.66	1701.11	2052.99	3321.12	5297.82	998.24	2380.12	787.84	674.164	1133.58	10898.8	4053.38	6196.94	8565.28	10646.6	1713.62	736.094	2645.21	1583.03	2092.43	1951.69	1047.08	1374.97	886.617	1273.51
UN45A	6	Q9H3U1	Q9H3U1|UN45A	UNC45A	FALSE	FALSE	FALSE	6844.42	4583.79	5265.28	4616.81	5711.23	3629.36	3082.14	5653.82	4504.26	7888.34	4122.6	2754.55	5796.51	5006.42	4537.48	2918.19	4722.42	4921.52	3064	2479.33	3879.65	3485.91	4638.07	3195.17	768.568	857.362	1863.47	4850.38	5217.33	6129.65	7608.84	4002.59	3131.16	5650.07	2906.73	4108.33	3507.08	6157.74	4452.24	9969.1	5914.02	7848.04
UNC79	6	Q9P2D8	Q9P2D8|UNC79	UNC79	FALSE	FALSE	FALSE	0	0	0	0	0	0	0	0	0	0	0	0	0	0	0	0	0	0	0	0	0	0	0	0	0	0	0	0	0	0	0	0	954.288	549.708	0	547.944	496.441	759.94	1272.86	0	694.519	1233.75
VISL1	6	P62760	P62760|VISL1	VSNL1	FALSE	FALSE	FALSE	13766.9	2814.53	5620.46	6350.48	4438.57	3604.22	3837.62	8955.66	23521.5	25388.6	2006.65	2247.84	2862.52	2135.83	1650.46	1820.11	1837.36	2440.4	3879.43	3212.35	2240.73	1597.27	1564.29	1134.62	3802.04	1859.38	1174.88	5177.42	3486.95	3428.31	1322.27	2524.18	5222.48	7164.48	6461.84	8020.91	4868.86	8901.05	8769.37	7884.93	7419.27	13268.4
VMA21	6	Q3ZAQ7	Q3ZAQ7|VMA21	VMA21	FALSE	FALSE	FALSE	799.957	495.067	672.81	975.26	438.274	671.093	589.718	1965.23	6193.23	7547.37	482.124	971.401	491.306	577.667	660.448	782.979	456.509	572.591	1875.29	1458.18	416.437	380.854	0	354.569	0	0	285.878	1441.34	713.13	847.151	621.289	2210.93	0	0	0	0	0	0	0	0	0	0
WASC3	6	Q9Y3C0	Q9Y3C0|WASC3	WASHC3	FALSE	FALSE	FALSE	1937.97	1380.43	1652.67	1375.02	1070.55	1626.71	1267.49	2756.03	1870.26	2185.13	2204.23	703.489	1820.36	426.957	388.557	502.908	257.981	556.529	0	562.151	779.341	1689.13	389.648	1539.66	839.801	1844.31	1143.09	806.088	1502.29	2091.26	2029.01	419.633	845.173	692.527	347.829	1085.58	843.797	1049.62	1147.54	454.273	1451.98	1111.7
WDR25	6	Q64LD2	Q64LD2|WDR25	WDR25	FALSE	FALSE	FALSE	0	0	0	0	0	0	0	0	0	0	0	0	0	0	0	0	0	0	0	0	0	0	0	0	0	0	0	0	0	0	0	0	0	0	0	0	0	0	0	0	0	0
WDR61	6	Q9GZS3	Q9GZS3|WDR61	WDR61	FALSE	FALSE	FALSE	3208.64	1689.77	3178.74	1716.42	3471.55	1292.62	2470.23	7557.55	1706.82	4348.49	828.957	1043.27	846.456	778.418	1089.8	3154.03	1182.88	898.413	1041.34	1448.18	1080.33	1028.11	1635.05	1074.17	1178.51	622.117	1594.71	1945.88	2010.39	1989.15	1956.2	1159.92	2542.43	6839.31	2467.31	2758.41	2209.48	2306.81	2794.19	8079.86	3441.83	3929.13
YIPF4	6	Q9BSR8	Q9BSR8|YIPF4	YIPF4	FALSE	FALSE	FALSE	0	0	0	0	0	0	0	0	940.657	0	0	0	0	0	0	0	0	0	0	0	0	0	0	0	0	0	0	0	0	0	0	0	0	0	0	0	0	0	0	0	0	0
YIPF6	6	Q96EC8	Q96EC8|YIPF6	YIPF6	FALSE	FALSE	FALSE	283.331	499.738	422.477	1130.35	277.494	1737.36	701.688	1982.84	1489.9	1387.22	492.496	696.704	358.238	444.728	846.866	646.688	526.213	860.967	613.989	707.321	405.88	426.173	508.872	326.556	356.911	0	0	1064.47	505.446	519.335	732.147	856.175	446.339	1265.26	939.786	1062.17	510.561	462.728	586.388	728.98	665.138	453.639
ZN706	6	Q9Y5V0	Q9Y5V0|ZN706	ZNF706	FALSE	FALSE	FALSE	843.368	218.964	846.974	990.599	996.175	1200.26	330.924	818.891	515.156	6679.35	359.257	0	920.575	539.15	484.367	1142.53	584.015	433.832	533.789	359.126	560.572	413.637	481.928	240.38	0	0	0	5134.3	345.189	1006.81	1540.97	4804.14	0	0	0	0	0	0	0	0	0	0
ZNRF2	6	Q8NHG8	Q8NHG8|ZNRF2	ZNRF2	FALSE	FALSE	FALSE	230.171	226.531	244.936	12835.8	358.078	264.538	301.235	0	596.396	424.142	492.901	499.631	1114.95	1217.02	734.596	408.524	1497.29	829.648	1075	547.764	476.116	451.508	1634.05	454.652	0	0	738.913	1018.77	1304.03	665.865	1405.01	1826.78	584.578	296.764	0	0	736.314	731.012	2599.22	0	193.365	3251.85
ZNT5	6	Q8TAD4	Q8TAD4|ZNT5	SLC30A5	FALSE	FALSE	FALSE	2742.96	1666.09	1940.44	2719.5	2190.62	2241.03	3956.09	4246.09	3714.54	3296.02	380.054	5541.6	0	2083.54	0	1664.15	2086.9	1490.2	0	1810.78	1090.72	3748.63	1966.87	0	393.486	1378.08	500.081	1166.16	0	4324.66	946.251	0	1023.84	0	0	0	1115.16	1186.31	456.277	310.25	0	8837.94
[truncated: 291 more columns]

## Sheet: Pathways
Enrichment.gene.sets	A.Scaled.Average.enrichment.score	B.Scaled.Average.enrichment.score	C.Scaled.Average.enrichment.score	D.Scaled.Average.enrichment.score
GO_CYTOSKELETAL_PROTEIN_BINDING	1.3889	-0.988486	-0.366842	-0.195485
HALLMARK_KRAS_SIGNALING_DN	1.38448	-0.324273	-0.798243	-0.182077
HALLMARK_COMPLEMENT	1.01719	-1.00931	0.223379	-0.460494
REACTOME_TRANSPORT_OF_SMALL_MOLECULES	0.981503	-0.666434	0.0689282	-0.494126
REACTOME_KERATINIZATION	0.964704	-0.91665	-0.69177	0.459786
REACTOME_SIGNALING_BY_ROBO_RECEPTORS	0.919978	0.468268	-0.690729	-0.400984
KEGG_REGULATION_OF_ACTIN_CYTOSKELETON	0.820445	-1.35468	0.0677673	0.0941865
REACTOME_INNATE_IMMUNE_SYSTEM	0.74708	-0.783262	-0.318762	0.182123
REACTOME_INFECTIOUS_DISEASE	0.740074	-0.0131563	-0.134344	-0.499857
GO_MITOCHONDRION	-0.514068	1.64588	-0.187749	-0.427885
REACTOME_PHOSPHOLIPID_METABOLISM	-0.310859	1.33276	-0.193983	-0.395592
REACTOME_TRANSCRIPTIONAL_REGULATION_BY_RUNX1	-0.722981	1.21329	-0.441674	0.29441
REACTOME_TRANSCRIPTIONAL_REGULATION_BY_TP53	-1.08387	1.05718	-0.473282	0.742813
REACTOME_PTEN_REGULATION	-1.45213	1.00103	0.215618	0.396937
HALLMARK_OXIDATIVE_PHOSPHORYLATION	0.181238	0.80535	-0.370572	-0.302266
HALLMARK_FATTY_ACID_METABOLISM	-1.12012	0.794024	0.445154	0.00722825
REACTOME_TCF_DEPENDENT_SIGNALING_IN_RESPONSE_TO_WNT	-0.594814	0.559964	0.06409	0.0900457
NABA_ECM_GLYCOPROTEINS	-0.354308	-0.699238	1.27912	-0.543499
NABA_CORE_MATRISOME	-0.413382	-0.691597	1.24606	-0.463164
HALLMARK_IL2_STAT5_SIGNALING	-0.987795	-0.301336	1.23624	-0.205304
REACTOME_BIOLOGICAL_OXIDATIONS	-0.51849	-0.345056	1.23595	-0.586031
GO_EXTRACELLULAR_MATRIX	0.270658	-1.41801	1.08545	-0.424449
REACTOME_FATTY_ACID_METABOLISM	-0.744744	-0.312393	1.00964	-0.178727
REACTOME_SIGNALING_BY_VEGF	-1.25313	0.286891	0.886869	0.00124208
HALLMARK_INFLAMMATORY_RESPONSE	0.641621	-1.16037	0.868306	-0.693484
REACTOME_CELL_CYCLE_CHECKPOINTS	-0.711197	0.260117	-0.808327	1.27713
GO_REGULATION_OF_CELL_CYCLE_PROCESS	-0.244091	-0.0149963	-0.976795	1.22024
HALLMARK_E2F_TARGETS	0.296085	-0.771258	-0.788729	1.04772
REACTOME_INTERFERON_SIGNALING	-0.0203285	-0.395271	-0.753817	1.0441
REACTOME_DEUBIQUITINATION	-0.305477	-0.327543	-0.550801	1.04155
REACTOME_PROGRAMMED_CELL_DEATH	-0.253981	-0.0777549	-0.738884	1.02662
HALLMARK_MITOTIC_SPINDLE	-0.596944	-0.114781	-0.283761	0.885022
REACTOME_SIGNALING_BY_RHO_GTPASES	-0.237865	0.227397	-0.734333	0.80989
