# Supplementary material for: Proteomic analysis reveals key differences between squamous cell carcinomas and adenocarcinomas across multiple tissues
Source: Nat Commun. 2022 Jul 18;13:4167. doi: 10.1038/s41467-022-31719-0 (PMC9293992; doi:10.1038/s41467-022-31719-0)
Supplement: Supplementary file 8 — Supplementary Data 5 [file 41467_2022_31719_MOESM8_ESM.xlsx]

## Sheet: Description
Supplementary Data 5: Immune Landscape of SCCs and Their Potential Druggable Insights. Related to Figure 5.
xCell	Stromal and Immune Signatures derived via xCell (http://xcell.ucsf.edu/, Aran et al 2017) .
Pathways	Significantly altered pathways of 6 proteomic subtypes.
DEPs	Differentially expressed proteins (DEPs) of 6 immune subtypes. A simple linear model and two-sided moderated t-statistics, implemented with the R/Bioconductor package limma v.3.40.6, were used to identify differentially expressed proteins between the 6 immune subtypes, and the following cut-off criteria were used: (1) all BH-adjusted p-values should be less than 0.05 compared to the other subtype…

## Sheet: xCell
xCell signatures/Sample ID	Anus_SCC_1	Anus_SCC_2	Anus_SCC_3	Anus_SCC_4	Anus_SCC_5	Anus_SCC_6	Anus_SCC_7	Anus_SCC_8	Anus_SCC_9	Anus_SCC_10	Bladder_SCC_1	Bladder_SCC_2	Bladder_SCC_3	Bladder_SCC_6	Bladder_SCC_7	Bladder_SCC_8	Bladder_SCC_9	Bladder_SCC_10	Bladder_SCC_11	Bladder_SCC_12_02	Bladder_SCC_13	Bladder_SCC_14	Bladder_SCC_15	Bladder_SCC_16	Bladder_SCC_17	Bladder_SCC_18	Bladder_SCC_19_02	Bladder_SCC_20	Bladder_SCC_21	Bladder_SCC_22	Bladder_SCC_23	Bladder_SCC_24	Breast_SCC_1	Breast_SCC_2	Breast_SCC_3	Breast_SCC_4_01	Breast_SCC_5	Breast_SCC_6	Breast_SCC_7_01	Breast_SCC_8	Breast_SCC_9	Breast_SCC_14	Breast_SCC_15	Breast_SCC_17_02	Breast_SCC_18	Breast_SCC_19	Breast_SCC_21	Breast_SCC_11	Breast_SCC_12
Adipocytes	0.0338	0.0605	0.0661	0.0625	0.0623	0.0516	0.0677	0.0142	0.0286	0.0391	0.0301	0.0574	0.0547	0.0373	0.0398	0.0788	0.0742	0.0459	0.0367	0.0075	0.0135	0.0409	0.0415	0.0709	0	0	0.0243	0.0244	0.0435	0.044	0.0104	0	0.1524	0.1289	0.1122	0.1247	0.0975	0.1169	0.0885	0.1512	0.0972	0.0924	0.0682	0.1118	0.1169	0.1277	0.1312	0.1027	0.0651
Astrocytes	0	0	0	0	0	0	0	0	0	0	0	0	0	0	0	0	0	0	0	0	0	0	0	0	0	0	0	0	0	0	0	0	0	0	0	0.0161	0.0336	0	0	0	0.0006	0.0075	0	0	0	0	0	0	0
B-cells	0.0336	0.0643	0	0.0633	0.0715	0.0541	0.0294	0.1008	0.0849	0.0755	0	0	0.0362	0.0041	0.0082	0.0047	0	0.0238	0.0798	0.0253	0.0171	0	0.0048	0	0	0	0	0	0	0	0.0043	0.0499	0.0229	0.0043	0.0589	0.0204	0.0282	0.0425	0.0145	0.0168	0.0195	0	0.0331	0	0.0215	0.0571	0.0532	0.0186	0.0539
Basophils	0.3206	0.2049	0.3376	0.3115	0.254	0.2943	0.3521	0.21	0.4085	0.368	0.1475	0.1364	0.2331	0.1187	0.1738	0.235	0.0352	0.1303	0.0392	0.1632	0.1051	0.2294	0.1307	0.1573	0.1444	0.1565	0.2379	0.1196	0.1994	0.0768	0.0628	0.0611	0.0069	0	0.002	0	0.0211	0	0.0075	0	0	0	0	0.1643	0.0093	0.024	0	0	0
CD4+ T-cells	0	0	0.0363	0.0389	0.0331	0.0027	0.0909	0.0443	0.02	0.052	0	0	0	0	0	0	0	0	0.1551	0	0	0	0	0	0	0	0	0	0	0	0	0.0279	0.0241	0.0781	0.0698	0.0862	0.0131	0.0629	0	0.0687	0.0552	0.0701	0.0496	0.1851	0.0553	0.1089	0.0604	0.0537	0.0466
CD4+ Tcm	0.0529	0.0395	0.0126	0.0048	0.0778	0.0645	0.0724	0	0.0132	0	0.0166	0.0554	0.0652	0.0354	0	0.0513	0.0083	0.0017	0	0.0199	0.0226	0.0346	0.1197	0.0016	0.1159	0.0578	0.0087	0.0477	0.0473	0.0746	0	0	0	0.0807	0.0072	0.0296	0	0	0.0797	0.0012	0.0729	0.0617	0.0235	0.0093	0.005	0.0368	0	0.0339	0.0263
CD4+ Tem	0.0849	0.0747	0.0312	0.0856	0.1459	0.0524	0.0995	0.002	0	0.0013	0.067	0.1302	0.1548	0.1096	0.0091	0.1378	0.0202	0.0661	0	0.0884	0.0822	0.0847	0.0577	0.0891	0.0897	0.0416	0.0476	0.0495	0.1247	0.092	0.0246	0.0037	0	0.0279	0.0413	0	0	0	0.0399	0	0.0121	0.0387	0	0.0087	0	0	0	0	0
CD4+ memory T-cells	0	0	0	0	0.0291	0	0	0.082	0	0.1338	0.0635	0.1393	0.1551	0.094	0.0665	0	0.0384	0.0705	0.0153	0.026	0.1113	0.0826	0.0793	0.1193	0.0829	0.1017	0.0907	0.1213	0.0774	0.0477	0.129	0	0.0904	0.1761	0.0739	0.1458	0.0843	0.1154	0.0985	0.0043	0.1242	0.1351	0.0229	0.0427	0	0.0262	0	0.0369	0.0083
CD4+ naive T-cells	0	0.0437	0.085	0.0922	0.0511	0.0633	0.014	0.0567	0.0197	0.0104	0.0126	0	0	0	0	0	0	0.03	0.0806	0.0593	0.0307	0.0239	0.0462	0.0302	0.0453	0.0822	0.0135	0.0028	0	0	0.0134	0.0546	0.1131	0.1035	0.1135	0.1792	0.06	0.136	0.1174	0.1873	0.0921	0.1322	0.1424	0.1656	0.154	0.1677	0.1725	0.1293	0.1562
CD8+ T-cells	0.0231	0.0245	0.0332	0.0379	0.035	0.0353	0	0	0	0	0.077	0.0756	0	0.014	0.0214	0	0.0404	0.0737	0.0014	0.0688	0.0418	0.0621	0.016	0.0737	0.0436	0.0979	0.1342	0.0625	0.0198	0	0.0353	0.0419	0.0197	0.0622	0.0482	0.0449	0.0943	0.0407	0.0213	0.0641	0.0624	0.084	0.0294	0.0224	0	0.0147	0.0716	0.047	0.0849
CD8+ Tcm	0	0	0	0	0	0	0	0	0	0	0.0056	0.0287	0	0	0	0	0	0.0049	0	0.0225	0	0	0	0.0241	0.0711	0.1151	0.0738	0	0	0	0	0	0	0.0044	0.0052	0	0	0	0	0	0	0.0201	0	0	0	0	0	0	0
CD8+ Tem	0	0	0	0	0	0	0	0	0	0	0	0	0	0	0	0	0	0	0	0	0	0	0	0	0	0	0.028	0	0	0	0	0	0	0	0	0	0	0	0	0	0	0	0	0	0	0	0	0	0
CD8+ naive T-cells	0.3104	0.2897	0.3058	0.2599	0.2318	0.2863	0.2365	0.2905	0.3362	0.3354	0.1918	0.2619	0.2295	0.208	0.2972	0.2378	0.1951	0.2795	0.1493	0.2042	0.2701	0.2811	0.149	0.2346	0	0.0127	0	0.2925	0.2706	0.2607	0.2735	0.2948	0.3033	0.2349	0.2061	0.2462	0.2249	0.2199	0.2006	0.2451	0.2117	0.1533	0.1943	0.1049	0.1688	0.1798	0.2141	0.0895	0.2555
CLP	0.1872	0.1052	0.1804	0.0916	0.1348	0.1396	0.0889	0.1697	0.164	0.1645	0.2029	0.1937	0.2812	0.1758	0.2123	0.1952	0.2202	0.1698	0.1466	0.2012	0.1934	0.2142	0.137	0.141	0.2171	0.1058	0.2506	0.1733	0.1821	0.2284	0.2042	0.2534	0.1766	0.1904	0.1967	0.1315	0.1686	0.1459	0.155	0.1994	0.1554	0.2102	0.1697	0.1717	0.1378	0.2141	0.2036	0.1925	0.1348
CMP	0.0504	0.1174	0.1444	0.0711	0.1319	0.1115	0.1373	0.038	0.009	0.0226	0.0649	0.1283	0.0336	0.0681	0	0.0292	0.013	0.0513	0	0	0.1121	0.0965	0.0881	0.0446	0.1079	0.1531	0.1406	0.0896	0.1249	0.108	0.0023	0	0.0791	0.06	0.003	0.1101	0.1909	0.1051	0.1599	0.0507	0.1088	0.1523	0.1781	0.1858	0.1106	0.1283	0.1377	0.1882	0.1468
Chondrocytes	0.0133	0.122	0.0879	0.0687	0.1251	0.0866	0.1147	0	0	0	0.0669	0.0167	0.0202	0.0783	0.0632	0.0303	0.1372	0.1481	0	0	0.0195	0.0499	0.0611	0.1311	0.0144	0.0675	0.1409	0.0969	0.0813	0.0872	0.0512	0	0.1117	0.1273	0.0893	0.0152	0.0537	0.0965	0.0821	0.0315	0.1012	0.071	0.1246	0.0194	0.077	0.0497	0.0911	0.0485	0
Class-switched memory B-cells	0	0.026	0.0245	0.0749	0.0412	0.069	0.0879	0.043	0.0507	0	0.0468	0.0608	0.0997	0.0833	0.0736	0.028	0.0915	0.0719	0.103	0.0981	0.0942	0.0699	0.0607	0.0651	0.0343	0	0	0.0964	0.1316	0.0869	0.1535	0.1351	0.1236	0.0718	0.1358	0.1488	0.1486	0.2083	0.1479	0.1602	0.1543	0.1243	0.2036	0.1415	0.1727	0.1786	0.1432	0.0432	0.2208
DC	0	0	0	0	0.0092	0	0	0	0	0	0.09	0.0849	0.0746	0.0949	0.0969	0.1049	0.0909	0.0797	0.1355	0.0649	0.1024	0.0793	0.0848	0.0863	0	0.0245	0.0091	0.1204	0.0945	0.0687	0.0854	0.1325	0	0.0711	0.14	0.165	0.0465	0.0498	0.043	0.0116	0.0269	0.0333	0	0.0921	0.0998	0.0824	0.1044	0.0128	0.0215
Endothelial cells	0.0335	0.0001	0	0	0.0031	0	0	0.0367	0.039	0.024	0	0	0	0	0	0	0.0181	0	0	0.0112	0	0	0.0054	0	0	0.0127	0.0071	0.0162	0.0132	0	0.0156	0	0.0386	0	0	0.0092	0.0376	0.0431	0.0404	0.0898	0.0573	0.0227	0.0366	0	0	0	0.0141	0.0615	0.0457
Eosinophils	0	0.1937	0.1407	0	0.1084	0.1436	0.0378	0.0276	0	0	0.2252	0.1111	0.011	0.0172	0	0	0.1309	0.0131	0.1947	0.1118	0.0975	0.0805	0.1494	0.1525	0.2888	0.251	0.0359	0.0983	0.0255	0.0485	0.059	0.1033	0.1422	0.2733	0.2557	0.3766	0.134	0.1794	0.2295	0.3083	0.2131	0.3447	0.1853	0.3	0.2797	0.2043	0.1891	0.2292	0.2638
Epithelial cells	0.1841	0.1361	0.1428	0.1315	0.1638	0.1847	0.1847	0.1382	0.1626	0.0813	0.1844	0.2093	0.1661	0.2373	0.2241	0.2039	0.2147	0.1838	0.1126	0.2489	0.1849	0.2156	0.2284	0.1724	0.077	0.1833	0.1316	0.2345	0.1722	0.1981	0.241	0.0934	0.2194	0.1728	0.1355	0.1886	0.1888	0.2036	0.2042	0.1932	0.1955	0.2177	0.2265	0.198	0.1804	0.1915	0.1618	0.2238	0.1837
Erythrocytes	0.0021	0.029	0	0.0044	0	0.0492	0.0037	0.042	0	0.0037	0	0	0	0.0085	0	0	0	0	0.0225	0.0076	0	0	0	0	0	0	0	0.0075	0	0	0.0109	0.0018	0.0493	0.0665	0.0199	0.0428	0	0.0275	0.0339	0.0746	0.0803	0	0	0	0.0001	0	0.0186	0	0
Fibroblasts	0.2097	0.1284	0.1004	0.1598	0.1286	0.2208	0.0996	0.089	0.1565	0.0388	0.0912	0.1177	0	0.185	0.0978	0.1222	0.1665	0.0907	0.0795	0.1407	0.1911	0.1534	0.1136	0.1518	0	0.0086	0.0465	0.1326	0.1871	0.1643	0.1288	0.0585	0.0039	0	0	0	0	0	0	0	0	0	0	0	0.0713	0	0	0	0
GMP	0.176	0.2779	0.2327	0.2588	0.2492	0.2426	0.1546	0.2468	0.1428	0.1895	0.2406	0.2635	0.2234	0.3013	0.2285	0.2856	0.3093	0.2669	0.178	0.2533	0.2938	0.2897	0.3222	0.3314	0.1745	0.1878	0.1847	0.249	0.3005	0.2808	0.2033	0.0556	0.018	0.065	0.072	0.2092	0.1406	0.1331	0.0808	0.0599	0.0749	0.1509	0.1318	0.1561	0.0998	0	0.0381	0.1758	0.1701
HSC	0.0116	0.086	0.0601	0.0622	0.0275	0.3374	0.127	0	0.0124	0.0938	0	0	0.2813	0.0682	0.1539	0.1609	0.0147	0.0117	0.4959	0	0.0311	0	0.0911	0.2209	0	0	0	0.0863	0.1129	0.2238	0	0.0939	0	0.0495	0	0	0	0.1167	0.1281	0	0	0	0	0	0	0	0	0	0
Hepatocytes	0	0	0	0.0037	0.0076	0	0	0	0	0.0127	0.0287	0.0128	0.0077	0.0331	0.031	0.0135	0.0106	0.0281	0	0.0347	0.0255	0.0167	0.0276	0.041	0.0308	0.0202	0.037	0.0314	0.0321	0.0373	0.0277	0.0245	0.0398	0.0251	0.0276	0.0084	0.0282	0.0336	0.027	0.0483	0.035	0.0195	0.0356	0.0069	0.0419	0.024	0.0413	0.0279	0.0386
Keratinocytes	0.1306	0.0455	0.0787	0.0837	0.0871	0.0912	0.1185	0.0753	0.1212	0.092	0.0878	0.1317	0.0886	0.1219	0.1122	0.1079	0.1051	0.0887	0.0824	0.1172	0.085	0.0955	0.1377	0.0511	0.0528	0.0842	0.0399	0.1346	0.0736	0.1064	0.108	0.0889	0.1055	0.0586	0.0475	0.0404	0.0767	0.079	0.0735	0.0771	0.0551	0.0838	0.0983	0.1086	0.0326	0.0633	0.0456	0.113	0.0629
MEP	0	0	0	0	0	0	0	0	0.0638	0.0584	0	0	0	0	0.0546	0	0.0046	0	0	0	0	0	0	0.1157	0	0	0	0	0	0	0.0309	0	0	0	0	0	0	0	0	0	0	0	0	0	0	0	0	0	0
MPP	0.1981	0.2446	0.2866	0.1811	0.2122	0.1746	0.2103	0.1975	0.2183	0.1352	0.4633	0.324	0.2154	0.0855	0.0622	0.2905	0.2832	0.3577	0	0.219	0.2718	0.3066	0.2069	0.1029	0.2998	0.2757	0.2994	0.1428	0.1777	0.1904	0.1732	0.2357	0.1304	0.214	0.1706	0.2289	0.3343	0.0691	0.1767	0.0766	0.0505	0.2703	0.1754	0.3923	0.17	0.2157	0.2146	0.1744	0.207
MSC	0.229	0.1435	0.1889	0.1561	0.3378	0.0413	0.1724	0.3679	0.3446	0.3626	0.3751	0.3514	0.5946	0.2521	0.3835	0.424	0.2124	0.3167	0.5956	0.4857	0.3857	0.3456	0.2637	0.3825	0.3995	0.2305	0.3079	0.3439	0.3447	0.3658	0.4299	0.5649	0.3398	0.3932	0.5367	0.3551	0.2846	0.2984	0.31	0.4145	0.2744	0.3007	0.3772	0.4613	0.321	0.4509	0.4671	0.4388	0.4862
Macrophages	0.1136	0.0754	0.0978	0.126	0.0994	0.1141	0.131	0.0884	0.129	0.0988	0.1367	0.1455	0.118	0.16	0.1482	0.1283	0.1347	0.1871	0.1629	0.2105	0.2254	0.1982	0.1373	0.1331	0.0976	0.144	0.1684	0.1476	0.1295	0.1474	0.1533	0.1373	0.1154	0.1037	0.0797	0.1107	0.1275	0.1322	0.1352	0.0818	0.1521	0.1563	0.1293	0.1171	0.0715	0.1335	0.1312	0.1353	0.1371
Macrophages M1	0.0389	0	0	0.0254	0	0.0195	0	0	0.0155	0.0186	0	0	0	0.0012	0	0	0	0.0117	0.0159	0	0.0085	0	0	0	0.0219	0.0143	0.0106	0	0	0	0	0.0172	0	0	0	0.0273	0.0055	0	0	0	0.0046	0.0144	0.0369	0.0287	0	0.0383	0	0	0.0163
Macrophages M2	0.0223	0.2086	0.1523	0.1309	0.1814	0.2237	0.236	0.1264	0.2219	0.1964	0.2769	0.2494	0.2408	0.2946	0.2994	0.3467	0.2553	0.2887	0.2868	0.3884	0.3659	0.3166	0.3133	0.2812	0.1522	0.1913	0.351	0.2578	0.3014	0.2587	0.296	0.2602	0.2321	0.2219	0.1573	0.1587	0.2697	0.2653	0.2484	0.2479	0.3056	0.2891	0.1584	0.2016	0.1721	0.1403	0.2585	0.2675	0.2386
Mast cells	0.0666	0.0469	0.0531	0.0549	0.0569	0.0549	0.0606	0.0465	0.071	0.0699	0.0318	0.0367	0.0332	0.0406	0.0192	0.016	0.0218	0.0302	0.0226	0.0437	0.0407	0.0424	0.0402	0.0507	0.0107	0	0.0251	0.0357	0.0355	0.0404	0.0406	0.0359	0.028	0.0252	0.021	0.0157	0.0221	0	0.0293	0.0068	0.0038	0.0271	0.0274	0.0354	0.0299	0.0269	0.0016	0.024	0
Megakaryocytes	0.0701	0.0115	0.0351	0.001	0.0199	0.0322	0.056	0.0315	0.0618	0.0682	0.0988	0.0422	0.1007	0.1004	0.1123	0.1735	0.0998	0.1105	0.1396	0.0675	0.0565	0.0924	0.0772	0.0428	0.1513	0.0846	0.042	0.0948	0.0908	0.1201	0.137	0.133	0.0025	0	0	0	0	0	0	0	0	0	0	0	0	0	0	0	0
Melanocytes	0.0619	0.0488	0.0606	0.0626	0.0345	0.0386	0.0613	0.063	0.0315	0.0558	0.0366	0.0133	0.0178	0.0356	0.041	0.0007	0.0411	0.0331	0.0314	0.0088	0.0115	0.0247	0.0341	0.014	0.0598	0.0729	0.0846	0.0381	0	0.0114	0	0.0392	0.0563	0.0439	0.0341	0.0234	0.0346	0.0553	0.0355	0.0476	0.0456	0.0256	0.0349	0.0237	0.0638	0.0384	0.046	0.0698	0.0534
Memory B-cells	0	0	0	0	0	0	0	0.0136	0	0.0091	0	0	0	0	0	0	0	0	0	0	0	0	0	0	0	0	0	0	0	0	0	0	0	0	0.0172	0	0	0.0151	0	0	0	0	0	0	0	0.0005	0.0137	0.0095	0.0079
Mesangial cells	0	0.002	0	0	0	0.0098	0.005	0	0.0122	0.0069	0.0439	0.0253	0.0143	0.0534	0.0244	0.0448	0.0354	0.0326	0.0487	0.03	0.0373	0.03	0.0409	0.0284	0.0456	0.0651	0.0349	0.0442	0.0163	0.0136	0.0121	0.0139	0.0923	0.0535	0.0664	0.091	0.1144	0.0929	0.0836	0.0346	0.111	0.117	0.1107	0.0709	0.0801	0.117	0.0926	0.0598	0.0043
Monocytes	0	0	0	0.0019	0	0	0	0	0	0	0	0.1004	0	0	0	0	0	0	0.0033	0	0	0	0	0	0.0749	0.0776	0.0651	0	0	0.0264	0	0	0.0322	0	0	0	0	0	0	0	0	0.0304	0	0.0732	0	0.028	0	0	0
Myocytes	0.0104	0.0047	0	0	0.0006	0	0.0138	0.0043	0.0335	0.0118	0.1169	0.1506	0.0965	0.161	0.1394	0.1036	0.1473	0.1313	0.1084	0.1054	0.1344	0.1344	0.1401	0.1313	0.0946	0.1145	0.1021	0.1371	0.1378	0.119	0.1235	0.0632	0.0123	0.0319	0.0087	0.0175	0.0284	0.0241	0.0162	0.0245	0.0086	0.0055	0.0314	0.029	0.0136	0.0319	0.0355	0.0079	0.0241
NK cells	0.02	0	0.0095	0.0455	0.0212	0.0271	0.0063	0	0.0757	0.0501	0	0	0	0	0	0	0	0	0	0	0	0	0	0	0	0	0	0	0	0	0	0	0	0	0.0166	0	0.0028	0.0049	0.0132	0	0.0244	0.0053	0.0365	0.0163	0	0.0894	0.0076	0	0.0399
NKT	0.4085	0.5038	0.3279	0.3297	0.2068	0.4434	0.3695	0.3094	0.2674	0.2175	0.2147	0.2143	0.4985	0.4548	0.365	0.4881	0.4879	0.4078	0.3668	0.2775	0.2675	0.1638	0.3047	0.2933	0.3294	0.3053	0.3527	0.3368	0.4232	0.3994	0.3903	0.3292	0.2391	0.3016	0.2424	0.2956	0.4156	0.2647	0.3019	0.2488	0.2057	0.2661	0.2115	0.1794	0.2887	0.1278	0.1736	0.2504	0.2416
Neurons	0.0071	0.0042	0	0.0006	0.0011	0.0023	0.0023	0.0092	0.0321	0.0303	0.0214	0.0274	0.0328	0.03	0.0309	0.0513	0.0417	0.033	0.0475	0.0428	0.0324	0.0353	0.0345	0.0223	0.0567	0.0716	0.0447	0.0448	0.0367	0.0624	0.032	0.0502	0.0488	0.0463	0.0417	0.0323	0.0416	0.0509	0.0389	0.0455	0.0409	0.0279	0.0465	0.054	0.0455	0.0489	0.0446	0.0493	0.0459
Neutrophils	0	0.0818	0.0282	0.0634	0.03	0.0134	0.0019	0	0	0.0259	0.0109	0.0481	0.0041	0.0182	0	0	0.0046	0	0.107	0	0.0188	0.0273	0	0	0.0784	0.0531	0.0464	0	0	0.0248	0	0.0102	0.0135	0	0	0	0	0	0.0016	0	0	0.0198	0	0.0045	0	0	0	0	0
Osteoblast	0.2533	0.2105	0.3078	0.2248	0.1845	0.1186	0.1035	0.293	0.0898	0.0769	0.1218	0.1377	0	0.1137	0.1446	0.1287	0.1129	0.1296	0	0.0021	0.03	0.03	0.0322	0.1424	0.0171	0.0185	0.0715	0.0766	0.0463	0.0059	0.0754	0	0.0196	0.1031	0.0841	0.0209	0.1962	0.0873	0.1	0.102	0.1336	0.1932	0.0279	0.0186	0.065	0.0523	0.0523	0.0931	0.0275
Pericytes	0.08	0.0294	0.0479	0.0438	0.0308	0.0466	0.039	0.0416	0.071	0.0436	0.0538	0.0636	0.064	0.0783	0.0863	0.0909	0.082	0.0705	0.066	0.1073	0.0951	0.0775	0.0803	0.0773	0.1313	0.1189	0.0769	0.0992	0.0805	0.0643	0.0936	0.0527	0.1076	0.0977	0.097	0.1035	0.0629	0.0739	0.1022	0.1009	0.0747	0.1133	0.0885	0.1135	0.0986	0.0708	0.0818	0.116	0.0856
Plasma cells	0.1468	0.1226	0.0831	0.1187	0.1239	0.0746	0.0741	0.0783	0.1309	0.1909	0.1214	0.1045	0.097	0.1027	0.0762	0.1142	0.0986	0.1375	0.1038	0.1003	0.1068	0.0923	0.1214	0.0732	0.0979	0.1058	0.1562	0.0925	0.0804	0.0812	0.0787	0.1101	0.0993	0.0844	0.0813	0.0773	0.0815	0.0671	0.0661	0.0688	0.0925	0.0605	0.0542	0.0215	0.0636	0.0717	0.0672	0.1131	0.0573
Platelets	0.0747	0.0607	0.0673	0.0879	0.0908	0.0428	0.0796	0.1061	0.1067	0.0896	0.0892	0.0747	0.0937	0.0729	0.0132	0.0667	0.0557	0.0829	0.0277	0.0715	0.0823	0.0484	0.0429	0.058	0.0681	0.0878	0.0409	0.0467	0.1166	0.054	0.0849	0.0564	0.0715	0.1102	0.1289	0.0922	0.0785	0.0513	0.0449	0.0572	0.0616	0.0437	0.0579	0.0639	0.1046	0.0841	0.0708	0.0969	0.0649
Preadipocytes	0.0191	0	0	0.0093	0	0	0	0	0	0.0152	0.0522	0.0622	0	0.0225	0.0297	0.0453	0.0276	0.037	0.0288	0.0083	0.001	0.015	0.0269	0	0.1007	0.113	0.1017	0.0423	0.0972	0.0434	0.0367	0.0471	0.0566	0.0607	0.0356	0.0258	0.0542	0.0251	0.0663	0.0045	0.0498	0.0684	0.0614	0.0426	0.015	0.0278	0.0108	0.0705	0.059
Sebocytes	0.0156	0.0102	0.0087	0.0113	0.0131	0.0125	0.0162	0.0095	0.0145	0.012	0.0097	0.015	0.0104	0.0151	0.0097	0.0123	0.0155	0.0092	0.0156	0.0114	0.0074	0.0086	0.0171	0.001	0.0048	0.0113	0.0026	0.0156	0.0067	0.0097	0.0119	0.0081	0.0066	0.0059	0.0035	0.0047	0.0065	0.0069	0.0083	0.0062	0.0012	0.0071	0.0055	0.0124	0.005	0.0067	0.0062	0.0107	0.0046
Skeletal muscle	0.0137	0.0046	0.0165	0.0007	0.0012	0.0132	0.0095	0	0.0105	0.006	0.0695	0.0627	0.0612	0.0928	0.0777	0.064	0.0774	0.0679	0.0453	0.0691	0.066	0.0712	0.0799	0.0669	0.0606	0.0626	0.0591	0.0809	0.0767	0.0668	0.0648	0.0771	0.041	0.0219	0.0251	0.0357	0.034	0.0376	0.0391	0.0301	0.0337	0.0273	0.0271	0.0287	0.032	0.043	0.0375	0.0261	0.0193
Smooth muscle	0.0662	0.0658	0.0796	0.1108	0.1102	0.0668	0.0464	0.0997	0	0	0	0	0	0.0211	0.0189	0	0.0197	0	0	0	0	0	0	0	0	0	0.0163	0.0203	0	0	0.0263	0	0	0	0	0.0146	0	0.002	0.0143	0.013	0.0188	0	0	0	0.0356	0.0104	0.0072	0	0
Tgd cells	0.016	0.036	0	0.0517	0.0082	0	0	0.0692	0	0	0	0.024	0	0	0	0	0	0	0	0	0	0.0076	0	0	0	0	0.0623	0	0	0	0	0	0.0262	0.0505	0.071	0.0862	0.0573	0.0263	0.0345	0.0023	0.0567	0.0424	0.036	0.0856	0.001	0.0703	0.0586	0.0229	0.0154
Th1 cells	0.2077	0.0939	0.2708	0.1595	0.2123	0.1959	0.1933	0.285	0.0894	0.208	0.0997	0.03	0.0627	0.1404	0.1307	0.0543	0.0735	0.0448	0	0.0507	0.0768	0.1116	0.0757	0.1381	0.149	0.1326	0.0125	0.1416	0.1253	0.1284	0.0925	0	0.1598	0.1419	0.0613	0	0.0754	0.1178	0.1709	0.1802	0.162	0.1283	0.1248	0.0104	0.158	0.086	0.1062	0.1283	0.1949
Th2 cells	0.074	0.0731	0	0.0443	0	0	0.0688	0.0618	0.1969	0.1418	0.0319	0.1836	0.1283	0.1297	0.1038	0	0.1138	0.1502	0.1577	0.1449	0.1165	0.1448	0.0277	0.1043	0.0046	0	0.1427	0.0855	0.1399	0.1069	0.1378	0.1458	0.0802	0.0612	0.0842	0.0934	0.0676	0.1267	0.0316	0.1258	0.0842	0.0679	0.1047	0.091	0.1053	0.1056	0.0797	0.0859	0.1276
Tregs	0.0992	0.0912	0.106	0.0823	0.066	0.1005	0.1267	0.0863	0.1223	0.1393	0.2306	0.1068	0.1214	0.1296	0.2227	0.2083	0.2253	0.1691	0.2403	0.0794	0.1737	0.0957	0.1506	0.129	0.0592	0.1596	0.1469	0.153	0.1225	0.1654	0.2165	0.3072	0.0704	0.0956	0.079	0.0973	0.1067	0.0271	0.0359	0.0427	0	0.0671	0.0696	0.1641	0.0707	0.0547	0.059	0.0799	0.0291
aDC	0	0.0377	0.0205	0.0246	0.0359	0.0707	0.0215	0.0486	0	0.003	0	0	0	0	0	0	0	0	0	0	0	0	0	0.015	0	0	0.0227	0	0	0	0	0	0.0108	0	0.0137	0.0737	0.0295	0	0	0.0193	0.0252	0.002	0.0316	0	0.0318	0.0323	0.0142	0.0198	0
cDC	0	0	0	0	0	0	0	0	0	0	0.052	0.0239	0.0582	0.0909	0.0822	0.0967	0.0653	0.0459	0.0447	0.0276	0.0565	0.0391	0.074	0.0385	0	0	0	0.0734	0.05	0.0097	0.031	0.0574	0	0	0.0506	0.0215	0	0	0	0	0	0	0	0	0.0161	0.0008	0.0175	0	0
iDC	0.0119	0.0016	0	0	0.0422	0.0099	0	0	0	0.007	0.1166	0.1157	0.1308	0.1298	0.145	0.178	0.136	0.1145	0.1889	0.1115	0.1546	0.1063	0.1304	0.135	0.0476	0.0458	0.0337	0.1584	0.1413	0.116	0.1477	0.1863	0	0.0267	0.052	0.1084	0.0916	0.0445	0.0935	0.0242	0.0848	0.0782	0.0403	0.0261	0.0762	0.039	0.1217	0.0369	0.0943
ly Endothelial cells	0.0628	0.0869	0.0048	0.0595	0.085	0.0645	0.055	0.0733	0.1308	0.1135	0.0493	0.0525	0.0557	0.0066	0.0276	0.0064	0.0573	0.0326	0.0311	0.1083	0.0855	0.0566	0.0759	0.0421	0.1503	0.1652	0.103	0.0618	0.1315	0.0337	0.0887	0.1097	0.0976	0.0286	0.0936	0.0605	0.1167	0.0657	0.0991	0.1254	0.0994	0.0855	0.0648	0	0.0208	0.0226	0.063	0.1131	0.1051
mv Endothelial cells	0.129	0.0273	0.0797	0.0447	0.0832	0	0.0639	0.1268	0.0816	0.0903	0.0456	0.0788	0.0322	0.0713	0.0555	0.043	0.0802	0.0829	0.0105	0.0949	0.0574	0.083	0.0443	0.0537	0.0431	0.027	0.0854	0.0991	0.1204	0.0587	0.0961	0.0277	0.1394	0.0943	0.1182	0.1081	0.0872	0.1095	0.1131	0.1623	0.1289	0.1176	0.1506	0	0.0984	0.1043	0.0902	0.1397	0.1271
naive B-cells	0	0	0	0	0	0	0	0	0	0	0	0	0	0	0	0	0	0	0	0	0	0	0	0	0	0	0	0	0	0	0	0	0	0	0	0	0	0	0	0	0	0	0	0	0	0	0	0	0
pDC	0.0147	0.014	0.0305	0.0751	0.0268	0.0364	0.0955	0.0492	0.0438	0.0562	0	0.0921	0.0997	0.0891	0.1066	0.0575	0.0417	0.0873	0.1206	0.1083	0.0908	0.1026	0.0833	0.0695	0.0581	0.0333	0.0465	0.0918	0.0944	0.17	0.092	0.0713	0.0767	0.0211	0.0105	0.0266	0.0732	0.0665	0.0283	0.0119	0.0489	0.0266	0.0837	0	0.0328	0.0555	0.0083	0.0317	0.0116
pro B-cells	0	0	0	0	0	0	0	0	0	0	0	0.0262	0	0	0	0.0287	0	0.05	0.0693	0	0.0008	0.0386	0	0	0	0.0213	0.0556	0	0	0.0275	0	0.0672	0.1683	0.1471	0.1195	0.1034	0.2073	0.1232	0.1416	0.0905	0.0894	0.1229	0.1441	0.1835	0.1249	0.1343	0.1766	0.1159	0.1447
ImmuneScore	0.1713	0.3244	0.2659	0.2879	0.3098	0.2968	0.2386	0.2051	0.2537	0.2481	0.3811	0.4015	0.1847	0.2327	0.1959	0.1693	0.2822	0.2717	0.5749	0.35	0.3625	0.3265	0.2883	0.3309	0.396	0.4321	0.3228	0.3097	0.2032	0.2375	0.2519	0.3593	0.2653	0.4119	0.4599	0.5463	0.3123	0.3416	0.3251	0.3721	0.3716	0.514	0.3271	0.5641	0.3718	0.4968	0.4127	0.3471	0.4318
StromaScore	0.1385	0.0945	0.0832	0.1112	0.097	0.1362	0.0836	0.07	0.112	0.051	0.0606	0.0876	0.0274	0.1112	0.0688	0.1005	0.1294	0.0683	0.0581	0.0797	0.1023	0.0972	0.0802	0.1114	0	0.0106	0.039	0.0866	0.1219	0.1042	0.0774	0.0292	0.0975	0.0644	0.0561	0.067	0.0676	0.08	0.0644	0.1205	0.0772	0.0576	0.0524	0.0559	0.0941	0.0638	0.0727	0.0821	0.0554
MicroenvironmentScore	0.3098	0.4189	0.3491	0.399	0.4068	0.433	0.3223	0.275	0.3658	0.2991	0.4417	0.4891	0.2121	0.3438	0.2647	0.2698	0.4116	0.34	0.633	0.4297	0.4648	0.4237	0.3686	0.4422	0.396	0.4427	0.3618	0.3963	0.3251	0.3416	0.3293	0.3885	0.3628	0.4764	0.516	0.6133	0.3799	0.4216	0.3895	0.4926	0.4488	0.5716	0.3795	0.62	0.4659	0.5606	0.4854	0.4292	0.4872
[truncated: 284 more columns]

## Sheet: Pathways
Subtype	Enrichment.gene.sets	Subtype1.Scaled.Average.enrichment.score	Subtype2.Scaled.Average.enrichment.score	Subtype3.Scaled.Average.enrichment.score	Subtype4.Scaled.Average.enrichment.score	Subtype5.Scaled.Average.enrichment.score	Subtype6.Scaled.Average.enrichment.score
1	REACTOME_SIGNALING_BY_FGFR3	0.807754	-0.420463	0.0841441	-0.457654	-0.542906	0.448685
1	KEGG_TIGHT_JUNCTION	0.77668	-0.189928	-0.196447	0.0535828	-0.231025	-1.55992
1	KEGG_LEUKOCYTE_TRANSENDOTHELIAL_MIGRATION	0.75175	-0.325941	-0.234297	-0.337724	-0.131076	0.354848
1	HALLMARK_COMPLEMENT	0.568566	-0.772447	0.307013	-0.195933	-0.0684115	-0.505885
2	REACTOME_RET_SIGNALING	-0.0574729	0.931134	-0.154965	0.127991	-0.470889	-1.03485
2	REACTOME_METABOLISM_OF_WATER_SOLUBLE_VITAMINS_AND_COFACTORS	-0.631018	0.903114	0.311814	0.132166	-0.677417	-0.148432
2	REACTOME_MITOCHONDRIAL_PROTEIN_IMPORT	-0.0669912	0.872991	-0.455642	0.0433775	-0.52593	0.573721
2	HALLMARK_HEDGEHOG_SIGNALING	-0.0703421	0.615359	0.138514	6.98112e-05	-0.942892	0.00954075
3	HALLMARK_KRAS_SIGNALING_UP	-0.0385382	-0.495845	0.792279	-0.431512	0.0175554	0.243741
3	REACTOME_INSULIN_PROCESSING	0.0144912	0.137041	0.667703	-0.643189	-0.246242	0.373057
3	REACTOME_SIGNALING_BY_PDGF	-0.184266	0.244172	0.602599	-0.0417499	0.140398	-1.97234
3	HALLMARK_HYPOXIA	0.227008	-0.138234	0.498628	0.0356085	-0.249045	-1.93195
4	REACTOME_DNA_DOUBLE_STRAND_BREAK_REPAIR	-0.33787	-0.342493	-0.369084	0.82585	-0.302641	0.421848
4	KEGG_NOTCH_SIGNALING_PATHWAY	-0.0295874	-0.238714	-0.00873303	0.76929	-0.933499	-0.861828
4	KEGG_CELL_CYCLE	-0.0448553	-0.727423	-0.410692	0.728875	0.224264	-0.145007
4	HALLMARK_APOPTOSIS	-0.0486259	-0.59165	0.105954	0.54037	-0.244285	-0.640588
5	REACTOME_HSP90_CHAPERONE_CYCLE_FOR_STEROID_HORMONE_RECEPTORS_SHR	0.191176	0.15777	-0.193146	-0.555888	1.25354	-0.250132
5	HALLMARK_ESTROGEN_RESPONSE_LATE	0.438468	-0.550917	-0.387755	0.0656685	1.18264	-1.30283
5	KEGG_REGULATION_OF_AUTOPHAGY	0.23184	-0.606796	0.220394	-0.292084	1.13284	-0.974741
5	HALLMARK_UV_RESPONSE_UP	-0.550174	0.290587	-0.351878	0.308938	0.823394	-0.0638101
6	REACTOME_REGULATION_OF_KIT_SIGNALING	-0.435721	0.11485	-0.129917	-0.0424861	-0.0939724	2.09113
6	KEGG_B_CELL_RECEPTOR_SIGNALING_PATHWAY	0.0587169	-0.00949283	0.203318	-0.486689	-0.463401	1.83998
6	HALLMARK_INTERFERON_GAMMA_RESPONSE	0.0335521	-0.665052	0.0358035	-0.0262095	0.0298655	1.26937
6	HALLMARK_OXIDATIVE_PHOSPHORYLATION	-0.293512	0.179111	-0.295849	0.227822	-0.294838	1.25026

## Sheet: DEPs
UniprotID	DrugTarget	Symbol	Symbol.U2S	Subtype	AveExpr	F	F.P.Value	F.adj.P.Val	S1vsS2.logFC	S1vsS2.adj.P.Val	S1vsS3.logFC	S1vsS3.adj.P.Val	S1vsS4.logFC	S1vsS4.adj.P.Val	S1vsS5.logFC	S1vsS5.adj.P.Val	S1vsS6.logFC	S1vsS6.adj.P.Val	S2vsS3.logFC	S2vsS3.adj.P.Val	S2vsS4.logFC	S2vsS4.adj.P.Val	S2vsS5.logFC	S2vsS5.adj.P.Val	S2vsS6.logFC	S2vsS6.adj.P.Val	S3vsS4.logFC	S3vsS4.adj.P.Val	S3vsS5.logFC	S3vsS5.adj.P.Val	S3vsS6.logFC	S3vsS6.adj.P.Val	S4vsS5.logFC	S4vsS5.adj.P.Val	S4vsS6.logFC	S4vsS6.adj.P.Val	S5vsS6.logFC	S5vsS6.adj.P.Val	Subtype1.Expression.Frequence	Subtype2.Expression.Frequence	Subtype3.Expression.Frequence	Subtype4.Expression.Frequence	Subtype5.Expression.Frequence	Subtype6.Expression.Frequence
Q9HC96	FALSE	CAN10	CAPN10	1	3.18403	14.5455	6.94752e-13	3.06532e-12	5.41746	5.04296e-10	3.85989	8.81207e-07	3.45355	3.04343e-06	3.76485	9.69065e-05	6.42759	1.91179e-08	1.55757	0.103088	-1.96391	0.0323572	-1.65261	0.141746	1.01013	0.497144	-0.406334	0.653451	-0.0950358	0.94164	2.5677	0.0312638	0.311298	0.782699	2.97403	0.011602	2.66274	0.0510817	0.63	0.11	0.27	0.33	0.29	0
P15085	FALSE	CBPA1	CPA1	1	5.65718	25.9914	4.07956e-22	5.70374e-21	7.95763	6.0852e-13	3.52154	0.000475974	7.31774	1.08676e-14	2.74409	0.0310699	10.2906	1.49763e-12	4.43609	8.96023e-05	-0.639888	0.645	-5.21354	7.71703e-05	2.33293	0.176357	3.7962	8.6946e-05	-0.777453	0.596281	6.76902	3.29703e-06	-4.57365	0.000111362	2.97282	0.0510256	7.54647	3.07803e-06	0.84	0.2	0.55	0.25	0.57	0
Q9NV96	FALSE	CC50A	TMEM30A	1	3.13671	32.4989	6.54885e-27	1.66104e-25	6.69751	3.9969e-17	3.79536	7.53541e-08	5.40738	1.19113e-15	7.21893	8.56893e-17	7.46462	5.82976e-13	2.90214	0.000335753	-1.29012	0.133451	0.521426	0.642321	0.767115	0.57404	1.61202	0.0229791	3.42357	8.97891e-05	3.66926	0.000459506	1.81155	0.0384246	2.05724	0.0585014	0.245689	0.897161	0.78	0.09	0.35	0.23	0.03	0
Q7Z7A1	FALSE	CNTRL	CNTRL	1	6.33647	10.3115	3.37127e-09	9.29282e-09	3.40031	9.25909e-05	3.72357	1.89901e-06	2.90114	8.26257e-05	5.29057	2.54616e-08	2.55575	0.0301331	-0.323269	0.776512	-0.499164	0.647684	1.89026	0.0859495	-0.844561	0.574703	-0.822432	0.330697	1.56699	0.132122	-1.16783	0.360347	2.38942	0.0121473	-0.345397	0.815485	-2.73482	0.0432439	0.95	0.59	0.59	0.68	0.43	0.71
Q8WUR7	FALSE	CO040	C15orf40	1	2.28844	32.5186	6.34031e-27	1.61661e-25	5.38682	2.91496e-15	5.4372	1.4378e-18	3.01813	1.49102e-07	5.95454	1.40295e-15	5.95454	2.24075e-11	-0.0503825	0.960483	-2.36869	0.000529388	0.567722	0.553564	0.567722	0.634443	-2.41907	4.48116e-05	0.51734	0.563537	0.51734	0.621737	2.93641	5.03302e-05	2.93641	0.0010254	0	1	0.66	0.07	0.06	0.33	0	0
P63218	FALSE	GBG5	GNG5	1	2.59019	19.0987	1.09911e-16	7.81314e-16	2.5289	0.00208357	3.66768	4.8696e-07	4.79889	4.33785e-12	5.92915	2.51626e-11	5.92915	2.42736e-08	-1.13878	0.213435	2.26999	0.00643119	3.40025	0.000479167	3.40025	0.00351883	1.13121	0.134654	2.26147	0.0149994	2.26147	0.0417781	1.13026	0.233428	1.13026	0.351788	0	1	0.58	0.37	0.23	0.13	0	0
P10071	FALSE	GLI3	GLI3	1	4.45127	18.8243	1.84178e-16	1.27464e-15	3.5232	0.000306869	4.05082	3.69432e-06	1.88428	0.026018	7.54595	1.31671e-12	7.54595	2.94868e-09	-0.527619	0.668578	-1.63892	0.121908	4.02275	0.000561346	4.02275	0.00394878	-2.16654	0.0128569	3.49513	0.00137518	3.49513	0.00778203	5.66167	4.20709e-08	5.66167	7.11689e-06	0	1	0.7	0.43	0.39	0.52	0	0
P22732	FALSE	GTR5	SLC2A5	1	4.41141	18.0687	7.68642e-16	4.88032e-15	2.16993	0.0137069	2.34223	0.00312684	2.49322	0.000675203	6.71817	9.25134e-13	6.98616	5.49756e-10	-0.172304	0.890346	0.323285	0.77392	4.54824	8.56797e-06	4.81623	6.87768e-05	0.150982	0.874351	4.37593	3.91022e-06	4.64392	4.34257e-05	4.22495	3.8074e-06	4.49294	6.02567e-05	0.26799	0.897163	0.75	0.54	0.51	0.5	0.03	0
Q9BR39	FALSE	JPH2	JPH2	1	3.47048	23.9762	1.44282e-20	1.63695e-19	6.77576	6.02262e-16	4.12402	3.08748e-08	4.67133	3.88648e-11	2.25397	0.0175609	7.15206	5.33855e-11	2.65174	0.00211789	-2.10443	0.0144394	-4.52179	4.58173e-06	0.376295	0.811985	0.547307	0.515557	-1.87005	0.053899	3.02803	0.00692119	-2.41736	0.00775241	2.48073	0.0284805	4.89809	6.17225e-05	0.71	0.04	0.34	0.27	0.57	0
Q7Z3Y9	FALSE	K1C26	KRT26	1	3.05612	10.6831	1.58077e-09	4.54754e-09	2.02883	0.0212307	2.72236	0.000483914	4.23091	5.52147e-09	2.8638	0.00282984	5.1705	4.01681e-06	-0.693529	0.505795	2.20208	0.0127619	0.834964	0.481696	3.14167	0.0114333	1.50855	0.0533087	0.141434	0.912249	2.44814	0.0361125	-1.36712	0.165277	0.939587	0.47515	2.3067	0.0901541	0.61	0.35	0.32	0.15	0.31	0.05
Q9C099	FALSE	LRCC1	LRRCC1	1	4.83507	16.7291	9.94204e-15	5.48255e-14	2.10446	0.0410966	4.6632	1.5822e-07	4.76205	1.45983e-08	5.36646	7.48147e-07	8.41606	9.50754e-11	-2.55873	0.0144357	2.65759	0.00919588	3.262	0.00690396	6.3116	5.45346e-06	0.098857	0.926456	0.703262	0.592683	3.75286	0.00494548	0.604405	0.627589	3.65401	0.00585986	3.0496	0.0487102	0.79	0.61	0.37	0.33	0.34	0
Q86UL8	FALSE	MAGI2	MAGI2	1	2.58498	11.2082	5.44175e-10	1.66116e-09	3.26704	3.88929e-05	1.80069	0.0155639	2.25508	0.000900262	4.79551	3.4263e-08	4.79551	4.15822e-06	1.46635	0.0904308	-1.01196	0.258691	1.52847	0.134123	1.52847	0.223355	0.45439	0.574967	2.99482	0.000767408	2.99482	0.00516751	2.54043	0.00325184	2.54043	0.0183586	0	1	0.53	0.17	0.34	0.29	0	0
Q6ZNC8	FALSE	MBOA1	MBOAT1	1	2.58629	14.7048	5.08054e-13	2.2779e-12	4.39889	1.79617e-08	2.39681	0.000814779	2.17215	0.00119742	5.1127	2.38498e-09	5.1127	6.28136e-07	2.00208	0.0156448	-2.22674	0.00553467	0.713809	0.514864	0.713809	0.601885	-0.224658	0.791447	2.71589	0.00207737	2.71589	0.0104987	2.94055	0.000485499	2.94055	0.00499506	0	1	0.57	0.09	0.3	0.33	0	0
P10916	FALSE	MLRV	MYL2	1	3.85934	31.5148	3.32481e-26	7.80003e-25	7.56135	2.12701e-17	4.35215	3.45755e-08	6.5149	9.49298e-18	2.17932	0.0314141	8.22279	1.21864e-12	3.20919	0.000391388	-1.04645	0.297038	-5.38203	2.47196e-07	0.661447	0.673465	2.16275	0.00568848	-2.17283	0.0326982	3.87064	0.000995348	-4.33558	3.57619e-06	1.70789	0.173609	6.04348	2.64818e-06	0.78	0.07	0.38	0.17	0.57	0
Q96JP2	FALSE	MY15B	MYO15B	1	3.31831	20.2911	1.18621e-17	9.49853e-17	4.82794	6.50695e-09	2.00515	0.0099488	3.76887	1.01404e-07	6.44777	1.71155e-12	6.44777	3.548e-09	2.82279	0.00109422	-1.05907	0.26102	1.61983	0.130597	1.61983	0.219194	1.76372	0.01888	4.44262	1.40738e-06	4.44262	5.77761e-05	2.6789	0.00313877	2.6789	0.0179607	0	1	0.66	0.17	0.48	0.3	0	0
Q9UGY1	FALSE	NOL12	NOL12	1	2.73848	31.1846	5.75503e-26	1.33398e-24	6.10556	4.94295e-17	5.43181	8.07898e-17	4.52651	1.83176e-13	1.96382	0.0168981	6.49804	6.36351e-12	0.67375	0.433297	-1.57905	0.0372569	-4.14174	1.22577e-06	0.392484	0.771057	-0.905299	0.181485	-3.46799	1.31454e-05	1.06623	0.308027	-2.56269	0.000965166	1.97153	0.0463988	4.53422	1.76829e-05	0.74	0.04	0.11	0.23	0.49	0
P78380	FALSE	OLR1	OLR1	1	4.00544	24.7586	3.58273e-21	4.39963e-20	3.95239	3.05551e-07	3.02282	1.52857e-05	3.10415	2.20546e-06	7.18769	4.19118e-17	7.18769	1.75931e-12	0.929566	0.297372	-0.848236	0.342683	3.2353	0.000494875	3.2353	0.00360357	0.0813301	0.923658	4.16487	1.08571e-06	4.16487	4.74546e-05	4.08354	6.94013e-07	4.08354	5.17868e-05	0	1	0.84	0.39	0.46	0.48	0	0
Q96HP4	FALSE	OXND1	OXNAD1	1	2.923	12.126	8.53368e-11	2.88798e-10	2.45904	0.00288323	2.52621	0.000672652	4.38979	2.24394e-10	2.05972	0.0277895	5.05323	2.17714e-06	-0.0671622	0.955832	1.93075	0.0229868	-0.399324	0.739098	2.59419	0.0309057	1.86358	0.0104411	-0.466486	0.671507	2.52702	0.022531	-2.33007	0.00888664	0.663441	0.606797	2.99351	0.0165507	0.59	0.35	0.32	0.12	0.4	0.05
Q13113	FALSE	PDZ1I	PDZK1IP1	1	3.02656	9.86106	8.46704e-09	2.22867e-08	4.21981	3.46863e-07	1.59816	0.0432717	2.33544	0.0010155	3.41371	0.000209366	4.81969	9.85255e-06	2.62166	0.00239937	-1.88437	0.0304766	-0.8061	0.484843	0.599881	0.687283	0.737285	0.364827	1.81556	0.0621377	3.22154	0.00396477	1.07827	0.270227	2.48425	0.0282881	1.40598	0.324689	0.59	0.11	0.38	0.35	0.2	0.05
Q9NW61	FALSE	PKHJ1	PLEKHJ1	1	2.32652	15.6644	7.7937e-14	3.82927e-13	3.79656	2.29465e-07	2.65759	6.75623e-05	3.35389	8.06813e-08	5.12559	1.96558e-10	5.12559	1.05245e-07	1.13897	0.1654	-0.442667	0.630725	1.32903	0.162455	1.32903	0.258034	0.696305	0.331558	2.468	0.00297783	2.468	0.0134949	1.7717	0.0300427	1.7717	0.0847415	0	1	0.58	0.15	0.28	0.2	0	0
Q9UM63	FALSE	PLAL1	PLAGL1	1	3.05099	11.7198	1.93413e-10	6.27378e-10	4.72071	2.80443e-06	3.28077	0.00036665	2.52676	0.00362958	6.0589	4.21719e-08	6.0589	4.81627e-06	1.43994	0.205305	-2.19395	0.0395369	1.33819	0.3228	1.33819	0.428497	-0.754011	0.454689	2.77813	0.0165169	2.77813	0.0448011	3.53214	0.00121595	3.53214	0.00933619	0	1	0.53	0.11	0.23	0.3	0	0
Q9P212	FALSE	PLCE1	PLCE1	1	2.27959	33.2333	1.96764e-27	5.4211e-26	2.11757	0.00120146	5.32282	2.74445e-19	4.3117	8.5071e-15	5.76395	6.85389e-16	5.76395	1.30249e-11	-3.20525	1.16654e-06	2.19413	0.000811259	3.64638	2.15819e-06	3.64638	6.4731e-05	-1.01112	0.0906006	0.441132	0.608245	0.441132	0.661681	1.45225	0.0445035	1.45225	0.11043	0	1	0.67	0.46	0.06	0.17	0	0
Q96QF0	FALSE	RAB3I	RAB3IP	1	3.7852	9.10152	4.02751e-08	9.73373e-08	2.85556	0.00168805	4.37397	6.1822e-08	1.91573	0.0140447	3.84174	0.000114196	3.54425	0.00315409	-1.51842	0.125731	-0.939823	0.368538	0.986186	0.425168	0.688694	0.667515	-2.45824	0.00201926	-0.532232	0.660419	-0.829723	0.544697	1.92601	0.0557625	1.62852	0.20889	-0.297491	0.89287	0.66	0.37	0.2	0.48	0.29	0.33
Q6NW29	FALSE	RWDD4	RWDD4	1	2.66983	42.3841	1.20005e-33	8.13097e-32	6.34035	1.87526e-18	5.86395	2.52617e-19	6.22792	2.23257e-23	1.772	0.0306915	6.99428	9.55293e-14	0.476396	0.591054	-0.112428	0.909124	-4.56835	6.39753e-08	0.653926	0.598215	0.363968	0.618834	-4.09196	1.82607e-07	1.13032	0.270474	-4.45593	3.94062e-09	0.766354	0.484793	5.22228	5.15395e-07	0.71	0.07	0.11	0.08	0.57	0
Q96NU1	FALSE	SAM11	SAMD11	1	3.49999	17.1854	4.14047e-15	2.39791e-14	5.65964	8.69082e-10	1.75493	0.0468525	2.20766	0.00566979	6.00635	2.97038e-09	6.23752	2.67308e-07	3.90471	3.7234e-05	-3.45198	0.000206059	0.34671	0.802895	0.577877	0.734418	0.452729	0.635982	4.25142	3.4609e-05	4.48259	0.000271074	3.79869	0.000128797	4.02986	0.000970194	0.231167	0.918904	0.59	0.07	0.42	0.42	0.03	0
Q8IWT1	TRUE	SCN4B	SCN4B	1	2.96248	8.56015	1.22974e-07	2.78843e-07	4.32894	4.78551e-07	1.99466	0.0134136	2.64794	0.000314684	1.96768	0.0492961	4.69536	3.4811e-05	2.33429	0.0101306	-1.681	0.0691388	-2.36126	0.0270711	0.366416	0.824829	0.653285	0.448254	-0.0269745	0.982886	2.7007	0.0214196	-0.68026	0.520421	2.04742	0.0897551	2.72768	0.0422861	0.54	0.09	0.35	0.27	0.34	0.05
Q99985	FALSE	SEM3C	SEMA3C	1	4.35346	21.0921	2.69961e-18	2.32502e-17	6.00691	4.63923e-12	1.81675	0.0269959	4.55091	7.20959e-10	2.54076	0.0100363	7.45581	6.24278e-11	4.19016	2.17364e-06	-1.456	0.124489	-3.46614	0.000911498	1.44891	0.303053	2.73416	0.000339147	0.724018	0.524307	5.63906	8.31001e-07	-2.01014	0.0375892	2.9049	0.0133263	4.91505	0.000128584	0.78	0.15	0.58	0.32	0.57	0
A4D263	FALSE	SPT48	SPT48	1	3.0784	39.5574	8.77807e-32	4.45292e-30	6.04334	6.81975e-17	6.05098	3.48021e-20	2.70646	7.96326e-06	6.80149	7.98826e-18	7.04525	8.35117e-14	-0.00763294	0.994004	-3.33688	2.45873e-06	0.758146	0.441876	1.0019	0.398687	-3.34451	7.61554e-08	0.750513	0.410868	0.994269	0.342739	4.09503	7.21378e-08	4.33878	2.88158e-06	0.243755	0.890622	0.78	0.11	0.11	0.49	0.03	0
Q9UL54	TRUE	TAOK2	TAOK2	1	5.28808	24.8571	3.0091e-21	3.74264e-20	6.24265	5.58574e-14	4.07065	4.25503e-08	2.46416	0.000480181	5.02536	2.83711e-08	8.2777	3.52594e-14	2.172	0.0128428	-3.77849	4.10479e-06	-1.21728	0.266332	2.03505	0.107261	-1.60649	0.0319295	0.954717	0.361468	4.20705	0.000126421	2.56121	0.00446939	5.81354	5.63434e-08	3.25234	0.0099289	0.95	0.26	0.51	0.65	0.43	0.05
Q96M29	FALSE	TEKT5	TEKT5	1	3.15702	24.7984	3.3391e-21	4.12135e-20	6.24812	3.13525e-12	5.75955	8.81727e-13	2.47017	0.00128554	6.5767	2.05149e-11	7.00419	2.35094e-09	0.488564	0.667468	-3.77795	2.27056e-05	0.328586	0.807469	0.756079	0.631772	-3.28938	2.63921e-05	0.817149	0.482164	1.24464	0.343071	4.10653	1.74227e-05	4.53403	0.000107713	0.427493	0.835422	0.67	0.07	0.1	0.43	0.03	0
Q8NHX9	FALSE	TPC2	TPCN2	1	2.57756	10.692	1.55247e-09	4.47142e-09	3.34081	3.29012e-05	2.00322	0.00737013	1.62834	0.0199103	4.6607	1.20762e-07	4.6607	1.03111e-05	1.33759	0.132423	-1.71247	0.0441906	1.31989	0.208996	1.31989	0.31238	-0.37488	0.653112	2.65748	0.0034775	2.65748	0.0149502	3.03236	0.000461574	3.03236	0.00482012	0	1	0.5	0.15	0.3	0.33	0	0
O95164	FALSE	UBL3	UBL3	1	3.46574	12.6873	2.76852e-11	9.9644e-11	5.07519	5.98711e-09	2.88657	0.000292108	3.74261	4.56347e-07	2.15742	0.0324551	5.8037	4.1436e-07	2.18862	0.0182937	-1.33258	0.167456	-2.91777	0.00618917	0.728516	0.636865	0.856046	0.313234	-0.729146	0.524307	2.91714	0.0140227	-1.58519	0.110958	2.06109	0.0923547	3.64628	0.00599166	0.7	0.13	0.37	0.29	0.4	0.05
Q6UXI7	FALSE	VITRN	VIT	1	2.61679	26.6741	1.23892e-22	1.87268e-21	5.68714	6.02527e-14	3.87829	1.01511e-08	4.7069	3.01376e-13	6.51169	4.23435e-15	6.51169	5.09072e-11	1.80886	0.0241039	-0.980242	0.249118	0.824544	0.426838	0.824544	0.524029	0.828613	0.252382	2.6334	0.00193909	2.6334	0.00998968	1.80479	0.0312222	1.80479	0.0870826	0	1	0.67	0.09	0.28	0.2	0	0
P31629	FALSE	ZEP2	HIVEP2	1	2.89636	26.8503	9.12034e-23	1.40712e-21	2.88235	8.91445e-05	5.2847	1.62006e-15	1.59036	0.0124491	5.7974	5.74283e-13	5.7974	1.65551e-09	-2.40235	0.00160941	-1.29198	0.105046	2.91505	0.00097107	2.91505	0.00595175	-3.69434	7.15161e-09	0.512697	0.599568	0.512697	0.653306	4.20703	7.0725e-08	4.20703	1.02321e-05	0	1	0.64	0.33	0.06	0.5	0	0
P28330	FALSE	ACADL	ACADL	2	4.47912	30.2114	2.92898e-25	6.20983e-24	-7.259	6.75405e-16	-0.777496	0.403172	-5.22168	6.40505e-12	-2.34519	0.0216101	1.86452	0.13365	-6.4815	9.93224e-13	2.03732	0.029152	4.9138	3.48741e-06	9.12352	3.69115e-13	-4.44418	9.61353e-09	-1.5677	0.143327	2.64202	0.0298442	2.87648	0.00296012	7.0862	8.17802e-10	4.20971	0.00159905	0.18	0.87	0.27	0.69	0.43	0
Q9BY15	FALSE	AGRE3	ADGRE3	2	2.28876	24.8146	3.24424e-21	4.01449e-20	-3.80884	7.38375e-08	2.79967	1.2599e-05	0.794975	0.215828	1.78641	0.0287528	2.93278	0.00191484	-6.6085	3.45944e-19	4.60381	4.94428e-11	5.59524	3.75893e-11	6.74162	1.2712e-11	-2.00469	0.00138608	-1.01326	0.245483	0.133116	0.908475	0.991432	0.232014	2.13781	0.0271668	1.14638	0.352159	0.33	0.72	0.01	0.24	0.14	0
Q8IZP9	FALSE	AGRG2	ADGRG2	2	2.96508	15.841	5.53034e-14	2.77347e-13	-4.11558	1.31407e-06	0.76382	0.38943	-0.779723	0.322681	2.84039	0.00299446	2.84039	0.0133192	-4.8794	1.76549e-08	3.33585	9.2132e-05	6.95597	7.91958e-12	6.95597	5.22199e-09	-1.54354	0.0468421	2.07657	0.0356321	2.07657	0.0786372	3.62012	7.2447e-05	3.62012	0.00132147	0	1	0.33	0.65	0.23	0.37	0	0
Q86SQ4	FALSE	AGRG6	ADGRG6	2	2.80354	7.34554	1.52159e-06	2.97952e-06	-2.2806	0.00777321	0.730401	0.404966	1.30933	0.0781035	0.722097	0.510097	3.25572	0.00370999	-3.011	0.000513825	3.58994	1.74521e-05	3.0027	0.00318406	5.53632	2.5263e-06	0.578934	0.494636	-0.00830396	0.994595	2.52532	0.027549	-0.587238	0.572631	1.94639	0.0983908	2.53363	0.0541686	0.37	0.57	0.28	0.21	0.31	0
P24298	TRUE	ALAT1	GPT	2	2.86749	16.9324	6.7263e-15	3.80007e-14	-3.55365	1.28301e-05	-1.49509	0.0555396	1.12245	0.122485	2.81423	0.00204129	2.81423	0.010153	-2.05856	0.0170755	4.67609	5.65973e-09	6.36788	5.52469e-11	6.36788	2.23135e-08	2.61754	0.000252747	4.30932	1.65094e-06	4.30932	6.54402e-05	1.69178	0.064477	1.69178	0.143172	0	1	0.33	0.65	0.46	0.17	0	0
P17342	TRUE	ANPRC	NPR3	2	3.12491	18.1461	6.636e-16	4.25521e-15	-4.73345	3.11191e-09	-1.20174	0.124869	-2.78599	4.17349e-05	1.51775	0.109002	1.78407	0.10829	-3.53171	1.59514e-05	1.94745	0.0195702	6.25119	5.85711e-11	6.51752	5.85532e-09	-1.58426	0.0288073	2.71948	0.00262069	2.98581	0.00576589	4.30374	4.36435e-07	4.57007	1.12982e-05	0.266324	0.892796	0.2	0.74	0.32	0.51	0.03	0
Q8N8V4	FALSE	ANS4B	ANKS4B	2	2.41539	23.2404	5.4029e-20	5.66544e-19	-5.4467	1.02863e-13	-0.29943	0.723249	-0.606304	0.372332	1.73858	0.0393788	1.73858	0.0843101	-5.14727	4.79027e-12	4.8404	1.87101e-11	7.18528	2.80547e-16	7.18528	2.54886e-12	-0.306874	0.68697	2.03801	0.0148396	2.03801	0.0414436	2.34488	0.00312725	2.34488	0.0179203	0	1	0.18	0.8	0.23	0.25	0	0
Q9UPM8	FALSE	AP4E1	AP4E1	2	3.84531	11.4005	3.68675e-10	1.15303e-09	-4.01095	1.98175e-06	-1.03946	0.217999	1.33201	0.074645	-1.60618	0.107849	0.0117838	0.993765	-2.97149	0.000669626	5.34296	1.45322e-10	2.40476	0.0212743	4.02273	0.000816131	2.37147	0.00149868	-0.566722	0.615195	1.05124	0.400822	-2.93819	0.00131374	-1.32023	0.28774	1.61797	0.256791	0.36	0.83	0.48	0.23	0.57	0.43
Q7Z2E3	FALSE	APTX	APTX	2	3.22088	17.114	4.74805e-15	2.7302e-14	-6.17277	1.74524e-13	-1.65175	0.0374819	-2.1041	0.00341882	0.609989	0.580225	-3.03674	0.00667839	-4.52103	1.02734e-07	4.06867	8.46065e-07	6.78276	1.02393e-11	3.13604	0.00970531	-0.452357	0.597767	2.26174	0.0185067	-1.38499	0.248642	2.71409	0.00278764	-0.932632	0.468215	-3.64672	0.00384056	0.14	0.83	0.31	0.37	0.09	0.48
Q7L266	TRUE	ASGL1	ASRGL1	2	9.47943	9.94114	7.18674e-09	1.90669e-08	-2.11459	1.07421e-05	0.0108804	0.98653	0.248632	0.592574	1.03005	0.0664988	0.885888	0.192194	-2.12547	1.50948e-05	2.36322	6.52867e-07	3.14465	3.65011e-08	3.00048	8.67877e-06	0.237752	0.631723	1.01917	0.0716362	0.875007	0.20136	0.781421	0.157699	0.637256	0.377911	-0.144166	0.900655	0.96	1	0.94	0.95	0.91	0.95
O75129	FALSE	ASTN2	ASTN2	2	2.36862	21.2821	1.90338e-18	1.67197e-17	-4.20568	3.70386e-09	1.21699	0.0777799	-1.53452	0.013338	1.71992	0.0373119	1.96472	0.0439816	-5.42267	1.1714e-13	2.67117	0.000202421	5.92561	3.86834e-12	6.17041	6.86545e-10	-2.7515	1.0512e-05	0.502935	0.596625	0.747739	0.487642	3.25444	2.01413e-05	3.49924	0.000186215	0.244804	0.890381	0.22	0.72	0.08	0.39	0.03	0
P56378	FALSE	ATP68	ATP5MPL	2	4.87098	15.4655	1.14783e-13	5.53574e-13	-5.44935	2.15743e-09	-1.50804	0.087948	-3.05222	8.22895e-05	-0.451607	0.721442	2.65979	0.0319916	-3.94131	2.40673e-05	2.39713	0.0110447	4.99774	4.11365e-06	8.10914	2.20249e-10	-1.54419	0.0650316	1.05643	0.360201	4.16783	0.000626167	2.60062	0.00931382	5.71202	1.37576e-06	3.1114	0.0274037	0.33	0.89	0.51	0.63	0.37	0.05
Q9NY47	TRUE	CA2D2	CACNA2D2	2	3.11915	13.8039	3.0007e-12	1.22313e-11	-4.97656	5.94712e-08	-1.09472	0.235107	-0.980313	0.241595	2.00955	0.0609163	2.30775	0.0678684	-3.88185	3.74115e-05	3.99625	1.261e-05	6.98611	1.84918e-10	7.28432	1.48478e-08	0.114407	0.910966	3.10427	0.00280788	3.40247	0.00618683	2.98986	0.00277456	3.28807	0.00781739	0.298202	0.894033	0.24	0.65	0.35	0.31	0.03	0
O75052	FALSE	CAPON	NOS1AP	2	2.75899	11.0458	7.5633e-10	2.26106e-09	-3.33079	5.97941e-05	0.510987	0.573474	1.57151	0.0297398	-0.519678	0.639154	2.48664	0.0268798	-3.84178	5.40552e-06	4.9023	1.88383e-09	2.81111	0.0052735	5.81743	5.21092e-07	1.06052	0.173701	-1.03067	0.320206	1.97566	0.0857564	-2.09119	0.0223873	0.915132	0.473157	3.00632	0.0182701	0.33	0.59	0.28	0.15	0.4	0.05
P0DN79	TRUE	CBSL	CBS	2	3.88569	10.2665	3.69575e-09	1.01468e-08	-4.20787	1.78587e-05	0.37852	0.739772	-2.09838	0.0136161	-0.374087	0.788713	3.00606	0.0236055	-4.58639	4.49446e-06	2.10949	0.0418629	3.83378	0.00117955	7.21393	1.42203e-07	-2.4769	0.00449693	-0.752607	0.561632	2.62754	0.0513503	1.72429	0.122988	5.10444	6.68844e-05	3.38015	0.0255625	0.32	0.61	0.31	0.46	0.46	0
P28906	FALSE	CD34	CD34	2	4.28052	23.1997	5.81285e-20	6.08215e-19	-3.19267	6.59438e-05	0.256646	0.783381	0.459652	0.547824	4.82088	3.51716e-08	4.82088	4.24899e-06	-3.44931	2.40392e-05	3.65232	4.01552e-06	8.01354	8.9137e-17	8.01354	1.02071e-12	0.203006	0.815702	4.56423	2.19673e-07	4.56423	1.517e-05	4.36122	2.80069e-07	4.36122	2.72747e-05	0	1	0.57	0.87	0.52	0.5	0	0
Q8WUJ3	FALSE	CEMIP	CEMIP	2	7.32262	20.0397	1.89255e-17	1.47878e-16	-4.33588	3.3528e-07	-1.8873	0.0184127	-0.942649	0.222079	-0.657774	0.555826	5.96344	9.04324e-08	-2.44857	0.00608263	3.39323	6.67845e-05	3.6781	0.000314547	10.2993	2.55629e-17	0.944656	0.247073	1.22953	0.239866	7.85075	3.44956e-12	0.284875	0.797139	6.90609	3.9774e-10	6.62122	9.8221e-08	0.66	0.96	0.8	0.73	0.83	0.05
Q96M02	FALSE	CJ090	C10orf90	2	5.507	12.8578	1.969e-11	7.22363e-11	-3.32304	0.000114344	-1.31378	0.116958	-1.18842	0.120658	1.18699	0.261773	4.47971	7.60387e-05	-2.00926	0.0281489	2.13462	0.0167682	4.51003	1.04101e-05	7.80274	8.97266e-11	0.125365	0.895692	2.50077	0.0108137	5.79349	3.10575e-07	2.37541	0.0117451	5.66812	3.477e-07	3.29272	0.0122098	0.51	0.91	0.69	0.68	0.4	0.05
O43405	FALSE	COCH	COCH	2	3.06615	27.1421	5.49907e-23	8.72021e-22	-6.2181	9.8565e-14	-2.57436	0.000715555	0.413385	0.608395	1.84537	0.0568167	2.08824	0.0678684	-3.64374	1.84809e-05	6.63149	1.0937e-15	8.06348	7.50329e-16	8.30634	1.35949e-12	2.98774	4.1062e-05	4.41973	1.52543e-06	4.66259	2.26732e-05	1.43199	0.132396	1.67485	0.15774	0.242863	0.902508	0.24	0.74	0.46	0.19	0.03	0
Q96RY5	FALSE	CRML	CRAMP1	2	4.24007	16.3775	1.95754e-14	1.03699e-13	-6.31765	1.94492e-12	-2.73501	0.000858188	-0.716279	0.39258	-0.322978	0.801545	0.32829	0.819593	-3.58264	9.90748e-05	5.60137	2.38681e-10	5.99467	1.8477e-08	6.64594	1.16011e-07	2.01873	0.0120235	2.41203	0.0193424	3.0633	0.0118064	0.3933	0.731943	1.04457	0.446485	0.651268	0.72405	0.28	0.91	0.52	0.37	0.34	0.29
P24310	TRUE	CX7A1	COX7A1	2	3.47354	18.7736	2.02621e-16	1.39431e-15	-4.5663	4.99515e-07	2.54067	0.00247377	-0.273985	0.765252	-1.98324	0.0617042	3.31602	0.00656929	-7.10696	2.43039e-14	4.29231	1.94369e-06	2.58305	0.0216775	7.88232	6.1189e-10	-2.81465	0.000442013	-4.52391	6.95614e-06	0.775355	0.579113	-1.70926	0.0978141	3.59001	0.00307496	5.29927	8.01027e-05	0.34	0.83	0.07	0.32	0.54	0
O00399	FALSE	DCTN6	DCTN6	2	3.95737	23.7301	2.24147e-20	2.46791e-19	-2.7356	0.00119145	4.0316	7.90935e-08	-0.407747	0.614999	2.7628	0.00327316	4.48821	4.53486e-05	-6.76719	3.08181e-15	2.32785	0.00671231	5.4984	3.08349e-08	7.22381	6.53017e-10	-4.43934	1.03656e-09	-1.2688	0.214796	0.456618	0.729939	3.17055	0.000426673	4.89596	6.47644e-06	1.72542	0.215687	0.53	0.8	0.1	0.57	0.23	0.05
P14061	TRUE	DHB1	HSD17B1	2	5.22927	13.3905	6.81331e-12	2.66508e-11	-2.63981	0.00794986	2.47843	0.00617296	1.7914	0.0357806	2.2209	0.0499011	6.02982	2.44208e-06	-5.11824	2.48139e-07	4.43121	4.67353e-06	4.86072	2.92988e-05	8.66963	2.15945e-10	-0.687029	0.483858	-0.257527	0.854376	3.55139	0.0070403	0.429502	0.73123	4.23841	0.00099566	3.80891	0.010517	0.62	0.93	0.39	0.48	0.4	0.05
Q9BPX1	FALSE	DHB14	HSD17B14	2	3.67283	8.67863	9.62907e-08	2.21448e-07	-2.32891	0.0266938	0.116179	0.926729	-0.127532	0.903545	3.68549	0.00117268	3.98221	0.00334645	-2.44509	0.0236522	2.20138	0.0404361	6.0144	6.39389e-07	6.31112	9.77047e-06	-0.243711	0.826796	3.56931	0.0018242	3.86603	0.00482157	3.81302	0.000496639	4.10974	0.00234006	0.296727	0.902508	0.37	0.59	0.37	0.39	0.03	0
Q15700	FALSE	DLG2	DLG2	2	2.37245	56.7704	1.84916e-42	4.47913e-40	-6.27425	2.70133e-23	-2.51915	4.86885e-06	1.54589	0.00326741	1.63323	0.0196723	1.63323	0.0506874	-3.7551	1.58551e-09	7.82013	3.55373e-34	7.90748	2.69469e-25	7.90748	2.01973e-19	4.06504	3.00698e-14	4.15238	7.25788e-10	4.15238	2.55442e-07	0.0873463	0.917636	0.0873463	0.936783	0	1	0.2	0.83	0.49	0.01	0	0
Q8WW52	FALSE	F151A	FAM151A	2	5.22281	9.72925	1.10921e-08	2.87202e-08	-5.30086	9.75269e-08	-0.548266	0.620313	-2.7868	0.00109814	-2.46379	0.0320811	0.26387	0.870664	-4.7526	2.88741e-06	2.51407	0.0150809	2.83707	0.0212551	5.56473	7.54227e-05	-2.23853	0.0122462	-1.91553	0.106171	0.812136	0.597573	0.323004	0.803693	3.05067	0.0245702	2.72766	0.0851405	0.36	0.83	0.41	0.61	0.6	0.38
Q8IYD8	FALSE	FANCM	FANCM	2	2.47527	22.8479	1.09686e-19	1.10473e-18	-6.00933	3.59161e-14	-1.76645	0.0171583	-4.07539	1.2492e-09	-0.0539864	0.963456	0.250631	0.844344	-4.24288	1.2525e-07	1.93395	0.0184953	5.95535	2.41405e-10	6.25996	1.41036e-08	-2.30893	0.000910826	1.71247	0.064572	2.01709	0.0641465	4.0214	1.68929e-06	4.32602	2.55036e-05	0.304618	0.87496	0.03	0.54	0.23	0.48	0.03	0
Q9UKT6	FALSE	FXL21	FXL21	2	4.18863	14.6548	5.60488e-13	2.50487e-12	-5.03974	2.16438e-06	2.42206	0.0154078	-1.11093	0.253072	-0.119156	0.940513	3.38942	0.0185166	-7.4618	6.56652e-12	3.92882	0.000248018	4.92059	0.000113062	8.42916	1.53821e-08	-3.53298	0.00015819	-2.54121	0.040203	0.967362	0.551707	0.99177	0.443302	4.50035	0.00142521	3.50858	0.0339081	0.34	0.8	0.13	0.42	0.34	0.05
Q9UP38	FALSE	FZD1	FZD1	2	6.97437	7.69685	7.3408e-07	1.4999e-06	-4.48781	1.92653e-07	-0.840953	0.34499	-2.14171	0.00399427	-2.04435	0.0409533	-0.968433	0.450876	-3.64685	3.74115e-05	2.3461	0.00839237	2.44346	0.0221882	3.51937	0.00469385	-1.30076	0.103864	-1.2034	0.259477	-0.12748	0.928393	0.0973595	0.93405	1.17328	0.365654	1.07592	0.493465	0.57	0.98	0.65	0.75	0.89	0.71
Q9UN88	TRUE	GBRT	GABRQ	2	3.12515	17.3026	3.30843e-15	1.94158e-14	-6.44822	7.64174e-12	-2.39869	0.00606329	-2.6928	0.000834594	0.826446	0.500149	1.20667	0.382877	-4.04953	2.62188e-05	3.75541	6.62702e-05	7.27466	9.07794e-11	7.65489	6.12601e-09	-0.294117	0.77103	3.22513	0.0023909	3.60536	0.00452429	3.51925	0.000521883	3.89948	0.00178458	0.380225	0.867551	0.12	0.7	0.31	0.37	0.03	0
P08754	FALSE	GNAI3	GNAI3	2	10.8121	10.7647	1.33898e-09	3.89708e-09	-1.66131	0.0118503	0.139948	0.858712	-0.114487	0.863556	0.846254	0.290032	4.15712	8.76541e-07	-1.80125	0.0078397	1.54682	0.021394	2.50756	0.00125084	5.81843	1.16589e-10	-0.254435	0.705955	0.706306	0.389247	4.01717	2.25022e-06	0.960741	0.198712	4.27161	3.10267e-07	3.31087	0.000545455	0.93	1	0.94	0.99	0.89	0.67
Q9NW75	FALSE	GPTC2	GPATCH2	2	3.41991	12.6103	3.22956e-11	1.15041e-10	-1.93477	0.0165808	2.7786	9.63191e-05	1.22771	0.0772686	0.902655	0.362627	4.01155	0.000108913	-4.71337	3.65631e-09	3.16248	5.5441e-05	2.83743	0.00286513	5.94632	6.12698e-08	-1.55089	0.0291166	-1.87594	0.0398726	1.23295	0.277679	-0.32505	0.747258	2.78384	0.00839748	3.10889	0.00943669	0.53	0.78	0.2	0.38	0.43	0.05
O43593	FALSE	HAIR	HR	2	2.63807	27.8405	1.6476e-23	2.7571e-22	-7.57734	3.42695e-22	-2.30805	0.000916014	-1.85676	0.00460623	-3.58565	1.88376e-05	-0.217869	0.858996	-5.26929	1.0644e-11	5.72058	3.2355e-14	3.99169	1.0503e-05	7.35947	5.76656e-12	0.451293	0.560906	-1.2776	0.164403	2.09018	0.0451549	-1.72889	0.0414573	1.63889	0.126883	3.36778	0.00329756	0.03	0.78	0.27	0.23	0.4	0.05
Q30201	FALSE	HFE	HFE	2	2.32119	7.79272	6.01767e-07	1.24265e-06	-1.89695	0.0183304	0.608308	0.461815	-0.0999711	0.90133	2.60105	0.00303835	2.60105	0.0134642	-2.50526	0.00205032	1.79698	0.0282373	4.498	1.26166e-06	4.498	4.35119e-05	-0.708279	0.354622	1.99274	0.0272882	1.99274	0.0648022	2.70102	0.00140773	2.70102	0.0103259	0	1	0.28	0.52	0.23	0.31	0	0
Q8IWL3	FALSE	HSC20	HSCB	2	2.33316	16.0358	3.79093e-14	1.93419e-13	-5.08392	7.42021e-12	-0.814516	0.278857	-3.01446	1.66908e-06	-2.15896	0.0105453	0.0701086	0.955779	-4.2694	1.50735e-08	2.06946	0.00663639	2.92496	0.00106466	5.15403	6.94994e-07	-2.19994	0.000767311	-1.34444	0.13077	0.884625	0.423299	0.8555	0.333146	3.08456	0.00170501	2.22906	0.0552736	0.05	0.63	0.15	0.37	0.31	0.05
Q5VZ66	FALSE	JKIP3	JAKMIP3	2	3.83015	30.6532	1.39671e-25	3.05478e-24	-6.26024	3.30298e-15	-2.9143	4.57903e-05	-3.59076	8.42275e-08	1.72898	0.0600145	1.72898	0.114417	-3.34594	3.39107e-05	2.66948	0.000824391	7.98923	5.01808e-17	7.98923	6.49114e-13	-0.676459	0.384167	4.64329	9.30191e-08	4.64329	8.19227e-06	5.31975	2.45602e-10	5.31975	1.89884e-07	0	1	0.2	0.89	0.49	0.58	0	0
Q3SY84	FALSE	K2C71	KRT71	2	6.01965	13.2436	9.12419e-12	3.50255e-11	-3.5495	0.000121516	0.795509	0.408365	-0.986144	0.238971	-0.720963	0.550466	5.32129	1.09764e-05	-4.34501	3.69254e-06	2.56336	0.00671903	2.82854	0.0123678	8.8708	7.03659e-12	-1.78165	0.0326042	-1.51647	0.173672	4.52578	0.000218373	0.265182	0.826758	6.30744	1.22192e-07	6.04226	7.78249e-06	0.61	0.96	0.49	0.65	0.71	0.05
Q8N5Z5	FALSE	KCD17	KCTD17	2	3.87488	25.1177	1.89728e-21	2.43803e-20	-3.86837	6.75068e-07	1.0524	0.172372	-1.24579	0.0707003	3.90782	5.22461e-06	3.90782	0.000149242	-4.92077	5.96082e-10	2.62258	0.000895858	7.77619	1.3654e-16	7.77619	1.43342e-12	-2.29819	0.000834349	2.85542	0.00112878	2.85542	0.00676018	5.15361	5.52368e-10	5.15361	3.38781e-07	0	1	0.42	0.91	0.34	0.6	0	0
Q63HM1	FALSE	KFA	AFMID	2	2.56023	10.4402	2.59244e-09	7.23449e-09	-3.31713	3.27143e-05	-0.974085	0.221844	-1.34606	0.0553524	1.8691	0.0431952	1.8691	0.090258	-2.34305	0.00504152	1.97107	0.0175217	5.18623	4.46866e-08	5.18623	3.54784e-06	-0.371971	0.653123	2.84318	0.00154731	2.84318	0.00847552	3.21515	0.000174085	3.21515	0.00242574	0	1	0.21	0.59	0.3	0.37	0	0
A0A0C4DH73	FALSE	KV112	KV112	2	4.22495	25.6052	8.03527e-22	1.07533e-20	-6.17308	2.794e-14	-1.51952	0.0486668	-3.15864	3.84964e-06	2.28408	0.0131035	-3.28951	0.0022148	-4.65355	1.40572e-08	3.01443	0.000202421	8.45716	4.89908e-18	2.88357	0.0142275	-1.63912	0.024464	3.8036	2.1163e-05	-1.76999	0.116359	5.44273	2.4374e-10	-0.130865	0.928857	-5.57359	2.41289e-06	0.25	0.91	0.44	0.62	0	0.62
P01611	FALSE	KVD12	KVD12	2	4.22495	25.6052	8.03527e-22	1.07533e-20	-6.17308	2.794e-14	-1.51952	0.0486668	-3.15864	3.84964e-06	2.28408	0.0131035	-3.28951	0.0022148	-4.65355	1.40572e-08	3.01443	0.000202421	8.45716	4.89908e-18	2.88357	0.0142275	-1.63912	0.024464	3.8036	2.1163e-05	-1.76999	0.116359	5.44273	2.4374e-10	-0.130865	0.928857	-5.57359	2.41289e-06	0.25	0.91	0.44	0.62	0	0.62
A0A0C4DH25	FALSE	KVD20	KVD20	2	5.89225	10.8601	1.1028e-09	3.23593e-09	-2.91372	0.00715241	1.13996	0.291958	0.906272	0.359417	1.66521	0.196194	6.54947	2.63662e-06	-4.05369	0.000209116	3.82	0.000358484	4.57893	0.000326797	9.46319	2.03575e-10	-0.233691	0.841757	0.525246	0.719408	5.4095	0.000125497	0.758937	0.563784	5.64319	4.63469e-05	4.88426	0.0022026	0.58	0.87	0.56	0.54	0.51	0
Q96JB6	FALSE	LOXL4	LOXL4	2	4.52316	12.3322	5.63931e-11	1.94723e-10	-2.63131	0.00431517	2.22981	0.00817726	0.973605	0.237291	0.179941	0.892648	5.22938	1.12465e-05	-4.86112	1.33379e-07	3.60492	6.90136e-05	2.81125	0.0114341	7.8607	5.64655e-10	-1.25621	0.137148	-2.04987	0.0529955	2.99957	0.014759	-0.793664	0.471597	4.25578	0.000350072	5.04944	0.000165856	0.55	0.89	0.3	0.46	0.54	0
P01699	FALSE	LV144	LV144	2	4.5973	18.7126	2.27321e-16	1.54997e-15	-5.09009	6.31578e-08	-0.687126	0.495936	0.410956	0.656753	3.10311	0.00343267	4.02318	0.00134133	-4.40297	4.66383e-06	5.50105	3.19663e-09	8.1932	3.58567e-13	9.11327	6.13327e-12	1.09808	0.221478	3.79024	0.000323822	4.71031	0.000169715	2.69215	0.0091807	3.61222	0.00413153	0.920071	0.608125	0.45	0.91	0.51	0.4	0.14	0.05
Q96JG8	FALSE	MAGD4	MAGED4B	2	3.10742	37.0313	4.47197e-30	1.77578e-28	-7.36669	1.02713e-21	-4.96012	2.14022e-13	-2.80159	1.04921e-05	0.0792149	0.943157	0.356328	0.763278	-2.40656	0.00201729	4.5651	6.39455e-10	7.4459	1.64482e-16	7.72302	2.82203e-13	2.15853	0.00111052	5.03934	1.10013e-09	5.31645	7.52192e-08	2.88081	0.000352457	3.15792	0.00146461	0.277113	0.88159	0.04	0.8	0.58	0.33	0.03	0
Q9NVC6	FALSE	MED17	MED17	2	2.39317	24.5272	5.4033e-21	6.47927e-20	-5.22355	4.72754e-13	0.701929	0.344679	-0.360238	0.606185	1.78821	0.0314699	2.04745	0.0369683	-5.92548	1.29075e-15	4.86332	8.64689e-12	7.01177	5.82182e-16	7.27101	7.99263e-13	-1.06217	0.111999	1.08628	0.218484	1.34552	0.189222	2.14845	0.00638945	2.40769	0.0134904	0.259239	0.885255	0.21	0.83	0.14	0.27	0.03	0
Q9NX70	FALSE	MED29	MED29	2	2.3292	20.287	1.19535e-17	9.56379e-17	-3.54072	3.3528e-07	1.63713	0.0117439	-0.471557	0.473801	2.48872	0.00136706	2.48872	0.00763644	-5.17786	3.08763e-13	3.06917	8.87513e-06	6.02944	3.95464e-13	6.02944	5.7305e-10	-2.10869	0.000569067	0.851584	0.3291	0.851584	0.408868	2.96028	6.97577e-05	2.96028	0.00128546	0	1	0.3	0.72	0.1	0.35	0	0
Q16674	FALSE	MIA	MIA	2	3.01966	10.2776	3.61291e-09	9.92501e-09	-3.74771	3.1974e-05	-1.00711	0.269587	-0.729374	0.386053	2.13032	0.0409587	2.48378	0.0432621	-2.7406	0.00358306	3.01834	0.000929074	5.87804	3.94371e-08	6.23149	7.64452e-07	0.277737	0.774231	3.13744	0.00198802	3.49089	0.00402313	2.8597	0.00351812	3.21316	0.00794287	0.353457	0.872781	0.24	0.65	0.37	0.31	0.03	0
Q8N4Q1	FALSE	MIA40	CHCHD4	2	7.22216	25.9729	4.21415e-22	5.87495e-21	-3.53069	3.3948e-07	-1.463	0.0257811	-1.85612	0.00181421	-1.14957	0.168425	5.84791	1.38891e-10	-2.06769	0.00437582	1.67457	0.0205881	2.38113	0.00475042	9.37861	7.56822e-21	-0.393121	0.579621	0.313434	0.744664	7.31091	2.76566e-15	0.706555	0.397826	7.70403	3.2714e-17	6.99748	5.69504e-12	0.68	0.96	0.85	0.88	0.83	0.05
Q13421	FALSE	MSLN	MSLN	2	5.85467	35.6348	4.08782e-29	1.4052e-27	-4.4855	5.33844e-08	2.53524	0.000794953	-0.608245	0.433833	6.14199	1.18973e-11	-1.99384	0.0802917	-7.02074	1.71538e-16	3.87726	2.18307e-06	10.6275	4.38011e-25	2.49166	0.0429828	-3.14349	1.34797e-05	3.60675	8.74757e-05	-4.52908	3.43691e-05	6.75023	2.95716e-14	-1.3856	0.248895	-8.13583	1.6615e-11	0.66	0.96	0.38	0.7	0	0.95
Q9UBK8	TRUE	MTRR	MTRR	2	6.07371	19.9596	2.19694e-17	1.70836e-16	-3.40305	4.47959e-05	-0.318614	0.741621	0.627774	0.421919	2.93075	0.0016648	5.95619	4.8893e-08	-3.08443	0.000325759	4.03082	1.00484e-06	6.3338	1.76344e-10	9.35924	2.45354e-15	0.946387	0.234513	3.24937	0.000492368	6.2748	1.11369e-08	2.30298	0.0117947	5.32842	7.99822e-07	3.02544	0.0182205	0.66	1	0.72	0.64	0.4	0.05
Q7L592	FALSE	NDUF7	NDUFAF7	2	5.41159	5.65685	5.08397e-05	8.19202e-05	-1.98214	0.0322947	0.795502	0.392967	0.0198831	0.983128	2.67967	0.00817701	1.81734	0.145661	-2.77765	0.00283736	2.00203	0.0330821	4.66182	1.17374e-05	3.79949	0.00302576	-0.775619	0.376863	1.88417	0.0732275	1.02184	0.442953	2.65979	0.00641593	1.79746	0.157506	-0.862329	0.613257	0.67	0.83	0.58	0.61	0.34	0.43
Q6NW34	FALSE	NEPRO	NEPRO	2	2.19028	9.01866	4.77677e-08	1.14249e-07	-2.66526	0.000312835	-0.830622	0.264177	-0.206462	0.781524	1.91496	0.023364	1.91496	0.0575981	-1.83464	0.0187217	2.4588	0.000960555	4.58022	1.59196e-07	4.58022	9.18782e-06	0.62416	0.389685	2.74558	0.000887334	2.74558	0.00571945	2.12142	0.00844977	2.12142	0.0353728	0	1	0.22	0.52	0.32	0.26	0	0
Q9HB63	FALSE	NET4	NTN4	2	2.96701	28.1849	9.12163e-24	1.58956e-22	-4.83489	1.94267e-10	-0.813382	0.293226	1.63652	0.0130723	3.05172	0.000304133	3.05172	0.00261252	-4.02151	2.00435e-07	6.47141	1.63528e-17	7.88661	9.72197e-18	7.88661	1.95901e-13	2.4499	0.000241488	3.8651	4.16007e-06	3.8651	0.000127711	1.4152	0.100794	1.4152	0.194816	0	1	0.34	0.8	0.45	0.15	0	0
Q96E22	FALSE	NGBR	NUS1	2	2.84298	9.61003	1.41642e-08	3.62678e-08	-2.93045	0.000297765	1.98379	0.00815813	0.609967	0.41992	0.0607423	0.959816	1.21869	0.29452	-4.91423	2.06341e-09	3.54041	9.88055e-06	2.99119	0.00213361	4.14914	0.000275178	-1.37382	0.0630694	-1.92304	0.0400029	-0.765091	0.532509	-0.549225	0.58357	0.608727	0.636307	1.15795	0.417817	0.37	0.67	0.13	0.27	0.37	0.24
Q96MY1	FALSE	NOL4L	NOL4L	2	2.87591	14.1133	1.62748e-12	6.87986e-12	-3.91853	1.495e-06	-0.761846	0.367026	-2.19741	0.00168707	1.94496	0.0392058	1.94496	0.0840396	-3.15668	0.000166495	1.72111	0.046456	5.86348	1.5621e-09	5.86348	2.75748e-07	-1.43557	0.0542284	2.70681	0.00333073	2.70681	0.0145123	4.14237	1.84286e-06	4.14237	0.000102728	0	1	0.21	0.65	0.28	0.45	0	0
Q9Y4C0	FALSE	NRX3A	NRXN3	2	4.87917	14.3788	9.64401e-13	4.18642e-12	-5.26725	5.38737e-09	-1.4233	0.105922	-1.48647	0.0623195	-1.92509	0.0688041	3.49095	0.00388237	-3.84395	3.2938e-05	3.78078	2.76663e-05	3.34216	0.0022533	8.7582	5.75804e-12	-0.0631655	0.947856	-0.501783	0.682645	4.91425	4.07242e-05	-0.438617	0.703429	4.97742	2.39053e-05	5.41603	4.81588e-05	0.39	0.85	0.55	0.55	0.57	0
Q8NGS8	FALSE	O13C5	OR13C5	2	2.55823	27.6208	2.40479e-23	3.95586e-22	-3.52074	3.92668e-06	3.50529	3.39296e-07	0.718832	0.308256	3.6072	1.83762e-05	3.6072	0.000366028	-7.02603	7.80652e-19	4.23957	1.78261e-08	7.12794	7.14335e-15	7.12794	2.89043e-11	-2.78646	3.03036e-05	0.101911	0.929831	0.101911	0.935096	2.88837	0.000447686	2.88837	0.00470748	0	1	0.37	0.74	0.01	0.29	0	0
O43422	FALSE	P52K	THAP12	2	5.51134	12.782	2.29105e-11	8.33883e-11	-3.11778	0.000543022	0.153951	0.888582	-1.16283	0.146738	1.88284	0.072294	4.87557	3.50065e-05	-3.27173	0.000391228	1.95495	0.0385321	5.00062	2.62914e-06	7.99335	1.82696e-10	-1.31678	0.112692	1.72889	0.104258	4.72162	6.89321e-05	3.04567	0.00168683	6.0384	1.89412e-07	2.99273	0.0309252	0.55	0.85	0.59	0.71	0.4	0.05
A6NDB9	FALSE	PALM3	PALM3	2	4.83165	25.1338	1.84419e-21	2.37295e-20	-2.26605	0.00937775	-0.384518	0.694016	1.8332	0.0132774	5.8895	2.8901e-10	5.8895	1.39133e-07	-1.88153	0.0398933	4.09925	1.22278e-06	8.15555	1.69381e-15	8.15555	1.00402e-11	2.21771	0.00341542	6.27401	2.77015e-11	6.27401	2.5013e-08	4.0563	8.28597e-06	4.0563	0.000292694	0	1	0.62	0.87	0.65	0.45	0	0
Q8TEW8	FALSE	PAR3L	PARD3B	2	3.85308	14.8455	3.85499e-13	1.75687e-12	-4.65151	3.67534e-08	1.29995	0.115314	0.511145	0.527155	1.41126	0.165429	-0.969455	0.440176	-5.95146	5.50396e-12	5.16266	6.07846e-10	6.06277	1.78369e-09	3.68206	0.00238203	-0.788804	0.34024	0.111309	0.930573	-2.2694	0.05124	0.900113	0.376041	-1.4806	0.226334	-2.38071	0.0756776	0.42	0.89	0.28	0.35	0.26	0.62
Q13370	TRUE	PDE3B	PDE3B	2	2.42898	7.85111	5.33173e-07	1.1088e-06	-3.70772	8.17308e-06	-0.207109	0.835136	-0.212109	0.801454	-0.682664	0.530959	1.865	0.106146	-3.50061	3.91858e-05	3.49561	2.4563e-05	3.02506	0.0026645	5.57272	1.71374e-06	-0.00500085	0.995855	-0.475555	0.672407	2.07211	0.0718653	-0.470554	0.654794	2.07711	0.0728629	2.54766	0.0501025	0.2	0.57	0.21	0.23	0.29	0
Q9H720	FALSE	PG2IP	CWH43	2	4.59954	24.7547	3.60776e-21	4.42476e-20	-3.41243	0.000153339	4.49209	2.57144e-08	1.69993	0.030183	2.18781	0.0348288	5.59718	2.04916e-06	-7.90452	1.66231e-17	5.11236	7.49973e-09	5.60024	1.52505e-07	9.00961	1.03833e-12	-2.79216	0.000407345	-2.30428	0.0263424	1.1051	0.406465	0.487879	0.668581	3.89726	0.00101916	3.40938	0.0131794	0.61	0.96	0.15	0.45	0.4	0.05
Q6UXB8	FALSE	PI16	PI16	2	2.87651	25.188	1.67593e-21	2.17668e-20	-5.93006	2.67872e-14	1.08666	0.153192	-2.1763	0.00103181	-2.03611	0.0218362	1.17633	0.292479	-7.01672	2.31148e-18	3.75376	9.59645e-07	3.89396	2.48099e-05	7.10639	5.86072e-11	-3.26296	1.32061e-06	-3.12276	0.000308675	0.0896723	0.943227	0.140195	0.893928	3.35263	0.00104734	3.21244	0.00626486	0.16	0.8	0.06	0.42	0.4	0.05
O60240	FALSE	PLIN1	PLIN1	2	4.24339	18.7373	2.16954e-16	1.48556e-15	-4.03893	8.79609e-06	-1.25858	0.159578	2.57268	0.000950873	0.968706	0.401132	3.9923	0.000953728	-2.78035	0.00342234	6.61161	2.04001e-13	5.00764	3.63958e-06	8.03123	2.84303e-10	3.83126	1.32349e-06	2.22729	0.0347089	5.25088	1.23257e-05	-1.60397	0.121791	1.41962	0.287967	3.02359	0.0319688	0.5	0.85	0.55	0.17	0.4	0.05
P07988	FALSE	PSPB	SFTPB	2	3.24031	22.23	3.36459e-19	3.2213e-18	-7.32852	3.6247e-16	-0.227913	0.829475	-1.50475	0.0545899	-1.97554	0.0563492	1.27424	0.323478	-7.10061	7.15579e-15	5.82376	3.37177e-11	5.35298	4.0872e-07	8.60276	5.96718e-12	-1.27684	0.12242	-1.74763	0.0976038	1.50215	0.239149	-0.470783	0.677201	2.77899	0.02157	3.24978	0.017467	0.16	0.87	0.17	0.3	0.43	0.05
Q15678	FALSE	PTN14	PTPN14	2	4.10356	11.0323	7.77336e-10	2.32242e-09	-4.09957	1.2072e-05	0.503813	0.629259	0.629186	0.478689	0.320988	0.810789	3.66778	0.00336168	-4.60338	1.40202e-06	4.72875	3.27037e-07	4.42056	7.85375e-05	7.76735	3.02755e-09	0.125374	0.904519	-0.182825	0.893914	3.16397	0.0128656	-0.308198	0.800452	3.0386	0.0167509	3.34679	0.0202975	0.45	0.93	0.37	0.31	0.43	0.05
Q96N64	FALSE	PWP2A	PWWP2A	2	4.01403	21.3502	1.67971e-18	1.48221e-17	-6.94643	5.22118e-16	-2.32978	0.00291771	-2.13736	0.00339784	-2.77948	0.00358559	1.84263	0.118199	-4.61666	8.64861e-08	4.80907	8.58574e-09	4.16696	3.84674e-05	8.78907	2.09749e-13	0.192415	0.836709	-0.449701	0.69785	4.17241	0.000215461	-0.642116	0.539198	3.97999	0.000354507	4.62211	0.000232378	0.21	0.85	0.45	0.46	0.54	0
Q9H0Z9	FALSE	RBM38	RBM38	2	6.41275	8.74054	8.47438e-08	1.96525e-07	-3.0542	0.00051102	-0.338261	0.738611	-1.00027	0.204433	2.69186	0.00645751	1.32399	0.293228	-2.71594	0.00283667	2.05393	0.0244316	5.74606	3.04762e-08	4.37819	0.00040219	-0.66201	0.448074	3.03012	0.00207028	1.66225	0.179089	3.69213	7.86887e-05	2.32426	0.0539668	-1.36787	0.369195	0.64	0.98	0.69	0.71	0.37	0.57
O94844	FALSE	RHBT1	RHOBTB1	2	4.85272	19.5833	4.43301e-17	3.31671e-16	-6.407	1.88475e-10	0.125708	0.919359	-3.8738	5.59008e-06	-1.0045	0.434924	2.58246	0.061499	-6.53271	1.8437e-10	2.5332	0.0152722	5.4025	6.43123e-06	8.98946	1.78077e-10	-3.99951	5.23296e-06	-1.13021	0.376267	2.45675	0.0781061	2.8693	0.00926695	6.45626	7.37567e-07	3.58696	0.0205486	0.28	0.87	0.28	0.62	0.4	0.05
Q96EL3	FALSE	RM53	MRPL53	2	2.64698	8.5714	1.2015e-07	2.72694e-07	-2.52338	0.00324573	-0.113507	0.912756	-0.14713	0.866193	2.68936	0.00475155	2.68936	0.0183055	-2.40988	0.00650844	2.37625	0.00610375	5.21274	2.01213e-07	5.21274	1.09178e-05	-0.0336232	0.971814	2.80286	0.0033106	2.80286	0.0144527	2.83649	0.0019409	2.83649	0.012898	0	1	0.28	0.52	0.3	0.33	0	0
P04279	TRUE	SEMG1	SEMG1	2	3.17177	43.038	4.51467e-34	3.26437e-32	-2.1117	0.00708356	3.84194	2.69363e-08	5.34107	7.0198e-16	6.06674	6.33938e-13	6.06674	1.76917e-09	-5.95364	3.89367e-14	7.45277	1.10146e-21	8.17844	1.91638e-18	8.17844	5.2384e-14	1.49913	0.0314131	2.2248	0.011437	2.2248	0.034423	0.725672	0.437505	0.725672	0.548536	0	1	0.59	0.78	0.25	0.08	0	0
Q6S5L8	FALSE	SHC4	SHC4	2	2.89365	10.0009	6.36011e-09	1.69714e-08	-4.60443	7.42999e-07	-1.06235	0.258799	0.484965	0.590542	-1.50167	0.182253	1.59569	0.229295	-3.54207	0.000220965	5.08939	3.02749e-08	3.10276	0.00630706	6.20011	2.03623e-06	1.54732	0.0705589	-0.439315	0.732949	2.65804	0.0370565	-1.98663	0.0570618	1.11072	0.435369	3.09735	0.0320741	0.18	0.57	0.37	0.15	0.37	0.05
O75094	FALSE	SLIT3	SLIT3	2	3.25475	12.7238	2.57374e-11	9.31876e-11	-2.58712	0.00266313	-0.0240989	0.983932	1.08374	0.154105	3.52485	0.000181548	3.77409	0.000814794	-2.56302	0.00386993	3.67086	1.37679e-05	6.11197	1.46946e-09	6.36121	8.3368e-08	1.10784	0.164528	3.54895	0.000177218	3.79819	0.000822329	2.44111	0.00864193	2.69035	0.0195765	0.24924	0.902252	0.41	0.65	0.42	0.32	0.03	0
Q8IYR2	FALSE	SMYD4	SMYD4	2	3.5953	15.3017	1.57977e-13	7.51418e-13	-3.30736	6.02021e-05	0.769927	0.365794	-1.12065	0.127153	2.80126	0.00238986	3.5374	0.00122526	-4.07729	1.1334e-06	2.18672	0.00998886	6.10863	4.51783e-10	6.84477	2.67828e-09	-1.89057	0.0102261	2.03134	0.0330635	2.76748	0.0132216	3.92191	7.75479e-06	4.65805	1.33815e-05	0.736141	0.64461	0.39	0.78	0.31	0.54	0.09	0
Q68D10	FALSE	SPT2	SPTY2D1	2	3.60088	15.7216	6.97359e-14	3.45612e-13	-4.13119	1.28231e-06	-1.04257	0.221991	-1.97714	0.00740715	2.46825	0.0111612	2.74148	0.0174529	-3.08863	0.000457201	2.15405	0.0151387	6.59944	9.10418e-11	6.87268	8.82283e-09	-0.934573	0.25465	3.51082	0.000231849	3.78405	0.000938751	4.44539	1.00019e-06	4.71863	2.22159e-05	0.273236	0.894959	0.3	0.78	0.39	0.5	0.03	0
P63272	FALSE	SPT4H	SUPT4H1	2	4.66159	10.6593	1.65928e-09	4.75925e-09	-3.82338	9.27596e-05	0.61379	0.56495	-1.44649	0.0947607	1.14937	0.349537	3.75696	0.00395618	-4.43717	8.3858e-06	2.37688	0.0193086	4.97274	1.91264e-05	7.58034	2.7096e-08	-2.06028	0.0190429	0.535577	0.686138	3.14317	0.0178131	2.59586	0.015662	5.20345	4.27301e-05	2.60759	0.0939285	0.42	0.83	0.38	0.56	0.31	0.05
Q9NUV7	TRUE	SPTC3	SPTLC3	2	4.65482	5.21056	0.000128265	0.000196173	-2.97392	0.00120638	-0.317546	0.763808	-0.689478	0.419236	1.81474	0.0893894	-0.281636	0.847977	-2.65638	0.00530062	2.28445	0.0155801	4.78866	9.90887e-06	2.69229	0.0474142	-0.371932	0.695892	2.13228	0.043965	0.0359097	0.980663	2.50421	0.0121996	0.407842	0.791129	-2.09637	0.159023	0.46	0.76	0.49	0.56	0.29	0.57
Q96DN5	FALSE	TBC31	TBC1D31	2	4.13687	13.3629	7.19652e-12	2.80931e-11	-4.24344	7.42999e-07	-0.690024	0.445989	0.686679	0.392135	0.533659	0.642894	3.42242	0.00282639	-3.55342	5.36994e-05	4.93012	5.65973e-09	4.7771	2.90564e-06	7.66586	1.84675e-10	1.3767	0.0819002	1.22368	0.246848	4.11244	0.000323573	-0.15302	0.895921	2.73574	0.0189612	2.88876	0.029843	0.43	0.89	0.51	0.36	0.37	0.05
Q93096	FALSE	TP4A1	PTP4A1	2	6.34969	10.799	1.24874e-09	3.64648e-09	-5.40367	5.9274e-09	-1.93052	0.028365	-2.8889	0.000270705	-1.80493	0.0998276	0.82523	0.557422	-3.47315	0.000290245	2.51476	0.00874798	3.59873	0.00134718	6.2289	1.75997e-06	-0.958389	0.286416	0.125585	0.92904	2.75575	0.0301868	1.08397	0.327771	3.71413	0.00270252	2.63016	0.0741273	0.45	0.91	0.65	0.76	0.6	0.43
P01850	FALSE	TRBC1	TRBC1	2	2.30636	8.48089	1.44848e-07	3.24719e-07	-2.8162	0.000307343	-1.11311	0.143175	-1.14206	0.0973759	1.67332	0.0647293	1.67332	0.121484	-1.70309	0.040893	1.67415	0.0412799	4.48952	1.12294e-06	4.48952	3.97807e-05	-0.0289463	0.973274	2.78643	0.00142031	2.78643	0.00795311	2.81537	0.000777439	2.81537	0.00687746	0	1	0.18	0.5	0.32	0.31	0	0
Q9NSU2	FALSE	TREX1	TREX1	2	4.33931	9.15198	3.63025e-08	8.82869e-08	-4.8726	1.61558e-07	-2.19952	0.0115715	-0.197876	0.835043	-0.458975	0.722743	-2.10482	0.103655	-2.67308	0.00625486	4.67473	3.89111e-07	4.41363	7.39189e-05	2.76778	0.0465821	2.00165	0.0169989	1.74055	0.118061	0.0947057	0.950022	-0.2611	0.831793	-1.90694	0.149982	-1.64584	0.301812	0.33	0.76	0.55	0.33	0.43	0.57
Q9Y5U2	FALSE	TSSC4	TSSC4	2	3.36068	13.1681	1.06043e-11	4.0308e-11	-4.04745	9.54446e-07	0.0770033	0.939673	-1.15431	0.117408	1.84214	0.0557096	2.4567	0.0287395	-4.12446	9.75377e-07	2.89314	0.000530913	5.8896	2.19874e-09	6.50415	1.86362e-08	-1.23132	0.1081	1.76514	0.0697679	2.37969	0.0354066	2.99646	0.000791665	3.61101	0.000948264	0.614552	0.716811	0.3	0.78	0.34	0.46	0.11	0.05
Q6IQ55	FALSE	TTBK2	TTBK2	2	2.63186	38.8027	2.8137e-31	1.29819e-29	-5.75579	3.06828e-15	2.34717	0.000381992	-0.658873	0.325814	2.60992	0.00126593	2.60992	0.00719598	-8.10296	4.7698e-26	5.09691	1.11543e-12	8.36571	4.24587e-21	8.36571	4.65116e-16	-3.00605	1.90085e-06	0.26275	0.797487	0.26275	0.824337	3.2688	2.37041e-05	3.2688	0.000618066	0	1	0.28	0.87	0.03	0.35	0	0
Q96J42	FALSE	TXD15	TXNDC15	2	3.57615	7.80878	5.82063e-07	1.20479e-06	-3.61511	2.02048e-05	-0.667517	0.456214	-0.558152	0.488166	-0.536199	0.636029	2.48507	0.0310454	-2.9476	0.000782734	3.05696	0.000344375	3.07892	0.00271421	6.10018	2.71323e-07	0.109365	0.907705	0.131319	0.917824	3.15258	0.00592163	0.0219537	0.984982	3.04322	0.00756052	3.02127	0.0206362	0.34	0.76	0.41	0.39	0.4	0.05
Q92558	FALSE	WASF1	WASF1	2	3.26906	5.78096	3.92903e-05	6.41638e-05	-4.07421	5.08103e-06	-1.00041	0.269587	-0.933885	0.252361	-1.81459	0.0838314	-0.246651	0.863987	-3.0738	0.000910611	3.14033	0.000506767	2.25962	0.0429191	3.82756	0.00285741	0.0665271	0.944667	-0.814178	0.483233	0.753762	0.583759	-0.880705	0.415589	0.687234	0.629938	1.56794	0.305611	0.21	0.61	0.35	0.35	0.43	0.29
Q9BYP7	FALSE	WNK3	WNK3	2	2.58889	8.08558	3.28067e-07	7.02928e-07	-1.94977	0.0186804	0.124997	0.90077	-0.0524868	0.951675	2.80461	0.00186581	2.80461	0.00953989	-2.07477	0.01485	1.89729	0.0242292	4.75438	6.7425e-07	4.75438	2.72e-05	-0.177484	0.841452	2.67961	0.00324975	2.67961	0.0142657	2.8571	0.00102893	2.8571	0.00834073	0	1	0.3	0.54	0.3	0.33	0	0
Q32MQ0	FALSE	ZN750	ZNF750	2	2.55196	5.86807	3.27874e-05	5.40912e-05	-2.0028	0.0216905	0.32943	0.73734	0.725424	0.356761	2.61287	0.00636268	1.474	0.220549	-2.33223	0.0087929	2.72822	0.00148806	4.61567	4.51134e-06	3.47679	0.00429044	0.395993	0.651824	2.28344	0.0189081	1.14457	0.357969	1.88745	0.0457035	0.748572	0.575504	-1.13887	0.452573	0.29	0.57	0.25	0.25	0.03	0.14
O43741	TRUE	AAKB2	PRKAB2	3	8.39079	10.6328	1.75109e-09	4.99892e-09	0.194625	0.874286	-4.33293	6.01463e-07	-2.04752	0.0145481	1.1229	0.356491	-1.70662	0.213351	4.52755	4.27279e-06	-2.24214	0.026569	0.928273	0.489616	-1.90125	0.21241	2.28541	0.00803562	5.45583	3.04426e-07	2.6263	0.0477065	3.17042	0.0024922	0.340893	0.838422	-2.82952	0.0626102	0.68	0.63	0.92	0.82	0.66	1
Q86TW2	FALSE	ADCK1	ADCK1	3	3.25567	32.0499	1.37184e-26	3.35651e-25	-4.02107	4.88993e-08	-5.80568	5.52261e-18	-3.22217	2.70941e-07	0.780883	0.405038	0.780883	0.47855	1.78461	0.0229324	0.798908	0.34984	4.80196	4.3853e-08	4.80196	3.49752e-06	2.58351	6.5274e-05	6.58656	1.08794e-15	6.58656	1.60352e-11	4.00305	3.45609e-07	4.00305	3.15278e-05	0	1	0.09	0.57	0.73	0.45	0	0
Q96PE1	FALSE	AGRA2	ADGRA2	3	4.02034	20.1878	1.43708e-17	1.13664e-16	-1.58662	0.0851106	-4.40498	1.98945e-08	1.30996	0.090964	-2.14766	0.0331742	3.16636	0.00685094	2.81836	0.00191944	2.89659	0.00106255	-0.561041	0.653698	4.75298	0.000116297	5.71495	7.91685e-14	2.25732	0.0252429	7.57134	5.60679e-11	-3.45763	0.00022783	1.85639	0.132999	5.31402	3.56376e-05	0.34	0.5	0.76	0.2	0.57	0
Q8WXX7	FALSE	AUTS2	AUTS2	3	3.76834	9.3923	2.21479e-08	5.54069e-08	0.0883151	0.939051	-3.5219	7.65423e-06	-0.251954	0.775127	0.0527735	0.96786	1.97521	0.102243	3.61022	5.28535e-05	-0.340269	0.765067	-0.0355415	0.980667	1.88689	0.16441	3.26995	1.77628e-05	3.57468	0.000238201	5.49711	1.70314e-06	0.304727	0.787077	2.22716	0.0657728	1.92244	0.181367	0.37	0.3	0.73	0.38	0.34	0.14
Q9NSG2	FALSE	CA112	C1orf112	3	4.62139	19.5843	4.42441e-17	3.31283e-16	3.46977	1.14496e-05	-2.13289	0.00353895	0.326644	0.674632	2.13635	0.0183418	4.8523	2.9446e-06	5.60265	3.91879e-12	-3.14312	7.06025e-05	-1.33342	0.195717	1.38253	0.276733	2.45953	0.000406135	4.26923	1.02184e-06	6.98518	2.4698e-11	1.8097	0.0401761	4.52565	1.06924e-05	2.71595	0.026229	0.61	0.2	0.89	0.57	0.37	0.05
Q9ULV8	FALSE	CBLC	CBLC	3	3.05804	21.9072	6.05864e-19	5.6336e-18	3.76143	7.3667e-07	-1.58235	0.027983	0.828862	0.230405	4.14668	6.63757e-07	4.14668	3.47881e-05	5.34378	5.81263e-12	-2.93257	0.000121854	0.38525	0.730188	0.38525	0.788398	2.41122	0.000311434	5.72903	9.8474e-12	5.72903	1.13357e-08	3.31782	4.58365e-05	3.31782	0.000962916	0	1	0.46	0.04	0.66	0.39	0	0
O00622	FALSE	CCN1	CCN1	3	2.78982	16.5698	1.35094e-14	7.29611e-14	2.76245	0.000585989	-1.81182	0.01548	1.64078	0.017948	3.55314	5.53517e-05	3.81291	0.000306575	4.57427	1.69867e-08	-1.12167	0.206735	0.790693	0.474355	1.05046	0.432108	3.4526	6.71275e-07	5.36496	1.09001e-09	5.62473	8.99115e-08	1.91236	0.030879	2.17213	0.0482653	0.259769	0.893513	0.41	0.11	0.61	0.25	0.03	0
Q5JU67	FALSE	CF157	CFAP157	3	4.01939	16.3703	1.98504e-14	1.05098e-13	-0.835657	0.44754	-3.97324	5.70389e-06	1.73867	0.0410438	1.23922	0.306082	3.86967	0.0028107	3.13758	0.00187109	2.57433	0.0101645	2.07488	0.0929911	4.70533	0.000643818	5.71191	1.46095e-11	5.21246	1.16136e-06	7.84291	9.31826e-10	-0.499447	0.685463	2.131	0.119022	2.63045	0.0887697	0.38	0.41	0.75	0.21	0.31	0
Q9H799	FALSE	CPLN1	CPLANE1	3	4.96867	23.5473	3.11129e-20	3.36443e-19	-4.26841	3.99915e-06	-6.68262	1.56831e-15	-1.91684	0.0173425	-1.81154	0.0970216	1.94772	0.132319	2.41421	0.0137172	2.35157	0.0144666	2.45687	0.0330257	6.21613	1.68619e-06	4.76578	3.3991e-09	4.87108	1.93761e-06	8.63033	2.19052e-12	0.1053	0.933706	3.86455	0.00165288	3.75925	0.00768411	0.24	0.63	0.89	0.43	0.43	0.05
O15194	FALSE	CTDSL	CTDSPL	3	4.63745	15.2705	1.67905e-13	7.96687e-13	1.13922	0.212814	-3.19729	2.8763e-05	0.857209	0.267424	0.763381	0.484964	4.25704	0.000134814	4.3365	4.46214e-07	-0.282007	0.799304	-0.375835	0.764724	3.11783	0.0110682	4.0545	3.36861e-08	3.96067	2.33152e-05	7.45433	2.4811e-11	-0.0938276	0.934653	3.39984	0.00243568	3.49366	0.00640682	0.53	0.39	0.9	0.43	0.43	0.05
Q7L8W6	FALSE	DPH6	DPH6	3	4.48714	17.7189	1.4947e-15	9.14854e-15	-0.786268	0.430957	-3.71714	3.09427e-06	1.90147	0.0131672	-0.31542	0.803246	3.69907	0.00167598	2.93087	0.00139482	2.68773	0.00287454	0.470849	0.715585	4.48534	0.000340715	5.6186	3.5584e-13	3.40172	0.000593128	7.41621	2.14037e-10	-2.21689	0.0233484	1.79761	0.15258	4.01449	0.00252144	0.49	0.59	0.83	0.26	0.4	0.05
Q9Y5L3	FALSE	ENTP2	ENTPD2	3	3.22868	21.2701	1.94579e-18	1.70613e-17	-1.60451	0.0612899	-4.86579	3.36054e-11	-3.01261	1.42459e-05	1.4542	0.135656	1.4542	0.210455	3.26129	0.000102349	-1.40811	0.114284	3.0587	0.00196618	3.0587	0.010034	1.85318	0.0114503	6.31999	2.91949e-12	6.31999	4.73038e-09	4.46681	2.81736e-07	4.46681	2.74254e-05	0	1	0.16	0.33	0.68	0.49	0	0
Q16394	FALSE	EXT1	EXT1	3	2.86079	24.9347	2.62267e-21	3.30014e-20	-2.86749	0.00010634	-4.81844	4.37113e-13	-0.898539	0.175113	1.45543	0.0933462	1.45543	0.159795	1.95095	0.0122158	1.96895	0.00967756	4.32292	8.11957e-07	4.32292	3.13012e-05	3.9199	1.02269e-09	6.27387	1.91193e-14	6.27387	1.21122e-10	2.35397	0.00335923	2.35397	0.0187365	0	1	0.17	0.5	0.72	0.26	0	0
Q96RD9	FALSE	FCRL5	FCRL5	3	6.03691	9.32054	2.5667e-08	6.37007e-08	-0.179032	0.905352	-3.89618	0.000198927	0.895708	0.405348	0.717261	0.641678	3.67852	0.0178945	3.71714	0.00188242	1.07474	0.429152	0.896293	0.583382	3.85755	0.0224151	4.79188	1.74523e-06	4.61344	0.000334797	7.57469	5.89057e-07	-0.178447	0.909743	2.78281	0.0833679	2.96126	0.108808	0.5	0.63	0.8	0.42	0.4	0.19
Q6ZV73	FALSE	FGD6	FGD6	3	4.63946	32.6993	4.71287e-27	1.21768e-25	4.11565	1.57424e-07	-3.19161	6.97512e-06	-1.50035	0.0288392	2.19857	0.0143616	4.67493	6.00186e-06	7.30726	4.23672e-19	-5.616	5.30239e-13	-1.91708	0.0516005	0.55928	0.692697	1.69126	0.0168481	5.39018	5.37284e-10	7.86654	5.43027e-14	3.69892	1.03308e-05	6.17528	1.35511e-09	2.47636	0.0434942	0.53	0.07	0.86	0.68	0.29	0
P09958	TRUE	FURIN	FURIN	3	3.10236	12.3126	5.86665e-11	2.02069e-10	1.63901	0.0813302	-3.80679	2.21676e-06	-1.17377	0.1413	-1.11631	0.317063	1.84476	0.138928	5.44579	2.02097e-09	-2.81278	0.00193646	-2.75531	0.0119033	0.205757	0.909878	2.63302	0.000817429	2.69048	0.00812642	5.65155	1.54018e-06	0.0574647	0.962777	3.01853	0.0122721	2.96107	0.0323854	0.21	0.07	0.58	0.36	0.4	0.05
P33402	TRUE	GCYA2	GUCY1A2	3	3.06977	20.3693	1.02617e-17	8.29236e-17	-1.89784	0.0179755	-4.4733	1.61132e-10	-1.19988	0.0821575	1.86476	0.0384919	1.86476	0.0829848	2.57546	0.00145061	0.697958	0.450478	3.7626	5.26436e-05	3.7626	0.000680922	3.27342	1.4267e-06	6.33806	2.23454e-13	6.33806	7.2981e-10	3.06465	0.0002516	3.06465	0.00316157	0	1	0.21	0.43	0.7	0.35	0	0
O14893	FALSE	GEMI2	GEMIN2	3	3.82482	22.0344	4.80453e-19	4.50264e-18	2.99219	0.000726156	-2.98418	0.000188493	-0.925159	0.247454	3.79886	9.2382e-05	4.0214	0.000556816	5.97638	2.4039e-11	-3.91735	7.09319e-06	0.806669	0.511528	1.02921	0.490848	2.05903	0.00866623	6.78305	2.93551e-12	7.00558	1.50365e-09	4.72402	4.25078e-07	4.94656	1.48479e-05	0.222537	0.917066	0.41	0.11	0.76	0.48	0.03	0
Q8TDY8	FALSE	IGDC4	IGDCC4	3	3.81245	27.6727	2.19922e-23	3.63622e-22	0.520119	0.63563	-5.68832	7.42588e-12	-3.68265	2.63337e-06	2.09479	0.0513309	2.09479	0.102347	6.20844	4.35465e-11	-4.20277	4.67214e-06	1.57467	0.190765	1.57467	0.291824	2.00567	0.0158283	7.78311	3.46112e-14	7.78311	1.86262e-10	5.77744	4.31336e-09	5.77744	1.44277e-06	0	1	0.21	0.15	0.73	0.51	0	0
P49674	FALSE	KC1E	CSNK1E	3	4.80029	11.0822	7.02531e-10	2.10737e-09	-0.0883159	0.939834	-2.88399	0.000340403	0.201847	0.822048	1.04642	0.3465	4.20369	0.000323716	2.79568	0.00235032	0.290162	0.802352	1.13474	0.339966	4.292	0.000620671	3.08584	6.63332e-05	3.93042	6.20621e-05	7.08768	1.19074e-09	0.844576	0.430508	4.00184	0.00058433	3.15726	0.0201617	0.5	0.5	0.82	0.5	0.43	0.05
Q9HCP0	FALSE	KC1G1	CSNK1G1	3	2.60204	29.6268	7.84279e-25	1.56034e-23	-0.192599	0.821398	-5.82825	3.7351e-20	-1.62291	0.00641656	-2.2582	0.00362404	0.290009	0.790763	5.63565	1.82976e-15	-1.43031	0.0510428	-2.0656	0.0150006	0.482607	0.698451	4.20534	2.83091e-12	3.57005	2.76069e-06	6.11826	2.06285e-11	-0.635293	0.447997	1.91292	0.0438288	2.54821	0.0161718	0.08	0.11	0.76	0.27	0.34	0.05
Q14722	FALSE	KCAB1	KCNAB1	3	8.2378	17.9274	1.00516e-15	6.2954e-15	0.70301	0.549654	-5.28349	5.72125e-09	-2.82564	0.00109814	2.42298	0.0380439	-1.1269	0.452993	5.9865	5.73319e-09	-3.52865	0.000542663	1.71997	0.190995	-1.82991	0.256847	2.45785	0.00636821	7.70647	5.51223e-12	4.15658	0.0022043	5.24862	1.04248e-06	1.69873	0.247519	-3.54989	0.0226354	0.57	0.61	0.99	0.79	0.4	0.9
P56696	TRUE	KCNQ4	KCNQ4	3	3.41717	13.7853	3.11306e-12	1.26467e-11	-1.74361	0.0771124	-4.26581	4.13679e-07	-2.0553	0.011366	1.81494	0.100275	2.0696	0.111386	2.52221	0.0106414	-0.311694	0.800003	3.55854	0.00165763	3.81321	0.0047229	2.21051	0.00825524	6.08075	3.95696e-09	6.33542	2.92961e-07	3.87024	0.000117112	4.1249	0.000851764	0.254667	0.909431	0.22	0.37	0.59	0.4	0.03	0
P19256	FALSE	LFA3	CD58	3	5.2251	11.9085	1.32189e-10	4.37425e-10	0.50071	0.650075	-2.92788	0.000545189	0.447934	0.618634	-0.783722	0.517455	5.01701	3.90767e-05	3.42859	0.000330278	-0.0527757	0.968844	-1.28443	0.29853	4.5163	0.000600354	3.37581	3.10476e-05	2.14416	0.0472278	7.94489	8.8126e-11	-1.23166	0.258445	4.56908	0.000166268	5.80073	2.0749e-05	0.51	0.52	0.83	0.48	0.57	0
P58215	FALSE	LOXL3	LOXL3	3	2.65858	18.6235	2.68946e-16	1.81464e-15	-1.44305	0.0771128	-3.52825	4.18716e-07	0.798669	0.259718	2.29426	0.00920113	2.29426	0.0293644	2.0852	0.0107351	2.24172	0.00474616	3.73731	5.40761e-05	3.73731	0.000696074	4.32692	1.49933e-10	5.82252	1.09983e-11	5.82252	1.23544e-08	1.49559	0.0884063	1.49559	0.177751	0	1	0.25	0.43	0.63	0.15	0	0
Q05195	FALSE	MAD1	MXD1	3	2.64949	36.0297	2.18e-29	7.7941e-28	-2.70067	0.000227887	-6.73356	2.48016e-23	-1.68175	0.00761249	0.109147	0.920356	0.4568	0.686375	4.03288	5.29798e-08	1.01893	0.210182	2.80982	0.00140386	3.15747	0.00250568	5.05181	2.89295e-15	6.8427	4.11493e-17	7.19036	1.1739e-13	1.79089	0.0266315	2.13855	0.0320504	0.347653	0.835551	0.05	0.3	0.79	0.21	0.03	0
P11226	FALSE	MBL2	MBL2	3	3.04772	22.4084	2.43235e-19	2.36142e-18	3.67747	1.93648e-06	-1.79864	0.0130164	1.7107	0.0107108	4.05756	1.78902e-06	4.30149	2.3893e-05	5.47611	4.14121e-12	-1.96677	0.0142944	0.380093	0.739098	0.624018	0.648974	3.50933	1.92204e-07	5.8562	7.73976e-12	6.10013	2.36539e-09	2.34687	0.00546923	2.59079	0.0132979	0.243926	0.896434	0.46	0.07	0.69	0.3	0.03	0
Q9HAP2	FALSE	MLXIP	MLXIP	3	2.54156	10.2531	3.79825e-09	1.04164e-08	1.15644	0.163196	-2.82565	5.50292e-05	0.432681	0.559958	-0.417929	0.693791	1.88588	0.0766513	3.98209	4.16114e-07	-0.72376	0.42811	-1.57437	0.111322	0.729438	0.587691	3.25833	1.32061e-06	2.40772	0.00613022	4.71152	3.79867e-06	-0.85061	0.358779	1.4532	0.190185	2.30381	0.0576728	0.26	0.13	0.59	0.21	0.31	0.05
O75900	FALSE	MMP23	MMP23B	3	2.89609	11.1163	6.55547e-10	1.97623e-09	2.31081	0.00921507	-1.73543	0.0353651	-0.166622	0.852061	3.07142	0.00157261	3.33648	0.0040389	4.04624	4.91e-06	-2.47743	0.00539611	0.760613	0.53422	1.02567	0.48693	1.5688	0.0475234	4.80685	5.2794e-07	5.07191	9.70739e-06	3.23805	0.000537842	3.50311	0.00239449	0.265059	0.899705	0.33	0.11	0.52	0.37	0.03	0
O60669	TRUE	MOT2	SLC16A7	3	2.35021	14.2434	1.25922e-12	5.39131e-12	-1.6897	0.0287172	-3.68177	4.05234e-08	-0.926363	0.166817	1.32012	0.138114	1.32012	0.213104	1.99207	0.011415	0.763339	0.381347	3.00982	0.000806631	3.00982	0.00517987	2.75541	2.42028e-05	5.00189	1.23462e-09	5.00189	3.74598e-07	2.24648	0.00587074	2.24648	0.027453	0	1	0.14	0.35	0.58	0.25	0	0
Q92887	TRUE	MRP2	ABCC2	3	2.64172	13.9715	2.15381e-12	8.94099e-12	2.50959	0.00232137	-1.6017	0.0382039	1.42175	0.0463638	3.61315	5.74764e-05	3.61315	0.000819709	4.1113	6.77724e-07	-1.08784	0.23292	1.10355	0.309488	1.10355	0.41604	3.02345	2.09137e-05	5.21485	5.99141e-09	5.21485	1.12846e-06	2.1914	0.0142328	2.1914	0.0508477	0	1	0.39	0.11	0.55	0.24	0	0
Q9ULD2	FALSE	MTUS1	MTUS1	3	7.88285	32.7657	4.22705e-27	1.10097e-25	1.69153	0.0310596	-1.63383	0.0221701	0.478875	0.506407	4.42413	9.65925e-08	8.33452	1.21975e-16	3.32536	1.73603e-05	-1.21266	0.144161	2.73259	0.00289115	6.64299	3.66568e-10	2.1127	0.00160211	6.05796	5.27009e-13	9.96835	3.07176e-22	3.94525	9.65263e-07	7.85565	2.30655e-15	3.91039	0.000506892	0.83	0.72	1	0.87	0.43	0.05
Q8IZF0	FALSE	NALCN	NALCN	3	3.00867	19.1784	9.4642e-17	6.79249e-16	0.300764	0.767989	-5.14445	6.81729e-12	-3.24834	4.39239e-06	-3.20094	0.000569444	0.316531	0.812883	5.44521	1.50906e-10	-3.5491	1.95243e-05	-3.5017	0.000476069	0.0157672	0.993697	1.89611	0.0112234	1.94351	0.0456038	5.46098	6.89688e-07	0.0473958	0.966393	3.56487	0.00123725	3.51747	0.00542898	0.09	0.07	0.62	0.42	0.4	0.05
P29475	TRUE	NOS1	NOS1	3	8.17183	11.3947	3.72989e-10	1.16556e-09	0.927858	0.292899	-3.48518	1.39033e-06	-1.86657	0.00705072	0.492628	0.647436	-0.168621	0.898158	4.41304	6.21914e-08	-2.79443	0.00056053	-0.43523	0.710029	-1.09648	0.41278	1.61861	0.0255085	3.97781	7.27084e-06	3.31656	0.00208993	2.3592	0.00717302	1.69795	0.13455	-0.661249	0.678269	0.68	0.59	1	0.89	0.77	0.81
Q86VF7	FALSE	NRAP	NRAP	3	6.00057	10.1984	4.24698e-09	1.1575e-08	-0.189869	0.872951	-2.4834	0.00401205	-0.357165	0.699212	2.67954	0.0116883	3.90537	0.00166276	2.29353	0.0205264	-0.167296	0.896323	2.86941	0.0122556	4.09524	0.00215134	2.12623	0.0109471	5.16294	5.2794e-07	6.38877	2.04695e-07	3.03671	0.00272936	4.26253	0.000520191	1.22582	0.465166	0.55	0.72	0.83	0.67	0.37	0.24
P48552	FALSE	NRIP1	NRIP1	3	2.91677	26.7053	1.17352e-22	1.78497e-21	0.260967	0.778291	-4.92829	4.62612e-13	0.631991	0.369311	-2.71424	0.00131041	1.89574	0.0678609	5.18926	1.59434e-11	0.371024	0.701362	-2.97521	0.00107804	1.63477	0.164621	5.56028	7.00774e-17	2.21405	0.0102543	6.82403	9.18738e-12	-3.34624	3.40783e-05	1.26374	0.25031	4.60998	3.34238e-05	0.2	0.17	0.76	0.13	0.57	0
O60890	FALSE	OPHN1	OPHN1	3	3.57766	10.2014	4.22076e-09	1.15067e-08	2.15921	0.0215309	-2.8141	0.000729313	-0.457792	0.604207	0.264834	0.841289	2.98808	0.0150109	4.97331	7.98508e-08	-2.61701	0.00505911	-1.89438	0.103266	0.828868	0.602548	2.35631	0.00357279	3.07893	0.00276885	5.80218	1.34426e-06	0.722627	0.51866	3.44587	0.00468961	2.72325	0.0567844	0.36	0.13	0.63	0.4	0.37	0.05
Q8NG27	FALSE	PJA1	PJA1	3	6.40786	8.35859	1.86502e-07	4.12372e-07	1.58085	0.114643	-1.87991	0.0357406	1.85837	0.023635	2.83606	0.00800387	1.9631	0.135853	3.46076	0.000366835	0.27752	0.825029	1.25521	0.32036	0.382255	0.833098	3.73828	5.53108e-06	4.71597	5.98112e-06	3.84301	0.00242633	0.97769	0.388841	0.104735	0.950292	-0.872955	0.630886	0.75	0.57	0.86	0.57	0.4	0.57
Q9H1J1	FALSE	REN3A	UPF3A	3	5.71229	38.9502	2.23929e-31	1.04814e-29	-4.66961	1.09783e-06	-7.21598	1.09783e-16	-5.07931	4.9682e-10	2.3537	0.0336125	2.66273	0.0419839	2.54637	0.0119375	-0.409706	0.742502	7.0233	7.91726e-10	7.33234	4.62518e-08	2.13667	0.0130921	9.56968	6.08416e-19	9.87871	1.11899e-14	7.43301	4.97351e-13	7.74205	4.9452e-10	0.309036	0.894557	0.24	0.65	0.87	0.67	0.03	0
O14827	FALSE	RGRF2	RASGRF2	3	3.29186	27.2256	4.75825e-23	7.59517e-22	-1.78614	0.0268393	-4.51426	1.13873e-10	1.97324	0.00328876	-1.08986	0.256463	2.15655	0.0428611	2.72811	0.000726823	3.75938	1.13335e-06	0.696286	0.525315	3.94269	0.000363072	6.48749	1.8116e-20	3.4244	8.00905e-05	6.6708	9.88731e-11	-3.06309	0.000259148	0.183312	0.895321	3.24641	0.00614063	0.3	0.46	0.77	0.07	0.4	0.05
Q96QB1	FALSE	RHG07	DLC1	3	3.84051	18.7697	2.0411e-16	1.40356e-15	0.449248	0.66573	-2.43768	0.00238708	1.57157	0.0393284	4.54329	1.9829e-06	4.54329	7.52448e-05	2.88693	0.00138709	1.12232	0.253145	4.09404	8.28359e-05	4.09404	0.000946822	4.00925	1.22619e-07	6.98097	4.62211e-13	6.98097	1.2312e-09	2.97172	0.00162159	2.97172	0.0114455	0	1	0.49	0.46	0.73	0.3	0	0
Q8IUC4	FALSE	RHPN2	RHPN2	3	6.013	14.3305	1.06066e-12	4.58376e-12	-0.934697	0.358986	-3.18313	0.000127291	-1.15234	0.159858	1.69181	0.118784	4.99676	3.29452e-05	2.24843	0.0205219	-0.217647	0.859656	2.6265	0.0200128	5.93145	3.69955e-06	2.03078	0.0133073	4.87493	1.38148e-06	8.17988	1.39967e-11	2.84415	0.00429529	6.1491	2.07007e-07	3.30495	0.018805	0.59	0.63	0.87	0.64	0.43	0.05
Q9H2S5	FALSE	RNF39	RNF39	3	5.96576	26.6305	1.33662e-22	2.00162e-21	4.86639	7.08305e-09	-1.80712	0.0231176	0.70434	0.369823	3.21765	0.000603377	6.69971	1.33012e-09	6.67351	1.09238e-14	-4.16205	5.81932e-07	-1.64874	0.127489	1.83332	0.16217	2.51146	0.000719086	5.02477	6.36813e-08	8.50683	3.26143e-14	2.51331	0.00635041	5.99537	3.92415e-08	3.48206	0.00649868	0.74	0.24	0.92	0.7	0.4	0.05
Q8TEU7	FALSE	RPGF6	RAPGEF6	3	7.75914	6.97308	3.29811e-06	6.17973e-06	0.797688	0.315986	-1.89423	0.00449715	-0.209846	0.772906	0.86497	0.339076	2.23244	0.0218864	2.69192	0.00028025	-1.00753	0.209212	0.0672821	0.953532	1.43475	0.206082	1.68439	0.00880409	2.7592	0.000622512	4.12667	1.42902e-05	1.07482	0.197906	2.44229	0.0120145	1.36747	0.26129	0.82	0.7	0.99	0.87	0.71	0.67
O43704	FALSE	ST1B1	SULT1B1	3	4.60999	18.4055	4.05967e-16	2.67397e-15	3.00876	0.00118386	-3.36719	5.24657e-05	1.40037	0.0853806	0.804179	0.501511	4.53318	0.000189777	6.37595	1.00559e-11	-1.60838	0.107287	-2.20458	0.055733	1.52443	0.306478	4.76756	2.43642e-09	4.17137	4.35747e-05	7.90037	7.75942e-11	-0.596196	0.602914	3.13281	0.0115597	3.729	0.00762564	0.54	0.24	0.8	0.4	0.4	0.05
Q6ZVD7	FALSE	STOX1	STOX1	3	4.39063	12.5056	3.98332e-11	1.40496e-10	-1.6922	0.095361	-4.95152	9.01442e-09	-2.72039	0.000924743	-1.23952	0.299285	1.95554	0.144983	3.25932	0.0010479	-1.02818	0.354617	0.452687	0.749202	3.64774	0.00873818	2.23113	0.00926196	3.712	0.00054778	6.90706	4.79788e-08	1.48087	0.181866	4.67592	0.000198622	3.19505	0.0316717	0.25	0.39	0.76	0.51	0.37	0.05
Q8NBV8	FALSE	SYT8	SYT8	3	2.33839	22.1988	3.56084e-19	3.39911e-18	-1.42305	0.0563378	-3.87981	1.29514e-09	0.727734	0.264134	1.80103	0.028102	1.80103	0.0657897	2.45676	0.000872038	2.15079	0.00308108	3.22408	0.000156454	3.22408	0.00152109	4.60755	1.39855e-13	5.68084	6.29653e-13	5.68084	1.53095e-09	1.0733	0.193497	1.0733	0.307313	0	1	0.21	0.37	0.62	0.13	0	0
P05543	TRUE	THBG	SERPINA7	3	7.18984	23.7481	2.17039e-20	2.3951e-19	-0.500399	0.607791	-3.10521	3.60554e-05	-1.56501	0.0308807	2.54643	0.00672182	6.24116	9.37777e-09	2.60482	0.00258023	-1.06462	0.255823	3.04683	0.00240453	6.74156	6.2529e-09	1.5402	0.0412026	5.65164	6.76374e-10	9.34637	4.52119e-17	4.11144	3.29736e-06	7.80617	5.21111e-13	3.69473	0.00312363	0.68	0.72	0.94	0.83	0.43	0.05
Q9P2C4	FALSE	TM181	TMEM181	3	2.59919	27.4314	3.33433e-23	5.41145e-22	0.897628	0.2409	-4.55215	6.26297e-13	-1.44237	0.0181155	1.66952	0.0398505	1.66952	0.0850822	5.44977	3.39256e-14	-2.34	0.00100232	0.771896	0.423944	0.771896	0.521797	3.10977	3.69114e-07	6.22167	1.67322e-15	6.22167	2.19021e-11	3.1119	3.39038e-05	3.1119	0.000784295	0	1	0.2	0.09	0.72	0.36	0	0
Q9NRS4	FALSE	TMPS4	TMPRSS4	3	6.08569	10.4682	2.44906e-09	6.85806e-09	-0.201466	0.874355	-2.83245	0.00213921	-0.71695	0.447661	-0.137532	0.926427	5.61258	2.01522e-05	2.63099	0.0127964	-0.515485	0.686306	0.0639339	0.967896	5.81404	3.66757e-05	2.1155	0.0189602	2.69492	0.019221	8.44503	1.69002e-10	0.579419	0.646718	6.32953	1.06783e-06	5.75011	0.000100668	0.51	0.65	0.8	0.64	0.54	0
Q9BYV6	FALSE	TRI55	TRIM55	3	4.70909	13.9861	2.09252e-12	8.70148e-12	0.410809	0.709891	-3.85319	2.82484e-06	0.0422358	0.965073	-0.540561	0.662028	4.1605	0.000591754	4.264	4.61272e-06	-0.368574	0.757073	-0.95137	0.449941	3.74969	0.00429894	3.89542	9.54963e-07	3.31263	0.00124514	8.01369	3.16354e-11	-0.582797	0.609329	4.11827	0.000620327	4.70106	0.000527153	0.43	0.46	0.8	0.43	0.54	0
Q63HK5	FALSE	TSH3	TSHZ3	3	2.82474	11.8485	1.49201e-10	4.91037e-10	1.59976	0.0679403	-1.57741	0.0478078	1.5292	0.0363529	3.46363	0.000184271	3.69202	0.000871973	3.17717	0.000216346	-0.0705608	0.952586	1.86387	0.0774695	2.09226	0.100222	3.10661	2.06734e-05	5.04104	4.32483e-08	5.26943	1.66658e-06	1.93443	0.0374195	2.16282	0.0615217	0.22839	0.908634	0.37	0.24	0.59	0.24	0.03	0
Q9UKP6	FALSE	UR2R	UTS2R	3	4.5191	14.7177	4.95356e-13	2.22405e-12	1.526	0.194364	-4.706	1.61459e-06	-1.10153	0.269341	1.86384	0.153038	3.40391	0.0207733	6.23199	1.81349e-08	-2.62753	0.02066	0.337846	0.838098	1.87791	0.284463	3.60447	0.000162529	6.56984	4.46457e-08	8.10991	1.64813e-08	2.96537	0.0132495	4.50544	0.0018047	1.54007	0.425837	0.32	0.24	0.72	0.43	0.23	0.05
Q9Y3A2	FALSE	UTP11	UTP11	3	2.5316	29.1408	1.78633e-24	3.39367e-23	-3.48527	8.30358e-07	-5.23342	3.40074e-16	0.196749	0.783777	-2.80753	0.000364238	0.29371	0.793691	1.74816	0.0200338	3.68202	1.40703e-07	0.677737	0.491361	3.77898	0.00015887	5.43017	5.43384e-18	2.42589	0.0023909	5.52713	3.36675e-09	-3.00428	7.48695e-05	0.0969618	0.938698	3.10124	0.0037266	0.08	0.46	0.66	0.06	0.4	0.05
Q8N398	FALSE	VW5B2	VWA5B2	3	3.67168	29.0375	2.1288e-24	4.00504e-23	3.48512	9.40048e-06	-2.54347	0.000396925	3.43947	2.60601e-07	0.444476	0.679486	4.82971	2.92282e-06	6.02859	6.95875e-14	-0.045652	0.968065	-3.04064	0.00136031	1.34459	0.289862	5.98294	8.58815e-18	2.98795	0.000709062	7.37318	1.61051e-12	-2.99499	0.000407874	1.39024	0.221159	4.38523	0.000166466	0.5	0.15	0.82	0.14	0.57	0
P56706	FALSE	WNT7B	WNT7B	3	2.59227	13.6147	4.36509e-12	1.74622e-11	-0.425409	0.658189	-3.76707	2.10094e-07	-0.746149	0.31736	1.54898	0.104149	1.81966	0.104357	3.34166	5.34764e-05	-0.32074	0.761068	1.97438	0.0506985	2.24506	0.0646656	3.02092	1.86946e-05	5.31605	2.33955e-09	5.58673	1.53482e-07	2.29512	0.0095117	2.5658	0.0192476	0.27068	0.892066	0.2	0.26	0.58	0.27	0.03	0
Q9NYG2	FALSE	ZDHC3	ZDHHC3	3	3.90818	11.6985	2.01904e-10	6.52953e-10	-1.42325	0.127816	-3.65087	3.9221e-06	0.421515	0.620755	-0.492165	0.681463	2.7246	0.0216981	2.22762	0.0165199	1.84477	0.0473653	0.93109	0.441625	4.14785	0.000888781	4.07239	9.75168e-08	3.15871	0.00137465	6.37547	3.57845e-08	-0.91368	0.386558	2.30308	0.057854	3.21676	0.0170677	0.34	0.5	0.75	0.31	0.4	0.05
Q9H582	FALSE	ZN644	ZNF644	3	4.84379	18.7328	2.18817e-16	1.49726e-15	-1.3925	0.201687	-4.01442	1.09605e-05	2.43282	0.00521198	0.0172243	0.990674	4.7079	0.000434229	2.62192	0.0140385	3.82532	0.000163068	1.40973	0.294612	6.1004	1.72331e-05	6.44724	2.81074e-13	4.03164	0.000356703	8.72232	6.45381e-11	-2.41559	0.0312659	2.27508	0.108792	4.69067	0.00196125	0.45	0.5	0.79	0.21	0.6	0
Q5HY98	FALSE	ZN766	ZNF766	3	2.44817	12.003	1.09305e-10	3.65443e-10	-1.27593	0.125114	-3.6073	2.84559e-07	-1.33321	0.0523206	1.0896	0.256948	1.36722	0.218268	2.33137	0.00433	-0.0572808	0.959057	2.36554	0.0138117	2.64316	0.0211019	2.27409	0.000970337	4.6969	4.96565e-08	4.97452	1.34564e-06	2.42282	0.00441986	2.70044	0.0103264	0.27762	0.886555	0.16	0.28	0.55	0.3	0.03	0
Q9UH03	FALSE	2021-09-03	SEPTIN3	4	3.95101	33.5414	1.19099e-27	3.36428e-26	-4.43954	1.95538e-08	-2.5637	0.000389421	-7.06009	4.49055e-24	-2.51566	0.0049072	0.365715	0.770121	-1.87583	0.0261183	-2.62056	0.00108741	1.92388	0.0524924	4.80525	1.58826e-05	-4.49639	7.19506e-11	0.0480437	0.968968	2.92942	0.00619548	4.54443	6.94543e-08	7.42581	6.14278e-13	2.88137	0.018015	0.08	0.57	0.37	0.82	0.4	0.05
P22760	FALSE	AAAD	AADAC	4	4.14944	52.54	5.61188e-40	9.53921e-38	-1.01297	0.224433	-4.85074	2.10101e-12	-8.30584	9.7375e-33	-3.41518	5.59213e-05	0.0530495	0.967303	3.83776	8.96602e-07	-7.29287	4.94957e-21	-2.40221	0.0106204	1.06602	0.403276	-3.4551	2.3274e-07	1.43555	0.117143	4.90378	1.227e-06	4.89065	2.09348e-09	8.35889	1.15529e-16	3.46823	0.00264615	0.05	0.15	0.63	0.83	0.43	0.05
Q2M3G0	FALSE	ABCB5	ABCB5	4	2.6021	28.0076	1.23641e-23	2.12404e-22	0.765786	0.372912	-1.18691	0.113301	-5.01513	2.76384e-14	1.43026	0.116522	1.43026	0.187506	1.9527	0.0164654	-5.78091	3.27224e-14	0.664477	0.54029	0.664477	0.623486	-3.82821	1.03142e-08	2.61718	0.0025446	2.61718	0.0121028	6.44539	6.686e-15	6.44539	1.0505e-10	0	1	0.16	0.07	0.31	0.63	0	0
P62736	FALSE	ACTA	ACTA2	4	3.49318	45.0771	2.21965e-35	1.9032e-33	-0.824726	0.46119	-4.30732	1.16768e-06	-9.58613	8.51203e-28	-0.406719	0.769973	0	1	3.48259	0.000620931	-8.76141	8.62714e-19	0.418007	0.77566	0.824726	0.634782	-5.27881	7.33359e-10	3.9006	0.000395446	4.30732	0.00109018	9.17942	7.91215e-18	9.58613	8.48609e-14	0.406719	0.863219	0	0.07	0.34	0.67	0.03	0
P63267	FALSE	ACTH	ACTG2	4	3.49318	45.0771	2.21965e-35	1.9032e-33	-0.824726	0.46119	-4.30732	1.16768e-06	-9.58613	8.51203e-28	-0.406719	0.769973	0	1	3.48259	0.000620931	-8.76141	8.62714e-19	0.418007	0.77566	0.824726	0.634782	-5.27881	7.33359e-10	3.9006	0.000395446	4.30732	0.00109018	9.17942	7.91215e-18	9.58613	8.48609e-14	0.406719	0.863219	0	0.07	0.34	0.67	0.03	0
P00325	TRUE	ADH1B	ADH1B	4	3.54815	20.3221	1.12008e-17	9.00118e-17	-0.253585	0.801007	0.164588	0.868593	-3.89971	2.15362e-08	2.99507	0.00106453	1.83576	0.106466	-0.418173	0.688737	-3.64613	7.55706e-06	3.24865	0.000998185	2.08934	0.0936823	-4.0643	1.19519e-08	2.83048	0.00218919	1.67117	0.147448	6.89478	5.54075e-15	5.73547	6.47706e-08	-1.15931	0.425837	0.33	0.35	0.31	0.76	0	0.14
O14862	FALSE	AIM2	AIM2	4	2.79711	20.3206	1.12317e-17	9.01607e-17	2.39384	0.00249936	-0.370468	0.675564	-2.9134	1.08152e-05	2.78168	0.00143774	2.78168	0.0079195	2.76431	0.000611978	-5.30723	6.00116e-12	0.387837	0.736206	0.387837	0.792211	-2.54293	0.000206427	3.15214	0.00030363	3.15214	0.00267681	5.69507	8.46818e-12	5.69507	1.75845e-08	0	1	0.32	0.04	0.31	0.64	0	0
Q9HBK9	FALSE	AS3MT	AS3MT	4	4.8357	24.5388	5.29364e-21	6.35565e-20	-2.92682	0.000862755	-0.766344	0.399846	-5.76235	1.2025e-14	-0.451703	0.706561	2.42233	0.041399	-2.16047	0.0193796	-2.83553	0.00132268	2.47511	0.021448	5.34914	1.22104e-05	-4.996	4.65011e-11	0.314641	0.798268	3.18867	0.00674342	5.31064	9.83252e-09	8.18467	5.3869e-13	2.87403	0.0334253	0.3	0.63	0.41	0.87	0.37	0.05
Q6ZVZ8	FALSE	ASB18	ASB18	4	3.18105	24.4064	6.69825e-21	7.90491e-20	0.12698	0.912415	-0.564961	0.559206	-5.24	4.55582e-12	2.1114	0.0394227	2.1114	0.084398	0.691942	0.525139	-5.36698	8.02775e-10	1.98442	0.0766644	1.98442	0.148401	-4.67504	1.35564e-09	2.67636	0.00803924	2.67636	0.0269429	7.3514	1.26157e-14	7.3514	1.65718e-10	0	1	0.21	0.17	0.27	0.68	0	0
P0C7T5	FALSE	ATX1L	ATXN1L	4	5.07515	10.6505	1.6893e-09	4.84107e-09	0.738912	0.485235	1.11929	0.227521	-1.92884	0.0165072	1.11866	0.336501	5.38658	9.62461e-06	-0.380376	0.751762	-2.66775	0.00492058	0.379747	0.78424	4.64767	0.000398861	-3.04813	0.000176765	-0.000628391	0.999866	4.26729	0.000556079	3.0475	0.00243791	7.31542	1.08328e-09	4.26792	0.00214361	0.59	0.5	0.49	0.73	0.46	0
Q53S33	FALSE	BOLA3	BOLA3	4	2.86803	43.8317	1.38857e-34	1.06776e-32	-0.977265	0.215996	-1.05383	0.140066	-7.13654	5.85291e-28	-2.86511	0.000406518	-0.032924	0.979805	0.0765645	0.943712	-6.15928	2.66592e-17	-1.88785	0.0374861	0.944341	0.440971	-6.08271	1.40261e-20	-1.81128	0.0318442	1.02091	0.339357	4.27143	3.58932e-08	7.10362	7.97713e-14	2.83219	0.0109685	0.04	0.13	0.15	0.76	0.37	0.05
Q8NFZ8	FALSE	CADM4	CADM4	4	3.89931	28.2858	7.6737e-24	1.35429e-22	2.32353	0.00497616	1.00729	0.21417	-3.32676	1.39547e-06	3.98297	8.39616e-06	4.2847	6.27992e-05	1.31624	0.144733	-5.65029	2.05478e-12	1.65944	0.110203	1.96117	0.115207	-4.33405	8.79637e-10	2.97568	0.00112521	3.27742	0.00270687	7.30973	8.69115e-17	7.61147	6.38121e-13	0.301736	0.880657	0.49	0.22	0.37	0.79	0.03	0
Q5XLA6	FALSE	CAR17	CARD17	4	3.25734	28.5424	4.9487e-24	9.01277e-23	3.21885	1.24577e-05	0.859948	0.246052	-2.67928	1.83069e-05	3.56398	1.11338e-05	3.82531	8.24066e-05	2.3589	0.00208667	-5.89813	8.70625e-16	0.345129	0.751373	0.606467	0.641219	-3.53923	3.36308e-08	2.70403	0.00109708	2.96537	0.00276379	6.24325	3.62036e-15	6.50459	1.12155e-11	0.261338	0.886555	0.43	0.07	0.34	0.77	0.03	0
Q8IWD4	FALSE	CC117	CCDC117	4	5.43672	30.9083	9.12067e-26	2.05035e-24	-3.01104	0.00121969	-1.01131	0.279217	-7.06132	9.42047e-19	-2.71492	0.00955123	2.9229	0.0188737	-1.99973	0.0435602	-4.05028	9.88055e-06	0.296115	0.831819	5.93394	4.44008e-06	-6.05001	6.54183e-14	-1.70362	0.12259	3.93421	0.00146518	4.34639	9.79309e-06	9.98422	1.63778e-16	5.63782	3.20703e-05	0.3	0.61	0.41	0.89	0.6	0
P20248	FALSE	CCNA2	CCNA2	4	4.87128	21.7224	8.49285e-19	7.75563e-18	-0.319438	0.770709	3.90793	1.29237e-06	-2.1943	0.00452517	0.351933	0.7824	5.49007	3.09318e-06	-4.22737	3.79529e-06	-1.87486	0.0489106	0.671371	0.598554	5.80951	3.82915e-06	-6.10223	8.32348e-15	-3.556	0.000391423	1.58214	0.217219	2.54623	0.00961788	7.68437	4.25788e-11	5.13814	0.000105336	0.55	0.63	0.17	0.79	0.51	0
P24941	TRUE	CDK2	CDK2	4	9.49634	13.4002	6.68291e-12	2.61831e-11	0.254405	0.655078	-0.461948	0.349571	-2.00661	7.77781e-07	0.670386	0.254876	1.33157	0.041399	0.716353	0.181971	-2.26102	1.84784e-06	0.415981	0.53777	1.07717	0.145993	-1.54466	0.000237368	1.13233	0.0418782	1.79352	0.00551186	2.677	1.46292e-07	3.33818	7.18369e-08	0.661186	0.438721	0.91	0.96	0.94	1	0.94	0.9
Q5JTW2	FALSE	CEP78	CEP78	4	3.09135	19.2577	8.15546e-17	5.9057e-16	-0.371431	0.712594	-1.79636	0.022607	-4.8762	7.69759e-12	0.541207	0.627103	1.58376	0.178134	1.42493	0.121392	-4.50477	4.47107e-08	0.912637	0.426838	1.95519	0.127686	-3.07983	2.43975e-05	2.33757	0.0145736	3.38012	0.00261044	5.4174	1.09392e-09	6.45995	2.30592e-09	1.04255	0.491788	0.18	0.22	0.31	0.69	0.11	0
Q96MT7	FALSE	CFA44	CFAP44	4	5.49216	27.1495	5.42886e-23	8.62299e-22	4.0404	1.44147e-06	-0.944448	0.266434	-2.9403	3.7135e-05	0.632921	0.567218	5.52199	5.29984e-07	4.98485	5.3185e-09	-6.9807	7.86587e-17	-3.40748	0.000740188	1.48159	0.271611	-1.99585	0.0077534	1.57737	0.115544	6.46644	5.29604e-09	3.57322	7.05643e-05	8.46229	1.25074e-14	4.88907	7.966e-05	0.59	0.15	0.7	0.86	0.54	0
Q16880	FALSE	CGT	UGT8	4	3.60323	14.2213	1.31533e-12	5.61172e-12	1.98272	0.0429345	-0.684498	0.496276	-3.78104	2.11382e-06	1.87709	0.0891969	0.821857	0.563555	2.66722	0.00688275	-5.76376	5.07432e-10	-0.105634	0.943856	-1.16086	0.465309	-3.09655	0.000175474	2.56159	0.0177289	1.50636	0.26656	5.65813	1.55064e-08	4.6029	0.000186221	-1.05523	0.545537	0.33	0.09	0.39	0.62	0.14	0.29
P28329	TRUE	CLAT	CHAT	4	4.29231	30.1792	3.09201e-25	6.51272e-24	-3.41215	3.82357e-05	-1.35745	0.0906648	-5.22151	1.73943e-13	2.34976	0.0128603	2.62704	0.0187798	-2.0547	0.0193501	-1.80936	0.0383496	5.76191	4.90874e-09	6.03919	1.82353e-07	-3.86407	8.27058e-08	3.70721	5.5983e-05	3.98449	0.000299248	7.57127	2.92589e-17	7.84855	3.48601e-13	0.27728	0.892066	0.29	0.61	0.44	0.82	0.03	0
Q3B7T1	FALSE	EDRF1	EDRF1	4	6.61791	32.0008	1.48761e-26	3.62146e-25	-0.0685889	0.944436	1.47912	0.0368909	-1.66502	0.00992916	7.1136	7.31998e-18	1.82032	0.0766143	-1.54771	0.0545648	-1.59643	0.043165	7.18219	1.09765e-15	1.88891	0.0963164	-3.14414	1.32349e-06	5.63449	8.50141e-12	0.341201	0.777186	8.77862	3.70765e-26	3.48534	0.000379613	-5.29329	1.26251e-06	0.79	0.83	0.62	0.95	0.03	0.71
O75071	FALSE	EFC14	EFCAB14	4	2.57495	15.2286	1.82211e-13	8.61612e-13	-1.19426	0.173982	0.909581	0.271758	-3.1387	5.88324e-06	2.17853	0.0199873	2.17853	0.0512907	-2.10384	0.0149026	-1.94444	0.0226571	3.37279	0.000590608	3.37279	0.00409927	-4.04828	1.22386e-08	1.26895	0.203229	1.26895	0.283451	5.31723	9.79152e-10	5.31723	5.09419e-07	0	1	0.25	0.37	0.14	0.52	0	0
O75355	FALSE	ENTP3	ENTPD3	4	4.25699	38.5933	3.89262e-31	1.74609e-29	5.07212	1.9613e-10	1.65215	0.0286016	-2.20305	0.00126811	5.42016	5.33025e-10	5.6822	5.47092e-08	3.41997	2.76433e-05	-7.27517	1.38572e-19	0.348044	0.769014	0.610083	0.667982	-3.8552	2.72229e-08	3.76802	2.04455e-05	4.03006	0.000142211	7.62321	1.44326e-18	7.88525	3.74981e-14	0.262039	0.89287	0.59	0.07	0.41	0.83	0.03	0
P33947	FALSE	ERD22	KDELR2	4	5.55216	3.74501	0.00259955	0.00335917	0.82934	0.449021	-0.125743	0.915887	-1.86024	0.0271961	1.14136	0.347962	1.40361	0.315344	0.955083	0.405252	-2.68958	0.00671394	0.312021	0.830988	0.574275	0.747874	-1.7345	0.0490029	1.2671	0.291262	1.52936	0.272543	3.0016	0.00433128	3.26385	0.0123485	0.262254	0.909431	0.58	0.46	0.56	0.79	0.43	0.48
Q9UBQ6	FALSE	EXTL2	EXTL2	4	5.09785	20.7	5.56369e-18	4.61924e-17	-0.867933	0.362679	1.41708	0.0869739	-2.75354	0.000153421	3.50943	0.000217398	4.87261	1.46063e-05	-2.28502	0.011281	-1.88561	0.0364377	4.37736	1.74983e-05	5.74054	1.6362e-06	-4.17062	2.0316e-08	2.09235	0.0348646	3.45553	0.00265796	6.26297	7.14962e-12	7.62615	6.97202e-12	1.36318	0.360059	0.61	0.67	0.42	0.82	0.2	0.05
P08709	TRUE	FA7	F7	4	3.14976	19.4995	5.18495e-17	3.83782e-16	2.29386	0.00283865	2.59858	0.000161672	-2.05157	0.0015811	2.07991	0.0163173	3.56255	0.000383597	-0.304716	0.757264	-4.34544	5.69126e-09	-0.213955	0.851225	1.26869	0.300942	-4.65015	1.97573e-12	-0.518671	0.606965	0.963974	0.389093	4.13148	2.87163e-07	5.61413	1.02417e-08	1.48264	0.244156	0.46	0.2	0.15	0.71	0.23	0.05
Q9UKT8	FALSE	FBXW2	FBXW2	4	2.87318	37.5909	1.85727e-30	7.59285e-29	-3.11221	5.06448e-06	-3.57426	5.6416e-09	-6.1538	1.99583e-24	-0.151247	0.879635	0.120588	0.914755	0.462057	0.587163	-3.04159	7.42286e-06	2.96096	0.000300527	3.2328	0.000881183	-2.57953	1.56931e-05	3.42302	5.82639e-06	3.69485	4.39314e-05	6.00255	3.96606e-16	6.27438	1.71714e-12	0.271835	0.870601	0.01	0.39	0.44	0.73	0.03	0
Q96DP5	FALSE	FMT	MTFMT	4	2.31428	18.2013	5.97649e-16	3.87332e-15	-1.25506	0.0945658	0.190959	0.819704	-3.61775	1.99415e-09	1.24195	0.142627	1.49377	0.131538	-1.44602	0.0596016	-2.36269	0.00101056	2.49701	0.00374447	2.74883	0.00747138	-3.80871	7.09288e-10	1.05099	0.22741	1.30282	0.197203	4.8597	1.34062e-10	5.11152	2.67163e-08	0.251828	0.886555	0.17	0.33	0.15	0.6	0.03	0
Q9Y2L6	FALSE	FRM4B	FRMD4B	4	3.50085	18.7184	2.24835e-16	1.53519e-15	0.39245	0.691877	0.0623966	0.951309	-3.32234	1.87021e-06	2.99591	0.00109628	3.25015	0.00305911	0.330053	0.757876	-3.71479	5.30464e-06	2.60346	0.00966956	2.8577	0.0173584	-3.38474	2.30306e-06	2.93351	0.00151567	3.18775	0.00400501	6.31825	7.24973e-13	6.57249	6.83577e-10	0.254241	0.898259	0.36	0.33	0.35	0.73	0.03	0
Q14802	FALSE	FXYD3	FXYD3	4	4.85019	27.8876	1.51947e-23	2.56037e-22	0.449089	0.67618	-4.08168	4.17787e-07	-6.14113	1.60554e-15	-2.18305	0.0349861	1.878	0.13365	4.53077	6.98917e-07	-6.59022	1.15202e-13	-2.63214	0.0172681	1.42891	0.328471	-2.05945	0.010304	1.89863	0.0721472	5.95968	4.67452e-07	3.95808	3.6617e-05	8.01912	6.2566e-12	4.06105	0.00260144	0.25	0.2	0.65	0.83	0.43	0.05
O75084	FALSE	FZD7	FZD7	4	2.502	9.25163	2.95736e-08	7.26333e-08	0.38167	0.685027	0.594345	0.475314	-1.61086	0.017948	2.73505	0.00180845	2.73505	0.00932494	-0.212674	0.84372	-1.99253	0.0141676	2.35338	0.0146169	2.35338	0.0437568	-2.20521	0.00144667	2.14071	0.0173379	2.14071	0.0465413	4.34591	1.83274e-07	4.34591	2.02308e-05	0	1	0.3	0.28	0.24	0.5	0	0
Q9H706	FALSE	GARE1	GAREM1	4	3.27251	13.7491	3.34446e-12	1.35414e-11	1.56119	0.0697574	-0.830134	0.322479	-3.13286	6.48311e-06	0.992384	0.335116	2.39456	0.0315684	2.39133	0.00533511	-4.69406	6.03535e-09	-0.568809	0.627687	0.833363	0.556631	-2.30273	0.00147764	1.82252	0.0575935	3.22469	0.00349081	4.12525	2.26116e-06	5.52742	1.89412e-07	1.40217	0.319317	0.32	0.13	0.44	0.64	0.23	0.05
Q8N9W4	FALSE	GG6L2	GOLGA6L2	4	5.76447	15.6771	7.60369e-14	3.7397e-13	-1.38749	0.147987	-1.76066	0.038983	-3.54957	3.02129e-06	1.39668	0.199223	4.23147	0.000368238	0.37317	0.74879	-2.16208	0.0207381	2.78418	0.0113724	5.61897	8.05207e-06	-1.78891	0.0273671	3.15735	0.00176333	5.99214	4.01824e-07	4.94626	2.16299e-07	7.78105	2.46244e-11	2.83479	0.0425582	0.5	0.63	0.66	0.87	0.34	0.05
Q6UWU2	FALSE	GLB1L	GLB1L	4	4.82832	21.8123	7.20594e-19	6.63042e-18	-0.52676	0.580767	-0.950439	0.24685	-4.17429	1.74638e-09	3.55866	7.98337e-05	-1.42184	0.220162	0.423679	0.683262	-3.64753	6.73091e-06	4.08542	2.67834e-05	-0.89508	0.522438	-3.22385	5.93014e-06	4.5091	5.414e-07	-0.471401	0.714458	7.73294	2.48392e-18	2.75245	0.012484	-4.9805	3.29611e-05	0.43	0.5	0.54	0.86	0.03	0.67
Q9NY64	FALSE	GTR8	SLC2A8	4	5.57451	19.7192	3.43915e-17	2.61759e-16	1.88135	0.0245199	1.0867	0.175419	-2.26676	0.00109464	2.52646	0.00583469	5.69804	8.07341e-08	0.794649	0.409607	-4.14811	2.21775e-07	0.645111	0.575254	3.81669	0.000931893	-3.35346	2.04922e-06	1.43976	0.139284	4.61134	1.66124e-05	4.79322	2.7057e-08	7.9648	5.13097e-14	3.17158	0.0103717	0.68	0.48	0.54	0.95	0.4	0.05
P54257	FALSE	HAP1	HAP1	4	3.34848	25.7731	5.98154e-22	8.09429e-21	2.15892	0.0141789	-0.563656	0.544983	-4.37851	1.89841e-09	2.55819	0.00862853	2.87203	0.0129178	2.72257	0.0022918	-6.53743	1.58726e-14	0.399274	0.753079	0.713118	0.637765	-3.81486	3.26205e-07	3.12185	0.00120603	3.43569	0.00291207	6.9367	5.13509e-14	7.25055	7.62532e-11	0.313844	0.883283	0.29	0.07	0.34	0.71	0.03	0
Q6B0K9	FALSE	HBM	HBM	4	3.88249	18.1932	6.06928e-16	3.91774e-15	0.843828	0.366244	1.48711	0.0647162	-2.04164	0.00464777	4.24459	3.94921e-06	4.53312	3.86657e-05	-0.643281	0.532648	-2.88546	0.00064512	3.40076	0.000728845	3.68929	0.00205619	-3.52875	1.30974e-06	2.75748	0.00359154	3.04601	0.00709508	6.28623	2.22318e-12	6.57476	1.32675e-09	0.288528	0.889298	0.49	0.46	0.34	0.73	0.03	0
Q9BY41	TRUE	HDAC8	HDAC8	4	2.51432	24.4887	5.78623e-21	6.88732e-20	-3.20754	6.18727e-06	-2.64922	3.85565e-05	-5.08507	1.12356e-16	-0.0204625	0.984346	0.236424	0.836647	-0.558324	0.521552	-1.87753	0.0104968	3.18708	0.000179026	3.44397	0.000644775	-2.43585	9.14664e-05	2.62875	0.000991315	2.88564	0.00252433	5.06461	2.39656e-11	5.3215	7.28573e-09	0.256887	0.88465	0.03	0.39	0.34	0.61	0.03	0
Q4KMZ1	FALSE	IQCC	IQCC	4	2.25362	34.7937	1.57188e-28	4.9448e-27	-0.602329	0.421371	-2.84686	1.97433e-06	-5.80189	2.65779e-23	-0.950348	0.243577	0	1	2.24453	0.00111724	-5.19956	3.22777e-15	-0.348019	0.719682	0.602329	0.603808	-2.95503	3.24062e-07	1.89651	0.0126457	2.84686	0.0013924	4.85154	8.11802e-12	5.80189	1.82929e-11	0.950348	0.419867	0	0.07	0.32	0.64	0.11	0
P22460	TRUE	KCNA5	KCNA5	4	3.63187	22.6801	1.48601e-19	1.47823e-18	2.39275	0.00215561	-0.788313	0.317056	-3.85298	3.83942e-09	-0.311759	0.775212	2.5571	0.0136903	3.18107	5.48462e-05	-6.24574	3.69283e-16	-2.70451	0.00379869	0.164343	0.916564	-3.06467	5.06783e-06	0.476554	0.645184	3.34541	0.00118112	3.54122	1.64153e-05	6.41008	1.40188e-10	2.86886	0.0151645	0.34	0.07	0.44	0.79	0.4	0.05
O75164	FALSE	KDM4A	KDM4A	4	6.47982	8.28113	2.18899e-07	4.80388e-07	0.881341	0.332824	0.0644491	0.949642	-1.77647	0.0125888	3.03257	0.000933018	0.927256	0.446972	0.816891	0.402072	-2.65781	0.00141702	2.15123	0.0351797	0.0459153	0.979302	-1.84092	0.0123944	2.96812	0.00130716	0.862807	0.4854	4.80904	3.64349e-08	2.70373	0.0149732	-2.10531	0.110123	0.74	0.63	0.7	0.9	0.37	0.67
Q8NEZ4	FALSE	KMT2C	KMT2C	4	7.75343	12.6618	2.91327e-11	1.04427e-10	-1.746	0.0487016	-2.64485	0.000649404	-4.89999	1.31969e-11	-1.85911	0.0602236	-0.812258	0.524698	0.898853	0.367739	-3.15399	0.000220196	-0.113112	0.933105	0.933742	0.521461	-2.25513	0.00272275	0.78574	0.475154	1.83259	0.122617	3.04087	0.000908255	4.08773	0.000239437	1.04685	0.498281	0.61	0.72	0.83	0.89	0.86	0.76
Q8N135	FALSE	LGI4	LGI4	4	2.78824	31.1693	5.90379e-26	1.35871e-24	-0.453205	0.601205	-2.90998	1.32964e-05	-6.21027	7.94454e-22	-2.96143	0.000313626	-0.20404	0.863951	2.45677	0.00135703	-5.75707	4.2873e-15	-2.50823	0.00529188	0.249165	0.864922	-3.3003	2.93752e-07	-0.0514526	0.964129	2.70594	0.00675927	3.24884	3.95224e-05	6.00623	3.73191e-10	2.75739	0.0150455	0.03	0.07	0.35	0.69	0.34	0.05
Q9BT23	FALSE	LIMD2	LIMD2	4	2.53958	32.8837	3.48408e-27	9.18263e-26	-2.59876	0.000529337	0.131244	0.886342	-5.77653	3.74287e-19	0.718396	0.452269	-1.72122	0.0947375	-2.73	0.000374331	-3.17777	1.81587e-05	3.31715	0.000199128	0.877533	0.488085	-5.90777	5.51854e-19	0.587152	0.549591	-1.85247	0.0723204	6.49492	6.19759e-16	4.05531	2.88244e-05	-2.43962	0.0348613	0.08	0.37	0.07	0.63	0	0.29
Q6ZMQ8	FALSE	LMTK1	AATK	4	3.13771	16.7143	1.02283e-14	5.62758e-14	3.08702	0.000306781	-0.0313459	0.978593	-2.94642	4.50234e-05	0.743281	0.502406	3.08702	0.0067644	3.11837	0.000374168	-6.03344	7.5332e-13	-2.34374	0.0261273	0	1	-2.91507	9.21096e-05	0.774626	0.483077	3.11837	0.00667793	3.6897	5.01926e-05	6.03344	4.3069e-08	2.34374	0.0826898	0.33	0	0.37	0.58	0.29	0
O43283	TRUE	M3K13	MAP3K13	4	2.72762	21.5049	1.2647e-18	1.1367e-17	1.0173	0.244466	-2.29789	0.0018568	-4.28058	3.56818e-10	1.25424	0.197141	1.52652	0.176492	3.31519	5.44076e-05	-5.29788	2.24007e-11	0.236935	0.845353	0.509215	0.729854	-1.98269	0.00550601	3.55212	6.7793e-05	3.82441	0.000342878	5.53482	9.63769e-11	5.8071	2.23668e-08	0.272281	0.890624	0.14	0.07	0.38	0.63	0.03	0
Q9UBF1	FALSE	MAGC2	MAGEC2	4	2.81898	11.8479	1.49369e-10	4.91423e-10	0.974475	0.293637	-0.67071	0.451227	-2.65811	0.000215627	2.31171	0.0165698	2.54344	0.0262809	1.64519	0.0728625	-3.63259	1.50617e-05	1.33723	0.227729	1.56896	0.242764	-1.9874	0.00835109	2.98242	0.00168773	3.21415	0.00473608	4.96982	3.07599e-08	5.20155	1.99182e-06	0.23173	0.908356	0.29	0.17	0.31	0.55	0.03	0
Q9H8J5	FALSE	MANS1	MANSC1	4	2.65444	25.448	1.05959e-21	1.39679e-20	3.54791	1.69613e-06	2.86041	2.06017e-05	-1.62342	0.0116614	3.72271	5.12614e-06	3.98766	4.53001e-05	0.687498	0.440241	-5.17133	1.89121e-12	0.174795	0.875911	0.43975	0.749183	-4.48383	4.46432e-12	0.862292	0.358434	1.12725	0.29626	5.34612	1.54854e-11	5.61108	5.38613e-09	0.264955	0.88591	0.43	0.04	0.13	0.62	0.03	0
Q5U623	FALSE	MCAF2	ATF7IP2	4	3.29981	38.2392	6.74954e-31	2.95911e-29	1.12244	0.149222	-1.04996	0.140699	-5.10172	3.78115e-16	2.3371	0.00437502	2.3371	0.0173196	2.1724	0.00430083	-6.22416	1.20087e-17	1.21466	0.200449	1.21466	0.302805	-4.05176	1.60073e-10	3.38706	2.70476e-05	3.38706	0.000480995	7.43882	8.17361e-21	7.43882	5.47692e-15	0	1	0.29	0.13	0.35	0.83	0	0
Q03112	FALSE	MECOM	MECOM	4	3.96535	45.3549	1.47863e-35	1.33892e-33	-3.61321	2.06953e-06	-4.38222	1.54005e-10	-7.12075	6.15116e-26	0.600893	0.548076	0.852576	0.451977	0.769004	0.395216	-3.50753	3.54924e-06	4.21411	3.38826e-06	4.46579	3.17582e-05	-2.73853	4.08668e-05	4.98311	3.11226e-09	5.23479	1.93403e-07	7.72164	1.83592e-20	7.97332	1.46793e-15	0.251683	0.89287	0.09	0.5	0.55	0.83	0.03	0
Q16820	FALSE	MEP1B	MEP1B	4	2.63303	11.4088	3.6253e-10	1.13528e-09	1.60105	0.063452	0.111163	0.912392	-1.96754	0.00556892	2.86305	0.00187914	2.86305	0.0095946	1.48989	0.0975694	-3.56859	1.29964e-05	1.262	0.24497	1.262	0.349567	-2.0787	0.00449186	2.75189	0.00308028	2.75189	0.013775	4.83059	3.42296e-08	4.83059	6.15559e-06	0	1	0.3	0.13	0.31	0.5	0	0
Q8NAN2	FALSE	MIGA1	MIGA1	4	2.52365	10.601	1.86842e-09	5.31663e-09	0.0904476	0.929514	1.28956	0.084256	-1.67965	0.0121515	2.58311	0.00290903	2.83786	0.0060918	-1.19911	0.164223	-1.7701	0.0289055	2.49266	0.00828183	2.74741	0.0147479	-2.96921	1.08141e-05	1.29355	0.16613	1.5483	0.155007	4.26276	2.14348e-07	4.51751	6.68561e-06	0.254747	0.89287	0.32	0.33	0.18	0.52	0.03	0
O75970	FALSE	MPDZ	MPDZ	4	4.96491	12.4407	4.53667e-11	1.58857e-10	-0.308506	0.765334	-0.689153	0.439776	-2.91138	5.27325e-05	1.1842	0.256377	3.94684	0.000443871	0.380647	0.72798	-2.60288	0.00259265	1.4927	0.174911	4.25535	0.000398219	-2.22223	0.00313245	1.87335	0.0593481	4.63599	3.58857e-05	4.09558	5.84264e-06	6.85822	4.46044e-10	2.76264	0.0360023	0.51	0.57	0.56	0.83	0.34	0.05
Q8IVL5	TRUE	P3H2	P3H2	4	6.44274	35.7426	3.44231e-29	1.20406e-27	5.20177	4.86919e-09	2.59897	0.00150539	-2.91576	0.000118296	0.756169	0.516151	7.53456	1.22503e-10	2.6028	0.00529153	-8.11752	1.49146e-19	-4.4456	2.89553e-05	2.33279	0.0841447	-5.51473	1.35054e-12	-1.8428	0.0798295	4.93559	2.81151e-05	3.67193	0.000121879	10.4503	7.45723e-19	6.77839	1.89848e-07	0.71	0.22	0.48	0.99	0.6	0
Q8ND90	FALSE	PNMA1	PNMA1	4	3.04492	7.02363	2.96928e-06	5.59934e-06	-0.435578	0.657479	-0.674514	0.436869	-2.5084	0.00036393	0.273991	0.817155	2.38754	0.0333598	0.238936	0.831635	-2.07282	0.015514	0.709568	0.542346	2.82312	0.0194633	-1.83389	0.013221	0.948505	0.363988	3.06206	0.00600159	2.78239	0.00186776	4.89594	4.83374e-06	2.11355	0.110596	0.28	0.33	0.35	0.57	0.26	0
Q96PV4	FALSE	PNMA5	PNMA5	4	3.25312	36.36	1.29078e-29	4.75528e-28	3.2645	4.16385e-05	2.44397	0.000787429	-3.62145	8.51841e-08	3.60465	4.07312e-05	3.93891	0.000180801	0.820524	0.383096	-6.88594	6.12817e-18	0.340156	0.774437	0.674416	0.630664	-6.06542	7.47735e-18	1.16068	0.234836	1.49494	0.185975	7.2261	4.74651e-17	7.56036	3.12472e-13	0.33426	0.861816	0.41	0.07	0.14	0.76	0.03	0
P0CG39	FALSE	POTEJ	POTEJ	4	3.08235	9.33703	2.48114e-08	6.17197e-08	0.0665837	0.954606	-0.44856	0.650136	-2.63855	0.000449731	2.20983	0.0294899	2.26951	0.060525	0.515144	0.644123	-2.70513	0.0025926	2.14324	0.0521334	2.20293	0.101165	-2.18999	0.00523717	2.65839	0.00808682	2.71807	0.023644	4.84837	2.31465e-07	4.90806	1.87468e-05	0.0596815	0.989072	0.29	0.28	0.32	0.57	0.06	0.05
Q96I34	FALSE	PP16A	PPP1R16A	4	3.5648	16.6417	1.1762e-14	6.42763e-14	1.33868	0.13873	-1.22326	0.140476	-2.74127	0.000140747	3.08415	0.00110507	3.33168	0.00321396	2.56194	0.00379028	-4.07995	1.12459e-06	1.74547	0.106563	1.993	0.125476	-1.51801	0.0493774	4.30741	4.13592e-06	4.55494	4.84465e-05	5.82542	1.10301e-10	6.07295	3.05209e-08	0.247529	0.902508	0.38	0.2	0.54	0.63	0.03	0
Q92932	FALSE	PTPR2	PTPRN2	4	2.70722	16.1099	3.28435e-14	1.68775e-13	1.65551	0.0423071	-1.02513	0.187128	-3.39554	3.2107e-07	1.75195	0.0544515	0.0462349	0.973084	2.68064	0.000949496	-5.05105	6.35789e-11	0.0964394	0.938691	-1.60927	0.190519	-2.3704	0.000583203	2.77708	0.00162376	1.07137	0.351584	5.14748	6.65525e-10	3.44177	0.00086719	-1.70571	0.187795	0.22	0.04	0.34	0.61	0.03	0.24
Q2KHR3	FALSE	QSER1	QSER1	4	3.95513	29.5316	9.21293e-25	1.81212e-23	2.29093	0.00518592	-0.398547	0.659842	-4.63775	1.42589e-11	1.45975	0.127194	2.92256	0.00673868	2.68948	0.00127732	-6.92867	8.18801e-18	-0.831185	0.454765	0.631628	0.659485	-4.2392	1.4298e-09	1.85829	0.0477729	3.3211	0.00213544	6.09749	1.4704e-12	7.5603	5.5604e-13	1.46281	0.285839	0.37	0.11	0.42	0.86	0.2	0.05
Q86U06	FALSE	RBM23	RBM23	4	9.47363	9.3801	2.271e-08	5.66866e-08	-1.11442	0.187947	0.37193	0.676242	-3.27515	8.77087e-07	-0.579879	0.574681	-0.254038	0.841484	-1.48635	0.0820998	-2.16073	0.00743684	0.534545	0.633903	0.860386	0.522967	-3.64708	9.535e-08	-0.951809	0.334472	-0.625968	0.605954	2.69527	0.00152134	3.02112	0.00395096	0.325841	0.863011	0.82	0.93	0.76	0.99	0.91	1
Q9BZD2	FALSE	S29A3	SLC29A3	4	4.46972	21.3937	1.55087e-18	1.37604e-17	0.200277	0.842272	0.86158	0.295536	-2.01109	0.00386999	4.70895	1.06684e-07	4.98296	2.65508e-06	-0.661303	0.502537	-2.21137	0.0078751	4.50867	2.75509e-06	4.78268	2.62854e-05	-2.87267	4.98218e-05	3.84737	1.76899e-05	4.12138	0.000123691	6.72004	1.12994e-14	6.99405	2.83933e-11	0.274011	0.890624	0.55	0.54	0.45	0.82	0.03	0
Q70HW3	FALSE	SAMC	SLC25A26	4	5.883	5.39495	8.7533e-05	0.00013699	0.872093	0.356655	0.0251154	0.983376	-1.74529	0.0180646	2.02823	0.0389532	0.767535	0.550069	0.846978	0.400941	-2.61738	0.00249805	1.15614	0.308236	-0.104558	0.954725	-1.77041	0.020769	2.00312	0.0426318	0.74242	0.568357	3.77352	3.2235e-05	2.51283	0.0304751	-1.2607	0.399239	0.66	0.57	0.68	0.85	0.43	0.57
Q1RMZ1	FALSE	SAMTR	BMT2	4	2.80963	22.1214	4.10004e-19	3.88702e-18	2.35053	0.00614439	2.40075	0.00197038	-2.85383	6.58055e-05	3.13943	0.000829248	3.47545	0.00195356	-0.0502141	0.969369	-5.20436	3.69265e-10	0.788893	0.50174	1.12492	0.424166	-5.25457	9.14465e-13	0.738679	0.500635	1.07471	0.387952	5.99325	2.56483e-11	6.32928	6.49613e-09	0.336027	0.869946	0.34	0.13	0.1	0.61	0.03	0
P48067	TRUE	SC6A9	SLC6A9	4	3.45593	16.7295	9.934e-15	5.48123e-14	0.586341	0.550732	-2.28296	0.00348881	-4.55227	2.51163e-10	-2.23636	0.0210119	1.33026	0.273467	2.8693	0.00105969	-5.13862	6.86241e-10	-2.8227	0.00614717	0.743916	0.616446	-2.26931	0.00244924	0.0465985	0.971423	3.61322	0.0014373	2.31591	0.0126404	5.88253	7.6323e-08	3.56662	0.0053723	0.18	0.13	0.45	0.67	0.43	0.05
Q9BWG6	FALSE	SCNM1	SCNM1	4	4.62605	15.1029	2.32938e-13	1.08664e-12	0.707369	0.478738	1.48122	0.0795327	-2.93697	7.77907e-05	1.19605	0.267717	4.21755	0.000271256	-0.773846	0.463592	-3.64434	2.93068e-05	0.488683	0.701082	3.51018	0.00543066	-4.41819	6.4625e-09	-0.285163	0.819049	2.73633	0.0217149	4.13302	9.44178e-06	7.15452	2.93614e-10	3.0215	0.0253035	0.51	0.46	0.35	0.82	0.37	0.05
Q11201	FALSE	SIA4A	ST3GAL1	4	4.83707	12.9018	1.80355e-11	6.64685e-11	-0.425842	0.704203	-0.706443	0.473085	-3.87005	8.61054e-07	-0.932331	0.431173	3.79258	0.00213759	0.280601	0.823226	-3.44421	0.000220625	-0.50649	0.708011	4.21842	0.00142109	-3.16361	9.81889e-05	-0.225889	0.866716	4.49902	0.000264823	2.93772	0.00359171	7.66263	1.89473e-10	4.72491	0.000609082	0.36	0.46	0.49	0.79	0.57	0
Q96BD8	FALSE	SKA1	SKA1	4	2.56601	16.0923	3.3978e-14	1.74095e-13	1.61116	0.0305439	1.05932	0.132569	-2.80209	4.28534e-06	-0.959772	0.281091	1.97006	0.0446912	0.551836	0.533035	-4.41325	4.82575e-10	-2.57093	0.0031863	0.358906	0.790975	-3.86142	6.94987e-10	-2.01909	0.0142916	0.910741	0.391663	1.84232	0.0203389	4.77216	3.00731e-07	2.92984	0.00736451	0.29	0.09	0.15	0.62	0.4	0.05
Q13309	FALSE	SKP2	SKP2	4	4.06876	27.904	1.47717e-23	2.49778e-22	1.84896	0.0242762	-2.6352	0.000277604	-4.74998	2.77873e-12	-2.44725	0.00656577	2.46217	0.0221257	4.48416	2.90219e-08	-6.59894	8.59612e-17	-4.29621	5.61218e-06	0.613213	0.665394	-2.11478	0.00270274	0.18795	0.871081	5.09737	1.15055e-06	2.30273	0.00817516	7.21215	3.13592e-12	4.90942	2.68806e-05	0.28	0.07	0.59	0.76	0.57	0
Q9H3U7	FALSE	SMOC2	SMOC2	4	5.45089	36.662	8.00526e-30	3.04168e-28	0.440792	0.655909	3.20938	1.95702e-05	-1.93864	0.00690207	6.54091	6.98976e-13	6.82493	3.89062e-10	-2.76859	0.00132282	-2.37943	0.00522061	6.10012	7.10046e-10	6.38413	3.89523e-08	-5.14802	1.3029e-12	3.33153	0.000336024	3.61554	0.00116707	8.47955	9.75837e-21	8.76356	8.46136e-16	0.284016	0.890523	0.7	0.7	0.38	0.86	0.03	0
Q07890	FALSE	SOS2	SOS2	4	2.55542	25.3904	1.17265e-21	1.53746e-20	-2.67271	0.000227135	-0.0582281	0.947975	-4.57996	1.23506e-13	0.833651	0.359942	1.18056	0.253146	-2.61448	0.000441216	-1.90725	0.0104663	3.50636	4.66367e-05	3.85327	0.000155934	-4.52173	7.30027e-13	0.891879	0.323761	1.23879	0.23088	5.41361	2.3176e-12	5.76052	7.22869e-10	0.346913	0.834075	0.14	0.46	0.13	0.65	0.03	0
O43426	FALSE	SYNJ1	SYNJ1	4	6.17507	16.2306	2.60032e-14	1.35801e-13	-0.793205	0.426038	-1.28768	0.137183	-2.97792	7.22709e-05	1.8679	0.0707054	5.18108	8.1171e-06	0.494478	0.658615	-2.18471	0.0173836	2.6611	0.0143731	5.97428	1.37638e-06	-1.69023	0.0349038	3.15558	0.00150481	6.46876	2.85383e-08	4.84581	2.50362e-07	8.15899	1.31955e-12	3.31318	0.0144804	0.59	0.61	0.7	0.88	0.43	0.05
Q15542	FALSE	TAF5	TAF5	4	4.57484	25.865	5.09125e-22	6.97724e-21	-3.26191	0.000112848	-0.517472	0.574762	-5.21207	4.58301e-13	2.56167	0.00727162	-1.86325	0.110788	-2.74444	0.00170159	-1.95017	0.0270377	5.82357	6.11285e-09	1.39866	0.305979	-4.6946	1.55954e-10	3.07914	0.00114626	-1.34577	0.267707	7.77374	1.61846e-17	3.34883	0.00281258	-4.42491	0.000397791	0.29	0.65	0.37	0.86	0.03	0.57
Q5VWN6	FALSE	TASO2	TASOR2	4	7.01874	20.9659	3.40613e-18	2.9e-17	0.685221	0.402973	-0.390283	0.630337	-2.14509	0.000559032	0.0773239	0.943049	6.39481	2.32364e-11	1.0755	0.18824	-2.83031	0.000103627	-0.607897	0.554479	5.70959	2.00849e-08	-1.75481	0.00689004	0.467606	0.631872	6.78509	2.05481e-12	2.22242	0.00512413	8.5399	7.33217e-19	6.31748	2.58566e-09	0.76	0.63	0.83	0.96	0.77	0.05
O60522	FALSE	TDRD6	TDRD6	4	3.97208	18.9584	1.43069e-16	1.00449e-15	2.18738	0.0177258	-1.10097	0.218795	-2.7876	0.000263841	3.61479	0.00028574	3.96638	0.0008685	3.28836	0.000371847	-4.97499	1.78118e-08	1.42741	0.225307	1.779	0.208491	-1.68663	0.0382616	4.71577	1.88633e-06	5.06736	1.89522e-05	6.4024	2.22908e-11	6.75399	5.98094e-09	0.351591	0.872786	0.45	0.17	0.52	0.68	0.03	0
Q9BVW5	FALSE	TIPIN	TIPIN	4	6.8035	34.8863	1.35461e-28	4.31736e-27	0.280829	0.792337	3.9846	3.43568e-07	-2.41697	0.00116712	3.88373	5.19258e-05	7.99454	2.79074e-12	-3.70377	3.08267e-05	-2.6978	0.00229702	3.6029	0.000556295	7.71371	2.30577e-10	-6.40157	6.78811e-17	-0.100875	0.937984	4.00994	0.000543694	6.30069	1.11057e-11	10.4115	1.4987e-19	4.11081	0.00158446	0.7	0.87	0.42	0.98	0.37	0
A5PLL7	FALSE	TM189	TMEM189	4	5.28978	26.8031	9.89998e-23	1.51534e-21	-1.14621	0.224676	2.95744	0.000183209	-3.10119	2.59884e-05	2.40917	0.0151843	5.58516	9.56286e-07	-4.10365	3.61047e-06	-1.95498	0.0323357	3.55538	0.000662323	6.73137	2.93449e-08	-6.05863	1.91264e-15	-0.54827	0.63801	2.62772	0.0266262	5.51036	2.49857e-09	8.68635	1.96801e-14	3.17599	0.0173842	0.59	0.7	0.3	0.85	0.34	0
Q13507	FALSE	TRPC3	TRPC3	4	4.43728	8.37013	1.82103e-07	4.03198e-07	-1.03306	0.281549	-0.418454	0.672894	-3.4484	3.30041e-06	0.90819	0.4147	-0.59295	0.661416	-0.614602	0.570701	-2.41534	0.00720435	1.94125	0.0794846	0.440106	0.789518	-3.02994	7.70339e-05	1.32664	0.215183	-0.174496	0.902755	4.35659	2.90074e-06	2.85545	0.0159594	-1.50114	0.317651	0.39	0.5	0.44	0.76	0.29	0.52
Q8NBP0	FALSE	TTC13	TTC13	4	2.7552	18.2857	5.09381e-16	3.33022e-15	2.55711	0.00063435	0.35112	0.67716	-2.17955	0.000593539	2.87564	0.00050184	3.13334	0.00153071	2.20599	0.00452323	-4.73667	1.04369e-10	0.318523	0.773569	0.576228	0.662968	-2.53067	0.000100684	2.52452	0.0025976	2.78222	0.00553177	5.05519	1.71524e-10	5.3129	3.31383e-08	0.257704	0.889051	0.38	0.07	0.32	0.62	0.03	0
Q15672	FALSE	TWST1	TWIST1	4	3.6469	19.2687	7.9888e-17	5.79367e-16	2.77161	0.00128396	0.525388	0.573778	-2.22566	0.00235757	4.00918	1.98552e-05	4.27109	0.000148738	2.24622	0.0125676	-4.99727	2.6798e-09	1.23757	0.273336	1.49948	0.273383	-2.75104	0.000237339	3.48379	0.000251475	3.7457	0.001034	6.23484	7.61108e-12	6.49675	3.95106e-09	0.261908	0.899036	0.43	0.15	0.41	0.7	0.03	0
Q9H5H4	FALSE	ZN768	ZNF768	4	3.22445	20.83	4.37567e-18	3.68339e-17	1.91088	0.0181558	-0.495815	0.563955	-3.12968	2.64205e-06	2.79871	0.00144812	3.08174	0.00331385	2.40669	0.00336639	-5.04055	8.18893e-11	0.887831	0.410428	1.17086	0.365856	-2.63386	0.000133066	3.29452	0.000170517	3.57755	0.00065663	5.92839	1.79328e-12	6.21142	1.05758e-09	0.283031	0.885095	0.37	0.13	0.41	0.68	0.03	0
P17036	FALSE	ZNF3	ZNF3	4	3.13484	15.5054	1.06195e-13	5.14977e-13	-1.19304	0.184439	1.20463	0.140574	-3.77609	9.67638e-08	-1.00055	0.339952	1.88096	0.104187	-2.39767	0.00611642	-2.58305	0.00236467	0.192488	0.878716	3.074	0.0112623	-4.98072	7.5965e-12	-2.20518	0.0217917	0.676329	0.599321	2.77554	0.00216211	5.65705	1.63011e-07	2.88151	0.0252709	0.24	0.37	0.13	0.64	0.4	0.05
Q13541	FALSE	4EBP1	EIF4EBP1	5	7.33411	4.00001	0.00154806	0.00205638	0.419328	0.680888	-0.301177	0.75947	0.531148	0.510826	-2.94265	0.00194212	-0.0774902	0.957254	0.720505	0.483762	0.11182	0.923292	-3.36198	0.000996767	-0.496818	0.752198	0.832325	0.31195	-2.64148	0.00612293	0.223687	0.871679	-3.4738	0.000134051	-0.608638	0.65391	2.86516	0.029013	0.71	0.72	0.8	0.69	1	0.95
Q6ZNF0	FALSE	ACP7	ACP7	5	3.99129	24.5068	5.60333e-21	6.69428e-20	3.86802	2.84636e-06	-1.07592	0.190611	2.48057	0.000443219	-3.37064	0.000244604	4.87511	7.32519e-06	4.94394	4.28806e-09	-1.38744	0.124577	-7.23866	2.52232e-13	1.00709	0.472158	3.5565	7.99426e-07	-2.29472	0.0156387	5.95103	4.98915e-08	-5.85122	3.41606e-11	2.39453	0.0346693	8.24575	9.8035e-12	0.55	0.11	0.61	0.26	0.91	0
O94910	FALSE	AGRL1	ADGRL1	5	4.04012	14.9538	3.11852e-13	1.43951e-12	-3.23802	0.00017884	-3.37742	1.41971e-05	-2.59141	0.000417242	-6.02835	1.59734e-10	1.17377	0.349466	0.139403	0.912114	0.646608	0.53593	-2.79033	0.00796205	4.41178	0.000293623	0.786011	0.350808	-2.65093	0.00677061	4.55119	6.58597e-05	-3.43694	0.000198615	3.76518	0.000923668	7.20212	9.40884e-09	0.18	0.54	0.59	0.48	0.77	0.05
Q92754	FALSE	AP2C	TFAP2C	5	4.54634	20.9292	3.6444e-18	3.092e-17	3.75012	4.0122e-06	2.02484	0.00750011	-0.772952	0.303681	-2.89106	0.00150962	4.89983	4.62387e-06	1.72529	0.0494157	-4.52307	1.76161e-08	-6.64118	8.5213e-12	1.14971	0.395477	-2.79779	8.91488e-05	-4.9159	4.44034e-08	2.875	0.00917887	-2.11811	0.0184614	5.67279	7.53769e-08	7.79089	5.76473e-11	0.61	0.17	0.38	0.67	0.94	0.05
O95996	FALSE	APCL	APC2	5	5.18007	18.5465	3.11001e-16	2.08677e-15	3.4011	0.000267081	-1.59172	0.0754727	0.98652	0.243058	-4.25629	3.21525e-05	4.46508	0.000278515	4.99282	1.2335e-07	-2.41458	0.011897	-7.65739	4.81761e-12	1.06398	0.501826	2.57824	0.00168548	-2.66457	0.0121176	6.0568	7.37004e-07	-5.24281	1.09336e-07	3.47856	0.00510938	8.72137	1.17275e-10	0.54	0.22	0.72	0.43	0.97	0.1
Q6Q788	FALSE	APOA5	APOA5	5	3.61904	22.0089	5.03281e-19	4.7023e-18	0.0986369	0.922698	3.40635	1.11934e-06	2.4386	0.000230404	-3.14677	0.000268308	4.48923	1.11106e-05	-3.30772	3.18708e-05	2.33996	0.00317229	-3.2454	0.000507445	4.39059	6.1567e-05	-0.967758	0.187357	-6.55312	3.16535e-14	1.08287	0.342075	-5.58536	1.69399e-11	2.05063	0.0564417	7.63599	1.8331e-11	0.57	0.59	0.17	0.29	0.94	0.05
Q8N5I2	FALSE	ARRD1	ARRDC1	5	4.29303	24.7172	3.8559e-21	4.72311e-20	-3.88278	4.97988e-07	-3.5046	4.73318e-07	-4.34591	4.42235e-11	-6.77995	1.79116e-15	0.831003	0.471602	-0.378177	0.702601	-0.463127	0.633027	-2.89717	0.00194607	4.71378	1.46481e-05	-0.841303	0.258082	-3.27535	0.000147104	4.3356	2.27104e-05	-2.43405	0.00387785	5.17691	2.41315e-07	7.61095	1.76586e-11	0.14	0.63	0.56	0.62	0.97	0.05
Q96KQ4	FALSE	ASPP1	PPP1R13B	5	3.09109	24.8777	2.90118e-21	3.63141e-20	2.93556	9.29534e-05	2.66979	8.50294e-05	0.884573	0.189535	-4.35578	1.10972e-07	3.67025	0.000212075	0.265776	0.78796	-2.05099	0.00780036	-7.29135	5.66924e-16	0.734685	0.57271	-1.78522	0.007593	-7.02557	4.30287e-17	1.00046	0.364022	-5.24036	5.45878e-11	2.78568	0.00551812	8.02603	3.16765e-13	0.46	0.13	0.15	0.37	0.97	0.05
P58397	FALSE	ATS12	ADAMTS12	5	2.52236	96.7747	1.77551e-62	2.45756e-59	0.247369	0.70535	-4.31152	2.30028e-18	-0.169235	0.756177	-8.74851	9.68141e-42	-6.78193	1.06679e-20	4.55889	2.84518e-16	-0.416604	0.524542	-8.99588	1.0969e-37	-7.02929	1.47798e-19	4.14229	5.67449e-18	-4.43699	1.43196e-13	-2.47041	0.000627775	-8.57928	1.83829e-41	-6.61269	3.31434e-20	1.96658	0.0180885	0.03	0	0.51	0.05	0.97	0.86
O14965	TRUE	AURKA	AURKA	5	3.9268	25.1585	1.76558e-21	2.27785e-20	1.50293	0.0817276	0.0381904	0.97176	-3.21049	3.78089e-06	-5.88865	5.35769e-11	2.44801	0.0276963	1.46474	0.102407	-4.71342	5.28754e-09	-7.39158	4.83529e-14	0.945079	0.498845	-3.24868	5.54717e-06	-5.92684	5.65259e-11	2.40981	0.0313156	-2.67816	0.00261596	5.6585	9.5524e-08	8.33666	3.84256e-12	0.32	0.15	0.32	0.63	0.97	0.05
Q6ZNE5	FALSE	BAKOR	ATG14	5	2.1862	25.0861	2.0066e-21	2.5649e-20	1.29071	0.056014	-1.40831	0.0205887	-0.875492	0.128812	-5.77616	4.87479e-16	0.863138	0.359907	2.69902	4.4285e-05	-2.1662	0.000915625	-7.06687	2.37855e-19	-0.427569	0.716859	0.532818	0.403631	-4.36785	8.60551e-10	2.27145	0.00938412	-4.90067	1.32701e-12	1.73863	0.0510246	6.6393	2.33513e-12	0.17	0	0.32	0.26	0.89	0.05
Q12983	FALSE	BNIP3	BNIP3	5	4.73232	11.4932	3.05639e-10	9.67442e-10	-0.876832	0.426038	-0.201622	0.866077	-1.8562	0.0294774	-5.42657	3.94538e-07	3.29713	0.012143	-0.67521	0.57739	-0.979371	0.39169	-4.54974	9.80733e-05	4.17397	0.00289254	-1.65458	0.0647587	-5.22495	1.28213e-06	3.49875	0.00810656	-3.57037	0.000700772	5.15334	5.25346e-05	8.72371	8.76154e-10	0.33	0.5	0.41	0.54	1	0.05
Q8NDD1	FALSE	CA131	C1orf131	5	3.98527	13.7166	3.56668e-12	1.43848e-11	0.34222	0.734289	1.18058	0.150694	2.91339	4.1238e-05	-2.45836	0.00974336	4.6398	2.49621e-05	-0.83836	0.398239	2.57117	0.00257183	-2.80058	0.00602548	4.29758	0.00028557	1.73281	0.0216876	-3.63894	9.30598e-05	3.45922	0.00209429	-5.37175	1.61597e-09	1.72642	0.146024	7.09816	5.90238e-09	0.57	0.54	0.45	0.24	0.89	0.05
Q8IYX3	FALSE	CC116	CCDC116	5	5.10644	22.1448	3.92913e-19	3.72907e-18	-4.26277	2.50142e-06	-3.84992	2.48389e-06	-3.98668	2.22099e-07	-7.70922	1.04497e-14	1.50868	0.244357	-0.412858	0.724846	0.276094	0.818489	-3.44644	0.0016471	5.77145	5.74814e-06	-0.136764	0.892204	-3.8593	0.000134112	5.35859	7.53945e-06	-3.72254	0.000129531	5.49536	2.99592e-06	9.2179	4.02014e-12	0.21	0.65	0.62	0.56	1	0.05
A6NI56	FALSE	CC154	CCDC154	5	2.63502	40.4205	2.33948e-32	1.31786e-30	-0.505413	0.542532	3.58044	2.44486e-08	4.32309	1.47742e-12	-3.50737	8.14433e-06	4.32309	4.0538e-06	-4.08585	1.85646e-08	4.8285	7.99955e-12	-3.00195	0.000467603	4.8285	1.39733e-06	0.742654	0.281432	-7.08781	8.91023e-19	0.742654	0.490874	-7.83046	2.80672e-23	0	1	7.83046	1.02402e-13	0.45	0.5	0.07	0	0.83	0
Q9Y6R9	FALSE	CCD61	CCDC61	5	5.92669	11.3622	3.98373e-10	1.23633e-09	2.27046	0.00947785	-0.101963	0.923517	0.452338	0.583991	-4.40715	2.79774e-06	-1.10634	0.378114	2.37242	0.0084467	-1.81812	0.0449114	-6.67761	6.13448e-11	-3.37679	0.00635478	0.554301	0.524598	-4.30519	5.40552e-06	-1.00437	0.431392	-4.85949	9.55693e-08	-1.55867	0.206537	3.30082	0.011734	0.64	0.41	0.66	0.6	0.97	0.86
Q8N7R7	FALSE	CCYL1	CCNYL1	5	3.17244	11.0229	7.92381e-10	2.36445e-09	-1.88925	0.0228932	-0.66083	0.434725	-0.14919	0.857387	-4.64621	1.36369e-07	1.96677	0.0760662	-1.22842	0.172241	1.74006	0.0408014	-2.75695	0.00484512	3.85602	0.000752909	0.51164	0.532246	-3.98538	7.53388e-06	2.6276	0.0163153	-4.49702	1.50571e-07	2.11596	0.0574061	6.61297	1.75227e-08	0.28	0.5	0.34	0.3	0.86	0.05
D6RIA3	FALSE	CD054	C4orf54	5	5.1866	11.4358	3.43252e-10	1.07944e-09	-1.03156	0.316136	0.129037	0.910243	0.760092	0.382031	-4.13266	5.90661e-05	4.58715	0.000193981	-1.1606	0.27723	1.79165	0.073571	-3.1011	0.00629584	5.61871	1.76425e-05	0.631055	0.502985	-4.26169	3.74541e-05	4.45811	0.000324102	-4.89275	7.79406e-07	3.82705	0.00194803	8.7198	1.35813e-10	0.53	0.74	0.48	0.51	0.91	0.05
Q15517	FALSE	CDSN	CDSN	5	5.82196	23.5946	2.85813e-20	3.11501e-19	4.77739	2.92499e-08	-0.300399	0.764428	1.878	0.0120987	-2.6967	0.00571813	6.48798	9.55696e-09	5.07779	7.32577e-09	-2.89939	0.000906505	-7.47409	4.27893e-13	1.71059	0.209149	2.17839	0.00453879	-2.3963	0.0155132	6.78838	2.53764e-09	-4.57469	6.28945e-07	4.60999	4.167e-05	9.18468	4.47097e-13	0.74	0.24	0.76	0.56	0.94	0.05
P11597	FALSE	CETP	CETP	5	4.76651	10.6856	1.57279e-09	4.52725e-09	-1.69242	0.0792836	-0.879672	0.351744	-1.78947	0.0250039	-4.84683	1.40727e-06	3.19291	0.00946369	-0.812751	0.462181	-0.0970442	0.940554	-3.15441	0.00459981	4.88533	0.000159448	-0.909795	0.305344	-3.96716	9.94531e-05	4.07258	0.000891178	-3.05736	0.00209128	4.98238	2.94198e-05	8.03974	1.6971e-09	0.41	0.59	0.49	0.57	0.86	0.05
Q6UXA7	FALSE	CF015	C6orf15	5	3.59442	22.8721	1.04999e-19	1.06416e-18	1.10023	0.252369	-2.48576	0.00220159	-2.11114	0.00546952	-7.4844	1.08025e-14	1.60358	0.198624	3.586	7.1941e-05	-3.21137	0.000292859	-8.58464	5.34508e-16	0.503345	0.758791	0.374624	0.683628	-4.99864	2.69619e-07	4.08934	0.000501195	-5.37327	9.83252e-09	3.71472	0.00145012	9.08798	2.03992e-12	0.2	0.09	0.42	0.4	1	0.05
Q8WUX2	FALSE	CHAC2	CHAC2	5	3.80453	12.5149	3.9096e-11	1.38148e-10	-1.45439	0.110461	-0.463538	0.627487	-0.983571	0.204157	-5.50731	4.49447e-09	2.37396	0.0425019	-0.990847	0.320052	0.470814	0.66409	-4.05292	7.69863e-05	3.82834	0.00178288	-0.520033	0.552389	-5.04377	9.64926e-08	2.83749	0.0148729	-4.52374	7.16677e-07	3.35753	0.0033177	7.88126	2.93266e-10	0.32	0.54	0.34	0.42	0.94	0.05
O15335	FALSE	CHAD	CHAD	5	2.62721	33.9459	6.17609e-28	1.80241e-26	0.315992	0.730547	-0.461776	0.579511	-1.21787	0.070111	-8.56134	1.67369e-23	1.01897	0.359167	0.777767	0.387989	-1.53386	0.0592626	-8.87733	1.96021e-21	0.702978	0.596509	-0.756094	0.305304	-8.09957	4.35018e-21	1.48075	0.16873	-7.34347	7.68259e-19	2.23684	0.0316551	9.58031	2.83581e-17	0.16	0.13	0.2	0.24	1	0.05
Q9BUW7	FALSE	CI016	C9orf16	5	2.57438	35.6056	4.28247e-29	1.4508e-27	1.37419	0.064948	-3.05435	1.78116e-06	1.55092	0.0117062	-5.77953	1.19756e-13	1.52327	0.123342	4.42854	9.19245e-10	0.176736	0.8526	-7.15372	6.91179e-17	0.14908	0.918044	4.60527	1.18456e-13	-2.72518	0.000609803	4.57762	9.84704e-07	-7.33046	3.84863e-21	-0.0276566	0.982601	7.3028	2.31053e-12	0.2	0.07	0.55	0.05	0.86	0.05
P51801	FALSE	CLCKB	CLCNKB	5	4.36752	26.9794	7.28926e-23	1.14096e-21	3.63858	0.000290308	-1.77478	0.0646649	0.782543	0.40228	-7.47623	8.46215e-12	3.54398	0.00817076	5.41336	9.76388e-08	-2.85604	0.00526785	-11.1148	7.22662e-20	-0.0945961	0.965073	2.55732	0.00394149	-5.70145	2.27889e-07	5.31876	5.80832e-05	-8.25878	1.49061e-14	2.76144	0.0445425	11.0202	7.14398e-14	0.36	0.04	0.52	0.29	1	0.05
O14967	FALSE	CLGN	CLGN	5	4.28448	80.9015	3.46721e-55	3.35938e-52	-6.45977	2.71855e-21	-1.18051	0.0650115	-7.26071	8.07806e-33	-8.86745	6.57691e-31	-0.0755013	0.946296	-5.27926	9.49186e-15	-0.800943	0.29137	-2.40768	0.00279914	6.38427	8.19425e-12	-6.0802	1.09697e-23	-7.68694	4.83399e-24	1.10501	0.247562	-1.60674	0.0294447	7.18521	1.87448e-16	8.79195	1.11844e-18	0.04	0.8	0.15	0.77	1	0.05
Q9H6B4	FALSE	CLMP	CLMP	5	2.60653	52.9368	3.25544e-40	5.63249e-38	3.53652	8.82148e-08	1.76554	0.00397672	4.0777	6.09161e-13	-5.3393	2.02571e-13	3.72175	1.94936e-05	1.77098	0.0112703	0.541186	0.496858	-8.87582	1.01707e-26	0.185236	0.889636	2.31217	6.82407e-05	-7.10483	2.49874e-21	1.95622	0.0306939	-9.417	3.55792e-35	-0.35595	0.745248	9.06105	9.65478e-20	0.45	0.07	0.27	0.01	0.97	0.05
Q9HAW4	FALSE	CLSPN	CLSPN	5	4.71202	22.5271	1.96093e-19	1.92497e-18	1.46263	0.143598	-0.673799	0.502474	-3.95055	6.50235e-07	-6.21169	1.32488e-09	2.63676	0.0386977	2.13643	0.0326561	-5.41318	4.35209e-09	-7.67432	6.47357e-12	1.17413	0.457547	-3.27675	6.43943e-05	-5.53789	8.00822e-08	3.31056	0.00899486	-2.26114	0.0294447	6.58732	5.46337e-08	8.84846	9.25048e-11	0.33	0.17	0.38	0.71	0.97	0.05
Q2UY09	FALSE	COSA1	COL28A1	5	5.92856	11.9999	1.09986e-10	3.67466e-10	0.689275	0.599088	0.486759	0.705058	2.65262	0.00594167	-5.07208	3.94194e-05	3.7641	0.0123615	0.202515	0.901591	1.96335	0.105924	-5.76136	1.52866e-05	3.07482	0.0678163	2.16586	0.032347	-5.55884	6.82293e-06	3.27734	0.0319143	-7.72471	9.10489e-11	1.11148	0.523758	8.83618	6.01614e-08	0.66	0.59	0.49	0.37	0.86	0.33
Q2M2W7	FALSE	CQ058	C17orf58	5	4.56194	15.4244	1.24358e-13	5.97078e-13	-0.102638	0.931158	1.66889	0.0515481	1.5366	0.0511604	-4.35204	1.02538e-05	4.72423	6.29339e-05	-1.77153	0.0684462	1.63924	0.090432	-4.2494	7.21041e-05	4.82687	0.000137054	-0.132289	0.894192	-6.02093	1.12408e-09	3.05534	0.0119898	-5.88864	6.82237e-10	3.18763	0.00815596	9.07626	4.73437e-12	0.53	0.57	0.38	0.39	1	0.05
Q9Y4K1	FALSE	CRBG1	CRYBG1	5	12.1323	75.1137	2.47637e-52	1.71382e-49	0.311204	0.0687797	-0.229252	0.151674	-0.0576652	0.722226	-2.63543	9.68141e-42	0.327148	0.151394	0.540455	0.00137593	-0.368869	0.0309606	-2.94664	2.21522e-42	0.0159437	0.963921	0.171586	0.274437	-2.40618	2.17923e-35	0.556399	0.0117811	-2.57777	1.92375e-41	0.384813	0.0914263	2.96258	2.01703e-31	1	1	1	1	1	1
P52569	TRUE	CTR2	SLC7A2	5	3.58981	15.6872	7.45635e-14	3.67283e-13	0.455662	0.642438	-3.01743	5.54132e-05	-2.21334	0.00178714	-5.17723	1.03354e-08	1.60855	0.165849	3.47309	3.98633e-05	-2.669	0.00145216	-5.63289	9.63179e-09	1.15289	0.400921	0.804089	0.316383	-2.15981	0.0233982	4.62598	2.27781e-05	-2.96389	0.000892795	3.82189	0.000435742	6.78578	1.75897e-08	0.21	0.17	0.56	0.49	0.83	0.05
Q15828	FALSE	CYTM	CST6	5	3.22775	32.6803	4.86241e-27	1.25298e-25	2.64446	0.0017094	1.16371	0.155626	1.31967	0.0733512	-7.35784	1.13937e-15	2.98539	0.00760007	1.48076	0.104872	-1.32479	0.147669	-10.0023	1.78237e-22	0.34093	0.831516	0.155969	0.866374	-8.52155	1.01692e-19	1.82169	0.117721	-8.67751	2.01221e-21	1.66572	0.160956	10.3432	7.22162e-17	0.36	0.11	0.25	0.24	0.97	0.05
Q9UHL0	FALSE	DDX25	DDX25	5	2.61404	15.6065	8.72348e-14	4.27093e-13	-2.27411	0.00493355	-2.48329	0.000625741	-3.42706	3.72971e-07	-6.19993	1.08445e-12	-0.255127	0.84274	0.209179	0.848793	-1.15294	0.190903	-3.92581	3.47195e-05	2.01899	0.0948837	-0.943762	0.210925	-3.71663	2.47371e-05	2.22817	0.0406412	-2.77287	0.00125694	3.17193	0.00269219	5.9448	3.04739e-07	0.03	0.3	0.3	0.38	0.69	0.05
Q6Y2X3	FALSE	DJC14	DNAJC14	5	2.80125	38.7035	3.28086e-31	1.49241e-29	1.9878	0.00730086	-2.83136	1.63432e-05	0.620402	0.358977	-7.02995	2.58194e-18	1.55439	0.124755	4.81916	7.51849e-11	-1.3674	0.080666	-9.01775	9.96487e-24	-0.433407	0.746896	3.45176	4.74431e-08	-4.1986	1.61319e-07	4.38575	4.74896e-06	-7.65035	8.46502e-22	0.93399	0.395283	8.58435	1.63963e-15	0.2	0	0.52	0.14	0.94	0.05
Q96M86	FALSE	DNHD1	DNHD1	5	4.68327	14.6264	5.92584e-13	2.64101e-12	1.04718	0.319791	1.45777	0.116597	4.16612	2.51995e-07	-2.38204	0.029928	4.70354	0.000185967	-0.410595	0.739401	3.11894	0.00122703	-3.42921	0.00294519	3.65636	0.00803802	2.70834	0.00128623	-3.83981	0.000308623	3.24577	0.0119898	-6.54815	1.11049e-10	0.537426	0.731771	7.08558	3.55771e-07	0.61	0.5	0.52	0.21	0.91	0.19
Q8TEK3	FALSE	DOT1L	DOT1L	5	5.35843	18.0764	7.5746e-16	4.81564e-15	0.330515	0.786855	0.885674	0.394115	0.131532	0.897926	-6.5857	1.51943e-09	4.78038	0.000288215	-0.55516	0.659928	-0.198983	0.883184	-6.91621	5.26547e-09	4.44986	0.00175881	-0.754142	0.448569	-7.47137	1.13269e-11	3.8947	0.00370427	-6.71723	2.44976e-10	4.64885	0.000382777	11.3661	1.17407e-14	0.49	0.57	0.41	0.52	0.97	0.05
Q1HG43	FALSE	DOXA1	DUOXA1	5	2.46119	47.0583	1.25086e-36	1.23669e-34	3.981	2.98721e-09	3.1155	2.62618e-07	3.7315	7.21828e-11	-4.63019	3.20276e-10	3.95261	7.78286e-06	0.865496	0.259849	-0.249499	0.777476	-8.61119	6.04058e-25	-0.0283916	0.9846	0.615996	0.34964	-7.7457	6.72228e-24	0.837104	0.400732	-8.36169	1.39776e-28	0.221108	0.84983	8.5828	1.15705e-17	0.45	0.04	0.13	0.07	0.97	0.05
A6NNA5	FALSE	DRGX	DRGX	5	2.41043	25.8641	5.09953e-22	6.97872e-21	1.08045	0.154673	-0.494773	0.516837	0.523353	0.432377	-6.29517	7.87932e-16	1.656	0.091117	1.57522	0.0381325	-0.557098	0.514563	-7.37563	8.22803e-18	0.575546	0.646308	1.01813	0.122253	-5.8004	1.62334e-13	2.15077	0.0261755	-6.81853	9.5132e-19	1.13264	0.275924	7.95117	3.02074e-14	0.22	0.11	0.27	0.15	1	0.05
Q9UL01	FALSE	DSE	DSE	5	2.73616	10.5262	2.17562e-09	6.14565e-09	2.17556	0.0100693	1.89672	0.0143436	-0.362923	0.653989	-2.48895	0.00796385	3.29579	0.00281704	0.278844	0.800121	-2.53849	0.00259136	-4.66451	2.07083e-06	1.12023	0.416927	-2.25964	0.00202657	-4.38567	1.55902e-06	1.39907	0.23797	-2.12602	0.0198517	3.65871	0.000796309	5.78474	1.78201e-06	0.39	0.13	0.15	0.37	0.6	0
Q9Y2G0	FALSE	EFR3B	EFR3B	5	2.63704	49.0869	6.92085e-38	8.82317e-36	4.9813	1.69538e-13	4.21094	3.61549e-12	4.6225	1.44132e-15	-3.12342	2.62301e-05	4.90267	2.82741e-08	0.770356	0.325692	-0.358791	0.675312	-8.10471	1.53049e-22	-0.0786261	0.956804	0.411564	0.549236	-7.33436	7.51639e-22	0.69173	0.496219	-7.74592	3.21532e-25	0.280165	0.807302	8.02609	1.02113e-15	0.61	0.04	0.11	0.08	0.86	0.05
Q9NT22	FALSE	EMIL3	EMILIN3	5	5.11602	27.0212	6.77945e-23	1.06633e-21	0.054353	0.962375	1.13043	0.182563	-3.65565	4.72896e-07	-5.73669	8.85149e-10	3.576	0.00168929	-1.07608	0.272074	-3.71	1.2972e-05	-5.79104	1.21836e-08	3.52165	0.0042059	-4.78608	1.31973e-10	-6.86712	4.3948e-13	2.44557	0.0365751	-2.08104	0.028194	7.23165	7.5445e-11	9.31269	1.39834e-13	0.42	0.41	0.32	0.81	1	0.05
O75356	FALSE	ENTP5	ENTPD5	5	5.94514	11.0614	7.32763e-10	2.19466e-09	-0.56804	0.555891	-0.419475	0.651889	-0.307021	0.70917	-2.65623	0.00444589	5.3406	8.81269e-07	-0.148565	0.902652	0.261019	0.810386	-2.08819	0.0432674	5.90864	3.37954e-07	0.112454	0.903201	-2.23676	0.0187852	5.76007	1.32624e-07	-2.34921	0.00966008	5.64762	1.38396e-07	7.99683	3.8068e-11	0.58	0.74	0.72	0.71	0.94	0.05
O43414	FALSE	ERI3	ERI3	5	3.00901	35.0616	1.02239e-28	3.33533e-27	-0.112855	0.905787	-3.48017	1.09315e-07	-3.72324	1.86155e-09	-8.06164	7.21855e-23	-0.0816244	0.946662	3.36732	5.93531e-06	-3.61039	5.43909e-07	-7.94879	3.09093e-19	0.0312307	0.984295	-0.243073	0.753436	-4.58147	1.21556e-08	3.39855	0.000471806	-4.3384	2.21523e-08	3.64162	0.000134939	7.98002	1.08062e-13	0.05	0.07	0.42	0.48	0.94	0.05
Q8IYM0	FALSE	F186B	FAM186B	5	3.87151	42.7623	6.81297e-34	4.81831e-32	-5.96705	3.46747e-13	-0.949959	0.249183	-0.932698	0.207118	-9.66807	1.76144e-25	-4.4596	3.46664e-05	-5.01709	1.72047e-09	5.03435	4.42501e-10	-3.70103	0.000157612	1.50745	0.247509	0.0172613	0.985335	-8.71811	4.2101e-21	-3.50964	0.00138049	-8.73538	2.69489e-22	-3.5269	0.00110984	5.20847	1.48009e-05	0.13	0.74	0.24	0.23	0.97	0.67
P78312	FALSE	F193A	FAM193A	5	3.01137	25.2169	1.59254e-21	2.07394e-20	1.65278	0.0435698	0.0940077	0.92319	2.39658	0.000352275	-5.75075	2.48071e-11	1.73657	0.111401	1.55877	0.067609	0.7438	0.422527	-7.40353	4.09561e-15	0.083792	0.960737	2.30257	0.000900015	-5.84476	1.70077e-11	1.64256	0.136929	-8.14733	2.93671e-21	-0.660008	0.595751	7.48732	6.86079e-11	0.36	0.2	0.35	0.11	0.97	0.19
Q8TES7	FALSE	FBF1	FBF1	5	3.05331	28.1189	1.02141e-23	1.77608e-22	-2.69544	0.000257166	-0.248973	0.770484	-2.50836	5.68682e-05	-7.3824	1.42611e-19	0.856735	0.430386	-2.44647	0.00130531	0.187077	0.848829	-4.68696	7.46241e-08	3.55217	0.00065491	-2.25939	0.00046467	-7.13343	3.55445e-18	1.10571	0.299811	-4.87404	4.41568e-10	3.3651	0.000493285	8.23913	2.81769e-14	0.16	0.41	0.18	0.45	0.97	0.05
Q9UK05	FALSE	GDF2	GDF2	5	3.07276	24.4535	6.16075e-21	7.30618e-20	-3.86388	2.91961e-06	-2.87507	0.000131696	-3.43381	1.01245e-06	-8.42967	5.802e-20	-0.28062	0.833094	-0.988815	0.300381	0.430072	0.683411	-4.56579	3.50739e-06	3.58326	0.00250892	-0.558743	0.50454	-5.5546	1.16078e-09	2.59445	0.0213746	-4.99586	1.39783e-08	3.15319	0.00436964	8.14905	1.66043e-11	0.01	0.35	0.31	0.38	0.91	0.05
P10070	FALSE	GLI2	GLI2	5	3.73372	23.3847	4.16707e-20	4.45638e-19	0.931204	0.292773	4.14594	9.55515e-09	2.68627	8.50462e-05	-2.95081	0.00101848	4.978	2.43017e-06	-3.21474	9.91704e-05	1.75507	0.0388404	-3.88201	5.32032e-05	4.0468	0.000386412	-1.45967	0.046523	-7.09675	2.20127e-15	0.832062	0.493034	-5.63708	5.15129e-11	2.29173	0.0378828	7.92881	1.61928e-11	0.61	0.54	0.14	0.29	0.94	0.05
Q96FL9	FALSE	GLT14	GALNT14	5	4.34372	27.6433	2.31338e-23	3.81196e-22	3.35155	2.2875e-05	1.20316	0.1194	-2.05847	0.0024462	-4.45287	2.74988e-07	3.86975	0.000217307	2.14839	0.00994058	-5.41002	4.52828e-12	-7.80442	2.51505e-16	0.518195	0.720255	-3.26163	2.24748e-06	-5.65603	9.44249e-11	2.66659	0.0130458	-2.3944	0.0055668	5.92821	7.20755e-09	8.32261	7.80965e-13	0.49	0.11	0.35	0.7	1	0.05
Q2TAP0	FALSE	GOG7B	GOLGA7B	5	5.25452	13.5311	5.15224e-12	2.04172e-11	-2.03559	0.0276822	-2.50283	0.00239819	-0.979664	0.227251	-5.12923	1.61879e-07	3.40314	0.00441118	0.467236	0.681467	1.05593	0.301326	-3.09363	0.00439951	5.43874	1.49619e-05	1.52317	0.0632419	-2.6264	0.0100604	5.90597	5.44246e-07	-4.14956	1.36091e-05	4.38281	0.000181838	8.53237	6.28187e-11	0.41	0.65	0.65	0.54	0.97	0.05
Q96HH9	FALSE	GRM2B	GRAMD2B	5	4.62878	25.6276	7.72404e-22	1.03654e-20	0.520884	0.59911	2.17255	0.00555751	4.47921	4.61206e-10	-2.973	0.00166064	5.98063	6.60886e-08	-1.65167	0.0720294	3.95832	2.25954e-06	-3.49388	0.000576521	5.45975	4.04607e-06	2.30666	0.00204575	-5.14555	3.34971e-08	3.80808	0.000748557	-7.45221	3.09766e-16	1.50142	0.218142	8.95363	5.465e-13	0.67	0.59	0.45	0.21	1	0.05
Q86YM7	FALSE	HOME1	HOMER1	5	3.31241	25.3647	1.22704e-21	1.6066e-20	-4.53797	6.66367e-09	-2.03943	0.00504223	-4.62493	5.04673e-12	-6.6569	1.13363e-14	0.410255	0.738424	-2.49854	0.00220558	-0.0869619	0.937361	-2.11893	0.0295706	4.94823	6.98155e-06	-2.5855	0.000172856	-4.61747	9.31142e-08	2.44968	0.0218879	-2.03197	0.0189353	5.03519	7.32399e-07	7.06716	6.27945e-10	0.05	0.57	0.3	0.62	0.6	0
P42357	TRUE	HUTH	HAL	5	2.89643	39.3844	1.14569e-31	5.66358e-30	1.4252	0.0685733	-3.32053	7.20107e-07	1.24842	0.0571303	-6.89893	5.36261e-17	1.64398	0.11186	4.74573	4.04898e-10	-0.176786	0.860221	-8.32413	5.47683e-20	0.218773	0.883532	4.56894	2.12856e-12	-3.5784	1.46187e-05	4.9645	4.36547e-07	-8.14735	3.42025e-23	0.395558	0.748328	8.5429	9.30416e-15	0.21	0.07	0.54	0.08	0.97	0.05
Q9NZH8	FALSE	IL36G	IL36G	5	6.79116	11.9166	1.30071e-10	4.30709e-10	2.706	0.00629864	0.245442	0.83244	3.4607	2.74871e-05	-2.77191	0.0124349	2.43461	0.0684344	2.46056	0.0169173	0.754697	0.520749	-5.47791	2.13924e-06	-0.271391	0.889797	3.21526	0.000164683	-3.01735	0.00632942	2.18917	0.106464	-6.2326	1.70264e-09	-1.02609	0.494823	5.20652	0.000302772	0.78	0.59	0.69	0.43	0.97	0.62
P15884	FALSE	ITF2	TCF4	5	3.14654	11.6237	2.3481e-10	7.51843e-10	0.681136	0.454023	-0.927524	0.250605	-1.54026	0.0275425	-5.05398	8.32841e-09	0.534587	0.66651	1.60866	0.0639145	-2.2214	0.00696804	-5.73511	1.82325e-09	-0.146549	0.930238	-0.612737	0.443511	-4.12645	3.1054e-06	1.46211	0.200196	-3.51371	4.11523e-05	2.07485	0.0617111	5.58856	1.91349e-06	0.24	0.17	0.35	0.43	0.91	0.19
Q14667	FALSE	K0100	KIAA0100	5	5.7908	6.8357	4.38786e-06	8.08865e-06	0.292577	0.800013	-1.00869	0.292612	0.676717	0.445908	-4.31851	3.20876e-05	-0.789271	0.580654	1.30127	0.221519	0.38414	0.754191	-4.61108	4.08208e-05	-1.08185	0.500673	1.68541	0.0497649	-3.30981	0.00179554	0.219422	0.886476	-4.99522	6.12359e-07	-1.46599	0.289294	3.52924	0.0145156	0.58	0.5	0.69	0.46	0.97	0.71
Q92628	FALSE	K0232	KIAA0232	5	3.04742	16.0501	3.6876e-14	1.88544e-13	-0.20352	0.846192	0.216091	0.828776	1.27824	0.0857124	-5.24239	1.16954e-08	3.02776	0.00715073	-0.419611	0.695073	1.48177	0.104093	-5.03887	4.37535e-07	3.23128	0.00787777	1.06215	0.179713	-5.45848	3.71576e-09	2.81167	0.0136426	-6.52063	4.30346e-13	1.74951	0.141594	8.27015	1.6296e-11	0.3	0.35	0.31	0.18	0.89	0
Q8N752	FALSE	KC1AL	CSNK1A1L	5	2.87063	9.2552	2.93577e-08	7.21397e-08	1.24185	0.196098	-1.73959	0.0397257	-1.53472	0.0496404	-4.13199	2.5296e-05	1.46894	0.248538	2.98144	0.00123246	-2.77656	0.00217138	-5.37384	3.70801e-07	0.227095	0.898674	0.204874	0.834337	-2.3924	0.0193599	3.20853	0.00766331	-2.59728	0.00763896	3.00366	0.0124422	5.60093	1.84895e-05	0.2	0.07	0.39	0.32	0.66	0.05
P06732	FALSE	KCRM	CKM	5	5.96362	50.2535	1.33943e-38	1.93698e-36	1.67649	0.0650601	5.1811	2.77409e-11	7.47186	7.87779e-23	-2.03353	0.0427145	9.03985	3.34005e-15	-3.50461	7.99906e-05	5.79537	1.2889e-11	-3.71002	0.000357346	7.36336	1.22153e-09	2.29076	0.00285297	-7.21463	6.1357e-14	3.85875	0.000873938	-9.50539	2.55063e-23	1.56799	0.209211	11.0734	1.02439e-17	0.88	0.78	0.44	0.18	0.97	0.05
Q8N7A1	FALSE	KLDC1	KLHDC1	5	2.45112	32.1737	1.11836e-26	2.7784e-25	-0.0498736	0.956076	-2.6042	2.73729e-05	-2.79616	1.5304e-06	-7.59567	6.51229e-23	-0.0189413	0.98811	2.55433	0.000299347	-2.74629	6.14198e-05	-7.5458	1.68081e-19	0.0309323	0.983508	-0.19196	0.79684	-4.99147	4.34792e-11	2.58526	0.00522354	-4.79951	5.35705e-11	2.77722	0.00229911	7.57673	6.7034e-14	0.04	0.04	0.32	0.35	1	0.05
Q9UKR0	FALSE	KLK12	KLK12	5	3.08596	9.23584	3.055e-08	7.48797e-08	2.87906	0.00118615	1.8844	0.0231996	1.70087	0.0265795	-2.0787	0.0411281	3.87233	0.000920291	0.994664	0.331153	-1.17819	0.232264	-4.95776	2.10099e-06	0.993266	0.509378	-0.18353	0.851034	-3.9631	4.99351e-05	1.98793	0.104923	-3.77957	5.92361e-05	2.17146	0.0763903	5.95103	3.91136e-06	0.43	0.15	0.27	0.27	0.74	0.05
Q9P0G3	FALSE	KLK14	KLK14	5	6.74986	18.0979	7.27097e-16	4.63477e-15	5.6969	3.76546e-10	1.29882	0.145977	2.85845	0.0002294	-2.49721	0.0165197	0.435413	0.762159	4.39808	2.15717e-06	-2.83845	0.00221049	-8.19411	5.6256e-14	-5.26149	4.07484e-05	1.55963	0.0618218	-3.79603	0.000186448	-0.863409	0.533065	-5.35566	3.2684e-08	-2.42304	0.0541723	2.93262	0.0384799	0.84	0.26	0.68	0.54	0.97	0.9
Q96S38	FALSE	KS6C1	RPS6KC1	5	4.55572	13.3012	8.13645e-12	3.1433e-11	-0.922076	0.321938	2.14067	0.00616447	0.380242	0.643412	-3.02681	0.00130315	4.55205	3.98741e-05	-3.06274	0.000417676	1.30232	0.160302	-2.10474	0.0453397	5.47413	3.49851e-06	-1.76042	0.0203368	-5.16748	2.60329e-08	2.41139	0.0361975	-3.40706	0.000162126	4.17181	0.000153051	7.57887	6.45974e-10	0.55	0.67	0.32	0.52	0.94	0.05
Q1L5Z9	FALSE	LONF2	LONRF2	5	3.38128	19.2626	8.08107e-17	5.85621e-16	3.28714	3.56917e-05	0.537111	0.532709	2.34601	0.000546355	-3.55401	5.13746e-05	3.96872	0.000156688	2.75003	0.000830229	-0.941132	0.300066	-6.84115	5.79433e-13	0.681582	0.626807	1.8089	0.0110618	-4.09112	3.12893e-06	3.43161	0.00127107	-5.90002	3.84619e-12	1.62271	0.150668	7.52273	8.75674e-11	0.5	0.13	0.42	0.23	0.97	0.05
Q7Z4F1	FALSE	LRP10	LRP10	5	2.91831	29.0764	1.99295e-24	3.76407e-23	3.09691	3.51532e-05	1.20941	0.0956229	2.89124	5.11589e-06	-4.71106	8.71373e-09	3.6619	0.000213813	1.88751	0.0172474	-0.205677	0.83679	-7.80798	6.63634e-18	0.564981	0.67249	1.68183	0.0121367	-5.92047	8.89531e-13	2.45249	0.0157988	-7.6023	1.32922e-20	0.770658	0.506712	8.37296	3.30184e-14	0.42	0.11	0.32	0.14	0.97	0.05
P01718	FALSE	LV327	LV327	5	5.03718	12.9196	1.74034e-11	6.42369e-11	0.771246	0.516401	0.821321	0.449872	-0.864674	0.368018	-5.56979	8.1817e-07	4.20427	0.00220542	-0.0500751	0.975602	-1.63592	0.148241	-6.34103	2.22446e-07	3.43303	0.0234665	-1.68599	0.0752592	-6.39111	1.8761e-08	3.38295	0.0156855	-4.70511	1.90478e-05	5.06895	0.000172632	9.77406	8.12517e-11	0.46	0.37	0.38	0.54	0.97	0.05
O75342	FALSE	LX12B	ALOX12B	5	4.52225	41.8703	2.59706e-33	1.65546e-31	6.96624	9.30518e-16	3.25539	2.86454e-05	5.48203	9.47699e-14	-2.99123	0.00187231	7.19127	1.87205e-10	3.71085	2.41506e-05	-1.48421	0.112956	-9.95747	3.36536e-21	0.22503	0.896603	2.22664	0.00350527	-6.24662	4.56845e-11	3.93588	0.000602473	-8.47326	1.4519e-19	1.70924	0.163202	10.1825	1.36821e-15	0.75	0.07	0.44	0.21	0.97	0.05
Q8IW41	TRUE	MAPK5	MAPKAPK5	5	3.5093	14.7836	4.35278e-13	1.96983e-12	-1.05027	0.232983	1.58641	0.0394414	1.229	0.0868159	-3.92303	1.078e-05	3.43694	0.00142829	-2.63668	0.00171852	2.27927	0.00611956	-2.87276	0.00344784	4.48721	8.56269e-05	-0.357413	0.671318	-5.50945	7.00739e-10	1.85052	0.100901	-5.15203	2.25674e-09	2.20793	0.0479107	7.35997	4.47965e-10	0.43	0.59	0.25	0.3	0.89	0.05
O15068	FALSE	MCF2L	MCF2L	5	3.82321	26.5811	1.45645e-22	2.16435e-21	-3.49439	2.98497e-05	-1.53403	0.0557554	-3.74564	1.31556e-07	-8.33834	2.78463e-19	0.77018	0.541853	-1.96036	0.0278793	-0.251251	0.82125	-4.84395	1.09821e-06	4.26457	0.000317702	-2.21161	0.00285661	-6.80432	2.21188e-13	2.30421	0.0446369	-4.5927	2.4338e-07	4.51582	3.41574e-05	9.10852	1.39834e-13	0.14	0.54	0.32	0.49	0.94	0.05
O95402	FALSE	MED26	MED26	5	2.63495	26.2611	2.54529e-22	3.65352e-21	-1.9508	0.00896095	1.53823	0.0260716	-0.940718	0.150628	-6.15033	1.83438e-14	1.46648	0.151811	-3.48903	2.80562e-06	1.01008	0.21566	-4.19953	1.31502e-06	3.41728	0.00101751	-2.47895	0.000108194	-7.68856	1.04691e-20	-0.0717537	0.951442	-5.20961	2.39656e-11	2.4072	0.0149675	7.6168	1.23471e-12	0.18	0.46	0.04	0.33	0.89	0.05
Q13163	TRUE	MP2K5	MAP2K5	5	6.82887	13.348	7.41277e-12	2.88791e-11	-2.89133	0.00539301	-0.420873	0.721928	0.0314975	0.977046	-5.73412	2.88958e-07	3.69919	0.00685094	-2.47045	0.0227138	2.92283	0.00521978	-2.84279	0.0244845	6.59052	4.13036e-06	0.452371	0.670428	-5.31325	2.41558e-06	4.12006	0.00268893	-5.76562	1.09766e-07	3.66769	0.00748224	9.43331	2.31891e-10	0.53	0.87	0.58	0.63	0.97	0.24
Q9UKX2	FALSE	MYH2	MYH2	5	3.92658	51.2426	3.37055e-39	5.2673e-37	6.32368	2.63108e-16	3.51158	3.20169e-07	5.24977	1.28794e-15	-3.63401	1.55986e-05	6.45047	1.28124e-10	2.8121	0.000352123	-1.0739	0.206699	-9.95769	1.43193e-25	0.126796	0.937418	1.73819	0.0110676	-7.14559	4.94631e-17	2.93889	0.00432245	-8.88379	1.14771e-25	1.2007	0.284434	10.0845	1.1923e-18	0.75	0.07	0.37	0.17	0.97	0.05
P52179	FALSE	MYOM1	MYOM1	5	2.7435	7.09858	2.54114e-06	4.82861e-06	0.508922	0.618192	0.412488	0.674484	1.20808	0.117697	-2.94747	0.00241808	3.09166	0.00784302	0.0964341	0.939883	0.69916	0.502555	-3.45639	0.000922129	2.58274	0.0456429	0.795594	0.348394	-3.35996	0.000533187	2.67918	0.0232774	-4.15555	6.82783e-06	1.88358	0.123412	6.03913	1.94474e-06	0.32	0.3	0.28	0.2	0.6	0
P25189	FALSE	MYP0	MPZ	5	3.58969	15.198	1.93438e-13	9.10256e-13	3.08673	0.000911735	1.57471	0.0769458	2.53624	0.00133859	-3.67226	0.000343346	4.44774	0.000270109	1.51203	0.138962	-0.550493	0.633737	-6.75899	7.54309e-10	1.36101	0.370686	0.961532	0.280007	-5.24697	2.52274e-07	2.87303	0.0222386	-6.2085	2.66353e-10	1.9115	0.144126	8.12	1.51933e-09	0.49	0.22	0.34	0.24	0.77	0.05
P02689	TRUE	MYP2	PMP2	5	5.14317	36.8922	5.56691e-30	2.18372e-28	-5.4135	9.93622e-11	-5.23232	3.61549e-12	-5.36638	7.32051e-14	-9.24971	7.81625e-23	0.555495	0.668292	-0.181174	0.881203	0.0471174	0.969055	-3.83621	0.000128155	5.96899	3.4688e-07	-0.134057	0.885731	-4.01738	1.48278e-05	5.78782	1.58113e-07	-3.88333	1.3827e-05	5.92187	4.72629e-08	9.8052	2.7284e-15	0.11	0.61	0.65	0.67	1	0.05
Q9H009	FALSE	NACA2	NACA2	5	3.39608	37.9902	9.94901e-31	4.24652e-29	3.338	1.2341e-05	3.23839	2.53792e-06	0.706001	0.317277	-5.73517	7.3061e-12	-2.98334	0.00344164	0.0996088	0.929103	-2.632	0.000648745	-9.07318	4.10918e-22	-6.32134	3.23161e-09	-2.53239	0.000157962	-8.97357	1.15159e-24	-6.22174	6.83017e-10	-6.44118	4.77364e-15	-3.68934	0.000228648	2.75183	0.0191539	0.42	0.07	0.07	0.35	0.97	0.81
Q8TBE9	FALSE	NANP	NANP	5	3.98818	21.4953	1.2872e-18	1.15478e-17	1.18599	0.185689	4.80979	1.13873e-10	2.6389	0.000193269	-2.77408	0.00297398	2.42196	0.0321626	-3.62379	2.01434e-05	1.4529	0.107984	-3.96007	6.67425e-05	1.23596	0.367056	-2.17089	0.00326372	-7.58386	2.59913e-16	-2.38783	0.0357407	-5.41297	9.7685e-10	-0.216943	0.881954	5.19603	2.13971e-05	0.62	0.48	0.1	0.33	0.94	0.38
Q14934	FALSE	NFAC4	NFATC4	5	6.03755	3.74631	0.00259269	0.00335075	-0.28858	0.794294	-0.399901	0.699504	-0.120498	0.89683	-2.57601	0.0123589	2.45004	0.0468904	0.111322	0.932385	0.168082	0.892673	-2.28743	0.0422318	2.73862	0.0416382	0.279404	0.773469	-2.17611	0.0379945	2.84995	0.0204847	-2.45551	0.0133445	2.57054	0.0379518	5.02606	0.00016877	0.63	0.63	0.66	0.64	0.94	0.38
Q6VVB1	FALSE	NHLC1	NHLRC1	5	3.24375	17.3422	3.0672e-15	1.80328e-14	2.23383	0.00551476	2.40812	0.000874443	-0.992405	0.161638	-3.17258	0.000306528	3.33347	0.00153975	-0.174298	0.878991	-3.22623	4.33275e-05	-5.40641	8.75195e-09	1.09964	0.402799	-3.40053	7.84507e-07	-5.58071	1.62431e-10	0.925347	0.432512	-2.18018	0.0120391	4.32588	2.64694e-05	6.50605	1.66967e-08	0.42	0.15	0.15	0.54	0.83	0.05
Q12879	TRUE	NMDE1	GRIN2A	5	2.88037	5.90628	3.02855e-05	5.02116e-05	-0.684313	0.517664	0.0188536	0.987144	0.610549	0.482803	-3.19414	0.00186581	2.78371	0.0251488	-0.703167	0.533408	1.29486	0.204716	-2.50983	0.0272921	3.46802	0.00913942	0.591696	0.526296	-3.213	0.0018694	2.76485	0.0271682	-3.80469	0.000109442	2.17316	0.0904941	5.97785	9.01366e-06	0.28	0.39	0.25	0.25	0.54	0
Q02297	FALSE	NRG1	NRG1	5	3.25127	26.6779	1.23071e-22	1.86318e-21	2.99483	0.000189811	-0.750027	0.364156	1.69927	0.014271	-5.53735	2.45006e-10	3.2017	0.00267565	3.74486	4.31539e-06	-1.29556	0.138948	-8.53218	1.42365e-18	0.206874	0.8976	2.4493	0.000496095	-4.78732	5.50954e-08	3.95173	0.000199125	-7.23662	5.63331e-17	1.50243	0.190099	8.73905	1.13399e-13	0.38	0.07	0.48	0.21	0.89	0.05
Q9NRX3	TRUE	NUA4L	NDUFA4L2	5	3.07953	14.1686	1.45921e-12	6.20372e-12	2.45321	0.00365621	0.710089	0.413593	1.2667	0.0851088	-4.02826	1.04634e-05	3.24294	0.00344348	1.74312	0.0513979	-1.18651	0.198658	-6.48146	5.86906e-11	0.789729	0.584463	0.556612	0.508047	-4.73834	2.30697e-07	2.53285	0.0253329	-5.29496	2.06885e-09	1.97623	0.0891218	7.27119	1.85574e-09	0.39	0.13	0.32	0.25	0.89	0.05
Q68BL7	FALSE	OLM2A	OLFML2A	5	4.88189	21.5957	1.07078e-18	9.67796e-18	1.89926	0.0307776	-2.61801	0.000743161	-2.26842	0.0018366	-5.26572	1.45557e-08	3.24633	0.00421794	4.51728	1.69907e-07	-4.16769	6.79554e-07	-7.16498	1.58766e-12	1.34707	0.330809	0.349592	0.693532	-2.6477	0.00603741	5.86435	1.60145e-07	-2.99729	0.00108942	5.51476	5.33365e-07	8.51205	7.41866e-12	0.41	0.2	0.68	0.63	0.97	0.05
Q99983	FALSE	OMD	OMD	5	3.51838	10.4972	2.30814e-09	6.49725e-09	-3.26129	0.000210538	-2.24307	0.00578304	-1.44704	0.0609031	-5.83804	1.14709e-09	-2.30161	0.055179	-1.01822	0.316449	1.81425	0.0514428	-2.57675	0.0170172	0.959671	0.523204	0.796026	0.353472	-3.59497	0.000236498	-0.0585484	0.967266	-4.391	2.50563e-06	-0.854575	0.533073	3.53642	0.00800992	0.16	0.52	0.41	0.32	0.77	0.43
Q9BZF2	FALSE	OSBL7	OSBPL7	5	3.92006	25.7944	5.76272e-22	7.82003e-21	1.86787	0.0284168	-0.130091	0.89853	-1.80112	0.0116678	-6.83826	4.05544e-14	2.57575	0.0207386	1.99796	0.0224284	-3.66899	7.37796e-06	-8.70613	2.86628e-18	0.707882	0.62619	-1.67103	0.0247323	-6.70817	2.10577e-13	2.70584	0.015633	-5.03714	9.07802e-09	4.37687	4.60932e-05	9.41401	1.10663e-14	0.34	0.13	0.38	0.55	1	0.05
Q96DC9	FALSE	OTUB2	OTUB2	5	4.13335	21.1637	2.36637e-18	2.04471e-17	3.47035	4.62956e-05	-1.03453	0.224093	1.87837	0.0108291	-4.04161	1.62914e-05	4.18666	0.000198272	4.50488	1.9869e-07	-1.59199	0.0827145	-7.51196	1.56089e-13	0.716306	0.633175	2.91289	9.40376e-05	-3.00708	0.00169712	5.22119	3.27162e-06	-5.91998	6.92521e-11	2.30829	0.049242	8.22827	3.62928e-11	0.5	0.13	0.63	0.3	0.94	0.05
P32242	FALSE	OTX1	OTX1	5	2.59304	56.0688	4.70713e-42	1.0135e-39	-0.606703	0.388806	-1.31124	0.0270983	-5.62307	2.61536e-24	-7.49862	5.23492e-26	-0.366033	0.708057	0.704534	0.334971	-5.01636	8.78957e-16	-6.89192	1.76766e-19	0.24067	0.843843	-4.31183	4.44702e-15	-6.18739	1.29538e-18	0.945204	0.299793	-1.87556	0.00618012	5.25703	1.05201e-10	7.13259	1.39942e-14	0	0.07	0.14	0.62	0.89	0.05
Q96A73	FALSE	P33MX	KIAA1191	5	3.40208	26.0674	3.5711e-22	5.05115e-21	3.17677	2.90541e-05	-0.430393	0.608381	0.714612	0.308216	-5.50202	3.77752e-11	-2.76481	0.00658721	3.60716	3.17735e-06	-2.46215	0.00139656	-8.67878	9.99121e-21	-5.94158	2.17863e-08	1.14501	0.103274	-5.07162	1.38691e-09	-2.33442	0.0241511	-6.21663	2.63366e-14	-3.47942	0.000501512	2.73721	0.0191132	0.37	0	0.39	0.27	1	0.76
Q86XP0	FALSE	PA24D	PLA2G4D	5	5.78708	15.3836	1.34642e-13	6.44537e-13	0.162122	0.892065	0.150029	0.894384	3.02537	0.000105363	-4.43482	1.14557e-05	-1.51692	0.248201	0.0120935	0.992716	2.86325	0.00219082	-4.59694	2.70206e-05	-1.67904	0.251277	2.87535	0.000367135	-4.58485	6.23904e-06	-1.66694	0.20271	-7.46019	3.94097e-14	-4.54229	0.000156809	2.9179	0.0413067	0.63	0.57	0.59	0.36	0.97	0.9
Q9ULR5	FALSE	PAI2B	PAIP2B	5	3.9461	24.2199	9.33871e-21	1.08492e-19	-2.07796	0.0137002	2.94487	7.70844e-05	0.910564	0.221633	-4.51349	5.34425e-07	3.87922	0.000366028	-5.02283	1.90943e-09	2.98852	0.000302241	-2.43554	0.0161321	5.95718	2.16111e-07	-2.03431	0.00543043	-7.45837	3.49595e-16	0.934351	0.445958	-5.42406	5.69228e-10	2.96866	0.00711648	8.39272	3.19295e-12	0.47	0.67	0.14	0.37	0.97	0.05
P22079	FALSE	PERL	LPO	5	2.71766	64.5999	7.69954e-47	2.57244e-44	4.72633	2.67898e-13	3.66358	2.42715e-10	3.50716	1.67618e-10	-5.46019	1.30195e-14	4.18409	7.58847e-07	1.06275	0.136563	-1.21917	0.0791343	-10.1865	6.90912e-35	-0.542245	0.633683	-0.156417	0.824592	-9.12376	3.25609e-33	0.520507	0.601303	-8.96735	5.21454e-34	0.676925	0.497189	9.64427	7.46429e-23	0.54	0	0.11	0.14	0.97	0.05
P15259	FALSE	PGAM2	PGAM2	5	3.49657	5.80049	3.77287e-05	6.17593e-05	1.00509	0.304631	0.469919	0.635865	0.669549	0.421819	-2.15431	0.0356424	3.92563	0.000879003	0.535174	0.632539	-0.335544	0.773279	-3.1594	0.00335519	2.92054	0.0255477	0.199631	0.838238	-2.62423	0.00962368	3.45571	0.00389328	-2.82386	0.00347788	3.25608	0.00626824	6.07994	3.00034e-06	0.45	0.35	0.39	0.38	0.57	0
O75594	FALSE	PGRP1	PGLYRP1	5	2.54051	6.20814	1.61735e-05	2.78074e-05	2.00534	0.0204864	0.063717	0.951309	0.212038	0.803769	-2.22107	0.021056	2.82959	0.0123306	1.94163	0.0303071	-1.7933	0.0435444	-4.22642	2.45399e-05	0.824246	0.572312	0.148321	0.874225	-2.28479	0.0178835	2.76587	0.015331	-2.43311	0.00814417	2.61755	0.0218749	5.05066	4.40159e-05	0.3	0.09	0.3	0.27	0.57	0
Q8IUK5	FALSE	PLDX1	PLXDC1	5	3.80819	16.2304	2.60136e-14	1.35801e-13	3.73951	4.57038e-06	2.60256	0.000488627	0.818929	0.274366	-2.27789	0.0146729	4.77373	8.80882e-06	1.13695	0.218287	-2.92058	0.000392485	-6.0174	6.33445e-10	1.03422	0.452699	-1.78363	0.015147	-4.88045	6.09703e-08	2.17117	0.0537158	-3.09682	0.000434123	3.9548	0.000223197	7.05161	3.21849e-09	0.61	0.15	0.31	0.46	0.89	0.05
Q9BXM0	FALSE	PRAX	PRX	5	5.76349	23.3183	4.69557e-20	4.97416e-19	2.93269	0.000509439	-0.542407	0.551943	2.56544	0.000331807	-3.40019	0.000259745	6.24341	1.29754e-08	3.47509	5.17441e-05	-0.367247	0.734508	-6.33287	2.28091e-10	3.31072	0.00625933	3.10785	2.20526e-05	-2.85778	0.00250404	6.78581	8.59378e-10	-5.96562	2.5382e-11	3.67797	0.000886516	9.64359	7.62138e-15	0.72	0.43	0.77	0.45	1	0.05
Q3SYG4	FALSE	PTHB1	BBS9	5	9.64832	33.7311	8.75069e-28	2.48638e-26	-2.88746	0.000897618	-3.78804	1.0372e-06	-3.28872	6.74225e-06	-5.97953	2.32129e-10	6.80707	1.66543e-09	0.900577	0.375068	-0.401253	0.717234	-3.09206	0.00306948	9.69454	2.26425e-15	0.499324	0.569927	-2.19149	0.0277488	10.5951	8.8108e-20	-2.69081	0.00414735	10.0958	7.97483e-19	12.7866	1.35489e-22	0.62	0.96	0.96	0.89	1	0.05
Q3KNS1	FALSE	PTHD3	PTCHD3	5	7.03783	27.4601	3.17309e-23	5.16707e-22	6.15177	5.01663e-08	-1.08111	0.354404	0.0567172	0.962388	-6.03863	1.12529e-06	6.85761	3.86104e-06	7.23288	3.41532e-10	-6.09506	4.63885e-08	-12.1904	7.19932e-19	0.705842	0.734622	1.13782	0.298543	-4.95753	8.11159e-05	7.93872	1.02221e-07	-6.09535	4.0435e-07	6.8009	3.56791e-06	12.8962	1.22356e-14	0.55	0.11	0.72	0.61	1	0.05
P15151	FALSE	PVR	PVR	5	6.61446	5.46544	7.5629e-05	0.000119208	0.108339	0.918413	-0.219043	0.819211	-0.250074	0.759984	-3.3402	0.000210685	1.59379	0.162344	0.327382	0.756938	-0.358413	0.732581	-3.44854	0.000403754	1.48545	0.251277	-0.031031	0.972601	-3.12116	0.000602577	1.81284	0.109694	-3.09013	0.000408803	1.84387	0.10598	4.934	3.64478e-05	0.7	0.7	0.72	0.74	1	0.57
Q9H0J4	FALSE	QRIC2	QRICH2	5	3.10825	17.0803	5.06423e-15	2.90339e-14	1.76993	0.0446662	1.92674	0.0151452	-1.38011	0.0643284	-4.41158	2.02415e-06	2.69119	0.0184683	-0.156806	0.898841	-3.15004	0.000213168	-6.18151	8.34251e-10	0.921255	0.525399	-3.30685	7.55124e-06	-6.33832	1.19482e-11	0.764449	0.553945	-3.03147	0.000904518	4.0713	0.000241689	7.10277	8.32095e-09	0.33	0.13	0.13	0.46	0.8	0.05
Q96NR8	TRUE	RDH12	RDH12	5	2.72498	12.3975	4.94686e-11	1.72287e-10	2.87677	0.000804202	0.0243957	0.983932	2.56289	0.000417005	-2.41864	0.0127372	3.28608	0.0038637	2.85237	0.00123246	-0.313879	0.778677	-5.29541	1.62984e-07	0.409312	0.799476	2.53849	0.000713055	-2.44304	0.0121418	3.26168	0.00448694	-4.98153	3.7591e-08	0.723191	0.591452	5.70472	4.88645e-06	0.37	0.09	0.39	0.12	0.63	0.05
P10745	TRUE	RET3	RBP3	5	4.14488	21.8433	6.80922e-19	6.28328e-18	-1.46959	0.125637	2.80672	0.000650943	0.0685363	0.94304	-5.50801	2.36681e-08	3.86511	0.00125848	-4.2763	3.22777e-06	1.53812	0.117592	-4.03842	0.000181325	5.33469	2.57277e-05	-2.73818	0.000555443	-8.31472	1.21127e-16	1.05839	0.43068	-5.57654	6.00683e-09	3.79657	0.00146146	9.37311	1.34873e-12	0.43	0.59	0.14	0.44	0.94	0.05
Q4ADV7	FALSE	RIC1	RIC1	5	4.03166	13.2861	8.38454e-12	3.23013e-11	-3.29682	5.99062e-05	-0.690872	0.421138	-0.796407	0.291018	-5.45945	1.17388e-09	0.382889	0.767373	-2.60595	0.00225608	2.50041	0.0027736	-2.16263	0.0339021	3.67971	0.00167292	-0.105535	0.90775	-4.76858	1.3194e-07	1.07376	0.374491	-4.66304	8.97022e-08	1.1793	0.33381	5.84234	1.12691e-06	0.29	0.72	0.41	0.42	0.94	0.29
Q9Y3C5	FALSE	RNF11	RNF11	5	4.43538	12.3186	5.79579e-11	1.99841e-10	0.282015	0.78463	2.80352	0.000257123	0.958563	0.207211	-3.46517	0.00020556	-0.769804	0.544339	-2.52151	0.00416349	0.676548	0.504156	-3.74719	0.000199128	-1.05182	0.459103	-1.84496	0.0146597	-6.2687	1.53279e-11	-3.57333	0.00154702	-4.42374	7.64828e-07	-1.72837	0.147918	2.69537	0.0395103	0.55	0.52	0.24	0.46	0.97	0.67
Q9BXT8	FALSE	RNF17	RNF17	5	3.67179	22.627	1.63621e-19	1.61933e-18	-0.422269	0.657479	1.4103	0.0668818	3.61967	9.7523e-08	-3.37353	0.000141477	4.33881	3.76265e-05	-1.83257	0.0319474	4.04194	3.15528e-07	-2.95126	0.00227793	4.76108	2.31141e-05	2.20937	0.00179546	-4.78383	5.76639e-08	2.92851	0.00674513	-6.9932	5.36164e-16	0.719148	0.569221	7.71235	4.03964e-11	0.54	0.59	0.37	0.13	0.89	0.05
Q5VZM2	FALSE	RRAGB	RRAGB	5	4.48443	12.9006	1.80787e-11	6.66026e-11	3.25956	0.000255858	2.21507	0.00721638	0.575565	0.494222	-2.19654	0.0317684	5.27719	5.85104e-06	1.04449	0.308815	-2.68399	0.0030035	-5.45609	2.22503e-07	2.01763	0.140755	-1.63951	0.0420706	-4.41161	6.78416e-06	3.06211	0.0108638	-2.7721	0.00410565	4.70162	4.78196e-05	7.47372	7.37183e-09	0.61	0.24	0.38	0.57	0.91	0.05
Q9Y3B9	FALSE	RRP15	RRP15	5	5.65622	10.3119	3.36843e-09	9.28763e-09	-1.93417	0.0473225	-3.51743	3.22022e-05	-1.6494	0.0443914	-5.85934	1.02461e-08	-0.689917	0.632111	1.58326	0.124569	0.284771	0.818489	-3.92517	0.000469233	1.24425	0.426185	1.86803	0.0270497	-2.34191	0.0302947	2.82752	0.0266084	-4.20994	2.46616e-05	0.959481	0.508166	5.16943	0.000184463	0.37	0.59	0.72	0.54	1	0.48
Q96BI1	FALSE	S22AI	SLC22A18	5	4.42523	10.5239	2.18594e-09	6.17301e-09	3.04166	0.000601122	0.890222	0.323064	2.71313	0.000298699	-2.22702	0.0279211	2.87616	0.0153506	2.15143	0.0212534	-0.328531	0.775572	-5.26868	4.664e-07	-0.165499	0.92848	1.8229	0.0216333	-3.11724	0.00164769	1.98593	0.10557	-4.94014	1.30619e-07	0.163031	0.918737	5.10318	8.5146e-05	0.63	0.3	0.54	0.33	0.86	0.33
Q9Y2H2	FALSE	SAC2	INPP5F	5	4.0423	33.1803	2.14542e-27	5.87202e-26	1.24578	0.127979	-3.62023	1.59381e-07	-0.641775	0.370144	-7.22655	1.81618e-17	-4.84446	1.53616e-06	4.86601	5.09552e-10	-1.88755	0.0182046	-8.47233	1.43267e-19	-6.09024	1.44759e-08	2.97846	8.99475e-06	-3.60632	2.31521e-05	-1.22422	0.269159	-6.58478	1.84004e-15	-4.20268	2.66393e-05	2.3821	0.0471948	0.25	0.11	0.66	0.33	1	0.81
Q86UD0	FALSE	SAPC2	SAPCD2	5	3.7215	17.8137	1.2479e-15	7.73077e-15	0.097918	0.931071	1.54336	0.0593368	3.38406	2.84577e-06	-3.2412	0.000637848	4.44452	7.69876e-05	-1.44544	0.124233	3.28614	0.00012139	-3.33912	0.00115436	4.34661	0.000317599	1.8407	0.0163748	-4.78456	3.62679e-07	2.90116	0.0121646	-6.62526	4.20821e-13	1.06047	0.413209	7.68573	6.13733e-10	0.53	0.46	0.35	0.17	0.94	0.05
P48029	FALSE	SC6A8	SLC6A8	5	2.43661	55.7517	7.19377e-42	1.45209e-39	-0.139895	0.852905	-4.74686	3.82763e-18	-1.31579	0.0114425	-7.86316	4.14289e-30	-0.112868	0.909112	4.60696	6.36778e-14	-1.17589	0.0676774	-7.72326	4.38011e-25	0.0270269	0.983508	3.43107	5.42537e-11	-3.1163	2.57505e-06	4.63399	4.8572e-09	-6.54737	4.22174e-23	1.20292	0.159717	7.75029	5.22891e-18	0.03	0.04	0.55	0.19	1	0.05
P57059	TRUE	SIK1	SIK1	5	3.24832	40.7662	1.38161e-32	7.9681e-31	-2.03209	0.00886244	-0.222734	0.802917	2.60168	5.57591e-05	-7.23563	7.91406e-18	2.4965	0.0148659	-1.80935	0.0252866	4.63377	6.16602e-10	-5.20354	8.44287e-09	4.52859	2.27619e-05	2.82442	2.12264e-05	-7.0129	1.21695e-16	2.71923	0.00819257	-9.83731	1.931e-30	-0.105184	0.93802	9.73213	9.11174e-18	0.33	0.54	0.35	0.05	0.94	0.05
A0A0B4J2F2	FALSE	SIK1B	SIK1B	5	3.24832	40.7662	1.38161e-32	7.9681e-31	-2.03209	0.00886244	-0.222734	0.802917	2.60168	5.57591e-05	-7.23563	7.91406e-18	2.4965	0.0148659	-1.80935	0.0252866	4.63377	6.16602e-10	-5.20354	8.44287e-09	4.52859	2.27619e-05	2.82442	2.12264e-05	-7.0129	1.21695e-16	2.71923	0.00819257	-9.83731	1.931e-30	-0.105184	0.93802	9.73213	9.11174e-18	0.33	0.54	0.35	0.05	0.94	0.05
Q9H0K1	TRUE	SIK2	SIK2	5	5.62494	12.1553	8.04563e-11	2.7314e-10	0.737719	0.436003	0.309702	0.750979	1.53556	0.0362758	-2.22882	0.0202542	5.91528	7.14808e-08	0.428017	0.688377	0.797837	0.418545	-2.96654	0.00351135	5.17756	1.07699e-05	1.22585	0.11483	-2.53852	0.00780219	5.60558	3.89705e-07	-3.76438	2.5867e-05	4.37973	6.21209e-05	8.1441	2.88918e-11	0.66	0.7	0.69	0.54	0.97	0.05
Q96Q15	FALSE	SMG1	SMG1	5	10.6679	40.2361	3.1007e-32	1.66904e-30	0.586441	0.000288312	0.115235	0.504985	0.19823	0.169823	-1.58293	7.29526e-19	0.758046	0.000375638	0.471206	0.0051523	-0.38821	0.0206292	-2.16937	6.15336e-27	0.171605	0.534622	0.0829956	0.615723	-1.69817	8.3198e-21	0.642811	0.00298474	-1.78116	1.12257e-23	0.559815	0.00978354	2.34098	7.20385e-22	1	1	1	1	1	1
Q9C093	FALSE	SPEF2	SPEF2	5	3.37396	10.1395	4.79017e-09	1.2957e-08	1.35637	0.145487	-0.657176	0.478204	-0.49612	0.552657	-4.29686	7.43233e-06	2.62667	0.026321	2.01354	0.0304267	-1.85249	0.0446504	-5.65323	4.72147e-08	1.2703	0.377604	0.161056	0.867927	-3.63968	0.000180985	3.28385	0.00524683	-3.80074	4.56476e-05	3.12279	0.00765341	6.92353	5.19144e-08	0.28	0.17	0.38	0.42	0.94	0.05
Q5W111	FALSE	SPRY7	SPRYD7	5	3.45016	56.2795	3.55364e-42	7.82528e-40	-5.00222	1.97335e-13	-4.18512	6.73412e-12	0.648023	0.300423	-7.78916	2.75351e-24	0.793734	0.429798	-0.817105	0.296678	5.65025	7.29336e-17	-2.78694	0.000634621	5.79596	1.02793e-09	4.83314	5.30785e-16	-3.60404	1.52392e-06	4.97885	2.66895e-08	-8.43718	1.39776e-28	0.145712	0.905908	8.5829	2.05018e-17	0.13	0.74	0.61	0.07	0.97	0.05
Q96GP6	FALSE	SREC2	SCARF2	5	3.8261	24.5964	4.77815e-21	5.77971e-20	-1.05348	0.228548	-1.57387	0.0397257	-3.55387	1.94725e-07	-7.43901	5.90985e-17	1.32432	0.250353	0.520389	0.604314	-2.50039	0.00228331	-6.38553	2.91901e-11	2.3778	0.0478838	-1.98	0.00574514	-5.86514	4.12346e-11	2.89818	0.00776917	-3.88514	5.91617e-06	4.87818	2.98266e-06	8.76332	1.39834e-13	0.2	0.3	0.35	0.62	1	0.05
A7MD48	FALSE	SRRM4	SRRM4	5	3.80154	16.1072	3.30134e-14	1.69421e-13	2.44144	0.0190258	-1.25454	0.213668	0.889169	0.343282	-5.90979	9.61347e-08	3.22592	0.0181692	3.69598	0.000391228	-1.55227	0.163768	-8.35122	4.62006e-12	0.784484	0.662968	2.14371	0.018565	-4.65525	3.35875e-05	4.48046	0.000933821	-6.79896	2.76115e-10	2.33675	0.0994311	9.13571	5.66261e-10	0.33	0.11	0.45	0.23	0.89	0.05
Q9UJ98	FALSE	STAG3	STAG3	5	8.30233	24.6373	4.44322e-21	5.40833e-20	-2.59009	0.00485222	-1.88436	0.0274577	-0.745654	0.375791	-5.84977	3.242e-09	6.66574	1.77476e-08	-0.705729	0.524689	1.84444	0.0554044	-3.25968	0.00288994	9.25583	3.65496e-13	1.13871	0.181261	-3.96541	7.90867e-05	8.5501	9.71844e-13	-5.10411	1.08007e-07	7.41139	2.52904e-10	12.5155	3.39823e-20	0.66	0.89	0.83	0.75	0.97	0.05
Q9H668	FALSE	STN1	STN1	5	3.25278	14.9104	3.39511e-13	1.55901e-12	0.594613	0.543674	-1.15172	0.166204	-0.558593	0.484767	-5.85931	2.19492e-10	2.02326	0.0819962	1.74634	0.0549278	-1.15321	0.220928	-6.45392	1.32375e-10	1.42865	0.294784	0.593132	0.484682	-4.70758	4.18024e-07	3.17499	0.0052673	-5.30071	3.4686e-09	2.58186	0.0245045	7.88257	1.44774e-10	0.26	0.2	0.39	0.31	0.94	0.05
Q8N0S2	FALSE	SYCE1	SYCE1	5	3.4798	20.7014	5.5489e-18	4.61092e-17	-1.57546	0.117674	-1.97614	0.0274157	-0.235181	0.80707	-8.32606	1.40295e-15	1.38379	0.312382	0.400685	0.744292	1.34028	0.20345	-6.7506	2.0831e-09	2.95925	0.0349474	1.74096	0.0432663	-6.34992	1.19086e-09	3.35993	0.00875731	-8.09088	2.17202e-15	1.61897	0.238391	9.70985	2.653e-12	0.21	0.41	0.32	0.24	0.83	0.05
Q9BX26	FALSE	SYCP2	SYCP2	5	3.80075	29.2506	1.48269e-24	2.8335e-23	4.44307	1.14889e-06	0.63567	0.519038	3.35723	1.53474e-05	-5.50466	3.90805e-08	4.50613	0.000194025	3.8074	4.83536e-05	-1.08584	0.29879	-9.94773	3.77778e-19	0.0630656	0.974745	2.72155	0.000736114	-6.14033	1.16078e-09	3.87046	0.00162164	-8.86189	5.79564e-19	1.14891	0.407864	10.0108	1.09816e-13	0.47	0.07	0.42	0.18	0.91	0.05
O15040	FALSE	TCPR2	TECPR2	5	2.82178	36.2809	1.46327e-29	5.29017e-28	3.07984	1.37758e-05	2.88226	6.57256e-06	0.100832	0.890234	-5.39431	3.7525e-12	3.10608	0.000969903	0.197576	0.838544	-2.979	2.43104e-05	-8.47414	2.34777e-22	0.0262432	0.986562	-2.78143	6.90855e-06	-8.27657	1.84667e-24	0.223819	0.847845	-5.49514	4.59889e-13	3.00525	0.0013482	8.50039	6.63019e-16	0.39	0.04	0.07	0.4	0.94	0.05
P42680	TRUE	TEC	TEC	5	4.44863	14.9056	3.42735e-13	1.57307e-12	0.10542	0.922231	-1.96655	0.0107815	-2.5371	0.000316249	-4.58061	4.14231e-07	3.11917	0.00474629	2.07197	0.0180301	-2.64252	0.00162871	-4.68603	1.81023e-06	3.01375	0.0121696	-0.570557	0.493677	-2.61406	0.0052959	5.08571	3.01986e-06	-2.0435	0.0254657	5.65627	1.23553e-07	7.69977	1.6357e-10	0.38	0.37	0.61	0.65	0.8	0
Q6N021	FALSE	TET2	TET2	5	4.59565	17.2848	3.42343e-15	2.00179e-14	4.94129	1.72418e-07	1.45598	0.115101	0.113423	0.907983	-2.91231	0.00662298	5.21196	2.91365e-05	3.48531	0.000357519	-4.82787	2.52409e-07	-7.8536	3.86834e-12	0.270671	0.886836	-1.34256	0.128104	-4.36829	3.26648e-05	3.75598	0.00324037	-3.02573	0.00333609	5.09854	3.62206e-05	8.12428	4.0097e-09	0.58	0.07	0.41	0.54	0.86	0.05
O43151	FALSE	TET3	TET3	5	5.44094	17.1718	4.2497e-15	2.45823e-14	0.056024	0.966607	-3.09731	0.000581164	-2.70996	0.00133238	-6.74635	3.91147e-10	2.89019	0.0308426	3.15333	0.00209058	-2.76598	0.00625694	-6.80238	6.36796e-09	2.83416	0.0548274	0.387345	0.707104	-3.64905	0.000981401	5.98749	4.0278e-06	-4.03639	0.000133429	5.60015	1.23137e-05	9.63654	2.22957e-11	0.37	0.37	0.69	0.62	0.94	0.05
P36897	TRUE	TGFR1	TGFBR1	5	5.31485	21.659	9.53754e-19	8.64446e-18	4.10185	6.12001e-07	-0.777713	0.361391	1.17408	0.109373	-2.77691	0.00267414	5.6823	1.42791e-07	4.87957	5.82229e-09	-2.92777	0.000426763	-6.87877	2.78357e-12	1.58045	0.225572	1.95179	0.0079906	-1.9992	0.0366312	6.46002	2.8612e-09	-3.95099	6.88047e-06	4.50822	2.66156e-05	8.45922	2.56763e-12	0.67	0.22	0.73	0.56	0.97	0.05
P13805	FALSE	TNNT1	TNNT1	5	3.22762	44.6046	4.43974e-35	3.61485e-33	1.93205	0.0172571	-4.30065	1.22862e-09	0.382031	0.617738	-7.92597	1.54865e-19	1.44606	0.194977	6.2327	1.23766e-14	-1.55002	0.0666755	-9.85802	5.09525e-24	-0.485997	0.737912	4.68268	9.77314e-12	-3.62532	3.45684e-05	5.7467	3.30717e-08	-8.308	8.22624e-22	1.06402	0.368681	9.37203	1.18906e-15	0.17	0	0.61	0.14	0.97	0.05
Q9UPV9	FALSE	TRAK1	TRAK1	5	4.31007	29.5516	8.90555e-25	1.76454e-23	0.731363	0.408805	0.688811	0.401737	4.45176	3.08909e-11	-3.4049	9.10432e-05	5.17655	5.13523e-07	0.0425518	0.972387	3.7204	1.77289e-06	-4.13626	1.00392e-05	4.44518	6.05393e-05	3.76295	3.73898e-08	-4.09371	2.3963e-06	4.48773	1.55994e-05	-7.85666	5.16952e-20	0.724785	0.558226	8.58145	1.24692e-13	0.63	0.57	0.56	0.13	0.97	0.05
Q9BQ50	FALSE	TREX2	TREX2	5	4.11285	34.3141	3.40396e-28	1.03065e-26	6.31602	3.8045e-14	2.70707	0.000351119	4.97978	2.30426e-12	-2.18986	0.0214217	6.44575	3.09508e-09	3.60895	2.12194e-05	-1.33624	0.142212	-8.50588	2.33842e-17	0.12973	0.941912	2.27272	0.00199774	-4.89692	8.86535e-08	3.73868	0.000759693	-7.16964	1.16649e-15	1.46597	0.221434	8.63561	1.37448e-12	0.72	0.07	0.42	0.21	0.94	0.05
Q9UDY6	FALSE	TRI10	TRIM10	5	4.00137	25.0847	2.0113e-21	2.56752e-20	2.32334	0.00532748	-2.98818	5.67569e-05	-0.642958	0.401533	-5.74139	1.5562e-10	2.58147	0.0196668	5.31152	1.93706e-10	-2.9663	0.000321735	-8.06473	2.81152e-16	0.258133	0.874579	2.34522	0.00119214	-2.75321	0.00292553	5.56966	2.51954e-07	-5.09844	4.94357e-09	3.22443	0.00312683	8.32287	4.08472e-12	0.33	0.09	0.65	0.43	0.97	0.05
Q5TAA0	FALSE	TTC22	TTC22	5	5.39604	15.6158	8.56711e-14	4.19862e-13	1.0484	0.23998	-0.158323	0.874207	2.49381	0.000356606	-2.16953	0.0208139	5.85277	4.93219e-08	1.20672	0.189342	1.44541	0.104067	-3.21793	0.00110785	4.80437	3.06333e-05	2.65213	0.000224724	-2.01121	0.0341083	6.01109	2.61294e-08	-4.66334	8.63929e-08	3.35896	0.00198801	8.0223	2.0783e-11	0.72	0.61	0.72	0.43	0.94	0.05
P26651	FALSE	TTP	ZFP36	5	4.80564	8.95865	5.40535e-08	1.28332e-07	1.61831	0.0804605	-0.0310856	0.979397	-0.143147	0.874527	-2.09877	0.0389529	5.08664	1.06743e-05	1.6494	0.0850303	-1.76146	0.061008	-3.71709	0.000426255	3.46833	0.00632535	-0.112061	0.908687	-2.06769	0.0431897	5.11773	1.03425e-05	-1.95563	0.0462921	5.22979	4.55498e-06	7.18541	2.06318e-08	0.57	0.39	0.59	0.58	0.83	0
Q9BZM5	FALSE	ULBP2	ULBP2	5	5.38956	20.6573	6.01974e-18	4.98081e-17	4.74093	6.9978e-08	0.243238	0.815071	2.2197	0.00342036	-2.47318	0.0139665	6.2827	5.37702e-08	4.49769	5.31969e-07	-2.52122	0.00525737	-7.21411	7.03892e-12	1.54178	0.276317	1.97646	0.0123965	-2.71642	0.0067288	6.03946	2.02431e-07	-4.69288	5.60097e-07	4.063	0.000459143	8.75589	1.12581e-11	0.71	0.22	0.66	0.5	0.94	0.05
Q8IWX7	FALSE	UN45B	UNC45B	5	3.69924	22.3734	2.59246e-19	2.50682e-18	1.5852	0.082451	3.11816	7.20359e-05	-0.249595	0.775664	-5.07102	9.19515e-08	3.81859	0.000907169	-1.53295	0.106303	-1.8348	0.0455073	-6.65623	1.12815e-10	2.23339	0.0895057	-3.36775	8.42743e-06	-8.18918	2.47287e-17	0.700436	0.600424	-4.82143	1.66937e-07	4.06819	0.000350668	8.88962	2.56788e-12	0.42	0.3	0.11	0.45	0.97	0.05
Q6PFW1	FALSE	VIP1	PPIP5K1	5	6.55632	23.6499	2.58827e-20	2.83364e-19	-2.95043	0.000246185	-3.39981	2.47852e-06	-3.31894	1.0333e-06	-5.43348	5.60575e-10	3.87079	0.000260156	0.449377	0.657713	-0.36851	0.719918	-2.48305	0.0114726	6.82123	1.121e-09	0.0808675	0.925788	-2.03367	0.0279391	7.2706	7.11553e-12	-2.11454	0.0164808	7.18974	5.08912e-12	9.30428	4.33542e-15	0.49	0.85	0.82	0.74	1	0.05
Q15906	FALSE	VPS72	VPS72	5	9.36595	10.9655	8.90373e-10	2.63737e-09	1.7889	0.000317439	-0.00759177	0.990436	0.00473212	0.992184	-2.10013	0.000125941	-0.515414	0.484405	1.79649	0.00042362	-1.78416	0.000338097	-3.88903	4.22852e-11	-2.30431	0.00105859	0.0123239	0.982365	-2.09254	0.00014593	-0.507822	0.495959	-2.10487	6.97519e-05	-0.520146	0.496139	1.58472	0.0393828	0.93	0.78	0.94	1	1	1
Q8IZ13	FALSE	ZBED8	ZBED8	5	4.25606	16.1262	3.18232e-14	1.64095e-13	-0.636444	0.555857	3.33082	7.50737e-05	2.07672	0.00967177	-3.0971	0.00295131	4.94358	5.22044e-05	-3.96727	2.89757e-05	2.71316	0.0042607	-2.46066	0.0328315	5.58003	1.87479e-05	-1.2541	0.147862	-6.42792	3.43537e-10	1.61276	0.224504	-5.17382	1.57572e-07	2.86686	0.0230474	8.04068	2.7046e-09	0.54	0.61	0.21	0.35	0.86	0.05
Q8IXZ2	FALSE	ZC3H3	ZC3H3	5	2.94118	28.3237	7.19138e-24	1.27484e-22	4.50857	4.724e-10	3.18779	1.03347e-06	3.27245	1.04976e-07	-2.57595	0.00148824	4.69176	8.1004e-07	1.32078	0.0953169	-1.23611	0.118199	-7.08451	4.54009e-16	0.183194	0.89953	0.0846654	0.916572	-5.76374	7.20923e-13	1.50397	0.139915	-5.8484	5.90769e-14	1.41931	0.170391	7.26771	7.49208e-12	0.58	0.07	0.21	0.23	0.89	0.05
O95159	FALSE	ZFPL1	ZFPL1	5	6.10963	11.4856	3.10396e-10	9.81537e-10	-1.16491	0.232316	-0.768129	0.41317	-1.33757	0.0927966	-3.80641	0.00012877	4.82682	4.38151e-05	-0.39678	0.731845	-0.172664	0.88839	-2.6415	0.0169071	5.99173	1.85404e-06	-0.569444	0.532509	-3.03828	0.00270753	5.59495	2.22988e-06	-2.46884	0.0122322	6.16439	1.1105e-07	8.63323	4.41765e-11	0.55	0.7	0.66	0.69	0.97	0.05
Q96EG3	FALSE	ZN837	ZNF837	5	2.84078	24.8738	2.92126e-21	3.64274e-20	0.594195	0.513655	-0.53841	0.52848	0.396623	0.604207	-7.09494	3.69173e-16	1.83301	0.0930735	1.13261	0.202561	-0.197572	0.851907	-7.68913	5.41065e-16	1.23881	0.336622	0.935033	0.212232	-6.55653	7.13493e-14	2.37142	0.0276982	-7.49156	2.33651e-18	1.43638	0.206658	8.92795	1.89601e-14	0.24	0.17	0.3	0.21	0.94	0.05
Q86W11	FALSE	ZSC30	ZSCAN30	5	2.80945	27.808	1.7423e-23	2.91054e-22	1.92953	0.0190799	2.56094	0.000450816	0.407724	0.598416	-6.05715	4.77478e-12	2.8796	0.00725037	-0.631405	0.519193	-1.52181	0.0772138	-7.98669	1.21249e-16	0.950072	0.484186	-2.15321	0.00237157	-8.61809	1.74875e-21	0.318666	0.807642	-6.46488	5.19873e-14	2.47188	0.0230378	8.93676	3.6145e-14	0.32	0.13	0.07	0.3	0.94	0.05
Q96AK3	FALSE	ABC3D	ABC3D	6	5.02941	24.961	2.5034e-21	3.15827e-20	-5.10928	2.92637e-10	-4.36761	2.09544e-09	-4.94629	1.04674e-12	-1.47316	0.126929	-8.19926	2.19358e-14	-0.741668	0.44731	0.162985	0.882637	3.63612	0.000183098	-3.08998	0.00867064	-0.578684	0.478335	2.89445	0.00153312	-3.83165	0.000396014	3.47313	6.41853e-05	-3.25297	0.00258633	-6.7261	1.32267e-08	0.17	0.76	0.63	0.7	0.34	1
O95622	FALSE	ADCY5	ADCY5	6	2.2422	15.5322	1.00811e-13	4.90095e-13	0.265551	0.766028	-1.24399	0.0781829	-0.691133	0.306159	1.60879	0.0591738	-6.33669	4.45297e-11	1.50954	0.0560513	-0.956684	0.24609	1.34324	0.155505	-6.60224	1.20022e-10	0.552857	0.449517	2.85278	0.000495973	-5.0927	1.31329e-07	2.29992	0.00389519	-5.64555	2.53994e-09	-7.94548	1.59501e-13	0.17	0.15	0.31	0.26	0	0.95
Q8IZF6	FALSE	AGRG4	ADGRG4	6	4.25612	11.6327	2.3059e-10	7.39061e-10	1.38383	0.180801	-1.47868	0.11444	0.996825	0.255545	-2.06065	0.0662691	-6.3015	5.63473e-07	2.86251	0.00437968	-0.387003	0.757702	-3.44447	0.00308808	-7.68533	1.06013e-08	2.4755	0.00369133	-0.581967	0.65277	-4.82282	0.000156853	-3.05747	0.00344238	-7.29832	4.42659e-09	-4.24085	0.0034116	0.36	0.28	0.58	0.29	0.6	0.86
Q8WXG9	FALSE	AGRV1	ADGRV1	6	2.7509	12.3152	5.83604e-11	2.01086e-10	2.01699	0.0135958	0.0625923	0.949642	-0.111652	0.891975	-0.211688	0.854491	-5.81956	2.49472e-08	1.9544	0.0208087	-2.12864	0.00960145	-2.22868	0.0237743	-7.83655	2.66928e-12	-0.174244	0.842764	-0.27428	0.808573	-5.88216	2.15414e-08	-0.100036	0.927877	-5.70791	3.15328e-08	-5.60788	1.53021e-06	0.3	0.07	0.28	0.3	0.31	1
Q8TCU4	FALSE	ALMS1	ALMS1	6	7.19132	16.5884	1.30346e-14	7.05939e-14	-4.52704	1.34381e-07	-3.20818	3.86155e-05	-1.8517	0.0131255	-4.02584	2.20195e-05	-7.86577	3.78977e-12	-1.31887	0.170276	2.67534	0.00226751	0.501202	0.687219	-3.33873	0.00735363	1.35648	0.0873646	-0.817666	0.462728	-4.65759	4.33492e-05	-2.17414	0.0223443	-6.01407	6.74238e-08	-3.83993	0.00304793	0.46	0.85	0.8	0.7	0.89	1
Q96LA8	FALSE	ANM6	PRMT6	6	2.8855	30.7777	1.13423e-25	2.49763e-24	-4.75573	5.33835e-11	-0.0622459	0.944765	-3.31377	7.53053e-08	-2.95933	0.000236909	-8.15047	2.97353e-17	-4.69349	2.06524e-10	1.44197	0.0632522	1.7964	0.0474236	-3.39474	0.00100377	-3.25152	2.60862e-07	-2.89709	0.000352787	-8.08823	8.42987e-17	0.354431	0.700973	-4.83671	2.59271e-07	-5.19114	1.00012e-06	0.07	0.59	0.07	0.43	0.4	1
E5RJM6	FALSE	ANR65	ANKRD65	6	2.57656	15.959	4.39927e-14	2.23399e-13	-2.14766	0.00510396	0.783892	0.30825	-1.50569	0.0216323	1.93382	0.0256689	-5.33828	6.37983e-08	-2.93155	0.000153077	0.641969	0.47609	4.08148	5.25571e-06	-3.19062	0.00317019	-2.28958	0.000554429	1.14993	0.211949	-6.12218	7.43335e-10	3.43951	1.89803e-05	-3.83259	9.95199e-05	-7.2721	3.85172e-11	0.22	0.46	0.13	0.39	0	0.95
P29374	FALSE	ARI4A	ARID4A	6	5.34082	7.70987	7.14529e-07	1.46272e-06	-1.9407	0.0364008	-1.99775	0.017181	-2.50288	0.00106328	-1.37907	0.203274	-6.20786	1.11238e-07	0.0570507	0.967185	-0.562181	0.612341	0.561635	0.661119	-4.26716	0.000773682	-0.50513	0.580075	0.618685	0.602952	-4.21011	0.000400879	1.12382	0.287543	-3.70498	0.00173875	-4.82879	0.000261034	0.38	0.61	0.59	0.68	0.57	1
Q5H9R4	FALSE	ARMX4	ARMX4	6	4.52479	16.5765	1.33374e-14	7.20724e-14	4.59344	8.58247e-05	2.11855	0.0584611	-0.275516	0.815981	5.79891	6.24632e-06	-5.58334	0.000301498	2.47489	0.049033	-4.86895	2.83186e-05	1.20548	0.454534	-10.1768	4.57199e-10	-2.39407	0.0229812	3.68036	0.00544738	-7.70189	5.5384e-07	6.07443	9.83949e-07	-5.30782	0.000555016	-11.3822	2.50287e-11	0.43	0.09	0.28	0.49	0	0.9
Q9P1U1	FALSE	ARP3B	ACTR3B	6	4.53422	4.21535	0.000997122	0.00135823	-0.589447	0.572485	-0.410162	0.687631	-0.0071211	0.99344	0.643854	0.58552	-4.31341	0.000268293	-0.179285	0.890372	0.582326	0.598317	1.2333	0.301136	-3.72396	0.0037586	0.403041	0.664599	1.05402	0.350318	-3.90324	0.00111849	0.650975	0.555682	-4.30628	0.000239437	-4.95726	0.000178709	0.46	0.59	0.54	0.46	0.4	0.95
P54253	FALSE	ATX1	ATXN1	6	2.65878	24.4334	6.38476e-21	7.55336e-20	0.727366	0.355106	2.0828	0.00132272	-1.94839	0.0012922	-1.22627	0.146381	-6.03069	8.15587e-11	-1.35543	0.0778334	-2.67576	0.000163551	-1.95364	0.0255806	-6.75805	9.68924e-12	-4.03119	5.77798e-11	-3.30907	2.41442e-05	-8.11349	1.21119e-17	0.722115	0.396192	-4.0823	8.71073e-06	-4.80441	3.50023e-06	0.26	0.17	0.01	0.5	0.37	1
Q9HB09	FALSE	B2L12	BCL2L12	6	3.06384	27.8508	1.61878e-23	2.72297e-22	3.45042	4.53483e-06	-0.308083	0.72414	4.34666	1.40096e-11	1.02069	0.273187	-3.62784	0.000277755	3.7585	9.77083e-07	0.896236	0.298194	-2.42973	0.00836229	-7.07826	2.15848e-11	4.65474	1.50211e-12	1.32878	0.142875	-3.31976	0.001007	-3.32596	3.67776e-05	-7.97449	7.05726e-16	-4.64853	2.75121e-05	0.47	0.11	0.52	0.01	0.4	1
Q9BZR8	FALSE	B2L14	BCL2L14	6	2.47291	40.9159	1.10038e-32	6.46155e-31	-0.142069	0.865516	-4.79106	1.45667e-15	-1.32694	0.0216152	0.656411	0.439311	-8.08126	1.02794e-19	4.64899	6.48523e-12	-1.18487	0.099573	0.79848	0.376412	-7.93919	5.34994e-17	3.46412	1.98491e-09	5.44747	1.39719e-13	-3.2902	0.000191309	1.98335	0.00623934	-6.75432	7.27218e-15	-8.73767	1.43311e-18	0.08	0.09	0.62	0.21	0	0.95
Q9H165	FALSE	BC11A	BCL11A	6	4.31565	9.33321	2.50073e-08	6.21589e-08	-1.8145	0.0640635	-0.165951	0.885287	-0.496488	0.581578	-1.14481	0.328529	-7.00174	1.06223e-08	-1.64855	0.10748	1.31801	0.205085	0.669682	0.615585	-5.18724	8.28601e-05	-0.330537	0.737606	-0.978864	0.41217	-6.83579	2.91183e-08	-0.648327	0.575964	-6.50525	7.55262e-08	-5.85692	2.01635e-05	0.36	0.59	0.38	0.42	0.43	1
O75363	FALSE	BCAS1	BCAS1	6	4.28274	17.204	3.99579e-15	2.31666e-14	3.31134	0.000298335	-0.674358	0.487486	0.443986	0.615168	4.96382	6.57898e-07	-4.22247	0.000468194	3.9857	1.85387e-05	-2.86735	0.00195938	1.65248	0.160659	-7.53381	3.27132e-09	1.11834	0.19449	5.63817	1.97514e-08	-3.54811	0.003848	4.51983	3.16632e-06	-4.66646	8.80767e-05	-9.18629	5.69504e-12	0.5	0.17	0.54	0.51	0	0.95
Q5H9F3	FALSE	BCORL	BCORL1	6	3.20552	16.0928	3.39479e-14	1.74032e-13	-1.19045	0.203858	1.76891	0.0313548	0.476321	0.567295	-1.4524	0.163112	-7.0005	7.4233e-10	-2.95935	0.000986786	1.66677	0.0738568	-0.261955	0.842253	-5.81005	1.70538e-06	-1.29258	0.107436	-3.22131	0.000939973	-8.7694	2.9073e-14	-1.92872	0.0463045	-7.47682	3.20058e-11	-5.54809	1.32404e-05	0.3	0.43	0.11	0.24	0.51	1
Q7RTS1	FALSE	BHA15	BHLHA15	6	2.6127	23.3381	4.53115e-20	4.81914e-19	-0.499612	0.574782	1.68841	0.0184993	-1.55498	0.0188977	2.04104	0.0194363	-6.99282	3.17319e-12	-2.18803	0.00618237	-1.05537	0.214743	2.54066	0.00624149	-6.49321	1.121e-09	-3.24339	1.02517e-06	0.352632	0.738301	-8.68123	2.08555e-17	3.59602	9.63524e-06	-5.43784	3.58953e-08	-9.03387	1.3473e-15	0.24	0.33	0.07	0.4	0.03	0.95
C9JSJ3	FALSE	BHMG1	BHMG1	6	2.61095	30.2	2.9858e-25	6.3027e-24	2.19883	0.00408129	2.47341	0.000311732	1.09809	0.100501	-3.22023	0.000111617	-6.48722	5.43169e-11	-0.274588	0.781438	-1.10073	0.187725	-5.41906	1.48127e-09	-8.68604	4.86956e-16	-1.37532	0.0448245	-5.69365	7.80911e-12	-8.96063	9.40833e-19	-4.31833	6.94543e-08	-7.58531	1.25074e-14	-3.26699	0.00407186	0.33	0.09	0.06	0.2	0.57	0.95
Q6ZP65	FALSE	BICL1	BICDL1	6	2.2796	26.5259	1.60364e-22	2.35419e-21	2.79643	5.92934e-05	2.54689	5.24657e-05	1.84607	0.00195557	-1.65167	0.0398625	-5.05963	2.77792e-08	0.249536	0.78498	-0.950356	0.220986	-4.4481	7.06256e-08	-7.85606	1.71131e-15	-0.700819	0.297274	-4.19856	4.26245e-08	-7.60652	2.755e-16	-3.49774	2.27112e-06	-6.9057	2.78445e-14	-3.40796	0.00101451	0.34	0.04	0.07	0.15	0.6	0.86
Q13489	FALSE	BIRC3	BIRC3	6	2.55495	30.0545	3.81306e-25	7.97942e-24	-3.50369	5.7939e-07	-3.30711	1.62676e-07	-2.74668	3.9749e-06	0.117306	0.911297	-9.00696	1.78691e-21	-0.196584	0.838252	0.757011	0.351971	3.621	1.52866e-05	-5.50327	2.09372e-08	0.560427	0.422435	3.42441	1.06007e-05	-5.69985	7.93268e-10	2.86399	0.000144689	-6.26028	7.26278e-12	-9.12426	3.48954e-18	0.01	0.41	0.39	0.33	0	0.95
P51451	TRUE	BLK	BLK	6	2.84005	19.4274	5.93454e-17	4.37593e-16	2.09147	0.0114341	2.1184	0.00463838	0.0681812	0.936412	3.36158	0.000174901	-5.85463	3.17304e-08	-0.0269232	0.982746	-2.02329	0.0158417	1.27011	0.231898	-7.9461	2.6307e-12	-2.05022	0.00428492	1.24318	0.20755	-7.97302	1.1054e-13	3.2934	0.000143907	-5.92281	1.47608e-08	-9.21621	1.17407e-14	0.39	0.15	0.15	0.37	0.03	0.95
O14613	FALSE	BORG1	CDC42EP2	6	2.56329	23.2486	5.32279e-20	5.58749e-19	-1.7046	0.0251838	2.16155	0.00141272	0.130735	0.863653	-2.56506	0.00188221	-6.19255	1.60454e-10	-3.86615	2.5596e-07	1.83534	0.0166015	-0.860458	0.392377	-4.48794	1.47485e-05	-2.03081	0.00185507	-4.72661	6.10495e-09	-8.3541	3.02379e-17	-2.6958	0.000697433	-6.32328	4.0805e-11	-3.62749	0.000974438	0.24	0.43	0	0.23	0.54	0.9
O00481	FALSE	BT3A1	BTN3A1	6	3.00972	17.1418	4.50095e-15	2.59581e-14	-2.74018	0.000424925	-1.82032	0.0117245	-2.67305	4.62457e-05	0.973361	0.313682	-6.93423	9.14052e-12	-0.919863	0.302512	0.067124	0.951121	3.71354	5.6958e-05	-4.19405	0.000120908	-0.852739	0.250042	2.79368	0.00130984	-5.11391	5.19445e-07	3.64642	9.63524e-06	-4.26117	2.28668e-05	-7.90759	2.95391e-12	0.13	0.48	0.35	0.45	0.03	0.95
A6QL63	FALSE	BTBDB	BTBD11	6	3.89063	9.48058	1.84747e-08	4.67122e-08	3.46984	8.86694e-05	0.5905	0.537614	0.506292	0.549607	0.790636	0.49021	-3.97493	0.000697804	2.87934	0.0016876	-2.96355	0.00091483	-2.6792	0.0136121	-7.44477	1.65203e-09	-0.0842083	0.929475	0.200136	0.876388	-4.56543	9.69794e-05	0.284344	0.804652	-4.48122	0.000103838	-4.76557	0.000269979	0.49	0.11	0.42	0.43	0.43	1
P62324	FALSE	BTG1	BTG1	6	2.8083	22.8603	1.07254e-19	1.08474e-18	-2.46738	0.000988579	1.048	0.150238	-2.51151	6.72729e-05	-2.79415	0.000726413	-6.95011	1.21148e-12	-3.51538	3.38302e-06	-0.0441218	0.967437	-0.326763	0.767301	-4.48272	1.72535e-05	-3.5595	3.49242e-08	-3.84214	2.74729e-06	-7.9981	7.21936e-16	-0.282642	0.767711	-4.4386	4.06434e-06	-4.15596	0.000153612	0.14	0.46	0.03	0.44	0.49	0.9
O14523	FALSE	C2C2L	C2CD2L	6	4.73839	26.9583	7.56096e-23	1.17589e-21	-0.8738	0.383349	1.03796	0.248636	-1.31114	0.098225	4.06271	3.78984e-05	-8.93539	3.66961e-14	-1.91176	0.046789	-0.437345	0.702055	4.93651	3.36986e-06	-8.06159	1.18612e-10	-2.34911	0.00302317	3.02475	0.00270762	-9.97335	7.93278e-17	5.37386	1.55249e-08	-7.62424	5.00665e-11	-12.9981	7.20385e-22	0.49	0.59	0.35	0.62	0.03	0.95
Q15878	TRUE	CAC1E	CACNA1E	6	3.65824	20.0429	1.88134e-17	1.47359e-16	-1.00682	0.297798	-3.83701	1.21245e-06	-1.19661	0.127186	2.1608	0.0330613	-7.38197	1.58269e-10	2.83019	0.00194494	-0.189798	0.873848	3.16761	0.0029176	-6.37516	2.10571e-07	2.64039	0.0006443	5.9978	6.17568e-10	-3.54497	0.00269323	3.35741	0.000383214	-6.18536	5.40574e-08	-9.54277	1.56354e-13	0.21	0.39	0.63	0.33	0	0.9
Q9UJ99	FALSE	CAD22	CDH22	6	3.07852	6.93379	3.5787e-06	6.66808e-06	1.75093	0.0519378	1.57273	0.0571151	1.99957	0.00726055	2.20393	0.0263754	-3.00018	0.00959053	0.178195	0.887124	0.248639	0.828997	0.453006	0.719274	-4.75111	9.37265e-05	0.426834	0.631557	0.631201	0.580611	-4.57292	6.22702e-05	0.204367	0.859161	-4.99975	8.04366e-06	-5.20412	4.09376e-05	0.46	0.26	0.3	0.24	0.23	0.81
Q5R3K3	FALSE	CAHM6	CALHM6	6	4.81816	15.0261	2.70679e-13	1.25664e-12	4.72443	3.77514e-07	0.357277	0.741179	2.67932	0.000777401	1.64278	0.139399	-4.05203	0.00107031	4.36715	4.31935e-06	-2.0451	0.0375427	-3.08164	0.00671511	-8.77646	1.8972e-11	2.32205	0.00510871	1.28551	0.26494	-4.40931	0.000383152	-1.03654	0.352732	-6.73136	2.43633e-08	-5.69482	3.25878e-05	0.62	0.15	0.61	0.37	0.49	0.95
Q6F5E8	FALSE	CARL2	CARMIL2	6	5.82977	5.94963	2.76771e-05	4.60842e-05	0.490935	0.654389	1.26691	0.163174	-0.227467	0.808456	-0.0823872	0.952103	-4.62864	0.000143313	-0.775979	0.487407	-0.718402	0.518787	-0.573322	0.665241	-5.11957	8.2139e-05	-1.49438	0.0780564	-1.3493	0.232768	-5.89555	1.2103e-06	0.14508	0.908174	-4.40117	0.000272784	-4.54625	0.000942938	0.64	0.61	0.48	0.63	0.66	1
Q8N4J0	FALSE	CARME	CARNMT1	6	3.27308	17.4008	2.74218e-15	1.62204e-14	2.41102	0.00342421	-0.714714	0.398823	-0.800962	0.281616	2.96484	0.00104945	-5.54788	1.76077e-07	3.12573	0.000176126	-3.21198	7.41772e-05	0.553822	0.632843	-7.95889	2.90177e-12	-0.0862486	0.92307	3.67955	4.35765e-05	-4.83316	6.17441e-06	3.7658	1.33089e-05	-4.74692	6.4949e-06	-8.51272	8.45409e-13	0.36	0.09	0.44	0.46	0.03	0.95
Q14511	FALSE	CASL	NEDD9	6	2.86092	16.2171	2.66904e-14	1.38959e-13	-1.0468	0.205814	2.22137	0.00160115	-0.124214	0.874768	-0.816047	0.400723	-5.65008	1.75679e-08	-3.26817	2.98793e-05	0.922583	0.2907	0.230751	0.842471	-4.60329	1.87668e-05	-2.34558	0.000496095	-3.03742	0.000385285	-7.87145	1.15732e-14	-0.691832	0.456276	-5.52587	2.45487e-08	-4.83404	1.73364e-05	0.3	0.48	0.06	0.33	0.4	0.95
Q68DN1	FALSE	CB016	C2orf16	6	3.44128	12.452	4.43553e-11	1.5571e-10	-0.560286	0.571919	-1.48635	0.0686027	0.823762	0.291156	-0.173365	0.889706	-6.64478	2.24891e-09	0.926062	0.350919	1.38405	0.136155	0.386921	0.758435	-6.08449	2.92101e-07	2.31011	0.00209602	1.31298	0.204628	-5.15843	3.97477e-06	-0.997126	0.323094	-7.46854	1.26138e-11	-6.47141	1.73905e-07	0.33	0.37	0.49	0.24	0.34	0.9
O95503	FALSE	CBX6	CBX6	6	3.04881	11.1208	6.49695e-10	1.96246e-09	-1.20471	0.17031	-1.00967	0.216205	0.468803	0.549607	1.90319	0.0445255	-5.44741	3.75206e-07	-0.195045	0.866329	1.67351	0.0548007	3.1079	0.00164506	-4.2427	0.000245841	1.47847	0.0472719	2.91285	0.00154819	-4.43774	4.12807e-05	1.43438	0.12403	-5.91621	2.29545e-08	-7.35059	6.82276e-10	0.29	0.46	0.41	0.25	0.09	0.95
Q8IV32	FALSE	CCD71	CCDC71	6	4.51233	7.44326	1.24225e-06	2.46341e-06	1.29016	0.244934	1.45818	0.143712	0.577026	0.554696	3.81635	0.000769294	-3.93701	0.00379887	-0.168022	0.910202	-0.713135	0.566207	2.52619	0.0470434	-5.22717	0.000286232	-0.881157	0.378907	2.35817	0.0469006	-5.39519	6.32104e-05	3.23932	0.00345097	-4.51404	0.000777221	-7.75336	1.83093e-07	0.55	0.43	0.37	0.46	0.14	0.81
P32246	FALSE	CCR1	CCR1	6	2.38658	16.4428	1.72596e-14	9.22383e-14	0.253866	0.780427	0.203242	0.81633	1.43227	0.0267617	2.76966	0.000807198	-5.51389	1.3803e-08	0.0506243	0.964481	1.17841	0.14769	2.51579	0.00529425	-5.76775	2.60711e-08	1.22903	0.0710455	2.56641	0.00213623	-5.71713	5.06253e-09	1.33738	0.112808	-6.94616	6.3375e-13	-8.28354	3.656e-14	0.32	0.26	0.3	0.15	0	0.95
A8MXV6	FALSE	CD15L	CDRT15L2	6	2.91098	21.252	2.01176e-18	1.75762e-17	1.97803	0.0238059	1.73229	0.0311601	-1.02481	0.178786	-1.50717	0.135846	-7.60103	9.64969e-12	0.245738	0.831635	-3.00284	0.000446859	-3.4852	0.000629823	-9.57906	1.78914e-15	-2.7571	0.0002131	-3.23946	0.000653835	-9.33332	2.012e-16	-0.48236	0.652863	-6.57622	2.1501e-09	-6.09386	9.1408e-07	0.26	0.07	0.1	0.35	0.43	1
P09693	TRUE	CD3G	CD3G	6	2.46127	22.5364	1.92832e-19	1.89488e-18	0.375061	0.684066	1.32798	0.0724956	-1.98308	0.00262088	2.09137	0.0171878	-6.73029	2.49283e-11	-0.952923	0.278998	-2.35814	0.00256495	1.71631	0.076889	-7.10535	3.95134e-11	-3.31106	7.18829e-07	0.763385	0.438396	-8.05827	3.40379e-15	4.07445	5.99384e-07	-4.74721	1.83176e-06	-8.82166	7.89762e-15	0.22	0.17	0.07	0.42	0	0.95
P09326	FALSE	CD48	CD48	6	2.70971	15.4919	1.09026e-13	5.2765e-13	1.18362	0.157052	-1.20847	0.11244	-0.694479	0.337563	-1.72416	0.0580671	-7.02735	8.15347e-12	2.39209	0.00336639	-1.8781	0.0211596	-2.90778	0.00206607	-8.21097	9.98168e-14	0.513995	0.516852	-0.51569	0.621838	-5.81888	1.6303e-08	-1.02969	0.2625	-6.33287	4.06267e-10	-5.30319	3.63268e-06	0.18	0.07	0.35	0.3	0.4	0.95
P32970	FALSE	CD70	CD70	6	2.89986	38.3709	5.49888e-31	2.42176e-29	-3.5127	3.38973e-06	0.925244	0.221434	-1.94888	0.00275465	-2.67795	0.00157793	-10.4969	1.91258e-24	-4.43794	8.38238e-09	1.56382	0.0523376	0.834748	0.422386	-6.98424	4.76841e-11	-2.87412	1.41387e-05	-3.60319	1.76975e-05	-11.4222	8.71051e-28	-0.729073	0.427112	-8.54806	1.15876e-17	-7.81898	1.97878e-12	0.13	0.52	0.03	0.32	0.4	1
Q8N960	FALSE	CE120	CEP120	6	3.6133	16.8811	7.42202e-15	4.16398e-14	0.866996	0.348872	4.29774	8.86261e-09	1.93375	0.00713943	1.44161	0.14732	-3.75656	0.000671947	-3.43074	5.69525e-05	1.06675	0.256163	0.574613	0.629317	-4.62356	8.18017e-05	-2.36399	0.00130791	-2.85613	0.00233404	-8.0543	3.22431e-13	-0.492142	0.639569	-5.69031	1.28431e-07	-5.19817	2.15101e-05	0.54	0.52	0.08	0.33	0.4	1
Q96N23	FALSE	CFA54	CFAP54	6	3.64329	21.8488	6.74104e-19	6.23224e-18	4.36103	1.75201e-07	1.54433	0.0540239	3.21001	6.04122e-06	4.88101	1.01419e-07	-4.03505	0.000269746	2.8167	0.00116962	-1.15102	0.218175	0.519982	0.665346	-8.39608	1.02472e-12	1.66568	0.0277119	3.33668	0.000362317	-5.57938	4.26173e-07	1.671	0.0764378	-7.24506	2.70242e-11	-8.91606	4.18152e-13	0.62	0.13	0.46	0.25	0.09	0.95
Q9BSY4	FALSE	CHCH5	CHCHD5	6	2.78144	24.323	7.77067e-21	9.10399e-20	3.21202	2.02115e-05	3.37475	6.32203e-07	1.01863	0.130037	4.38814	1.06577e-07	-4.35611	1.09106e-05	-0.162725	0.881371	-2.19339	0.0044544	1.17612	0.23626	-7.56813	9.93377e-13	-2.35612	0.000375691	1.0134	0.278251	-7.73086	1.32979e-14	3.36951	2.83437e-05	-5.37474	3.62049e-08	-8.74426	4.65832e-15	0.49	0.13	0.11	0.37	0	0.95
Q96LT7	FALSE	CI072	C9orf72	6	3.13574	10.5848	1.93105e-09	5.48518e-09	-1.73942	0.0414565	-0.74819	0.379474	-0.864247	0.246835	2.14361	0.0226125	-5.28983	8.58815e-07	-0.991234	0.293858	0.875177	0.356383	3.88303	7.2697e-05	-3.5504	0.00248588	-0.116056	0.89857	2.8918	0.00171713	-4.54163	2.77669e-05	3.00786	0.000661943	-4.42558	3.37721e-05	-7.43344	4.79018e-10	0.28	0.48	0.37	0.37	0.03	0.95
Q9NXG0	FALSE	CNTLN	CNTLN	6	2.44221	18.0141	8.52524e-16	5.40229e-15	-2.0604	0.00672841	-0.62665	0.422776	-1.59457	0.0137587	1.30611	0.142501	-7.18186	2.98194e-13	-1.43375	0.0773446	0.465837	0.615782	3.36652	0.000163928	-5.12146	9.42106e-07	-0.967916	0.167438	1.93276	0.0248404	-6.55521	3.09163e-11	2.90068	0.00029831	-5.5873	7.36543e-09	-8.48797	1.39942e-14	0.14	0.39	0.21	0.32	0	0.95
Q8N137	FALSE	CNTRB	CNTROB	6	2.33077	14.8389	3.90593e-13	1.77591e-12	-2.26427	0.00252872	-0.375129	0.651301	-2.29639	0.000267428	0.761778	0.418662	-6.00871	5.78721e-10	-1.88914	0.0157174	-0.0321266	0.975871	3.02605	0.000660914	-3.74444	0.000347693	-1.92126	0.00340678	1.13691	0.208075	-5.63358	7.55278e-09	3.05817	0.000114358	-3.71231	0.000123664	-6.77048	3.29661e-10	0.12	0.39	0.15	0.37	0.03	0.9
Q14055	FALSE	CO9A2	COL9A2	6	4.171	6.24926	1.48485e-05	2.56264e-05	1.24775	0.246115	1.16279	0.240931	0.57507	0.542937	2.43816	0.0322867	-4.33638	0.000949578	0.0849539	0.954144	-0.672678	0.578911	1.19041	0.37535	-5.58413	6.015e-05	-0.587724	0.559612	1.27537	0.299577	-5.49917	2.52342e-05	1.86309	0.0959527	-4.91145	0.000143843	-6.77454	2.83431e-06	0.49	0.35	0.35	0.4	0.23	1
P24468	FALSE	COT2	NR2F2	6	2.83245	22.3055	2.93271e-19	2.81895e-18	-2.47362	0.000854621	-0.0187073	0.986	-2.90495	3.1591e-06	1.4965	0.0827487	-6.57699	1.06345e-11	-2.45492	0.00129013	-0.431327	0.640323	3.97013	5.69785e-06	-4.10337	7.61732e-05	-2.88624	6.95255e-06	1.51521	0.0809763	-6.55829	1.60649e-11	4.40146	1.84564e-08	-3.67204	0.000135882	-8.0735	9.30691e-14	0.17	0.48	0.18	0.51	0	0.9
P00414	FALSE	COX3	COX3	6	4.42648	19.4763	5.41468e-17	4.0048e-16	4.4206	1.09326e-05	3.96488	1.28442e-05	1.21008	0.180627	-1.35388	0.276059	-5.35392	5.3083e-05	0.455718	0.726087	-3.21052	0.00166561	-5.77448	1.33875e-06	-9.77452	4.67448e-12	-2.7548	0.00197415	-5.31876	1.65466e-06	-9.3188	2.72194e-12	-2.56396	0.0210106	-6.564	4.72625e-07	-4.00004	0.00907893	0.51	0.11	0.17	0.42	0.66	0.95
Q07973	FALSE	CP24A	CYP24A1	6	2.23178	20.9394	3.57637e-18	3.03694e-17	0.281372	0.741346	-1.38225	0.0394716	-1.3595	0.0272014	1.309	0.117946	-7.31934	4.85714e-15	1.66362	0.0269425	-1.64088	0.0263948	1.02763	0.271899	-7.60071	2.64489e-14	0.0227474	0.977112	2.69125	0.000667905	-5.93709	1.92053e-10	2.66851	0.000447686	-5.95984	7.88087e-11	-8.62834	1.95886e-16	0.16	0.11	0.31	0.3	0	0.95
P10632	TRUE	CP2C8	CYP2C8	6	3.52736	16.9688	6.27165e-15	3.5619e-14	-1.78731	0.0652031	-1.3014	0.15155	-3.55468	5.71449e-06	1.82535	0.0928732	-7.49765	6.19806e-10	-0.485909	0.680031	-1.76737	0.0755355	3.61265	0.0011808	-5.71034	1.07699e-05	-2.25328	0.00623491	3.12674	0.00272969	-6.19625	3.65654e-07	5.38003	4.44182e-08	-3.94297	0.00125273	-9.32299	5.66789e-12	0.17	0.35	0.3	0.52	0	0.95
P51589	FALSE	CP2J2	CYP2J2	6	3.89176	7.8995	4.82312e-07	1.00866e-06	1.20657	0.244466	0.7528	0.453405	-0.430524	0.642926	-0.0343938	0.98037	-5.78948	3.53081e-06	0.453773	0.709862	-1.6371	0.114285	-1.24097	0.331491	-6.99605	1.42964e-07	-1.18332	0.187692	-0.787193	0.527835	-6.54228	1.82344e-07	0.396131	0.745915	-5.35895	1.47813e-05	-5.75508	3.92008e-05	0.36	0.26	0.32	0.43	0.43	1
Q9HCH3	FALSE	CPNE5	CPNE5	6	2.48847	38.1239	8.07723e-31	3.52524e-29	-0.280515	0.741346	0.925515	0.184972	-3.87956	9.49923e-11	1.32633	0.111409	-7.63527	3.06086e-16	-1.20603	0.119685	-3.59904	2.27108e-07	1.60684	0.0704128	-7.35475	1.35109e-13	-4.80507	6.82672e-15	0.400815	0.673951	-8.56078	1.94861e-19	5.20589	4.55416e-12	-3.75571	4.23291e-05	-8.9616	1.30815e-17	0.14	0.15	0.04	0.56	0	0.95
Q9BSJ5	FALSE	CQ080	C17orf80	6	2.6903	14.6173	6.03279e-13	2.6862e-12	-1.64472	0.0406371	0.952364	0.216538	0.595016	0.410651	2.50438	0.0039666	-5.17	3.21813e-07	-2.59708	0.00117447	2.23973	0.00457593	4.1491	6.27219e-06	-3.52528	0.0013592	-0.357348	0.655118	1.55201	0.0893805	-6.12236	1.83921e-09	1.90936	0.0254616	-5.76501	7.97024e-09	-7.67438	1.07876e-11	0.3	0.52	0.2	0.24	0.03	0.95
Q9H8M1	FALSE	CQ10B	COQ10B	6	3.98732	12.7274	2.5551e-11	9.25567e-11	2.72212	0.00126745	3.18651	2.54846e-05	2.45704	0.000581913	0.777675	0.470727	-3.3008	0.00311052	-0.464391	0.660866	-0.265074	0.809516	-1.94444	0.0648531	-6.02292	2.60705e-07	-0.729464	0.374306	-2.40883	0.0118003	-6.48731	4.12052e-09	-1.67937	0.074681	-5.75785	1.04428e-07	-4.07848	0.00108871	0.63	0.33	0.28	0.36	0.57	0.95
P09603	FALSE	CSF1	CSF1	6	2.98385	13.8087	2.97197e-12	1.21244e-11	-1.73554	0.0380771	-2.3749	0.00130614	-1.1008	0.125513	1.76295	0.0602236	-6.0639	8.84811e-09	0.63936	0.516293	0.634749	0.5134	3.4985	0.000287782	-4.32835	0.000140665	1.27411	0.0859689	4.13786	3.22414e-06	-3.68899	0.000597827	2.86375	0.000993496	-4.9631	1.98486e-06	-7.82685	2.83909e-11	0.2	0.39	0.45	0.32	0	0.95
O75638	FALSE	CTAG2	CTAG2	6	2.7765	38.1067	8.29617e-31	3.60455e-29	0.909778	0.279024	2.06254	0.00360286	-2.97651	4.58659e-06	2.32889	0.00731734	-8.03941	2.36918e-15	-1.15276	0.179267	-3.88629	2.85451e-07	1.41912	0.151453	-8.94919	2.44531e-16	-5.03905	5.83189e-14	0.266358	0.806362	-10.1019	2.74604e-22	5.30541	8.41024e-11	-5.0629	3.37865e-07	-10.3683	2.04832e-19	0.22	0.13	0.03	0.55	0	0.95
Q99708	FALSE	CTIP	RBBP8	6	3.50128	23.8664	1.7561e-20	1.9625e-19	2.00148	0.0145167	-2.72263	0.000176987	-1.95224	0.00451018	2.6039	0.00373786	-5.93986	1.31551e-08	4.7241	5.782e-09	-3.95371	5.32809e-07	0.602423	0.595144	-7.94133	1.52317e-12	0.770392	0.320681	5.32653	1.38852e-09	-3.21723	0.00270576	4.55613	7.93572e-08	-3.98762	0.000133457	-8.54376	3.18344e-13	0.29	0.07	0.56	0.52	0	0.95
P48165	FALSE	CXA8	GJA8	6	3.10097	23.8572	1.78525e-20	1.99277e-19	1.30482	0.155278	-2.77644	0.000386352	-1.43356	0.0575827	-4.56654	1.19593e-06	-8.60785	3.00111e-14	4.08126	3.00671e-06	-2.73839	0.00165933	-5.87136	8.38263e-09	-9.91268	4.38481e-16	1.34287	0.0896101	-1.7901	0.0766926	-5.83142	2.48926e-07	-3.13298	0.000701867	-7.17429	1.13394e-10	-4.04131	0.00165424	0.14	0	0.38	0.26	0.6	0.95
Q15438	FALSE	CYH1	CYTH1	6	7.96344	4.78726	0.000307721	0.000447472	0.603484	0.467576	0.415463	0.606745	0.71664	0.285328	0.140065	0.896433	-3.29613	0.000671277	0.188021	0.853249	0.113156	0.910537	-0.463419	0.65789	-3.89961	0.000155934	0.301178	0.693051	-0.275398	0.788762	-3.71159	0.000128366	-0.576575	0.520253	-4.01277	2.42493e-05	-3.43619	0.00168476	0.87	0.83	0.8	0.79	0.91	1
A0PJW8	FALSE	DAPL1	DAPL1	6	2.65791	26.0712	3.54756e-22	5.02519e-21	0.796377	0.359457	0.0268729	0.979948	-2.93755	8.93775e-06	-0.816306	0.410553	-8.63497	8.62629e-17	0.769505	0.406523	-3.73392	1.3229e-06	-1.61268	0.105416	-9.43135	2.62434e-17	-2.96442	1.37215e-05	-0.843179	0.39646	-8.66185	1.12464e-16	2.12124	0.0133445	-5.69743	1.6883e-08	-7.81867	7.49208e-12	0.14	0.07	0.14	0.45	0.23	0.95
Q6P3S1	FALSE	DEN1B	DENND1B	6	3.94607	34.8983	1.32874e-28	4.27712e-27	2.542	0.00216647	-3.0038	5.12782e-05	-0.343917	0.66876	3.40987	0.000172069	-8.22249	2.88991e-14	5.5458	2.87128e-11	-2.88592	0.000472302	0.867868	0.4419	-10.7645	6.51157e-20	2.65988	0.0002131	6.41367	1.43459e-12	-5.21868	1.29546e-06	3.75379	1.73661e-05	-7.87857	1.53392e-13	-11.6324	4.93675e-21	0.34	0.09	0.72	0.43	0	0.95
P52824	FALSE	DGKQ	DGKQ	6	5.18589	9.4056	2.15506e-08	5.40102e-08	0.0789186	0.942983	-0.0195988	0.986127	-0.121953	0.888237	3.92739	2.04029e-05	-3.26218	0.00347439	0.0985174	0.935848	-0.200871	0.858598	3.84847	0.000118999	-3.34109	0.00563508	-0.102354	0.912386	3.94698	2.07107e-05	-3.24258	0.004006	4.04934	5.49952e-06	-3.14022	0.00500418	-7.18956	3.62845e-09	0.62	0.63	0.63	0.63	0.17	0.95
O95661	FALSE	DIRA3	DIRAS3	6	2.98995	20.7982	4.64086e-18	3.88301e-17	0.861373	0.369916	-1.10441	0.196863	-3.6509	5.68576e-07	1.31221	0.209952	-7.13825	2.57277e-10	1.96578	0.0324555	-4.51227	1.07143e-07	0.450838	0.719682	-7.99962	3.32893e-11	-2.54649	0.000781703	2.41662	0.014234	-6.03384	1.04559e-07	4.96311	5.86538e-08	-3.48735	0.0022711	-8.45046	1.8331e-11	0.16	0.09	0.27	0.51	0.03	0.86
O14490	FALSE	DLGP1	DLGAP1	6	2.88154	9.94174	7.17789e-09	1.90486e-08	1.06519	0.245168	2.13258	0.00630079	2.69586	0.000165031	0.957642	0.367234	-3.39845	0.0024364	-1.06739	0.267249	1.63066	0.0710326	-0.107551	0.936002	-4.46364	0.000171883	0.563276	0.508232	-1.17494	0.257408	-5.53103	6.03184e-07	-1.73821	0.0659061	-6.09431	2.17556e-08	-4.35609	0.000484506	0.42	0.35	0.2	0.15	0.31	0.9
Q09019	FALSE	DMWD	DMWD	6	2.32844	47.174	1.05918e-36	1.06899e-34	-3.08422	1.76037e-06	-2.36634	5.36045e-05	0.335384	0.591783	-4.19345	3.08318e-09	-9.77519	3.4076e-28	-0.717875	0.342112	3.4196	8.31549e-08	-1.10923	0.187132	-6.69097	2.25065e-13	2.70173	1.6046e-06	-1.82711	0.0136325	-7.40885	1.3972e-17	-4.52883	5.15129e-11	-10.1106	2.46631e-30	-5.58174	3.14567e-09	0.05	0.37	0.34	0.01	0.54	0.95
Q8WWF6	FALSE	DNJB3	DNAJB3	6	3.34106	27.204	4.93987e-23	7.85918e-22	-1.44482	0.11045	-2.3461	0.00285066	-0.0880481	0.920846	1.21459	0.245653	-10.3343	1.40542e-19	0.901279	0.368488	1.35677	0.146882	2.65941	0.0109018	-8.88946	1.48485e-13	2.25805	0.00280189	3.56069	0.000179374	-7.98818	1.5669e-12	1.30264	0.186533	-10.2462	1.16616e-19	-11.5489	1.85527e-19	0.2	0.39	0.48	0.23	0.11	1
Q5JWR5	FALSE	DOP1	DOP1A	6	3.79343	12.2202	7.0626e-11	2.41459e-10	0.720165	0.44749	0.238891	0.807963	-0.79671	0.301645	0.875446	0.410466	-6.61379	1.59877e-09	0.481274	0.649288	-1.51687	0.0933336	0.155281	0.903071	-7.33396	3.71314e-10	-1.0356	0.189848	0.636555	0.564853	-6.85268	5.39439e-10	1.67216	0.0760392	-5.81708	7.71036e-08	-7.48924	7.86398e-10	0.39	0.33	0.38	0.5	0.31	1
Q9P2X0	FALSE	DPM3	DPM3	6	3.66012	23.9948	1.39563e-20	1.58898e-19	1.51655	0.114859	-3.87981	1.94583e-06	0.864774	0.299994	-1.54186	0.155035	-7.88144	3.44808e-11	5.39636	4.52558e-09	-0.651779	0.55574	-3.05841	0.00549129	-9.398	1.85993e-13	4.74458	1.66177e-09	2.33795	0.0252225	-4.00164	0.000952179	-2.40663	0.0156842	-8.74622	1.25108e-13	-6.33959	1.71814e-06	0.24	0.11	0.62	0.17	0.43	1
Q9BPU6	FALSE	DPYL5	DPYSL5	6	3.26419	19.8301	2.79666e-17	2.14543e-16	1.70583	0.0591538	0.0769271	0.94267	-0.916889	0.243167	2.7887	0.00413412	-7.63721	1.70097e-11	1.6289	0.082998	-2.62272	0.00287989	1.08287	0.353605	-9.34304	1.98972e-14	-0.993816	0.227445	2.71177	0.00563495	-7.71413	1.44162e-11	3.70559	6.01515e-05	-6.72032	1.82308e-09	-10.4259	4.17387e-16	0.33	0.15	0.32	0.42	0.03	0.95
Q9H410	FALSE	DSN1	DSN1	6	6.25123	17.7613	1.3786e-15	8.48447e-15	-2.27303	0.0176771	-0.557505	0.584505	-3.84068	1.17233e-06	1.66874	0.132175	-7.28899	2.309e-09	-1.71553	0.0914023	-1.56765	0.12294	3.94177	0.000420152	-5.01596	0.000136857	-3.28317	5.68534e-05	2.22625	0.0396981	-6.73149	4.23555e-08	5.50942	2.67359e-08	-3.44831	0.00571609	-8.95773	4.476e-11	0.47	0.67	0.56	0.81	0.31	1
O75319	FALSE	DUS11	DUSP11	6	4.45218	16.6155	1.23709e-14	6.73379e-14	-1.15007	0.214996	0.804703	0.363359	-3.20409	1.01853e-05	-0.833617	0.447638	-6.81773	1.2424e-09	-1.95477	0.0325879	-2.05402	0.0214198	0.316452	0.805804	-5.66766	2.27854e-06	-4.0088	7.41761e-08	-1.63832	0.107714	-7.62243	1.71809e-11	2.37048	0.0116345	-3.61364	0.00142913	-5.98412	1.8127e-06	0.37	0.5	0.27	0.69	0.43	1
Q9P2D7	FALSE	DYH1	DNAH1	6	3.75069	13.3978	6.7147e-12	2.6297e-11	3.41056	0.000160803	2.0411	0.0156651	3.75921	8.57824e-07	1.8954	0.0720135	-3.33185	0.00569309	1.36945	0.174004	0.348652	0.767054	-1.51516	0.1965	-6.7424	8.51392e-08	1.7181	0.0353633	-0.145709	0.914162	-5.37295	6.08033e-06	-1.86381	0.0654437	-7.09106	1.19775e-09	-5.22725	8.36659e-05	0.57	0.24	0.39	0.2	0.37	0.9
Q9NYC9	FALSE	DYH9	DNAH9	6	5.68857	13.1036	1.20591e-11	4.55165e-11	0.468476	0.667345	0.453869	0.659104	0.684568	0.424659	4.42171	1.10036e-05	-5.24811	1.23965e-05	0.0146068	0.991551	0.216093	0.860806	3.95324	0.000307402	-5.71658	8.31866e-06	0.230699	0.817021	3.96784	9.51424e-05	-5.70198	2.19369e-06	3.73715	0.000137191	-5.93268	5.41691e-07	-9.66982	5.7942e-13	0.63	0.65	0.62	0.58	0.2	1
Q92630	FALSE	DYRK2	DYRK2	6	2.33737	17.5905	1.90908e-15	1.1539e-14	1.10741	0.147916	-0.712488	0.331864	-0.364971	0.598406	-1.53309	0.0666008	-6.91546	2.3932e-13	1.81989	0.0163177	-1.47238	0.0532349	-2.64049	0.00227787	-8.02286	2.69955e-15	0.347518	0.639106	-0.820597	0.36514	-6.20297	5.53174e-11	-1.16811	0.155855	-6.55049	1.98075e-12	-5.38237	2.62344e-07	0.18	0.07	0.28	0.23	0.4	1
Q008S8	FALSE	ECT2L	ECT2L	6	6.17769	25.7986	5.7204e-22	7.77349e-21	5.38945	1.49829e-10	-0.752489	0.391263	1.49303	0.0433439	3.14955	0.000791501	-4.91244	8.99091e-06	6.14194	8.84748e-13	-3.89642	3.05617e-06	-2.23991	0.0323248	-10.3019	1.20136e-17	2.24552	0.00262003	3.90203	2.95677e-05	-4.15996	0.000201861	1.65652	0.0815754	-6.40547	4.22171e-09	-8.06199	5.44601e-11	0.76	0.17	0.86	0.61	0.4	1
P11161	FALSE	EGR2	EGR2	6	3.57665	8.60661	1.11723e-07	2.54763e-07	0.187758	0.863132	-1.40017	0.0947712	0.476017	0.566058	-0.641254	0.572774	-5.6605	5.78087e-07	1.58793	0.0920845	0.288259	0.799514	-0.829012	0.490543	-5.84826	1.33544e-06	1.87619	0.0156826	0.75892	0.499916	-4.26033	0.000207844	-1.11727	0.2728	-6.13652	4.10964e-08	-5.01925	8.26573e-05	0.33	0.33	0.48	0.29	0.43	1
Q12926	FALSE	ELAV2	ELAVL2	6	5.00804	16.7767	9.07202e-15	5.02279e-14	4.7507	3.80832e-07	-0.916464	0.342761	2.07844	0.0104853	-0.187115	0.892036	-4.30445	0.000536887	5.66717	2.82189e-09	-2.67227	0.00543579	-4.93782	9.83315e-06	-9.05515	6.31863e-12	2.9949	0.000276024	0.729349	0.556231	-3.38799	0.00754018	-2.26555	0.0294192	-6.38289	1.45969e-07	-4.11734	0.00360962	0.59	0.11	0.68	0.39	0.54	0.95
Q15723	FALSE	ELF2	ELF2	6	6.19705	7.72406	6.93801e-07	1.4224e-06	1.53382	0.0952886	1.76661	0.0320947	-0.446759	0.595302	1.12841	0.296663	-3.89385	0.000740784	-0.232794	0.845986	-1.98058	0.0298832	-0.405408	0.752447	-5.42767	8.67064e-06	-2.21337	0.00416079	-0.638202	0.579626	-5.66047	7.77682e-07	1.57517	0.111047	-3.44709	0.0028924	-5.02227	9.08224e-05	0.71	0.59	0.49	0.79	0.63	1
Q9Y227	FALSE	ENTP4	ENTPD4	6	3.00777	30.6552	1.39206e-25	3.05152e-24	-3.86905	8.52409e-08	-2.61858	6.60843e-05	-3.63976	3.31497e-09	0.487284	0.613148	-8.8925	5.39592e-20	-1.25047	0.116259	0.229293	0.809599	4.35634	4.0872e-07	-5.02345	7.15176e-07	-1.02118	0.12989	3.10587	0.000117482	-6.27392	5.58825e-11	4.12705	8.39355e-08	-5.25274	2.10383e-08	-9.37979	4.06853e-18	0.05	0.52	0.37	0.49	0	0.95
P11308	FALSE	ERG	ERG	6	2.05786	10.9641	8.92888e-10	2.64401e-09	0.949976	0.199677	-1.5891	0.0132961	-0.962639	0.115031	0.11102	0.913981	-4.749	1.25852e-07	2.53908	0.000326195	-1.91261	0.00664364	-0.838956	0.368287	-5.69898	2.8034e-09	0.626465	0.350807	1.70012	0.0323744	-3.1599	0.000556079	1.07366	0.175405	-3.78636	2.2346e-05	-4.86002	1.29513e-06	0.16	0.04	0.37	0.29	0.14	0.76
Q5RHP9	FALSE	ERIC3	ERICH3	6	5.04306	26.0507	3.67714e-22	5.19356e-21	-4.19629	1.54757e-06	1.29228	0.131416	-2.66793	0.000349532	-4.1025	2.09822e-05	-8.16902	1.38189e-12	-5.48858	7.30897e-10	1.52836	0.107984	0.0937963	0.946616	-3.97273	0.00145532	-3.96021	2.00315e-07	-5.39478	2.2283e-08	-9.46131	5.78461e-16	-1.43456	0.153725	-5.50109	1.22832e-06	-4.06653	0.00194271	0.34	0.83	0.21	0.58	0.74	1
Q14674	FALSE	ESPL1	ESPL1	6	2.9219	10.0668	5.55723e-09	1.49304e-08	1.29209	0.13974	0.852269	0.308535	2.59928	0.000194099	0.817355	0.435125	-3.79843	0.000469022	0.439825	0.67268	1.30719	0.145914	-0.474739	0.689125	-5.09053	9.60369e-06	1.74701	0.0178874	-0.0349134	0.978129	-4.6507	1.74074e-05	-1.78193	0.0518742	-6.39771	1.65973e-09	-4.61579	0.000139756	0.43	0.3	0.31	0.13	0.34	0.9
P14921	FALSE	ETS1	ETS1	6	3.46223	49.9673	2.00095e-38	2.69266e-36	-3.83277	1.92106e-07	-6.28806	2.49891e-20	0.0206571	0.979046	-4.11431	3.56609e-07	-9.2885	7.74005e-21	2.4553	0.00134165	3.85342	1.22983e-07	-0.281545	0.799459	-5.45573	1.23871e-07	6.30872	2.33704e-21	2.17375	0.00984313	-3.00043	0.00249607	-4.13497	1.3856e-07	-9.30915	2.49792e-21	-5.17419	1.69074e-06	0.07	0.43	0.7	0.06	0.57	0.95
O43909	FALSE	EXTL3	EXTL3	6	5.25931	5.5081	6.92245e-05	0.000109648	0.30669	0.782465	-1.19505	0.182611	-1.23064	0.127546	-0.835268	0.47438	-5.11324	1.71471e-05	1.50174	0.13324	-1.53733	0.119438	-1.14196	0.350203	-5.41993	2.0178e-05	-0.0355835	0.972109	0.359785	0.775974	-3.91819	0.00122273	0.395369	0.733038	-3.88261	0.0011649	-4.27798	0.0015878	0.5	0.48	0.56	0.63	0.63	1
Q96C01	FALSE	F136A	FAM136A	6	4.10191	14.5015	7.57536e-13	3.32718e-12	4.28281	9.80135e-07	-0.616418	0.512813	1.44172	0.0619111	0.0408584	0.974589	-4.02798	0.000528503	4.89923	3.80475e-08	-2.84109	0.00139553	-4.24195	4.99617e-05	-8.31079	1.39019e-11	2.05814	0.00854436	0.657277	0.57051	-3.41156	0.00386966	-1.40086	0.165708	-5.4697	1.47346e-06	-4.06884	0.00196697	0.53	0.04	0.55	0.35	0.54	0.95
A5PLN7	FALSE	F149A	FAM149A	6	2.68756	17.2469	3.6811e-15	2.14469e-14	1.95656	0.0204629	-0.486635	0.588104	-0.100017	0.906204	2.70562	0.00330596	-6.46344	1.749e-09	2.44319	0.00435976	-2.05658	0.0156279	0.749063	0.513607	-8.42	3.21953e-13	0.386618	0.649163	3.19226	0.000499563	-5.97681	3.19642e-08	2.80564	0.00156687	-6.36343	2.02032e-09	-9.16907	3.34899e-14	0.28	0.07	0.32	0.3	0	0.95
Q92567	FALSE	F168A	FAM168A	6	3.09024	29.9374	4.64441e-25	9.59481e-24	4.90236	2.14229e-10	2.68955	0.000127635	4.52136	7.10667e-12	5.67664	2.04994e-11	-3.01807	0.00344348	2.21281	0.0063354	-0.381001	0.700244	0.774276	0.468737	-7.92044	3.646e-13	1.83181	0.00793009	2.98709	0.000556401	-5.70762	2.13122e-08	1.15528	0.197326	-7.53944	7.67473e-14	-8.69471	2.54312e-14	0.61	0.11	0.35	0.15	0.03	0.95
Q9BQD7	FALSE	F173A	FAM173A	6	2.30733	26.5729	1.47741e-22	2.19213e-21	2.77437	4.47959e-05	3.43278	1.84475e-08	0.00349416	0.995616	3.56167	1.77371e-06	-3.74306	2.80484e-05	-0.658414	0.415687	-2.77087	4.34429e-05	0.787301	0.396284	-6.51743	8.30113e-12	-3.42928	6.4625e-09	0.128888	0.897492	-7.17584	2.39818e-15	3.55817	8.40653e-07	-3.74656	2.2667e-05	-7.30473	2.60729e-13	0.42	0.09	0.01	0.4	0	0.86
Q9ULE4	FALSE	F184B	FAM184B	6	2.55798	10.2479	3.83859e-09	1.05211e-08	1.4435	0.0874722	-0.677538	0.418771	-0.518907	0.494561	-1.24736	0.198972	-5.56706	1.1063e-07	2.12104	0.0120379	-1.96241	0.0184585	-2.69086	0.00577879	-7.01056	3.90035e-10	0.158631	0.858877	-0.569818	0.592214	-4.88952	3.58658e-06	-0.728448	0.453023	-5.04815	1.14072e-06	-4.3197	0.000269996	0.21	0.07	0.27	0.3	0.37	0.9
A6NE01	FALSE	F186A	FAM186A	6	2.60459	26.1942	2.861e-22	4.09457e-21	0.732147	0.386946	0.466405	0.572484	-3.24343	3.9809e-07	-0.18968	0.861735	-7.541	3.67215e-14	0.265742	0.789111	-3.97558	9.13394e-08	-0.921828	0.368455	-8.27315	9.27861e-15	-3.70984	1.52209e-08	-0.656086	0.505009	-8.00741	1.78251e-15	3.05375	0.000159678	-4.29757	1.15722e-05	-7.35132	2.5465e-11	0.16	0.09	0.11	0.48	0.2	1
Q32MH5	FALSE	F214A	FAM214A	6	3.08574	18.0103	8.58638e-16	5.43748e-15	1.57594	0.0579771	2.07886	0.0047125	2.63958	9.04117e-05	4.64389	9.33798e-08	-4.07104	0.00010137	-0.50292	0.612053	1.06364	0.232214	3.06794	0.00135264	-5.64698	3.66785e-07	0.560717	0.482876	2.56502	0.00433222	-6.1499	4.31186e-09	2.00431	0.0223873	-6.71062	7.55505e-11	-8.71492	9.29612e-14	0.53	0.35	0.28	0.23	0	0.95
O15540	FALSE	FABP7	FABP7	6	3.83281	12.1777	7.69184e-11	2.61679e-10	-0.611863	0.577557	1.12647	0.2318	1.45234	0.0812209	4.55925	1.06407e-05	-4.35716	0.000473747	-1.73834	0.0904159	2.0642	0.037527	5.17112	3.77907e-06	-3.7453	0.00582863	0.325866	0.742674	3.43278	0.0011684	-5.48364	1.00622e-05	3.10691	0.0023397	-5.8095	1.90744e-06	-8.91642	8.26642e-11	0.46	0.54	0.34	0.3	0	0.95
P07148	FALSE	FABPL	FABP1	6	5.59468	8.7356	8.56119e-08	1.98444e-07	-2.22294	0.0337349	-3.29548	0.000340975	-2.31239	0.00801073	-0.504882	0.717765	-6.92812	1.61342e-07	1.07253	0.365917	-0.0894512	0.950363	1.71806	0.190842	-4.70518	0.00105504	0.983083	0.316007	2.79059	0.0159599	-3.63265	0.00778203	1.80751	0.1155	-4.61573	0.000512766	-6.42324	1.47658e-05	0.36	0.59	0.65	0.58	0.43	1
Q75N90	FALSE	FBN3	FBN3	6	2.53697	26.5057	1.66111e-22	2.43486e-21	2.88693	0.00013833	-1.22118	0.0955069	2.54676	7.12846e-05	-0.56836	0.567389	-5.88538	2.6545e-09	4.10811	8.74441e-08	-0.340168	0.72671	-3.45529	0.000130327	-8.7723	3.30401e-16	3.76794	9.61353e-09	0.652822	0.507624	-4.6642	2.78223e-06	-3.11512	0.000119381	-8.43214	2.32614e-17	-5.31702	1.51378e-06	0.3	0	0.42	0.04	0.37	0.95
Q9UKA2	FALSE	FBXL4	FBXL4	6	2.50338	15.5844	9.10605e-14	4.447e-13	-1.59926	0.0335137	1.45121	0.035163	-0.675584	0.313475	2.07847	0.0119142	-4.84132	3.54381e-07	-3.05047	3.95345e-05	0.923677	0.259283	3.67773	2.10901e-05	-3.24206	0.00174787	-2.1268	0.000882545	0.627256	0.507454	-6.29254	5.31819e-11	2.75405	0.000419198	-4.16574	9.85027e-06	-6.91979	6.29697e-11	0.28	0.5	0.1	0.35	0.03	0.9
O14526	FALSE	FCHO1	FCHO1	6	3.58511	15.6537	7.95848e-14	3.90429e-13	-1.91536	0.0359395	-1.52854	0.0710586	-0.644856	0.435801	2.37471	0.0183149	-7.33741	2.05486e-10	-0.386819	0.733342	1.2705	0.192807	4.29007	4.33964e-05	-5.42206	1.12075e-05	0.883682	0.298889	3.90325	6.49294e-05	-5.80887	5.3963e-07	3.01957	0.00151139	-6.69256	4.11093e-09	-9.71213	6.68166e-14	0.3	0.57	0.38	0.37	0.03	0.95
Q5JSP0	FALSE	FGD3	FGD3	6	4.51583	12.1488	8.15218e-11	2.76273e-10	1.90086	0.0390899	1.749	0.0376352	-0.491043	0.563402	1.11504	0.313771	-5.64691	1.16936e-06	0.151852	0.90645	-2.3919	0.00876686	-0.785812	0.52768	-7.54777	1.10406e-09	-2.24005	0.00443982	-0.633959	0.589853	-7.39592	2.53497e-10	1.60609	0.110785	-5.15587	7.37369e-06	-6.76196	1.69681e-07	0.5	0.35	0.35	0.61	0.43	1
P09038	TRUE	FGF2	FGF2	6	4.57232	16.864	7.67076e-15	4.29607e-14	-0.706125	0.521553	2.32431	0.00892535	0.118533	0.904485	5.23031	5.67334e-07	-5.06906	5.53421e-05	-3.03044	0.0022778	0.824658	0.468813	5.93644	1.6335e-07	-4.36293	0.0013465	-2.20578	0.00975435	2.906	0.00748652	-7.39337	4.31568e-09	5.11178	4.7791e-07	-5.18759	2.98203e-05	-10.2994	2.20014e-13	0.51	0.59	0.31	0.5	0	0.95
P36888	TRUE	FLT3	FLT3	6	3.66837	21.2966	1.85343e-18	1.62957e-17	-4.23076	8.53387e-08	-2.08794	0.00439397	-4.67459	4.77734e-12	-2.97208	0.000756658	-7.79185	9.12275e-14	-2.14282	0.0101916	-0.44383	0.656282	1.25869	0.226138	-3.56108	0.0016348	-2.58665	0.000197515	-0.884134	0.379559	-5.7039	4.72808e-08	1.70252	0.0547452	-3.11725	0.00312253	-4.81977	3.5004e-05	0.07	0.59	0.3	0.61	0.43	1
Q8N475	FALSE	FSTL5	FSTL5	6	2.74774	41.9062	2.46039e-33	1.57872e-31	0.550451	0.483153	1.21692	0.0656073	-3.91845	2.23508e-11	-2.4286	0.00158014	-7.901	6.36768e-18	-0.666465	0.415555	-4.4689	4.49906e-11	-2.97905	0.00029821	-8.45145	8.17467e-18	-5.13537	2.65481e-17	-3.64552	1.55024e-06	-9.11791	1.60978e-22	1.48985	0.052626	-3.98255	8.12108e-06	-5.4724	4.77637e-08	0.14	0.09	0.01	0.6	0.4	1
O95954	TRUE	FTCD	FTCD	6	3.09024	23.978	1.43817e-20	1.63357e-19	-0.253926	0.792907	-4.14463	4.86612e-09	-2.2786	0.000729694	-2.87423	0.00110121	-8.71188	9.91265e-17	3.8907	1.28477e-06	-2.02467	0.0132108	-2.62031	0.00643603	-8.45795	3.2544e-14	1.86603	0.00806829	1.27039	0.184821	-4.56726	1.16508e-05	-0.595639	0.540266	-6.43329	3.23071e-10	-5.83765	4.14568e-07	0.08	0.11	0.54	0.33	0.4	1
Q9UF56	FALSE	FXL17	FBXL17	6	4.70884	10.0409	5.86016e-09	1.56718e-08	-1.03661	0.392313	2.25034	0.0275546	2.39146	0.0105141	-0.11195	0.944056	-5.21185	0.000264172	-3.28695	0.00355228	3.42807	0.00176739	0.924663	0.543921	-4.17524	0.00753309	0.141123	0.906923	-2.36229	0.0620439	-7.46219	1.5691e-07	-2.50341	0.0372188	-7.60331	5.30843e-08	-5.0999	0.00160687	0.51	0.57	0.27	0.25	0.51	0.95
Q96IG2	FALSE	FXL20	FBXL20	6	3.78338	10.6991	1.53007e-09	4.41086e-09	0.432624	0.670326	0.771249	0.383143	2.93074	4.94031e-05	1.16625	0.265989	-3.81269	0.000735037	-0.338625	0.760183	2.49812	0.00408614	0.733623	0.540982	-4.24531	0.000429349	2.1595	0.00428013	0.394998	0.73713	-4.58394	4.6738e-05	-1.7645	0.0647798	-6.74343	9.39509e-10	-4.97893	7.21717e-05	0.51	0.52	0.42	0.19	0.4	1
P0DPI2	FALSE	GAL3A	GAL3A	6	4.85798	19.6334	4.03688e-17	3.0344e-16	0.699941	0.606343	4.7643	4.97176e-06	0.458509	0.688182	-1.63845	0.249091	-8.06617	1.03507e-07	-4.06436	0.000678153	-0.241432	0.878338	-2.33839	0.114269	-8.76611	5.9717e-08	-4.30579	2.06541e-05	-6.40275	5.2794e-07	-12.8305	1.21558e-16	-2.09696	0.110975	-8.52468	1.26248e-08	-6.42772	0.000173663	0.45	0.35	0.06	0.38	0.57	0.95
A0A0B4J2D5	FALSE	GAL3B	GATD3B	6	4.85798	19.6334	4.03688e-17	3.0344e-16	0.699941	0.606343	4.7643	4.97176e-06	0.458509	0.688182	-1.63845	0.249091	-8.06617	1.03507e-07	-4.06436	0.000678153	-0.241432	0.878338	-2.33839	0.114269	-8.76611	5.9717e-08	-4.30579	2.06541e-05	-6.40275	5.2794e-07	-12.8305	1.21558e-16	-2.09696	0.110975	-8.52468	1.26248e-08	-6.42772	0.000173663	0.45	0.35	0.06	0.38	0.57	0.95
Q02742	FALSE	GCNT1	GCNT1	6	3.22011	7.54366	1.00863e-06	2.0203e-06	1.97106	0.0371574	0.217836	0.842514	-0.762033	0.368756	-0.638025	0.596088	-4.83594	5.49569e-05	1.75323	0.0765249	-2.73309	0.00324817	-2.60909	0.0202527	-6.807	8.8363e-08	-0.979869	0.263097	-0.855861	0.467439	-5.05377	2.67671e-05	0.124008	0.921899	-4.0739	0.000688943	-4.19791	0.00211829	0.3	0.09	0.31	0.37	0.37	0.95
Q9H936	TRUE	GHC1	SLC25A22	6	3.71095	20.7999	4.62632e-18	3.8742e-17	1.97459	0.0228881	4.02889	9.93776e-08	4.43053	6.0736e-10	2.23788	0.0202542	-3.42003	0.00228905	-2.0543	0.021435	2.45593	0.0043308	0.263294	0.836621	-5.39462	4.82227e-06	0.401632	0.644973	-1.79101	0.070407	-7.44893	2.20623e-11	-2.19264	0.0181262	-7.85056	7.72273e-13	-5.65792	4.51603e-06	0.61	0.5	0.21	0.17	0.4	1
P08151	FALSE	GLI1	GLI1	6	3.48236	6.53307	8.23085e-06	1.46813e-05	-0.67555	0.516432	0.638554	0.510343	1.55826	0.0495561	-0.527922	0.66693	-4.09314	0.00063492	-1.3141	0.19524	2.23381	0.0173164	0.147628	0.915761	-3.41759	0.00906233	0.919704	0.291868	-1.16648	0.299536	-4.73169	7.71333e-05	-2.08618	0.0380157	-5.6514	1.37959e-06	-3.56522	0.00962364	0.34	0.48	0.34	0.24	0.49	0.86
Q8NCW6	FALSE	GLT11	GALNT11	6	2.43457	32.7552	4.30035e-27	1.11705e-25	-0.0386242	0.96713	0.41043	0.59051	-3.20973	5.35522e-08	1.03521	0.221593	-7.90329	1.27903e-17	-0.449054	0.604314	-3.1711	4.18945e-06	1.07384	0.240922	-7.86467	1.56216e-15	-3.62016	2.0756e-09	0.624785	0.488521	-8.31372	6.30087e-19	4.24494	9.13394e-09	-4.69357	1.79851e-07	-8.93851	6.46405e-18	0.14	0.15	0.1	0.51	0.03	0.95
Q3T8J9	FALSE	GON4L	GON4L	6	2.84686	10.7243	1.45347e-09	4.20503e-09	-1.68546	0.0439556	-0.166439	0.865388	0.801504	0.27648	-0.644616	0.539915	-5.65668	7.64244e-08	-1.51902	0.0823595	2.48696	0.0023647	1.04084	0.335316	-3.97122	0.000491722	0.967943	0.203608	-0.478177	0.658616	-5.49024	2.15441e-07	-1.44612	0.113503	-6.45818	5.56562e-10	-5.01206	2.18399e-05	0.26	0.46	0.28	0.18	0.34	1
P07359	TRUE	GP1BA	GP1BA	6	2.83918	20.2007	1.40316e-17	1.11163e-16	0.303039	0.75174	2.98848	3.12362e-05	2.43703	0.000311416	1.76099	0.0562739	-5.50199	1.17032e-07	-2.68544	0.00108243	2.13399	0.00901402	1.45795	0.154463	-5.80503	1.62783e-07	-0.551445	0.490035	-1.22749	0.204442	-8.49047	1.06717e-15	-0.676046	0.485529	-7.93902	1.78862e-14	-7.26298	3.24235e-10	0.41	0.46	0.1	0.17	0.26	0.95
P41594	TRUE	GRM5	GRM5	6	3.65188	8.38389	1.76999e-07	3.92616e-07	-2.0991	0.0298797	-0.374842	0.728443	-0.817952	0.345087	-2.50357	0.0192708	-6.41614	1.56051e-07	-1.72426	0.0905925	1.28115	0.219225	-0.404467	0.770812	-4.31704	0.00117277	-0.44311	0.64698	-2.12872	0.0509684	-6.0413	9.05399e-07	-1.68561	0.112388	-5.59819	3.81414e-06	-3.91258	0.00571811	0.26	0.48	0.31	0.29	0.54	0.95
P46439	FALSE	GSTM5	GSTM5	6	3.82501	27.889	1.5158e-23	2.55864e-22	5.33384	3.91523e-10	4.32057	1.77273e-08	0.704789	0.375813	-0.47624	0.68312	-4.39094	9.67617e-05	1.01327	0.304302	-4.62905	3.82237e-08	-5.81008	1.03219e-08	-9.72478	1.09214e-15	-3.61578	1.16861e-06	-4.79681	3.51985e-07	-8.71151	1.7995e-14	-1.18103	0.237261	-5.09573	4.24901e-06	-3.9147	0.00226475	0.55	0	0.08	0.49	0.6	0.95
O95528	FALSE	GTR10	SLC2A10	6	6.26729	15.7857	6.15798e-14	3.0755e-13	5.07675	1.19289e-06	1.84067	0.0676838	2.84056	0.00155824	3.02503	0.0111501	-5.43728	8.19664e-05	3.23608	0.00304231	-2.23618	0.043492	-2.05172	0.126903	-10.514	9.94568e-13	0.999896	0.326309	1.18436	0.372319	-7.27795	1.35052e-07	0.184464	0.897123	-8.27784	1.04349e-09	-8.46231	2.9846e-08	0.8	0.33	0.59	0.46	0.57	1
Q99525	FALSE	H4G	HIST1H4G	6	3.60129	10.0675	5.54994e-09	1.49163e-08	3.45116	0.000172996	1.32153	0.140579	-0.468089	0.597343	0.863979	0.462655	-3.94987	0.00117387	2.12962	0.0291104	-3.91925	1.68261e-05	-2.58718	0.0222146	-7.40103	7.29126e-09	-1.78962	0.0308163	-0.457555	0.716005	-5.27141	1.29379e-05	1.33207	0.211131	-3.48178	0.00443098	-4.81385	0.000391205	0.42	0.07	0.31	0.46	0.31	0.9
O60381	FALSE	HBP1	HBP1	6	2.40337	23.8119	1.93595e-20	2.15108e-19	-2.05082	0.00380422	2.04627	0.00138822	0.557468	0.391965	2.64228	0.000660061	-5.27136	7.72744e-09	-4.09709	7.46902e-09	2.60829	0.000197186	4.69309	1.45136e-08	-3.22054	0.00118345	-1.4888	0.0176558	0.596005	0.512933	-7.31763	3.44268e-15	2.08481	0.00618012	-5.82883	1.1602e-10	-7.91363	1.53538e-14	0.3	0.54	0.07	0.24	0	0.95
O60741	FALSE	HCN1	HCN1	6	2.60783	14.3751	9.71353e-13	4.2147e-12	2.62851	0.00139743	-0.733109	0.386825	-0.431991	0.582124	2.29803	0.0134019	-5.05317	2.25855e-06	3.36162	5.56064e-05	-3.0605	0.000184198	-0.330483	0.786422	-7.68168	1.76287e-11	0.301119	0.724926	3.03114	0.000918127	-4.32006	6.20283e-05	2.73002	0.00199288	-4.62118	1.27337e-05	-7.3512	5.81383e-10	0.28	0	0.35	0.31	0.03	0.9
Q76N89	FALSE	HECW1	HECW1	6	3.12093	15.3098	1.55493e-13	7.40694e-13	1.03827	0.248461	-2.00217	0.00920626	-2.64959	0.000160898	-1.06189	0.301484	-6.80914	3.22782e-10	3.04044	0.000349341	-3.68786	6.82821e-06	-2.10016	0.04124	-7.84741	1.2405e-11	-0.647419	0.430778	0.940279	0.36856	-4.80697	1.02208e-05	1.5877	0.0891468	-4.15955	0.000116115	-5.74725	1.96904e-06	0.17	0.07	0.41	0.45	0.29	1
Q9BSE4	FALSE	HERP2	HERPUD2	6	2.30469	14.9917	2.89556e-13	1.34044e-12	2.35486	0.00094658	-0.208546	0.801387	-0.89297	0.15813	2.35486	0.00297153	-4.01053	1.55168e-05	2.56341	0.000427259	-3.24783	3.49923e-06	0	1	-6.36539	1.21445e-10	-0.684424	0.318527	2.56341	0.00123606	-3.80198	4.72289e-05	3.24783	1.63247e-05	-3.11756	0.000815571	-6.36539	6.05288e-10	0.28	0	0.3	0.4	0	0.81
O00479	FALSE	HMGN4	HMGN4	6	2.58498	14.3516	1.01746e-12	4.40098e-12	1.34011	0.117323	-0.639793	0.451135	1.00375	0.164433	-2.19675	0.0169924	-5.89589	2.25404e-08	1.9799	0.0204228	-0.336358	0.748229	-3.53686	0.000243898	-7.236	1.37024e-10	1.64354	0.0236613	-1.55695	0.103484	-5.2561	7.1923e-07	-3.2005	0.000210858	-6.89964	4.10093e-11	-3.69914	0.00219652	0.25	0.11	0.31	0.13	0.46	0.9
P32754	TRUE	HPPD	HPD	6	2.98837	19.1691	9.63074e-17	6.90179e-16	1.35449	0.14293	-0.364012	0.715748	-0.35776	0.67438	-1.66642	0.102648	-8.7598	1.96262e-14	1.7185	0.0671674	-1.71225	0.0648545	-3.0209	0.00404424	-10.1143	2.37513e-16	0.00625119	0.995108	-1.30241	0.219214	-8.39579	2.8891e-13	-1.30866	0.191711	-8.40204	9.97532e-14	-7.09338	1.89883e-08	0.22	0.09	0.28	0.25	0.4	1
Q14568	FALSE	HS902	HS902	6	3.72778	19.4633	5.54886e-17	4.10091e-16	-2.5512	0.00253329	-1.67858	0.0337697	-3.82867	6.39412e-08	1.52276	0.123835	-6.92039	2.46248e-10	-0.872623	0.373789	-1.27747	0.164117	4.07396	4.18446e-05	-4.36919	0.000208318	-2.15009	0.00364399	3.20134	0.000602153	-5.24181	1.80369e-06	5.35143	1.57827e-09	-3.09172	0.00560933	-8.44315	4.57299e-12	0.2	0.54	0.38	0.58	0.03	0.95
Q96JZ2	FALSE	HSH2D	HSH2D	6	2.97792	15.3754	1.36831e-13	6.54694e-13	3.20168	6.67682e-05	1.28767	0.0979439	1.92994	0.00522308	-0.889248	0.380207	-4.51822	1.8039e-05	1.91402	0.0247291	-1.27174	0.148241	-4.09093	1.84813e-05	-7.7199	7.03659e-12	0.642274	0.420265	-2.17692	0.0180384	-5.80589	3.93345e-08	-2.81919	0.00114189	-6.44816	5.42272e-10	-3.62897	0.00259391	0.43	0.07	0.27	0.21	0.51	0.95
P01763	FALSE	HV348	HV348	6	3.45302	14.1144	1.62407e-12	6.86847e-12	-0.839607	0.367357	0.563846	0.53285	-1.30765	0.0764433	3.10894	0.000836999	-5.47426	5.63784e-07	-1.40345	0.127695	-0.468046	0.65621	3.94854	7.47967e-05	-4.63466	8.23238e-05	-1.8715	0.0123944	2.54509	0.00738075	-6.03811	4.11522e-08	4.41659	6.53164e-07	-4.16661	0.000136024	-8.5832	2.33566e-12	0.37	0.43	0.28	0.5	0	0.9
P13598	FALSE	ICAM2	ICAM2	6	2.80889	12.8079	2.17554e-11	7.94482e-11	1.78953	0.0279589	0.790221	0.327033	-0.804724	0.263869	-0.939893	0.342529	-5.57219	6.63574e-08	0.999306	0.267307	-2.59425	0.00114509	-2.72942	0.00432939	-7.36171	2.61226e-11	-1.59495	0.0249066	-1.73011	0.0609089	-6.36241	9.31826e-10	-0.135169	0.899129	-4.76746	3.05263e-06	-4.63229	6.5964e-05	0.3	0.09	0.2	0.4	0.4	0.9
Q9UG01	FALSE	IF172	IFT172	6	3.5625	20.877	4.01262e-18	3.39252e-17	-2.86767	0.00040185	-3.65941	4.33168e-07	-3.68488	7.36813e-08	0.249633	0.829963	-7.82571	1.847e-13	0.791745	0.408256	-0.81721	0.385014	3.1173	0.00133594	-4.95804	1.17211e-05	-0.0254644	0.977346	3.90905	1.16862e-05	-4.16629	9.65604e-05	3.93451	4.57648e-06	-4.14083	8.34542e-05	-8.07534	7.49208e-12	0.11	0.46	0.51	0.52	0.09	1
Q9NWB7	FALSE	IFT57	IFT57	6	2.78572	23.3618	4.34222e-20	4.63857e-19	-2.90808	0.000190471	-0.0558295	0.954611	-2.55362	0.000108108	-2.63471	0.00246796	-8.78747	1.83363e-17	-2.85225	0.000363037	0.354459	0.722699	0.273362	0.81505	-5.87939	6.03311e-08	-2.49779	0.000247077	-2.57888	0.00329403	-8.73164	4.83213e-17	-0.0810962	0.939193	-6.23385	5.81284e-10	-6.15275	5.53698e-08	0.11	0.43	0.1	0.36	0.43	0.95
P0CG04	FALSE	IGLC1	IGLC1	6	4.41741	26.2974	2.38892e-22	3.43927e-21	2.70867	0.0063875	-0.637004	0.54755	-3.80103	4.23012e-06	3.31353	0.00243366	-7.34469	8.84811e-09	3.34567	0.00092197	-6.5097	1.39086e-11	0.604861	0.665788	-10.0534	2.68938e-13	-3.16403	0.000217646	3.95053	0.00028744	-6.70769	1.80514e-07	7.11457	8.31736e-12	-3.54366	0.0067477	-10.6582	1.14137e-13	0.33	0.09	0.35	0.69	0.03	0.95
A0M8Q6	FALSE	IGLC7	IGLC7	6	2.52684	15.0582	2.54232e-13	1.18255e-12	1.55085	0.0523088	-0.319151	0.718487	2.26869	0.000511133	2.41256	0.00521714	-4.44382	9.75262e-06	1.87	0.0212317	0.71784	0.426678	0.861709	0.41136	-5.99467	2.04774e-08	2.58784	0.00011255	2.73171	0.00149879	-4.12467	4.60478e-05	0.143869	0.889904	-6.71251	1.4453e-11	-6.85638	7.53567e-10	0.36	0.17	0.39	0.11	0.09	0.95
Q93033	FALSE	IGSF2	CD101	6	2.77947	36.7272	7.22199e-30	2.77674e-28	-1.13197	0.120671	-2.1236	0.000700146	-5.11808	6.06657e-18	-2.03162	0.0090764	-8.79786	1.64859e-21	0.991624	0.198185	-3.98611	3.58953e-09	-0.899645	0.328402	-7.66589	3.11092e-15	-2.99448	5.2229e-07	0.0919796	0.929363	-6.67426	2.35375e-13	3.08646	2.48307e-05	-3.67978	3.77962e-05	-6.76624	1.49455e-11	0.01	0.15	0.24	0.63	0.23	1
Q17R60	FALSE	IMPG1	IMPG1	6	4.58489	17.7551	1.39515e-15	8.57717e-15	2.6675	0.0151392	1.2592	0.240931	4.50478	6.80999e-07	6.38213	5.03328e-08	-4.07846	0.00432332	1.4083	0.2471	1.83727	0.114976	3.71463	0.00423728	-6.74597	6.96054e-06	3.24558	0.000563474	5.12293	1.52049e-05	-5.33766	0.000171226	1.87736	0.123652	-8.58324	5.91362e-10	-10.4606	2.21057e-11	0.58	0.35	0.52	0.19	0.03	0.95
Q9C086	FALSE	IN80B	INO80B	6	3.45615	18.8627	1.71307e-16	1.18982e-15	1.70844	0.0395809	-0.962119	0.228435	-2.86234	2.37104e-05	-2.56008	0.00443177	-6.48436	5.80889e-10	2.67056	0.00124964	-4.57078	6.01667e-09	-4.26852	6.9665e-06	-8.1928	3.34635e-13	-1.90022	0.0076187	-1.59796	0.0907691	-5.52224	1.52324e-07	0.302264	0.768962	-3.62202	0.000571317	-3.92428	0.000976929	0.24	0.04	0.34	0.57	0.54	0.95
Q9ULG1	FALSE	INO80	INO80	6	6.28727	9.26646	2.86854e-08	7.06584e-08	2.10836	0.0145698	-0.54995	0.54717	-1.43134	0.0529214	-0.350482	0.767745	-4.55441	3.85987e-05	2.65831	0.00238864	-3.5397	2.38271e-05	-2.45884	0.0176701	-6.66277	1.45336e-08	-0.881386	0.276944	0.199468	0.870679	-4.00446	0.00034941	1.08085	0.275931	-3.12307	0.0055723	-4.20393	0.000790947	0.63	0.41	0.69	0.8	0.74	1
Q6IPM2	FALSE	IQCE	IQCE	6	5.4887	8.67261	9.74948e-08	2.24005e-07	2.22268	0.0667569	0.310345	0.820037	2.27629	0.023723	2.27382	0.0942556	-5.77949	0.000152393	1.91233	0.134494	0.0536097	0.974693	0.0511414	0.978968	-8.00217	7.46618e-07	1.96594	0.0634954	1.96347	0.159241	-6.08984	6.95637e-05	-0.00246831	0.998438	-8.05578	7.20121e-08	-8.05331	1.93445e-06	0.49	0.43	0.54	0.37	0.43	0.95
O60674	TRUE	JAK2	JAK2	6	4.68185	21.5756	1.11105e-18	1.00232e-17	2.31418	0.0102227	1.74135	0.0375504	5.18929	5.28031e-12	1.59271	0.128679	-3.97355	0.000682663	0.572838	0.602318	2.87511	0.00129138	-0.721477	0.563401	-6.28774	3.37954e-07	3.44794	7.40648e-06	-0.148638	0.910577	-5.7149	8.62899e-07	-3.59658	0.000142112	-9.16284	2.05302e-15	-5.56626	1.73364e-05	0.71	0.48	0.49	0.14	0.57	0.95
P52333	TRUE	JAK3	JAK3	6	4.82303	9.84597	8.73281e-09	2.29612e-08	-0.783226	0.453198	0.452244	0.66234	1.35318	0.0974399	1.41237	0.206453	-5.7449	1.94373e-06	-1.23547	0.236842	2.1364	0.0265301	2.1956	0.05718	-4.96167	0.000133944	0.900932	0.312949	0.960126	0.414075	-6.19714	3.2113e-07	0.0591944	0.962777	-7.09807	2.52181e-09	-7.15727	9.70508e-08	0.51	0.7	0.52	0.38	0.37	1
Q92833	FALSE	JARD2	JARID2	6	4.00442	15.1024	2.33152e-13	1.08711e-12	-1.56993	0.103231	-2.20926	0.00910176	-2.73308	0.000425702	1.04913	0.360615	-8.02439	1.92573e-11	0.639328	0.570424	-1.16315	0.257148	2.61907	0.0195996	-6.45445	3.90663e-07	-0.523821	0.572432	3.25839	0.00144658	-5.81512	1.21063e-06	3.78221	0.000104694	-5.2913	7.44209e-06	-9.07352	9.16206e-12	0.24	0.43	0.44	0.54	0.11	0.95
O60268	FALSE	K0513	KIAA0513	6	2.53805	35.2583	7.4602e-29	2.46696e-27	2.41953	0.000668137	-1.96405	0.00253534	2.53004	2.40065e-05	3.04997	9.36531e-05	-5.74547	5.46768e-10	4.38358	1.07625e-09	0.110517	0.909742	0.630444	0.524791	-8.165	4.21609e-16	4.4941	3.20052e-13	5.01402	1.22517e-10	-3.78142	5.19798e-05	0.519927	0.550578	-8.27551	7.45723e-19	-8.79544	5.38554e-17	0.3	0.07	0.56	0.06	0	0.95
Q2LD37	FALSE	K1109	KIAA1109	6	3.33701	33.9763	5.87936e-28	1.72622e-26	2.18676	0.00702952	2.13654	0.00370168	-2.82834	2.82576e-05	2.49809	0.00546931	-7.03466	1.80651e-11	0.0502189	0.967505	-5.0151	1.6827e-10	0.311329	0.794498	-9.22142	3.94586e-16	-4.96488	9.20957e-13	0.361548	0.743351	-9.17121	9.74609e-18	5.32643	3.33019e-10	-4.20633	5.09085e-05	-9.53275	7.37188e-16	0.33	0.11	0.1	0.65	0.09	0.95
Q6NV74	FALSE	K121L	KIAA1211L	6	3.14736	17.0013	5.89342e-15	3.35693e-14	-1.72252	0.0407907	-0.328232	0.72563	1.63756	0.019947	3.01242	0.000840458	-5.3035	5.69199e-07	-1.39429	0.117168	3.36008	3.09068e-05	4.73494	8.35162e-07	-3.58098	0.00195452	1.96579	0.00641909	3.34065	0.000214029	-4.97526	3.08749e-06	1.37486	0.137763	-6.94105	3.98934e-11	-8.31591	2.38023e-12	0.39	0.48	0.41	0.18	0.03	0.95
Q86T90	FALSE	K1328	KIAA1328	6	2.98659	14.2342	1.28212e-12	5.48211e-12	3.20663	0.000110662	1.61755	0.0396953	-0.992301	0.182024	-0.457635	0.68566	-4.27183	8.97503e-05	1.58908	0.0773325	-4.19893	2.77236e-07	-3.66427	0.000215647	-7.47846	1.08914e-10	-2.60985	0.000329431	-2.07518	0.0300141	-5.88938	6.69146e-08	0.534666	0.604139	-3.27953	0.0028924	-3.81419	0.00212068	0.32	0	0.18	0.5	0.37	0.9
Q5TCS8	FALSE	KAD9	AK9	6	2.25949	23.4879	3.46155e-20	3.7307e-19	3.13124	6.75004e-06	1.07029	0.114984	2.60718	1.01299e-05	0.251109	0.801388	-5.10859	2.16437e-08	2.06095	0.0046714	-0.524068	0.534962	-2.88013	0.000574583	-8.23984	1.09311e-16	1.53688	0.0139801	-0.819186	0.351516	-6.17889	2.02625e-11	-2.35607	0.00179805	-7.71577	3.79153e-17	-5.3597	1.33385e-07	0.38	0.02	0.27	0.07	0.34	0.9
Q8IYT4	FALSE	KATL2	KATNAL2	6	3.01456	24.1432	1.07081e-20	1.23513e-19	-1.18471	0.17817	-2.50364	0.000819014	2.17041	0.00197768	2.79772	0.00228122	-5.72322	9.33065e-08	1.31893	0.146682	3.35512	3.93748e-05	3.98243	4.51425e-05	-4.53852	8.34205e-05	4.67405	5.42537e-11	5.30136	4.12952e-09	-3.21958	0.00348129	0.627312	0.533764	-7.89364	1.35885e-13	-8.52095	1.26193e-12	0.29	0.46	0.49	0.06	0	0.95
Q9NZV8	TRUE	KCND2	KCND2	6	2.84835	11.7208	1.93008e-10	6.26273e-10	0.215455	0.844736	-1.29109	0.135384	-1.48053	0.0566864	-2.92632	0.00316084	-7.14924	6.48245e-10	1.50655	0.121187	-1.69599	0.0738832	-3.14178	0.00331818	-7.3647	2.38669e-09	-0.189439	0.845936	-1.63523	0.121344	-5.85815	4.75409e-07	-1.44579	0.154064	-5.66871	7.1525e-07	-4.22292	0.00137889	0.14	0.13	0.27	0.31	0.4	0.9
P23276	FALSE	KELL	KEL	6	2.90253	22.8797	1.03562e-19	1.0507e-18	-1.17962	0.162319	2.51888	0.000454705	0.203779	0.798414	3.29001	0.00016323	-6.08639	3.53378e-09	-3.69849	4.05883e-06	1.3834	0.105706	4.46963	1.76745e-06	-4.90677	8.96344e-06	-2.3151	0.000852703	0.771132	0.44715	-8.60526	2.95379e-16	3.08623	0.000262572	-6.29016	6.98208e-10	-9.37639	1.02113e-15	0.33	0.52	0.08	0.36	0	0.95
Q86VH2	FALSE	KIF27	KIF27	6	2.64305	23.9253	1.58031e-20	1.78042e-19	-0.696543	0.41252	3.10642	4.98787e-06	2.68151	2.81781e-05	-0.313523	0.768459	-4.94957	5.63306e-07	-3.80296	7.38003e-07	3.37805	6.56791e-06	0.38302	0.729503	-4.25303	6.36212e-05	-0.42491	0.58154	-3.41994	4.48935e-05	-8.05599	1.27637e-15	-2.99503	0.000217587	-7.63108	1.02979e-14	-4.63605	2.93713e-05	0.37	0.5	0.04	0.08	0.4	1
Q76NI1	FALSE	KNDC1	KNDC1	6	2.88672	15.1451	2.14486e-13	1.00476e-12	-0.922792	0.307733	0.827279	0.324485	-1.83306	0.00981906	0.514657	0.639174	-6.89741	1.5422e-10	-1.75007	0.0475601	-0.910268	0.33633	1.43745	0.176916	-5.97462	1.89847e-07	-2.66034	0.000220309	-0.312623	0.786401	-7.72469	1.26334e-12	2.34772	0.00899883	-5.06435	1.92666e-06	-7.41206	5.62522e-10	0.24	0.33	0.14	0.44	0.17	0.86
Q92764	FALSE	KRT35	KRT35	6	4.97606	15.9709	4.29925e-14	2.18434e-13	0.288284	0.81381	2.31656	0.0123079	3.50229	3.04138e-05	2.41839	0.0342058	-5.9129	5.33517e-06	-2.02827	0.0578175	3.21401	0.00136649	2.13011	0.0903666	-6.20118	8.04144e-06	1.18573	0.206516	0.101836	0.944518	-8.22945	3.00371e-10	-1.0839	0.361091	-9.41519	2.89105e-13	-8.33129	7.6078e-09	0.66	0.61	0.39	0.25	0.34	1
Q9NVR5	FALSE	KTU	DNAAF2	6	4.29174	16.4196	1.80492e-14	9.62988e-14	-1.08282	0.243848	-1.42976	0.0823301	0.970425	0.207471	3.9471	2.65187e-05	-5.10663	5.00148e-06	0.346945	0.754519	2.05324	0.0208199	5.02991	6.7425e-07	-4.02381	0.000902308	2.40019	0.00143959	5.37686	1.0552e-08	-3.67687	0.00128189	2.97667	0.00124244	-6.07705	3.62789e-08	-9.05373	4.81522e-13	0.46	0.61	0.61	0.38	0.03	0.95
A4D0S4	FALSE	LAMB4	LAMB4	6	7.72136	13.3034	8.10076e-12	3.13076e-11	1.98705	0.0338302	-2.37098	0.00456942	0.206169	0.822106	-2.08231	0.0466871	-5.76953	1.09798e-06	4.35803	2.14898e-06	-1.78088	0.0655485	-4.06936	0.000165091	-7.75659	8.01256e-10	2.57715	0.00122961	0.288671	0.821868	-3.39856	0.00526556	-2.28848	0.0217985	-5.9757	3.19117e-07	-3.68723	0.00717967	0.67	0.48	0.87	0.67	1	1
Q9UQV4	FALSE	LAMP3	LAMP3	6	2.5184	17.1134	4.75289e-15	2.73136e-14	-1.46659	0.0626029	1.07644	0.143579	-0.875311	0.19618	2.18118	0.0107222	-5.90822	1.96493e-09	-2.54303	0.00109422	0.591283	0.514021	3.64778	4.74397e-05	-4.44162	2.64167e-05	-1.95175	0.00342068	1.10474	0.230582	-6.98466	2.32393e-12	3.05649	0.000149502	-5.03291	2.30234e-07	-8.0894	2.48032e-13	0.24	0.43	0.13	0.33	0	0.95
Q53QV2	FALSE	LBH	LBH	6	4.60159	12.8075	2.17705e-11	7.94482e-11	-2.37267	0.016566	1.60306	0.085338	-2.03564	0.0148811	0.0243451	0.985398	-6.32189	5.54625e-07	-3.97573	5.56296e-05	0.337031	0.78965	2.39702	0.0463687	-3.94922	0.00437966	-3.6387	1.54525e-05	-1.57871	0.175905	-7.92495	4.58565e-10	2.05999	0.0561303	-4.28625	0.000742252	-6.34623	7.08768e-06	0.39	0.59	0.21	0.56	0.4	1
Q9BYZ2	TRUE	LDH6B	LDHAL6B	6	2.41683	13.5006	5.47385e-12	2.16121e-11	1.96101	0.0137225	1.60708	0.0285443	2.61554	7.17023e-05	2.81023	0.00118016	-3.82195	0.000193258	0.353923	0.724243	0.654532	0.481098	0.84922	0.426017	-5.78296	9.74453e-08	1.00845	0.166375	1.20314	0.203886	-5.42903	1.10728e-07	0.194688	0.850337	-6.43749	1.60805e-10	-6.63218	4.42537e-09	0.39	0.22	0.23	0.12	0.11	0.86
Q3B8N2	FALSE	LEG9B	LGALS9B	6	3.65964	28.8952	2.71197e-24	5.03377e-23	-1.21588	0.162772	-0.85709	0.300613	3.50499	3.69512e-07	-1.39537	0.15128	-6.78022	2.04934e-10	-0.358791	0.73196	4.72087	3.64473e-09	-0.179489	0.88342	-5.56434	9.86995e-07	4.36208	6.9185e-10	-0.538281	0.620321	-5.92313	3.21799e-08	-4.90036	1.41591e-08	-10.2852	1.81408e-21	-5.38485	6.20982e-06	0.41	0.5	0.48	0.01	0.57	0.95
Q6DKI2	FALSE	LEG9C	LGALS9C	6	3.65964	28.8952	2.71197e-24	5.03377e-23	-1.21588	0.162772	-0.85709	0.300613	3.50499	3.69512e-07	-1.39537	0.15128	-6.78022	2.04934e-10	-0.358791	0.73196	4.72087	3.64473e-09	-0.179489	0.88342	-5.56434	9.86995e-07	4.36208	6.9185e-10	-0.538281	0.620321	-5.92313	3.21799e-08	-4.90036	1.41591e-08	-10.2852	1.81408e-21	-5.38485	6.20982e-06	0.41	0.5	0.48	0.01	0.57	0.95
Q9H400	FALSE	LIME1	LIME1	6	5.43956	14.8425	3.87779e-13	1.7656e-12	-3.58808	2.60308e-05	-0.536742	0.564823	-2.68985	0.000212309	-1.2488	0.231427	-7.39056	4.31984e-11	-3.05134	0.000527752	0.898228	0.364214	2.33928	0.026901	-3.80249	0.00180235	-2.15311	0.00452592	-0.712059	0.523746	-6.85382	1.14797e-09	1.44105	0.14029	-4.70071	2.30391e-05	-6.14176	8.61483e-07	0.41	0.85	0.46	0.68	0.57	1
A6NM62	FALSE	LRC53	LRRC53	6	2.61076	19.6838	3.67422e-17	2.78339e-16	-0.331383	0.706706	1.89108	0.00506884	-0.397438	0.569968	1.9707	0.0180369	-6.13217	1.43393e-10	-2.22246	0.0034709	-0.0660554	0.949159	2.30209	0.00979371	-5.80078	1.20845e-08	-2.28852	0.000348595	0.0796254	0.941339	-8.02324	1.8333e-16	2.36814	0.0027526	-5.73473	1.19252e-09	-8.10287	4.44315e-14	0.32	0.35	0.1	0.37	0.09	1
Q8IV50	FALSE	LYSM2	LYSMD2	6	6.05735	6.20741	1.61978e-05	2.78412e-05	0.216999	0.849786	-0.0438026	0.970884	2.21165	0.00507583	1.02132	0.377421	-3.25963	0.0079467	0.260802	0.834612	1.99465	0.0389801	0.804322	0.532547	-3.47663	0.00880225	2.25545	0.00565829	1.06512	0.357232	-3.21583	0.00948955	-1.19033	0.269903	-5.47128	4.10355e-06	-4.28096	0.00181172	0.67	0.74	0.68	0.49	0.6	0.95
Q13233	TRUE	M3K1	MAP3K1	6	3.05829	26.4028	1.98748e-22	2.88273e-21	3.97675	1.42255e-06	1.58498	0.0441708	3.45715	8.10152e-07	-1.2549	0.212054	-5.53952	3.12075e-07	2.39178	0.00572945	-0.519608	0.612595	-5.23165	9.6755e-08	-9.51627	5.37145e-16	1.87217	0.0114163	-2.83988	0.00229481	-7.1245	6.84288e-11	-4.71204	8.25244e-08	-8.99667	1.17609e-16	-4.28462	0.000476498	0.39	0.04	0.32	0.11	0.57	0.95
P20916	FALSE	MAG	MAG	6	2.24007	18.1981	6.0124e-16	3.88879e-15	-1.00266	0.194465	-0.87745	0.219815	0.103669	0.888676	1.69016	0.041397	-6.78877	6.38386e-13	-0.125208	0.904484	1.10633	0.160559	2.69282	0.00183904	-5.78611	7.40387e-09	0.981119	0.142076	2.56761	0.00143307	-5.91132	3.98025e-10	1.58649	0.0471255	-6.89243	1.53312e-13	-8.47892	1.39284e-15	0.18	0.33	0.28	0.19	0	0.95
Q5T0T0	FALSE	MARH8	2021-03-08	6	4.72324	21.2416	2.05068e-18	1.78839e-17	0.178841	0.898618	-0.403709	0.747937	5.51437	1.82458e-09	-0.686301	0.633754	-5.08222	0.000376606	0.58255	0.670843	5.33553	5.63364e-07	-0.865142	0.572321	-5.26106	0.000594308	5.91808	2.99256e-10	-0.282592	0.855699	-4.67851	0.0012082	-6.20067	6.5717e-08	-10.5966	5.271e-14	-4.39592	0.00735724	0.46	0.48	0.48	0.01	0.57	0.95
Q96L34	TRUE	MARK4	MARK4	6	2.3369	27.1318	5.59758e-23	8.86192e-22	3.75819	1.13372e-07	0.62781	0.397669	3.63676	1.73325e-09	1.20829	0.15594	-4.37799	2.64057e-06	3.13038	1.62282e-05	-0.121433	0.902131	-2.54991	0.00305924	-8.13618	7.68725e-16	3.00895	1.16499e-06	0.580476	0.533816	-5.0058	9.13086e-08	-2.42848	0.00159868	-8.01475	1.17035e-17	-5.58627	7.04247e-08	0.39	0	0.32	0.01	0.31	0.95
Q71SY5	FALSE	MED25	MED25	6	2.56361	9.65035	1.30398e-08	3.34771e-08	-1.74286	0.0346484	-2.39182	0.001013	-2.42368	0.000349532	-1.95407	0.033105	-6.17562	2.96617e-09	0.64896	0.503032	-0.680818	0.473401	-0.211206	0.860748	-4.43276	7.66187e-05	-0.0318575	0.971814	0.437754	0.684747	-3.7838	0.000350502	0.469612	0.639861	-3.75194	0.000323982	-4.22155	0.000340011	0.07	0.26	0.34	0.35	0.29	0.76
O75095	FALSE	MEGF6	MEGF6	6	2.29098	19.9478	2.24591e-17	1.74445e-16	-0.627865	0.437401	0.18307	0.829644	1.91555	0.00179643	2.65809	0.000864306	-5.5147	3.9085e-09	-0.810934	0.329822	2.54341	0.000421213	3.28595	0.000122715	-4.88684	1.05619e-06	1.73248	0.00661322	2.47502	0.00214176	-5.69777	1.57859e-09	0.742542	0.38832	-7.43025	2.15599e-15	-8.17279	1.10541e-14	0.32	0.35	0.28	0.1	0	0.9
Q00266	FALSE	METK1	MAT1A	6	3.82992	16.6227	1.22005e-14	6.64928e-14	-3.35519	0.000169227	-3.73391	3.12223e-06	-0.163519	0.858365	-2.11576	0.0394402	-7.42666	1.94496e-10	0.378718	0.74212	3.19167	0.000361991	1.23942	0.295024	-4.07147	0.00130936	3.57039	4.08668e-06	1.61814	0.128675	-3.69275	0.00197976	-1.95225	0.0492962	-7.26314	2.95056e-10	-5.31089	4.93025e-05	0.18	0.54	0.58	0.21	0.4	1
Q9NRN9	FALSE	METL5	METTL5	6	2.69655	8.23065	2.42987e-07	5.30487e-07	-0.188118	0.850999	-1.61906	0.0326143	-0.718749	0.33149	-1.00952	0.311843	-5.69053	5.47092e-08	1.43094	0.10158	-0.530631	0.590719	-0.821403	0.456787	-5.50241	8.54616e-07	0.900308	0.238952	0.609535	0.563971	-4.07147	0.000123422	-0.290773	0.778322	-4.97178	1.58289e-06	-4.68101	7.09887e-05	0.18	0.22	0.37	0.29	0.31	0.9
Q6ZW33	FALSE	MICLK	MICALCL	6	6.07971	7.52932	1.03909e-06	2.07753e-06	-0.224902	0.860073	-0.52699	0.642021	0.692015	0.470263	2.33081	0.047192	-5.49243	3.74479e-05	0.302087	0.826012	0.916917	0.444002	2.55571	0.0429673	-5.26752	0.000234838	1.219	0.203893	2.8578	0.0137233	-4.96544	0.000225039	1.63879	0.159688	-6.18444	2.46331e-06	-7.82324	1.18526e-07	0.59	0.65	0.61	0.55	0.4	1
Q8TC71	FALSE	MIEAP	SPATA18	6	3.31685	34.757	1.66737e-28	5.21135e-27	-5.0935	1.7257e-11	-3.67812	6.4002e-08	-2.86585	8.01085e-06	0.276532	0.798921	-9.90174	3.30585e-22	-1.41538	0.0862156	2.22765	0.00401029	5.37003	2.49413e-09	-4.80824	5.9962e-06	0.812274	0.265105	3.95465	2.22127e-06	-6.22362	4.75156e-10	3.14238	0.000108305	-7.0359	9.49976e-13	-10.1783	3.23575e-19	0.07	0.57	0.52	0.38	0.03	0.95
P58340	FALSE	MLF1	MLF1	6	2.40325	17.4375	2.55685e-15	1.5189e-14	-2.9723	6.26697e-05	-0.104582	0.909528	-2.05694	0.00119415	0.0176072	0.986334	-6.78614	3.46245e-12	-2.86771	0.000166487	0.915351	0.276882	2.9899	0.000797285	-3.81384	0.000276771	-1.95236	0.00296382	0.122189	0.912599	-6.68156	9.82002e-12	2.07455	0.0106976	-4.7292	8.42686e-07	-6.80375	2.98899e-10	0.12	0.46	0.13	0.35	0.11	0.86
Q13201	FALSE	MMRN1	MMRN1	6	5.90682	13.9003	2.47914e-12	1.02214e-11	2.05643	0.0287346	2.85297	0.000591069	-0.850618	0.311253	2.92198	0.00434463	-4.13205	0.000611037	-0.796539	0.467804	-2.90705	0.00162871	0.865555	0.493707	-6.18848	1.15074e-06	-3.70359	2.94024e-06	0.0690156	0.960036	-6.98502	5.65332e-09	3.7726	0.00010817	-3.28144	0.00715361	-7.05404	1.0381e-07	0.7	0.5	0.39	0.77	0.4	1
Q8NEH6	FALSE	MNS1	MNS1	6	5.05545	20.7517	5.05684e-18	4.21287e-17	-0.535833	0.627716	2.99856	0.000432989	-2.68218	0.000782869	-1.62147	0.146118	-6.48834	1.12433e-07	-3.53439	0.000234587	-2.14634	0.0282733	-1.08563	0.394608	-5.95251	5.48764e-06	-5.68073	3.07173e-12	-4.62002	7.60809e-06	-9.4869	2.25061e-14	1.06071	0.341609	-3.80617	0.00213058	-4.86688	0.000444677	0.41	0.52	0.14	0.76	0.57	0.95
Q8N5Y2	FALSE	MS3L1	MSL3	6	2.82423	13.7914	3.07559e-12	1.25155e-11	-2.18393	0.0131696	1.49237	0.0712508	1.00249	0.195327	-0.944631	0.384795	-5.71159	3.942e-07	-3.6763	2.85527e-05	3.18642	0.000225023	1.23929	0.276741	-3.52766	0.0043084	-0.489882	0.576886	-2.437	0.0132306	-7.20396	2.14319e-10	-1.94712	0.0420877	-6.71408	1.59907e-09	-4.76695	0.000176243	0.26	0.46	0.11	0.15	0.37	1
Q9H4K7	FALSE	MTG2	MTG2	6	2.37423	10.3669	3.01077e-09	8.34183e-09	1.05315	0.210056	-0.619804	0.448651	-1.25383	0.0671318	-0.78796	0.426226	-5.63258	3.05034e-08	1.67296	0.045009	-2.30698	0.0036019	-1.84111	0.0588211	-6.68573	7.3177e-10	-0.634021	0.409456	-0.168156	0.882022	-5.01277	9.4599e-07	0.465865	0.634144	-4.37875	1.43142e-05	-4.84462	2.1647e-05	0.16	0.07	0.25	0.31	0.29	0.95
Q06455	FALSE	MTG8	RUNX1T1	6	3.00669	21.6836	9.11784e-19	8.28732e-18	3.92781	1.54928e-06	0.784772	0.35283	4.05769	5.40381e-09	0.525593	0.630167	-3.87191	0.000358955	3.14303	0.000190521	0.12988	0.908849	-3.40221	0.000542081	-7.79972	1.16618e-11	3.27291	4.62547e-06	-0.25918	0.823762	-4.65669	1.67684e-05	-3.53209	5.5656e-05	-7.9296	1.13781e-13	-4.39751	0.000289818	0.46	0.07	0.38	0.05	0.4	1
P55157	TRUE	MTP	MTTP	6	3.93444	8.78274	7.76799e-08	1.81315e-07	2.79862	0.00411074	-0.399926	0.718645	2.10236	0.0114143	1.38565	0.238341	-3.7662	0.0032639	3.19855	0.00130101	-0.696256	0.551897	-1.41297	0.26607	-6.56482	1.00332e-06	2.50229	0.00327779	1.78557	0.119241	-3.36627	0.00956223	-0.716717	0.544279	-5.86856	2.38538e-06	-5.15184	0.000288094	0.45	0.22	0.49	0.26	0.4	0.9
P98088	FALSE	MUC5A	MUC5AC	6	8.14799	16.7912	8.82316e-15	4.89339e-14	1.79829	0.0634377	-2.79381	0.000958633	-0.964953	0.252214	2.40855	0.0231759	-6.32477	1.7632e-07	4.5921	1.0563e-06	-2.76325	0.00339805	0.610257	0.644486	-8.12306	3.40636e-10	1.82885	0.0287565	5.20236	3.36172e-07	-3.53096	0.00460724	3.37351	0.000712623	-5.35981	8.02046e-06	-8.73332	9.36302e-11	0.78	0.52	0.92	0.8	0.57	1
O15146	TRUE	MUSK	MUSK	6	4.30893	12.8032	2.19607e-11	8.00516e-11	-2.55365	0.00494223	0.912824	0.317561	-2.54599	0.000858147	-1.76471	0.0924104	-6.10102	1.81423e-07	-3.46647	0.000157564	0.00765587	0.99437	0.788936	0.529687	-3.54737	0.00591629	-3.45882	8.99475e-06	-2.67754	0.0084745	-7.01385	2.59234e-09	0.78128	0.471874	-3.55503	0.00275404	-4.33631	0.00114181	0.32	0.59	0.21	0.6	0.51	1
Q9UBC5	FALSE	MYO1A	MYO1A	6	8.65867	5.19233	0.000133199	0.000203079	0.163358	0.879941	-1.40967	0.0858853	-0.98742	0.19647	-1.28044	0.214961	-4.62448	3.43128e-05	1.57302	0.0891197	-1.15078	0.225106	-1.4438	0.190876	-4.78784	6.20288e-05	0.422245	0.62957	0.129228	0.91889	-3.21481	0.00496575	-0.293017	0.790123	-3.63706	0.00117815	-3.34404	0.00972778	0.78	0.65	0.87	0.83	0.97	1
Q8NFP9	FALSE	NBEA	NBEA	6	3.69491	6.34506	1.21672e-05	2.12411e-05	-1.05471	0.292675	-0.476049	0.641071	-1.38459	0.0863593	0.982329	0.395	-5.19163	1.46307e-05	-0.578658	0.611088	-0.329885	0.782237	2.03704	0.0770534	-4.13692	0.00145934	-0.908543	0.303541	1.45838	0.188034	-4.71558	9.54157e-05	2.36692	0.0185526	-3.80703	0.00161282	-6.17395	3.79751e-06	0.33	0.46	0.35	0.43	0.2	0.95
O00533	FALSE	NCHL1	CHL1	6	4.23604	3.97562	0.00162697	0.00215557	-0.0683551	0.954606	0.699568	0.465779	0.543085	0.530581	0.649737	0.586877	-3.80032	0.0016303	-0.767923	0.484661	0.61144	0.583473	0.718093	0.576773	-3.73197	0.00418953	-0.156483	0.876946	-0.0498302	0.971423	-4.49989	0.00018558	0.106652	0.931566	-4.34341	0.000256729	-4.45006	0.000994653	0.47	0.52	0.41	0.44	0.4	0.95
Q15788	FALSE	NCOA1	NCOA1	6	3.56346	14.9282	3.27879e-13	1.50918e-12	1.68255	0.0643753	-0.580314	0.537426	-1.40132	0.0671863	3.04102	0.00173192	-5.65356	6.67102e-07	2.26286	0.013551	-3.08387	0.000422381	1.35847	0.234315	-7.33611	1.46991e-09	-0.821003	0.33158	3.62133	0.000181453	-5.07324	9.39856e-06	4.44234	1.48877e-06	-4.25224	0.000181838	-8.69458	7.49208e-12	0.33	0.17	0.42	0.52	0.03	0.95
Q14686	FALSE	NCOA6	NCOA6	6	3.38421	11.8234	1.56925e-10	5.15057e-10	0.744252	0.431	2.82691	0.000207406	1.59324	0.0291781	0.176438	0.885915	-4.28783	0.000103415	-2.08266	0.0190315	0.848989	0.385014	-0.567814	0.635246	-5.03208	1.89433e-05	-1.23367	0.111875	-2.65047	0.00526391	-7.11474	1.23605e-10	-1.4168	0.139545	-5.88107	5.75306e-08	-4.46427	0.000321027	0.47	0.39	0.17	0.3	0.49	0.95
O75414	FALSE	NDK6	NME6	6	2.4634	15.7304	6.8563e-14	3.40321e-13	-0.459917	0.592665	1.08663	0.130857	-1.80514	0.00433485	2.08797	0.0127095	-4.87894	4.05141e-07	-1.54654	0.0507266	-1.34522	0.0900489	2.54789	0.0043013	-4.41903	1.87095e-05	-2.89177	6.49223e-06	1.00135	0.270989	-5.96557	7.63967e-10	3.89311	6.27582e-07	-3.0738	0.00158226	-6.96692	8.09343e-11	0.24	0.3	0.11	0.46	0	0.81
E9PQ53	FALSE	NDUCR	NDUFC2-KCTD14	6	4.49843	9.21928	3.16081e-08	7.73136e-08	1.00055	0.34839	3.163	0.000296358	1.85147	0.0268689	1.15718	0.337113	-3.92894	0.00210783	-2.16245	0.0351284	0.850918	0.455363	0.156622	0.915827	-4.92949	0.00028267	-1.31153	0.143011	-2.00582	0.0762697	-7.09194	2.06272e-08	-0.694295	0.55798	-5.78041	3.39535e-06	-5.08611	0.000348903	0.58	0.48	0.25	0.4	0.43	1
Q8TCU5	TRUE	NMD3A	GRIN3A	6	3.6844	6.61938	6.87906e-06	1.23956e-05	0.101842	0.933336	1.00873	0.280484	1.76913	0.0277412	0.591804	0.630096	-4.20211	0.000588912	-0.906886	0.407648	1.66729	0.0942597	0.489962	0.715759	-4.30395	0.00103281	0.760404	0.403775	-0.416924	0.744388	-5.21084	1.88123e-05	-1.17733	0.279241	-5.97124	5.7233e-07	-4.79392	0.000457186	0.42	0.46	0.32	0.26	0.4	0.9
Q14207	FALSE	NPAT	NPAT	6	4.12109	16.7436	9.66836e-15	5.34075e-14	2.41603	0.00445314	-0.474975	0.606745	1.92274	0.00771661	4.86413	1.05627e-07	-3.47968	0.00175437	2.891	0.000825177	-0.493282	0.637432	2.44811	0.0173703	-5.89571	4.54452e-07	2.39772	0.00114986	5.33911	6.64072e-09	-3.00471	0.00780848	2.94139	0.00112285	-5.40242	5.95662e-07	-8.34381	8.65886e-12	0.58	0.33	0.63	0.38	0.03	0.86
P49116	FALSE	NR2C2	NR2C2	6	3.10571	22.647	1.57796e-19	1.56648e-18	-3.37207	2.25265e-05	1.02628	0.194625	-1.05047	0.139753	1.00987	0.30941	-7.47261	1.03449e-12	-4.39835	5.32407e-08	2.3216	0.00434423	4.38194	3.61719e-06	-4.10054	0.000270531	-2.07676	0.00326246	-0.0164071	0.988781	-8.49889	1.24846e-15	2.06035	0.0189382	-6.42213	4.79184e-10	-8.48248	4.0409e-13	0.25	0.57	0.14	0.37	0.14	1
Q92823	FALSE	NRCAM	NRCAM	6	2.84356	22.0875	4.36129e-19	4.12259e-18	-4.73691	2.86546e-09	-2.30477	0.0017319	-3.30773	1.08826e-06	0.0620046	0.958419	-7.96153	4.71501e-14	-2.43214	0.00359693	1.42917	0.0991151	4.79891	4.37535e-07	-3.22462	0.00516066	-1.00297	0.183783	2.36677	0.00948298	-5.65676	8.089e-08	3.36974	8.35727e-05	-4.6538	7.41941e-06	-8.02353	7.18945e-12	0.04	0.48	0.28	0.4	0.03	0.95
O60906	FALSE	NSMA	SMPD2	6	4.19343	14.1536	1.50329e-12	6.37154e-12	0.0496957	0.967298	2.56793	0.00190949	2.66076	0.000523749	2.10244	0.0433578	-4.97255	2.58274e-05	-2.51823	0.00766101	2.61106	0.0045133	2.05275	0.0702003	-5.02225	7.38295e-05	0.0928299	0.924408	-0.465484	0.704425	-7.54048	2.09006e-10	-0.558314	0.620559	-7.63331	6.10728e-11	-7.07499	6.74805e-08	0.59	0.61	0.3	0.25	0.4	1
Q16633	FALSE	OBF1	POU2AF1	6	2.64058	19.6251	4.09962e-17	3.07917e-16	2.0048	0.00971224	2.55996	0.000209434	-0.673898	0.337774	-1.55489	0.0803696	-5.02852	4.25541e-07	-0.555168	0.554689	-2.67869	0.000461519	-3.55968	8.59611e-05	-7.03331	3.72357e-11	-3.23386	9.77588e-07	-4.11485	8.95048e-07	-7.58848	5.33206e-14	-0.88099	0.328937	-4.35462	9.94139e-06	-3.47363	0.00229231	0.29	0.09	0.03	0.4	0.49	0.9
O75147	FALSE	OBSL1	OBSL1	6	5.79034	15.0602	2.5321e-13	1.17836e-12	-1.74184	0.0470587	-0.902112	0.29188	-2.52608	0.000428237	1.87566	0.0552477	-6.61112	1.96701e-09	-0.839727	0.399905	-0.784237	0.429832	3.6175	0.000333491	-4.86928	3.8825e-05	-1.62396	0.0329363	2.77777	0.00348781	-5.70901	2.60939e-07	4.40174	8.55081e-07	-4.08505	0.000208637	-8.48678	5.54608e-12	0.53	0.74	0.58	0.8	0.29	1
A6NGQ2	FALSE	OOEP	OOEP	6	4.40576	13.5292	5.1718e-12	2.0478e-11	0.142209	0.905017	3.8464	2.63437e-06	1.97896	0.0120015	-0.089754	0.94609	-3.76175	0.00188954	-3.70419	7.00403e-05	1.83676	0.0583968	-0.231963	0.86617	-3.90396	0.00272978	-1.86743	0.0227634	-3.93615	9.92081e-05	-7.60814	2.29449e-10	-2.06872	0.0411917	-5.74071	1.09115e-06	-3.672	0.00792495	0.58	0.61	0.17	0.37	0.6	0.95
Q8NG97	FALSE	OR2Z1	OR2Z1	6	3.22622	11.6302	2.31732e-10	7.42478e-10	-3.32826	7.22951e-05	-1.45744	0.0705214	-2.79212	8.56519e-05	-2.32343	0.0150694	-6.77193	6.77913e-10	-1.87082	0.0368344	0.536146	0.605146	1.00484	0.377229	-3.44366	0.00422839	-1.33468	0.0833329	-0.865984	0.418452	-5.31449	1.43261e-06	0.468692	0.657841	-3.97981	0.000289713	-4.4485	0.000336206	0.12	0.48	0.28	0.44	0.37	0.9
O00110	FALSE	OVOL3	OVOL3	6	3.03485	16.354	2.04853e-14	1.08283e-13	-1.1019	0.229214	1.0632	0.205931	-0.181412	0.832549	2.96524	0.00167002	-6.50115	3.89963e-09	-2.1651	0.0152272	0.920488	0.345102	4.06714	5.32032e-05	-5.39925	4.96771e-06	-1.24462	0.111283	1.90204	0.0537182	-7.56435	1.2348e-11	3.14666	0.000531222	-6.31974	7.10474e-09	-9.4664	2.84272e-14	0.29	0.46	0.21	0.33	0	0.95
Q9UP65	FALSE	PA24C	PLA2G4C	6	2.51174	55.5835	9.01257e-42	1.7821e-39	0.413016	0.58234	4.67959	8.74793e-16	4.17001	3.69778e-14	4.8014	9.243e-12	-5.10117	1.39714e-09	-4.26657	7.12276e-11	3.75699	2.95916e-09	4.38838	9.13844e-09	-5.51419	8.52363e-10	-0.509576	0.425258	0.121811	0.897571	-9.78076	3.25337e-28	0.631387	0.416619	-9.27118	1.17523e-26	-9.90257	5.06887e-24	0.55	0.46	0.01	0.07	0	0.95
Q8N5Y8	FALSE	PAR16	PARP16	6	4.18963	10.6377	1.73388e-09	4.96002e-09	-2.65268	0.00171019	-2.69179	0.000419629	-1.13268	0.129233	-0.928741	0.379774	-6.45012	3.85141e-09	0.0391181	0.976499	1.51999	0.0926292	1.72394	0.106528	-3.79745	0.00145584	1.55911	0.0402012	1.76305	0.0734756	-3.75833	0.000776303	0.203942	0.854438	-5.31744	9.24935e-07	-5.52138	6.77151e-06	0.29	0.59	0.62	0.42	0.43	1
Q8N3A8	FALSE	PARP8	PARP8	6	3.49747	13.8719	2.62239e-12	1.07891e-11	0.725468	0.498138	2.43518	0.00487242	2.53309	0.00155094	5.04494	8.12535e-07	-3.82449	0.00209583	-1.70971	0.0932953	1.80762	0.0714002	4.31947	0.000108798	-4.54996	0.000595776	0.0979104	0.92381	2.60976	0.014681	-6.25967	3.61803e-07	2.51185	0.0143896	-6.35758	1.43059e-07	-8.86943	7.44604e-11	0.47	0.43	0.28	0.26	0	0.81
Q96RG2	FALSE	PASK	PASK	6	4.41835	7.37718	1.42486e-06	2.79859e-06	-0.702418	0.475982	0.255382	0.801298	-1.02684	0.186332	-1.1229	0.295581	-5.65176	5.91253e-07	-0.9578	0.342545	-0.324427	0.774524	-0.42048	0.741213	-4.94934	4.70066e-05	-1.28223	0.10884	-1.37828	0.189229	-5.90714	2.09762e-07	-0.0960536	0.934647	-4.62491	3.92491e-05	-4.52886	0.000406347	0.41	0.54	0.39	0.56	0.57	0.95
P40425	FALSE	PBX2	PBX2	6	3.74768	8.37392	1.80682e-07	4.00435e-07	1.72409	0.0601805	1.27535	0.137296	-0.444327	0.600425	-0.175688	0.891349	-4.72135	4.1849e-05	0.448737	0.687352	-2.16841	0.0171713	-1.89977	0.0874682	-6.44544	1.3931e-07	-1.71968	0.0300587	-1.45104	0.170852	-5.9967	2.04495e-07	0.26864	0.81442	-4.27702	0.000191973	-4.54566	0.00046975	0.42	0.26	0.28	0.48	0.43	1
P57723	FALSE	PCBP4	PCBP4	6	2.18916	23.251	5.30004e-20	5.56964e-19	-2.76868	5.499e-05	0.176184	0.828805	0.441942	0.497271	1.73926	0.0275386	-6.33161	2.29804e-12	-2.94486	2.64672e-05	3.21062	2.25954e-06	4.50793	3.08349e-08	-3.56294	0.000238216	0.265758	0.711129	1.56307	0.0509194	-6.5078	8.30259e-13	1.29732	0.0948193	-6.77355	3.75407e-14	-8.07087	1.92445e-15	0.2	0.52	0.18	0.15	0	0.9
Q8N6Y1	FALSE	PCD20	PCDH20	6	2.75141	18.1098	7.10883e-16	4.5344e-15	-3.7294	1.75087e-06	-1.13664	0.137869	-2.79396	2.52958e-05	-2.4872	0.00480785	-7.89031	2.23931e-14	-2.59277	0.00138437	0.935445	0.294707	1.2422	0.22622	-4.16091	0.000164078	-1.65732	0.0185344	-1.35057	0.152144	-6.75368	6.33054e-11	0.306757	0.760358	-5.09636	4.84844e-07	-5.40311	2.37723e-06	0.05	0.5	0.17	0.35	0.37	0.95
O15018	FALSE	PDZD2	PDZD2	6	6.5015	13.6994	3.69047e-12	1.48616e-11	-1.10587	0.283053	0.217976	0.847828	-0.341745	0.714616	-2.75655	0.00976591	-8.09639	5.28938e-11	-1.32385	0.211498	0.76413	0.498542	-1.65067	0.175304	-6.99052	1.00767e-07	-0.559721	0.558866	-2.97452	0.00523523	-8.31437	2.19021e-11	-2.4148	0.0198131	-7.75465	1.93252e-10	-5.33985	0.000118725	0.53	0.7	0.59	0.62	0.94	1
O60683	FALSE	PEX10	PEX10	6	2.99896	23.9703	1.45823e-20	1.6525e-19	-4.91215	1.04383e-09	-1.60119	0.0367297	-2.76432	5.49917e-05	0.60156	0.571093	-8.20146	1.54101e-14	-3.31096	6.22632e-05	2.14782	0.00989857	5.51371	8.99131e-09	-3.28931	0.00465199	-1.16313	0.120907	2.20275	0.0174836	-6.60027	5.8056e-10	3.36588	9.99525e-05	-5.43714	1.95446e-07	-8.80302	1.27856e-13	0.08	0.65	0.23	0.37	0.03	0.95
P12273	FALSE	PIP	PIP	6	3.37773	17.7932	1.29743e-15	8.00181e-15	2.96691	0.000746578	2.96514	0.000188779	1.3039	0.0920594	-1.4369	0.171634	-5.22432	5.12336e-06	0.0017731	0.998905	-1.66301	0.0766958	-4.40381	2.32924e-05	-8.19123	2.17598e-11	-1.66124	0.0358609	-4.40204	5.01827e-06	-8.18946	1.48895e-12	-2.7408	0.00392366	-6.52822	7.57073e-09	-3.78742	0.00407265	0.46	0.13	0.14	0.3	0.57	0.95
Q3KR16	FALSE	PKHG6	PLEKHG6	6	2.43485	22.3398	2.75569e-19	2.662e-18	2.92968	7.21064e-05	2.37081	0.000419556	2.91095	3.11485e-06	4.26567	1.22919e-07	-4.15459	1.78369e-05	0.558871	0.537737	-0.0187364	0.98504	1.33599	0.160755	-7.08427	7.43606e-12	0.540135	0.464418	1.89486	0.0259002	-6.5254	2.16603e-11	1.35473	0.105283	-7.06553	1.84508e-13	-8.42026	1.07249e-14	0.47	0.15	0.2	0.15	0	0.9
P0CG38	FALSE	POTEI	POTEI	6	2.31976	11.2224	5.28749e-10	1.6161e-09	0.747684	0.353364	-0.170548	0.845137	-0.769527	0.242959	1.84014	0.0272651	-4.86538	2.91204e-07	0.918232	0.267316	-1.51721	0.0481324	1.09246	0.253218	-5.61306	2.86661e-08	-0.598978	0.402562	2.01069	0.0154313	-4.69483	8.58208e-07	2.60967	0.000840764	-4.09585	1.35009e-05	-6.70552	2.10273e-10	0.25	0.15	0.27	0.33	0.03	0.95
Q96T49	FALSE	PP16B	PPP1R16B	6	3.03621	13.7341	3.44519e-12	1.39317e-11	-2.95133	8.55097e-05	-2.11716	0.00217303	-0.630219	0.366835	-1.13284	0.214319	-6.48406	4.59854e-11	-0.834171	0.340577	2.32111	0.00235998	1.81849	0.0527032	-3.53273	0.0009219	1.48694	0.0282704	0.984323	0.290603	-4.3669	1.01619e-05	-0.502619	0.58998	-5.85384	1.64215e-09	-5.35122	1.07241e-06	0.18	0.54	0.46	0.26	0.34	0.95
Q9UKL6	FALSE	PPCT	PCTP	6	2.26596	22.5496	1.88268e-19	1.85191e-18	2.91288	3.56917e-05	-0.562118	0.448996	2.59421	1.41522e-05	3.31843	1.90993e-05	-3.69846	6.72219e-05	3.475	1.27041e-06	-0.318677	0.725375	0.405546	0.691036	-6.61134	2.15848e-11	3.15632	2.63935e-07	3.88055	5.92731e-07	-3.13634	0.000874061	0.724222	0.392945	-6.29266	6.39278e-12	-7.01688	9.8035e-12	0.37	0.04	0.44	0.08	0	0.81
Q5T8A7	FALSE	PPR26	PPP1R26	6	4.73595	9.67449	1.241e-08	3.19195e-08	0.88406	0.406923	1.05548	0.271114	1.95227	0.0176559	0.59283	0.639931	-5.55568	8.0259e-06	-0.171422	0.901628	1.06821	0.326624	-0.29123	0.839608	-6.43974	1.19064e-06	0.896784	0.331266	-0.462652	0.72282	-6.61116	1.18851e-07	-1.35944	0.218148	-7.50794	9.39509e-10	-6.14851	9.74874e-06	0.57	0.5	0.45	0.37	0.43	1
Q5VV67	FALSE	PPRC1	PPRC1	6	3.65926	27.3449	3.8713e-23	6.23024e-22	-0.97563	0.280568	2.03639	0.00787234	2.15911	0.0022673	4.56055	4.35434e-07	-6.69323	5.92439e-10	-3.01202	0.000390402	3.13474	0.000151498	5.53618	1.55963e-08	-5.7176	7.15101e-07	0.122719	0.89321	2.52416	0.00708801	-8.72962	2.056e-15	2.40144	0.00775238	-8.85234	2.60525e-16	-11.2538	1.03346e-19	0.5	0.67	0.25	0.27	0	0.95
Q5THK1	FALSE	PR14L	PRR14L	6	5.45249	5.629	5.38655e-05	8.64221e-05	1.7202	0.0865578	2.13802	0.0167029	0.343908	0.716609	1.07133	0.372673	-3.30436	0.00973386	-0.417813	0.733795	-1.37629	0.192486	-0.648876	0.633536	-5.02456	0.000186369	-1.79411	0.037794	-1.06669	0.377376	-5.44238	1.49405e-05	0.727419	0.535207	-3.64827	0.00409429	-4.37569	0.00218887	0.61	0.5	0.41	0.65	0.57	0.95
P02812	FALSE	PRB2	PRB2	6	4.5485	12.2939	6.09016e-11	2.09544e-10	0.329621	0.791203	1.65855	0.0913638	-2.16081	0.0139767	-2.28054	0.0530933	-6.48511	1.08007e-06	-1.32893	0.249431	-2.49043	0.0181553	-2.61016	0.0387346	-6.81473	1.57862e-06	-3.81936	1.62062e-05	-3.93909	0.000516574	-8.14366	1.14924e-09	-0.119731	0.931502	-4.3243	0.00125273	-4.20457	0.00626486	0.38	0.3	0.2	0.55	0.6	0.95
O95084	FALSE	PRS23	PRSS23	6	4.92164	11.099	6.7908e-10	2.04336e-09	-0.364677	0.740537	-1.50379	0.0887406	1.66601	0.0369682	0.256357	0.845963	-5.70308	1.88672e-06	1.13912	0.276251	2.03069	0.0345023	0.621034	0.633903	-5.3384	3.19469e-05	3.16981	7.29433e-05	1.76015	0.10453	-4.19929	0.000561472	-1.40966	0.181311	-7.36909	4.65761e-10	-5.95944	8.54201e-06	0.5	0.57	0.66	0.32	0.51	1
Q6UWS5	FALSE	PT117	PET117	6	3.46638	4.63147	0.000424257	0.000604771	-0.993084	0.318335	-0.0119409	0.991939	-0.852343	0.30459	-1.05793	0.350475	-4.78438	5.45874e-05	-0.981143	0.351577	0.14074	0.909875	-0.0648501	0.963722	-3.7913	0.00335526	-0.840402	0.339227	-1.04599	0.358088	-4.77244	6.25582e-05	-0.20559	0.864638	-3.93204	0.000939396	-3.72645	0.00637614	0.29	0.43	0.28	0.39	0.43	0.9
Q9Y6C5	FALSE	PTC2	PTCH2	6	3.31706	18.4783	3.53754e-16	2.34923e-15	1.82377	0.0289312	-1.89717	0.0118662	1.52788	0.0301008	-1.29866	0.182681	-5.93944	1.93167e-08	3.72094	6.16704e-06	-0.295888	0.779866	-3.12243	0.00133368	-7.76321	7.37315e-12	3.42505	1.09579e-06	0.598511	0.575211	-4.04227	0.000162067	-2.82654	0.00119996	-7.46732	1.17062e-12	-4.64079	9.8328e-05	0.34	0.13	0.55	0.17	0.49	1
A2A3K4	FALSE	PTPC1	PTPDC1	6	3.5966	15.7715	6.3302e-14	3.15663e-13	-2.69494	0.00523841	0.0672285	0.955097	-1.84361	0.0257496	-2.29363	0.0361674	-9.02206	5.4279e-13	-2.76217	0.00541067	0.851331	0.44926	0.401303	0.776299	-6.32712	1.89029e-06	-1.91083	0.0257027	-2.36086	0.0315232	-9.08929	5.24244e-13	-0.450029	0.709299	-7.17845	5.04455e-09	-6.72842	1.25162e-06	0.18	0.41	0.2	0.37	0.43	1
Q96AX2	FALSE	RAB37	RAB37	6	3.62602	21.0533	2.89943e-18	2.49048e-17	2.20972	0.00766008	-0.886664	0.282271	-2.25432	0.00119749	0.891769	0.385945	-7.15821	2.06039e-11	3.09638	0.000211467	-4.46404	2.47138e-08	-1.31795	0.215201	-9.36793	5.05007e-16	-1.36765	0.0665075	1.77843	0.0620006	-6.27154	4.83745e-09	3.14609	0.000315308	-4.90389	3.26829e-06	-8.04998	1.26376e-11	0.32	0.07	0.42	0.57	0.23	1
P28749	FALSE	RBL1	RBL1	6	2.3022	10.1889	4.32974e-09	1.17773e-08	1.88206	0.0192559	1.93043	0.00787806	2.09527	0.00177051	-0.110162	0.924273	-3.34093	0.00130227	-0.0483664	0.968026	0.213204	0.838185	-1.99223	0.040813	-5.223	1.80254e-06	0.164837	0.849062	-2.04059	0.0235202	-5.27137	3.08888e-07	-2.20543	0.0100457	-5.4362	7.62924e-08	-3.23077	0.00644016	0.34	0.15	0.14	0.13	0.4	0.76
P18577	FALSE	RHCE	RHCE	6	2.33058	33.3377	1.65966e-27	4.62081e-26	3.52156	1.624e-07	2.06058	0.000830018	3.90207	1.14456e-11	-0.625612	0.471657	-4.32688	9.89379e-07	1.46098	0.0436641	0.380506	0.654125	-4.14717	2.21164e-07	-7.84844	2.88205e-16	1.84149	0.00202657	-2.68619	0.000364039	-6.38746	9.12558e-13	-4.52768	2.82656e-10	-8.22895	3.47973e-20	-3.70127	0.000205506	0.43	0.04	0.21	0	0.51	0.9
Q02161	TRUE	RHD	RHD	6	2.33058	33.3377	1.65966e-27	4.62081e-26	3.52156	1.624e-07	2.06058	0.000830018	3.90207	1.14456e-11	-0.625612	0.471657	-4.32688	9.89379e-07	1.46098	0.0436641	0.380506	0.654125	-4.14717	2.21164e-07	-7.84844	2.88205e-16	1.84149	0.00202657	-2.68619	0.000364039	-6.38746	9.12558e-13	-4.52768	2.82656e-10	-8.22895	3.47973e-20	-3.70127	0.000205506	0.43	0.04	0.21	0	0.51	0.9
Q8N264	FALSE	RHG24	ARHGAP24	6	3.55198	14.8847	3.57047e-13	1.63566e-12	-3.31557	7.94285e-05	-1.05919	0.205059	-2.70058	0.000152531	-1.96577	0.0428959	-7.82539	1.40603e-12	-2.25637	0.010646	0.614989	0.547176	1.3498	0.21917	-4.50982	0.000139716	-1.64139	0.0305726	-0.906577	0.396229	-6.7662	9.72964e-10	0.734809	0.471356	-5.12481	2.43506e-06	-5.85962	1.81657e-06	0.16	0.5	0.28	0.49	0.43	1
Q86UR5	FALSE	RIMS1	RIMS1	6	4.39132	8.92636	5.77721e-08	1.36726e-07	-1.91704	0.0650601	-1.93027	0.0405144	-2.85341	0.000757591	-0.767272	0.555203	-7.28491	2.00522e-08	0.0132276	0.992696	-0.93637	0.422967	1.14977	0.395676	-5.36787	0.000124056	-0.923142	0.34024	1.163	0.352455	-5.35464	4.43224e-05	2.08614	0.0603985	-4.4315	0.000695043	-6.51764	7.3457e-06	0.25	0.43	0.48	0.49	0.4	1
P83881	FALSE	RL36A	RPL36A	6	3.02234	19.3062	7.44614e-17	5.42041e-16	0.0366408	0.975192	1.508	0.0699164	1.18907	0.122914	1.2207	0.250348	-7.98851	2.21662e-12	-1.47136	0.122163	1.15243	0.234647	1.18406	0.30437	-8.02515	3.49623e-11	-0.31893	0.725208	-0.287302	0.815746	-9.49652	2.12319e-16	0.0316283	0.979082	-9.17759	5.42714e-16	-9.20921	4.09557e-13	0.33	0.3	0.18	0.23	0.23	1
Q969Q0	FALSE	RL36L	RPL36AL	6	5.31602	12.8546	1.98174e-11	7.26215e-11	3.1368	0.000974301	3.22064	0.000173551	3.10331	0.000106409	3.43796	0.00108474	-3.62842	0.00396118	-0.0838382	0.952493	-0.0334891	0.980295	0.301161	0.832664	-6.76522	2.86633e-07	-0.117327	0.910966	0.217322	0.874228	-6.84906	3.56996e-08	0.33465	0.783836	-6.73173	3.46185e-08	-7.06638	2.87786e-07	0.76	0.41	0.45	0.46	0.43	0.95
Q7Z7H8	FALSE	RM10	MRPL10	6	3.14372	15.8624	5.30619e-14	2.66935e-13	0.535347	0.565863	1.41637	0.0655064	0.273136	0.732769	3.62794	3.93061e-05	-5.42214	2.26342e-07	-0.881027	0.345934	-0.262211	0.802659	3.09259	0.00133866	-5.95749	9.83804e-08	-1.14324	0.124042	2.21157	0.0159144	-6.83851	9.49056e-11	3.35481	9.01354e-05	-5.69527	3.74672e-08	-9.05008	1.78994e-14	0.43	0.37	0.23	0.4	0	0.95
Q9Y6G3	FALSE	RM42	MRPL42	6	2.7204	13.8334	2.83036e-12	1.15759e-11	-2.34382	0.00363524	0.61478	0.463797	-0.358165	0.643412	2.02419	0.0265501	-5.43287	1.70449e-07	-2.9586	0.000290245	1.98566	0.0158923	4.36801	3.60947e-06	-3.08905	0.00707083	-0.972945	0.194792	1.40941	0.139064	-6.04765	7.32157e-09	2.38235	0.0059411	-5.07471	7.86065e-07	-7.45706	1.12991e-10	0.25	0.57	0.18	0.29	0.03	0.86
Q6P161	FALSE	RM54	MRPL54	6	3.66406	13.0081	1.45873e-11	5.43392e-11	2.06774	0.0227723	0.357583	0.725423	-1.06055	0.180117	3.55094	0.000283995	-4.49899	0.000107591	1.71015	0.0739344	-3.12829	0.000424398	1.4832	0.19592	-6.56672	9.56193e-08	-1.41814	0.0801774	3.19335	0.00125216	-4.85657	3.02333e-05	4.61149	8.4088e-07	-3.43843	0.0033807	-8.04992	3.49837e-10	0.42	0.2	0.39	0.5	0.03	0.95
Q9H9A7	FALSE	RMI1	RMI1	6	2.30492	26.0878	3.44577e-22	4.89532e-21	-0.419334	0.590837	-1.90672	0.0018923	-3.48725	7.73502e-10	-3.50128	1.70368e-06	-7.59174	1.23387e-17	1.48738	0.0372186	-3.06792	3.48053e-06	-3.08195	0.0001107	-7.1724	2.73231e-14	-1.58053	0.00791447	-1.59457	0.0395726	-5.68502	1.07875e-10	-0.0140306	0.98778	-4.10449	2.05284e-06	-4.09045	3.01263e-05	0.01	0.07	0.24	0.44	0.4	0.95
O75526	FALSE	RMXL2	RBMXL2	6	2.58864	23.6452	2.60987e-20	2.85085e-19	-2.13401	0.00248892	-0.50597	0.496479	0.932254	0.133628	-3.08258	6.04226e-05	-6.75532	1.8604e-13	-1.62805	0.0280803	3.06627	9.14665e-06	-0.948565	0.307188	-4.62131	2.09941e-06	1.43822	0.0218836	-2.57661	0.000979308	-6.24935	1.15322e-11	-4.01483	5.79911e-08	-7.68758	4.52114e-17	-3.67274	0.000370589	0.2	0.5	0.27	0.08	0.57	0.95
Q5M7Z0	FALSE	RNFT1	RNFT1	6	4.42417	3.59306	0.00353467	0.00449147	0.469294	0.685027	0.0930172	0.93707	0.711825	0.431687	1.30926	0.270708	-3.64173	0.0046772	0.376277	0.765109	0.242531	0.850774	0.839963	0.535993	-4.11103	0.00292097	0.618808	0.5281	1.21624	0.312383	-3.73475	0.00400501	0.597432	0.621245	-4.35356	0.000604767	-4.95099	0.000540453	0.49	0.46	0.44	0.44	0.37	0.95
P56715	FALSE	RP1	RP1	6	2.36242	29.3351	1.28473e-24	2.47469e-23	-2.98025	1.48802e-05	1.10463	0.0982496	-1.57746	0.00798185	1.49833	0.0617237	-7.09602	6.62735e-15	-4.08489	5.28832e-09	1.4028	0.0558929	4.47858	4.25713e-08	-4.11577	2.09088e-05	-2.68209	7.94401e-06	0.393695	0.672363	-8.20065	8.57662e-19	3.07579	2.84178e-05	-5.51856	6.05583e-10	-8.59435	4.67221e-17	0.16	0.52	0.04	0.36	0	0.95
Q9NVU0	FALSE	RPC5	POLR3E	6	3.96653	8.46688	1.49102e-07	3.33868e-07	-2.86757	0.00202823	-1.24888	0.167825	-1.80906	0.0236091	-0.384084	0.766918	-6.40463	9.98856e-08	-1.6187	0.10748	1.05851	0.314088	2.48349	0.0291913	-3.53706	0.0077728	-0.560187	0.5493	0.864792	0.466318	-5.15576	2.12278e-05	1.42498	0.178897	-4.59557	0.000129049	-6.02055	7.78249e-06	0.28	0.52	0.38	0.46	0.31	1
Q92565	FALSE	RPGF5	RAPGEF5	6	5.14404	9.30274	2.66238e-08	6.58728e-08	-2.62137	0.0422364	-1.32364	0.294198	-2.36541	0.0287135	1.41989	0.364103	-8.57396	1.28564e-07	-1.29773	0.373867	0.255952	0.879662	4.04125	0.00756941	-5.9526	0.000726936	-1.04177	0.394804	2.74353	0.0587903	-7.25032	9.31723e-06	3.7853	0.00510346	-6.20855	0.000128472	-9.99385	3.2049e-08	0.28	0.48	0.41	0.44	0.23	0.9
Q8WWV3	FALSE	RT4I1	RTN4IP1	6	4.34514	8.70385	9.14071e-08	2.10767e-07	-2.08834	0.0277571	-0.797122	0.405553	-0.811233	0.340399	-0.355089	0.785734	-6.7506	1.97908e-08	-1.29122	0.212614	1.2771	0.212328	1.73325	0.142736	-4.66226	0.000334174	-0.0141115	0.989257	0.442033	0.727051	-5.95348	8.55284e-07	0.456145	0.696053	-5.93937	5.90337e-07	-6.39551	1.94329e-06	0.34	0.57	0.45	0.44	0.43	1
Q13621	TRUE	S12A1	SLC12A1	6	3.81077	17.6744	1.62706e-15	9.90857e-15	4.00811	1.6612e-05	0.165781	0.885057	1.76139	0.030153	5.10611	5.46725e-07	-4.35554	0.000411479	3.84233	5.52452e-05	-2.24673	0.0205345	1.098	0.386315	-8.36366	1.38871e-10	1.59561	0.0613352	4.94033	1.52392e-06	-4.52133	0.000259568	3.34473	0.000871083	-6.11693	3.88716e-07	-9.46166	3.91903e-12	0.5	0.11	0.48	0.33	0	0.9
Q6NT16	FALSE	S18B1	SLC18B1	6	2.53912	18.6895	2.37435e-16	1.61439e-15	2.79565	0.00017884	3.03893	5.84387e-06	0.812045	0.228714	3.67053	7.12982e-06	-3.69132	0.000170289	-0.243282	0.806704	-1.9836	0.00967398	0.874877	0.387769	-6.48697	4.42793e-10	-2.22689	0.000669667	0.631594	0.515589	-6.73025	8.07881e-12	2.85848	0.000348235	-4.50337	2.99043e-06	-7.36185	1.27528e-11	0.43	0.13	0.1	0.36	0.03	0.9
A1A5C7	FALSE	S22AN	SLC22A23	6	4.11641	33.8894	6.76804e-28	1.95165e-26	-2.80721	0.00214027	-7.13913	3.82763e-18	-2.03093	0.00927882	-3.32226	0.00097241	-10.7025	7.51029e-19	4.33192	2.46855e-06	0.776281	0.471393	-0.515053	0.694	-7.89533	4.06178e-10	5.1082	8.08183e-11	3.81687	0.000148076	-3.56341	0.0033684	-1.29133	0.219885	-8.67161	1.7081e-13	-7.38028	2.03722e-08	0.07	0.33	0.75	0.24	0.37	1
P40879	FALSE	S26A3	SLC26A3	6	2.86911	23.8166	1.91989e-20	2.13569e-19	-3.27539	5.58534e-05	-0.85598	0.300731	-0.648717	0.392135	1.70514	0.0725932	-8.63546	1.03941e-15	-2.41941	0.00436042	2.62668	0.00141988	4.98054	2.36728e-07	-5.36007	2.40564e-06	0.207263	0.814843	2.56112	0.00542491	-7.77948	5.21821e-13	2.35386	0.00804958	-7.98675	4.69842e-14	-10.3406	1.24809e-17	0.18	0.52	0.27	0.24	0	0.95
Q9NVC3	FALSE	S38A7	SLC38A7	6	2.70585	23.1918	5.89631e-20	6.16282e-19	3.66621	1.58552e-06	2.84739	3.99046e-05	2.92722	6.39759e-06	0.464398	0.651548	-4.80639	1.68413e-06	0.81882	0.361955	-0.738994	0.411919	-3.20181	0.000492439	-8.4726	5.4573e-15	0.0798252	0.92394	-2.38299	0.00612293	-7.65378	5.38035e-14	-2.46282	0.00307387	-7.73361	1.06454e-14	-5.27079	2.58519e-06	0.45	0.07	0.15	0.15	0.43	1
Q13433	FALSE	S39A6	SLC39A6	6	2.21851	22.0613	4.57451e-19	4.31572e-18	-2.52513	0.000314133	0.251037	0.756933	-0.0133333	0.985277	-1.94184	0.0147197	-7.25952	3.76764e-15	-2.77617	0.000104472	2.5118	0.000346995	0.583291	0.554039	-4.73439	1.23714e-06	-0.264371	0.717658	-2.19288	0.00560005	-7.51056	7.3844e-16	-1.92851	0.011745	-7.24619	2.1006e-15	-5.31768	1.75157e-07	0.14	0.43	0.11	0.14	0.34	1
Q6UVJ0	FALSE	SAS6	SASS6	6	5.80982	12.1238	8.5712e-11	2.89865e-10	-3.09463	0.000187098	-0.324061	0.73503	-1.7834	0.0126926	-0.694368	0.519803	-6.53241	1.5273e-09	-2.77057	0.00120064	1.31124	0.147669	2.40027	0.0182877	-3.43777	0.00373833	-1.45934	0.0528521	-0.370306	0.746156	-6.20834	1.14404e-08	1.08903	0.261785	-4.74901	9.43281e-06	-5.83804	1.33862e-06	0.5	0.85	0.55	0.73	0.6	1
Q96NL6	FALSE	SCLT1	SCLT1	6	2.79969	30.1086	3.48179e-25	7.3178e-24	-2.09285	0.0073134	-2.73717	7.99974e-05	0.960028	0.161937	1.85039	0.0362767	-8.13862	1.0807e-15	0.644319	0.487407	3.05288	6.58828e-05	3.94324	1.54049e-05	-6.04577	1.60096e-08	3.69719	2.76285e-08	4.58756	5.41521e-08	-5.40145	8.71591e-08	0.890366	0.328198	-9.09864	2.65413e-19	-9.98901	2.55228e-18	0.2	0.41	0.49	0.1	0	0.95
Q14524	TRUE	SCN5A	SCN5A	6	3.15259	25.4223	1.10868e-21	1.45555e-20	3.56486	2.98321e-06	-0.78203	0.317409	1.56801	0.0182419	3.66699	1.31738e-05	-5.32329	1.06624e-07	4.34689	2.20526e-08	-1.99684	0.0115024	0.10213	0.932929	-8.88815	3.16516e-16	2.35004	0.000474022	4.44902	1.29196e-07	-4.54126	6.67802e-06	2.09897	0.0124164	-6.8913	4.15656e-12	-8.99028	2.07832e-15	0.46	0.04	0.54	0.26	0.03	0.95
Q7Z5N4	FALSE	SDK1	SDK1	6	5.11488	18.9154	1.55126e-16	1.08131e-15	1.59825	0.0753755	0.887875	0.308936	-1.0485	0.17152	5.22671	2.29678e-08	-4.45558	7.60132e-05	0.710378	0.493929	-2.64675	0.00234631	3.62846	0.000401019	-6.05384	4.08215e-07	-1.93638	0.0113955	4.33883	4.25822e-06	-5.34346	2.07061e-06	6.27521	6.25752e-12	-3.40708	0.00271252	-9.68229	1.6787e-14	0.59	0.46	0.54	0.73	0.03	0.95
Q9H7L9	FALSE	SDS3	SUDS3	6	8.99095	13.4678	5.84305e-12	2.30229e-11	1.75515	0.00216647	0.890195	0.105329	1.79929	0.000183279	0.681126	0.337484	-3.08974	3.25046e-05	0.864958	0.170755	0.0441325	0.956023	-1.07403	0.139827	-4.84489	8.77169e-10	0.909091	0.0805942	-0.209069	0.792948	-3.97993	9.21956e-08	-1.11816	0.0794737	-4.88902	2.77951e-11	-3.77087	5.36801e-06	1	0.87	0.93	0.82	1	1
O76038	FALSE	SEGN	SCGN	6	2.78682	19.9262	2.33776e-17	1.81349e-16	-3.47332	4.31586e-05	-0.493997	0.597179	0.0022267	0.997789	1.9315	0.0500584	-7.51254	1.67613e-11	-2.97933	0.000681685	3.47555	4.03284e-05	5.40482	8.1574e-08	-4.03921	0.000816375	0.496224	0.566365	2.4255	0.0125222	-7.01854	3.71147e-10	1.92927	0.0414572	-7.51476	9.70121e-12	-9.44404	4.44315e-14	0.2	0.59	0.23	0.15	0	0.95
Q14242	FALSE	SELPL	SELPLG	6	2.4621	23.0266	7.94318e-20	8.18033e-19	-1.93151	0.00969266	0.415872	0.606616	-1.165	0.0711536	-1.81363	0.0313277	-8.35776	9.07579e-18	-2.34738	0.00199888	0.766513	0.366322	0.117876	0.916728	-6.42625	3.31555e-10	-1.58087	0.016067	-2.2295	0.00733549	-8.77363	5.02548e-19	-0.648637	0.465231	-7.19276	4.63123e-14	-6.54413	7.78637e-10	0.14	0.35	0.1	0.27	0.37	1
Q9H3S1	FALSE	SEM4A	SEMA4A	6	2.83817	23.7658	2.10252e-20	2.3276e-19	-2.10172	0.00666294	-1.00498	0.182563	-2.06661	0.00152736	1.42196	0.114556	-8.55902	2.71846e-17	-1.09674	0.199644	0.0351106	0.974698	3.52368	0.00010666	-6.4573	1.25485e-09	-1.06163	0.134248	2.42694	0.00488659	-7.55404	7.85241e-14	3.48857	1.72959e-05	-6.49241	4.92735e-11	-9.98097	1.69832e-18	0.17	0.41	0.27	0.4	0	0.95
Q9C0C4	FALSE	SEM4C	SEMA4C	6	3.55291	16.9501	6.50152e-15	3.68166e-14	-3.51352	7.19792e-05	-0.422831	0.672648	-2.0985	0.00587175	-2.36669	0.0193736	-8.64449	1.21216e-13	-3.09069	0.000714485	1.41502	0.143925	1.14683	0.334156	-5.13096	3.64753e-05	-1.67567	0.0365089	-1.94386	0.0603944	-8.22166	2.18849e-12	-0.268191	0.816356	-6.54599	1.03077e-08	-6.2778	1.19884e-06	0.17	0.54	0.21	0.38	0.43	1
Q92854	FALSE	SEM4D	SEMA4D	6	3.22188	17.7502	1.40828e-15	8.65239e-15	1.14401	0.177019	0.600921	0.472828	-2.33764	0.00051081	2.10389	0.0197985	-5.44922	1.29978e-07	0.54309	0.578381	-3.48166	8.6784e-06	0.959881	0.370048	-6.59323	2.16577e-09	-2.93857	1.98121e-05	1.50297	0.109006	-6.05014	5.82341e-09	4.44154	1.16322e-07	-3.11158	0.0030211	-7.55311	5.16843e-11	0.32	0.2	0.25	0.58	0.09	0.95
Q8WW01	FALSE	SEN15	TSEN15	6	2.82351	12.8002	2.20908e-11	8.04957e-11	-1.66635	0.0452439	-1.29001	0.0957437	-2.12932	0.00187373	0.988553	0.32227	-6.46306	6.66227e-10	-0.376332	0.713292	-0.462978	0.644889	2.6549	0.00635907	-4.79671	1.90859e-05	-0.83931	0.275413	2.27857	0.0126486	-5.17305	8.76351e-07	3.11788	0.000277746	-4.33374	3.05248e-05	-7.45161	1.53423e-10	0.17	0.35	0.3	0.4	0.06	0.95
A8K8P3	FALSE	SFI1	SFI1	6	3.09217	9.94786	7.08856e-09	1.88167e-08	0.370981	0.723332	-0.311229	0.758414	0.845572	0.291018	-2.21173	0.0273452	-5.6498	7.46132e-07	0.68221	0.523126	0.474591	0.666382	-2.58271	0.0160235	-6.02078	7.70529e-07	1.1568	0.156045	-1.9005	0.062747	-5.33857	3.2913e-06	-3.0573	0.00116405	-6.49537	8.22986e-09	-3.43807	0.00960054	0.26	0.28	0.3	0.19	0.57	0.95
Q96ES7	FALSE	SGF29	SGF29	6	4.1623	6.46955	9.39286e-06	1.66133e-05	-0.0687874	0.954266	-0.844049	0.364156	-1.84088	0.0185404	-0.299248	0.816904	-5.39636	4.87024e-06	0.775262	0.476809	-1.77209	0.0658547	-0.23046	0.865715	-5.32757	2.54947e-05	-0.99683	0.247578	0.544802	0.65277	-4.55231	0.000138099	1.54163	0.133908	-3.55548	0.00299045	-5.09711	0.000126485	0.36	0.35	0.44	0.56	0.4	1
Q08ET2	FALSE	SIG14	SIGLEC14	6	2.80372	16.5234	1.47726e-14	7.95178e-14	2.70615	0.000473861	-0.160429	0.864654	0.202638	0.794588	3.23479	0.000148208	-4.75168	2.49978e-06	2.86658	0.000296142	-2.50351	0.0013304	0.528637	0.630886	-7.45782	5.31057e-12	0.363067	0.649163	3.39521	7.2111e-05	-4.59125	6.05895e-06	3.03215	0.000241731	-4.95431	6.70681e-07	-7.98646	1.48294e-12	0.38	0.07	0.37	0.35	0	0.95
O15389	FALSE	SIGL5	SIGLEC5	6	3.50117	27.2434	4.61411e-23	7.37725e-22	4.85833	2.51156e-09	1.71516	0.0264417	2.33875	0.000820173	5.38696	1.68035e-09	-4.87097	5.59421e-06	3.14317	0.000183064	-2.51957	0.00247102	0.528637	0.651571	-9.72929	7.077e-17	0.623599	0.444335	3.67181	5.22465e-05	-6.58612	1.01456e-09	3.04821	0.00053204	-7.20972	1.12548e-11	-10.2579	3.31674e-17	0.58	0.07	0.38	0.35	0	0.95
Q8N5G0	FALSE	SIM20	SMIM20	6	2.61283	16.8601	7.72846e-15	4.32089e-14	3.4896	1.08227e-05	3.75867	1.36826e-07	1.97668	0.00380618	2.66223	0.00279881	-3.26657	0.00200173	-0.269063	0.798846	-1.51293	0.0764803	-0.827369	0.449889	-6.75618	1.1394e-09	-1.78199	0.0122462	-1.09643	0.263803	-7.02524	2.20623e-11	0.685557	0.478685	-5.24325	3.36551e-07	-5.92881	3.16223e-07	0.47	0.11	0.07	0.26	0.2	0.86
K7EJ46	FALSE	SIM22	SMIM22	6	2.65816	13.5755	4.71783e-12	1.87802e-11	-1.5507	0.0641728	0.995396	0.211926	0.612091	0.413752	2.79206	0.00179281	-4.94705	2.37157e-06	-2.5461	0.00219125	2.16279	0.00861553	4.34276	4.87854e-06	-3.39635	0.00305702	-0.383305	0.643207	1.79667	0.0545146	-5.94245	1.70003e-08	2.17997	0.013019	-5.55915	7.6323e-08	-7.73912	3.34731e-11	0.29	0.48	0.2	0.25	0	0.86
O94933	FALSE	SLIK3	SLITRK3	6	2.81155	27.9971	1.25896e-23	2.15514e-22	3.15187	2.58319e-05	-1.55351	0.0283538	2.5395	6.51079e-05	-0.483377	0.628196	-5.60763	1.088e-08	4.70538	6.92778e-10	-0.612367	0.496236	-3.63525	4.76749e-05	-8.7595	2.31602e-16	4.09302	3.46157e-10	1.07014	0.245344	-4.05412	4.31814e-05	-3.02288	0.000168517	-8.14713	1.25374e-16	-5.12425	3.02379e-06	0.33	0	0.52	0.07	0.37	1
Q5SXM2	FALSE	SNPC4	SNAPC4	6	2.88004	17.738	1.44116e-15	8.832e-15	0.375504	0.706081	-1.1178	0.169108	-2.2314	0.00157202	1.8764	0.0497092	-7.15989	3.67472e-11	1.4933	0.0968124	-2.60691	0.0018358	1.5009	0.158602	-7.53539	6.5426e-11	-1.1136	0.147688	2.9942	0.00121288	-6.04209	2.62003e-08	4.1078	2.78129e-06	-4.92849	3.96457e-06	-9.03629	9.31885e-14	0.2	0.15	0.32	0.42	0	0.95
Q9NRH2	TRUE	SNRK	SNRK	6	5.14595	13.2391	9.20724e-12	3.53303e-11	1.86333	0.0893359	3.64812	0.000108842	3.74954	2.10653e-05	0.675917	0.625465	-4.31534	0.00181803	-1.78479	0.118551	1.88621	0.0929789	-1.18741	0.40394	-6.17867	2.3495e-05	0.10142	0.928227	-2.9722	0.012444	-7.96346	6.19957e-09	-3.07362	0.00680688	-8.06488	2.04793e-09	-4.99125	0.00131354	0.62	0.52	0.3	0.35	0.57	0.95
Q8WY21	FALSE	SORC1	SORCS1	6	3.47017	10.2977	3.4673e-09	9.54393e-09	2.47804	0.00637811	1.11505	0.210219	-0.899472	0.270802	1.81629	0.0824901	-4.40754	0.000184492	1.363	0.171565	-3.37751	0.000163072	-0.661748	0.601849	-6.88558	3.28046e-08	-2.01452	0.0116713	0.701247	0.550498	-5.52258	2.61839e-06	2.71577	0.00524023	-3.50807	0.00314478	-6.22383	1.88108e-06	0.38	0.13	0.3	0.48	0.2	1
Q15506	FALSE	SP17	SPA17	6	3.25208	32.4736	6.82662e-27	1.72697e-25	-2.71198	0.000342452	1.55	0.0298236	-1.96781	0.00235246	2.17669	0.011159	-7.97075	1.47501e-15	-4.26198	2.63275e-08	0.744163	0.399648	4.88867	4.69199e-08	-5.25877	6.1684e-07	-3.51782	8.19097e-08	0.626689	0.525435	-9.52075	9.9722e-21	4.14451	2.32813e-07	-6.00294	7.85682e-10	-10.1474	2.90814e-19	0.28	0.61	0.1	0.51	0.03	0.95
Q8NA61	FALSE	SPERT	SPERT	6	3.04283	14.8463	3.84913e-13	1.75502e-12	-0.462761	0.692235	2.76206	0.00200565	-1.23165	0.156779	3.27347	0.00265158	-5.19663	4.80269e-05	-3.22482	0.00136246	-0.768885	0.511341	3.73623	0.00142056	-4.73387	0.000593915	-3.99371	2.34693e-06	0.511402	0.699603	-7.9587	5.28409e-10	4.50511	1.36023e-05	-3.96499	0.00208698	-8.4701	2.10839e-09	0.29	0.3	0.04	0.37	0	0.9
Q6Q759	FALSE	SPG17	SPAG17	6	4.76011	18.5274	3.2241e-16	2.15734e-15	-0.131708	0.910228	1.91666	0.0228117	-1.27731	0.107428	5.07951	1.99554e-07	-4.48351	0.000141159	-2.04836	0.0315472	-1.1456	0.255206	5.21122	8.77644e-07	-4.3518	0.000591706	-3.19397	4.29528e-05	3.16285	0.00163011	-6.40017	5.33874e-08	6.35682	2.42655e-11	-3.2062	0.00745994	-9.56302	3.04177e-13	0.55	0.57	0.3	0.69	0	0.95
P17947	FALSE	SPI1	SPI1	6	4.99389	13.7265	3.49764e-12	1.41202e-11	5.02756	1.35385e-08	1.05147	0.237394	1.61618	0.0374985	2.40277	0.017979	-3.15875	0.00796163	3.97609	1.14295e-05	-3.41138	0.000125923	-2.62479	0.0163382	-8.18632	4.60151e-11	0.564711	0.531745	1.3513	0.213028	-4.21022	0.000367059	0.786589	0.465864	-4.77493	3.60309e-05	-5.56152	2.00987e-05	0.67	0.15	0.58	0.54	0.49	0.95
Q8WXF0	FALSE	SRS12	SRSF12	6	5.10643	8.2992	2.10869e-07	4.63605e-07	1.9859	0.0349972	2.58603	0.00197038	0.75354	0.372405	2.78402	0.00671247	-3.20249	0.00852069	-0.600128	0.595722	-1.23236	0.22442	0.798116	0.53212	-5.18839	4.91475e-05	-1.83249	0.0253557	0.197988	0.881315	-5.78852	1.27971e-06	2.03048	0.0450006	-3.95603	0.000959913	-5.9865	6.86017e-06	0.68	0.48	0.39	0.6	0.37	1
P81877	FALSE	SSBP2	SSBP2	6	3.6639	12.6114	3.2226e-11	1.14835e-10	-1.27813	0.146039	-2.0788	0.00649176	-1.22984	0.0918042	2.3923	0.0105725	-5.41104	5.22776e-07	0.800666	0.413523	0.0482871	0.967716	3.67043	0.000193508	-4.1329	0.000390601	0.848953	0.285024	4.4711	8.47991e-07	-3.33224	0.00258885	3.62214	3.79997e-05	-4.18119	0.000100884	-7.80334	7.99946e-11	0.33	0.46	0.54	0.44	0.03	0.95
Q8WYL5	FALSE	SSH1	SSH1	6	2.77222	12.7761	2.31839e-11	8.43202e-11	-0.338455	0.718802	-2.12157	0.00317739	-0.654932	0.366738	1.97905	0.0272912	-5.34185	1.64202e-07	1.78311	0.0320062	-0.316477	0.754971	2.3175	0.0156512	-5.0034	4.59193e-06	1.46664	0.0379832	4.10062	1.83149e-06	-3.22028	0.00208284	2.63398	0.00180112	-4.68692	3.48229e-06	-7.3209	1.1399e-10	0.24	0.26	0.46	0.31	0	0.86
O60284	FALSE	ST18	ST18	6	2.79727	11.2047	5.48035e-10	1.67136e-09	0.262392	0.795771	-2.0263	0.00840678	-2.14178	0.00253809	-0.705263	0.513262	-6.3263	4.99533e-09	2.28869	0.0084467	-2.40417	0.00446141	-0.967655	0.390573	-6.5887	1.17756e-08	-0.115487	0.900164	1.32103	0.188485	-4.30001	8.67774e-05	1.43652	0.127835	-4.18452	0.000107327	-5.62104	3.45277e-06	0.16	0.11	0.37	0.37	0.23	0.95
Q9Y3M8	FALSE	STA13	STARD13	6	3.13949	15.953	4.45063e-14	2.2577e-13	2.01322	0.0135275	-1.3248	0.0847272	1.72756	0.0121631	-0.11011	0.925749	-5.32308	3.21988e-07	3.33802	4.05653e-05	-0.285657	0.783605	-2.12333	0.031544	-7.3363	4.5336e-11	3.05236	1.09691e-05	1.21469	0.211365	-3.99828	0.000152057	-1.83767	0.0378462	-7.05064	8.98634e-12	-5.21297	7.84295e-06	0.37	0.15	0.52	0.18	0.4	0.9
Q96MF2	FALSE	STAC3	STAC3	6	2.51131	10.0698	5.52411e-09	1.4851e-08	-0.687044	0.465834	-1.93233	0.0125963	-1.4086	0.0530647	-1.19026	0.24108	-6.73314	5.69789e-10	1.24529	0.179371	-0.721557	0.464526	-0.503212	0.673086	-6.0461	1.76827e-07	0.523732	0.533663	0.742077	0.490305	-4.80081	1.12808e-05	0.218345	0.842056	-5.32454	6.9735e-07	-5.54289	5.01496e-06	0.11	0.2	0.31	0.29	0.23	0.81
Q9BX79	FALSE	STRA6	STRA6	6	2.98937	20.6273	6.36396e-18	5.25216e-17	2.01279	0.0116016	-1.69267	0.0210572	1.05009	0.130951	3.16389	0.000253186	-5.39222	1.24951e-07	3.70546	3.02509e-06	-0.962703	0.276341	1.1511	0.26432	-7.40501	1.23748e-11	2.74276	5.76098e-05	4.85656	1.56309e-08	-3.69954	0.000361262	2.1138	0.013499	-6.4423	1.81902e-10	-8.55611	8.86046e-14	0.36	0.13	0.54	0.24	0	0.95
Q7RTN6	FALSE	STRAA	STRADA	6	4.73846	10.105	5.13971e-09	1.38676e-08	0.371334	0.733919	-0.625843	0.521787	-1.46836	0.0661914	1.08375	0.341382	-6.47277	4.97082e-08	0.997177	0.346505	-1.83969	0.057011	0.712417	0.579378	-6.8441	6.50041e-08	-0.842513	0.341124	1.70959	0.11352	-5.84693	9.64629e-07	2.55211	0.0102069	-5.00441	2.20561e-05	-7.55652	1.05062e-08	0.42	0.43	0.51	0.61	0.34	1
G2XKQ0	FALSE	SUMO5	SUMO5	6	3.44088	35.4368	5.60787e-29	1.88662e-27	1.6811	0.0631667	-4.92519	2.04276e-10	-0.0393988	0.965562	-3.26454	0.000680387	-9.33714	3.60574e-16	6.60629	7.13208e-14	-1.72049	0.0626185	-4.94564	1.40894e-06	-11.0182	5.47094e-19	4.88579	8.04385e-11	1.66065	0.10566	-4.41194	0.000117421	-3.22514	0.000521104	-9.29774	2.20089e-16	-6.0726	1.54076e-06	0.16	0	0.61	0.18	0.43	1
Q2M3V2	FALSE	SWAHA	SWAHA	6	2.68525	16.6969	1.0577e-14	5.80297e-14	-2.46865	0.00128305	-1.28096	0.0805212	0.506634	0.481566	1.74791	0.047216	-5.89223	3.09523e-09	-1.1877	0.160432	2.97529	9.06103e-05	4.21656	2.99561e-06	-3.42358	0.00158481	1.78759	0.00837351	3.02886	0.000359729	-4.61127	4.07502e-06	1.24127	0.155133	-6.39886	8.43215e-11	-7.64014	6.30858e-12	0.21	0.54	0.37	0.18	0.03	0.95
A6NJG2	FALSE	SWAHD	SOWAHD	6	2.59466	20.6793	5.78035e-18	4.79092e-17	-0.898996	0.287213	-0.66702	0.406256	0.830311	0.234699	-3.55643	2.73146e-05	-7.21811	1.08288e-12	-0.231976	0.823727	1.72931	0.0324938	-2.65743	0.00445794	-6.31911	4.15805e-09	1.49733	0.0315678	-2.88941	0.000815872	-6.55109	1.1366e-10	-4.38674	8.25635e-08	-8.04842	1.37583e-15	-3.66168	0.0014694	0.18	0.28	0.25	0.1	0.57	0.95
P21579	FALSE	SYT1	SYT1	6	2.45326	15.2191	1.85615e-13	8.76853e-13	-2.06263	0.00666294	-0.0733836	0.936075	-0.699034	0.310748	1.78068	0.0390338	-6.07052	5.63183e-10	-1.98924	0.011484	1.36359	0.0906949	3.84331	1.54795e-05	-4.00789	0.000143093	-0.62565	0.396349	1.85407	0.0319169	-5.99714	1.14346e-09	2.47972	0.00219233	-5.37149	2.70284e-08	-7.8512	7.71176e-13	0.21	0.46	0.21	0.26	0	0.95
Q69YZ2	FALSE	T200B	TMEM200B	6	4.38735	16.3431	2.09219e-14	1.1035e-13	1.05089	0.291304	-1.99144	0.0195062	2.69898	0.000480181	-0.260999	0.842534	-5.30197	8.36906e-06	3.04234	0.00119639	1.64808	0.0922986	-1.31189	0.274545	-6.35287	5.39216e-07	4.69042	2.58321e-09	1.73044	0.1084	-3.31053	0.00684081	-2.95998	0.00261634	-8.00095	1.08122e-11	-5.04097	0.00016877	0.45	0.35	0.66	0.19	0.54	0.95
A6NKL6	FALSE	T200C	TMEM200C	6	2.66716	46.3449	3.50389e-36	3.36131e-34	1.08861	0.165225	3.83285	5.1673e-09	4.26443	7.95828e-12	0.0231962	0.982857	-7.11148	1.68757e-13	-2.74424	0.00026455	3.17582	1.25559e-05	-1.06541	0.27133	-8.20008	2.6313e-15	0.431582	0.562658	-3.80965	2.33823e-06	-10.9443	1.74849e-27	-4.24123	4.9173e-08	-11.3759	3.91225e-30	-7.13467	2.43357e-11	0.42	0.33	0.04	0	0.51	0.95
Q9UMR3	FALSE	TBX20	TBX20	6	2.7117	48.2404	2.30184e-37	2.65506e-35	5.22543	2.24977e-13	2.72267	2.2944e-05	5.71194	2.86822e-20	5.8244	8.4817e-14	-3.84797	3.90955e-05	2.50276	0.000659357	0.486507	0.577112	0.59897	0.551314	-9.0734	5.56662e-19	2.98927	1.38488e-06	3.10173	8.81019e-05	-6.57064	3.09085e-12	0.112464	0.907597	-9.55991	1.08865e-23	-9.67237	1.39583e-19	0.59	0.07	0.31	0.01	0	0.95
P56279	FALSE	TCL1A	TCL1A	6	2.36715	15.7014	7.25314e-14	3.58001e-13	-2.51816	0.000999058	-0.620966	0.435991	-1.34583	0.0431078	1.26479	0.165201	-6.5895	3.76181e-11	-1.8972	0.0183043	1.17233	0.160409	3.78295	2.88091e-05	-4.07134	0.000143287	-0.724865	0.325716	1.88576	0.0317046	-5.96853	2.44073e-09	2.61062	0.00146884	-5.24367	9.11769e-08	-7.85429	1.64818e-12	0.16	0.41	0.2	0.3	0	0.81
O14746	TRUE	TERT	TERT	6	2.35878	22.9395	9.29643e-20	9.48138e-19	-1.58077	0.0365024	0.889188	0.221173	-0.854037	0.192369	-2.98128	0.000222715	-7.57689	3.76155e-15	-2.46996	0.00105876	0.726737	0.393584	-1.40051	0.13438	-5.99612	3.73974e-09	-1.74322	0.00727503	-3.87047	1.45979e-06	-8.46608	4.88627e-18	-2.12725	0.00755285	-6.72285	1.27826e-12	-4.59561	1.73364e-05	0.14	0.33	0.04	0.23	0.54	0.95
P10600	FALSE	TGFB3	TGFB3	6	3.02251	23.6698	2.49755e-20	2.74051e-19	1.38534	0.085214	0.256615	0.773159	3.46109	9.24197e-08	4.32408	2.30453e-07	-4.31413	1.71899e-05	1.12872	0.187785	2.07575	0.00826695	2.93874	0.00141482	-5.69947	9.27254e-08	3.20448	1.4327e-06	4.06747	1.39206e-06	-4.57074	5.61944e-06	0.862991	0.344024	-7.77522	6.83124e-15	-8.63821	1.81044e-14	0.5	0.33	0.45	0.1	0	0.95
Q6ZUX3	FALSE	TGRM2	TOGARAM2	6	4.70864	7.99368	3.96823e-07	8.41501e-07	1.62037	0.119148	1.6553	0.0793686	1.90197	0.0256307	3.88362	0.000352459	-3.43117	0.00893344	-0.034929	0.981638	0.2816	0.829078	2.26325	0.0660915	-5.05154	0.000260562	0.246671	0.817021	2.22833	0.0510337	-5.08647	8.69549e-05	1.98166	0.07161	-5.33314	2.7768e-05	-7.31479	3.02973e-07	0.62	0.41	0.46	0.42	0.23	1
Q9H5L6	FALSE	THAP9	THAP9	6	2.42462	25.9372	4.48621e-22	6.20956e-21	2.94311	2.9492e-05	1.21367	0.0738753	1.06659	0.0874546	3.32952	1.78081e-05	-6.01656	7.78019e-11	1.72944	0.0206604	-1.87652	0.00980393	0.386407	0.706808	-8.95968	6.95009e-19	-0.14708	0.851034	2.11585	0.00836538	-7.23024	1.26688e-14	2.26293	0.00312309	-7.08316	1.386e-14	-9.34608	8.46218e-19	0.39	0.04	0.25	0.26	0	0.95
Q92563	FALSE	TICN2	SPOCK2	6	4.81151	16.882	7.40912e-15	4.16157e-14	0.0494509	0.967431	1.23404	0.164265	-0.586228	0.49265	5.15583	1.67333e-07	-5.06871	1.84258e-05	-1.18459	0.247445	-0.635679	0.563226	5.10638	1.80555e-06	-5.11816	5.43691e-05	-1.82027	0.0251714	3.92179	8.99549e-05	-6.30275	1.08968e-07	5.74206	2.03034e-09	-4.48248	0.00014126	-10.2245	1.50549e-14	0.55	0.59	0.39	0.62	0	0.95
Q08117	FALSE	TLE5	TLE5	6	2.70837	30.8403	1.02161e-25	2.27037e-24	-4.04218	3.272e-08	0.075386	0.932966	-3.56036	1.06055e-08	-1.34571	0.121825	-8.47989	4.18638e-18	-4.11757	3.2341e-08	0.481826	0.594594	2.69648	0.00234848	-4.43771	1.64444e-05	-3.63574	1.17024e-08	-1.42109	0.10255	-8.55528	3.87522e-18	2.21465	0.00563277	-4.91954	2.17184e-07	-7.13418	2.73286e-11	0.07	0.5	0.06	0.45	0.2	1
Q96IK0	FALSE	TM101	TMEM101	6	3.35167	26.1553	3.062e-22	4.36933e-21	-0.178526	0.858925	-4.20494	4.47993e-09	-3.89646	9.11691e-09	-2.55839	0.00448233	-8.803	1.07292e-16	4.02642	7.23525e-07	-3.71794	2.59969e-06	-2.37986	0.0154988	-8.62448	2.2197e-14	0.308481	0.711883	1.64656	0.0806019	-4.59806	1.29132e-05	1.33807	0.143869	-4.90654	2.13666e-06	-6.24461	8.21737e-08	0.07	0.09	0.52	0.48	0.37	1
Q8TDI7	FALSE	TMC2	TMC2	6	3.22045	23.8079	1.9499e-20	2.1641e-19	-0.498426	0.601321	-2.81	0.00014493	1.56159	0.0277412	-3.27648	0.000289954	-6.99187	6.03047e-11	2.31158	0.00676456	2.06002	0.014639	-2.77806	0.00497646	-6.49344	1.14064e-08	4.3716	6.77489e-10	-0.46648	0.671671	-4.18187	0.000106741	-4.83808	2.25189e-08	-8.55346	1.0058e-15	-3.71539	0.00236033	0.24	0.28	0.52	0.06	0.57	0.95
Q6UXY8	FALSE	TMC5	TMC5	6	2.63295	26.4268	1.90603e-22	2.78126e-21	-0.416786	0.621609	-3.26104	3.98893e-07	-1.37348	0.0277074	-4.30549	3.86042e-08	-8.17162	9.94228e-18	2.84426	0.000106537	-0.956696	0.23308	-3.88871	4.86016e-06	-7.75483	1.84664e-14	1.88756	0.00290938	-1.04445	0.234086	-4.91057	1.91681e-07	-2.93201	0.000132176	-6.79813	3.04971e-13	-3.86612	0.000263516	0.07	0.11	0.45	0.21	0.57	0.95
O75509	FALSE	TNR21	TNFRSF21	6	3.08765	21.322	1.76907e-18	1.55681e-17	1.88719	0.0227157	0.559932	0.517131	-2.01298	0.00358416	2.58556	0.00428474	-6.31382	1.97317e-09	1.32726	0.135095	-3.90017	9.12818e-07	0.698363	0.537485	-8.20101	4.26931e-13	-2.57291	0.000264195	2.02562	0.029116	-6.87375	9.30889e-11	4.59854	7.31544e-08	-4.30084	3.94277e-05	-8.89938	5.62135e-14	0.3	0.11	0.25	0.54	0.03	0.9
Q9HCJ0	FALSE	TNR6C	TNRC6C	6	5.10265	5.61272	5.57168e-05	8.91855e-05	0.880833	0.381007	1.59274	0.064775	1.03023	0.203106	1.88681	0.0721656	-3.46061	0.00387156	-0.71191	0.516492	0.149394	0.904256	1.00598	0.413744	-4.34145	0.000654941	-0.562516	0.537315	0.294067	0.81822	-5.05336	2.00525e-05	0.856583	0.4311	-4.49084	0.000129322	-5.34742	5.15104e-05	0.66	0.59	0.44	0.55	0.46	1
Q9NS56	FALSE	TOPRS	TOPORS	6	2.90869	10.7517	1.37474e-09	3.99037e-09	1.0355	0.264358	-0.716957	0.419615	0.785429	0.316517	-0.237597	0.846519	-6.02757	5.90921e-08	1.75245	0.0556444	-0.250069	0.824867	-1.27309	0.256184	-7.06307	2.61592e-09	1.50239	0.052544	0.47936	0.675982	-5.31061	2.04128e-06	-1.02303	0.309603	-6.813	5.81284e-10	-5.78997	3.20159e-06	0.3	0.17	0.35	0.19	0.31	1
Q8N9V7	FALSE	TOPZ1	TOPAZ1	6	2.98987	27.0008	7.02445e-23	1.10168e-21	2.01521	0.0143362	1.43787	0.0618285	-0.168064	0.837024	-3.94915	7.57527e-06	-7.38874	2.60753e-12	0.577338	0.560943	-2.18328	0.00818885	-5.96436	4.23572e-10	-9.40395	1.94971e-16	-1.60594	0.0266985	-5.38702	1.12408e-09	-8.82661	1.97941e-16	-3.78109	9.76664e-06	-7.22068	4.42833e-12	-3.43959	0.00457654	0.28	0.07	0.13	0.26	0.74	1
Q8TEL6	FALSE	TP4AP	TRPC4AP	6	2.34388	32.6311	5.27114e-27	1.35111e-25	1.28781	0.0705092	0.947923	0.154913	-1.72185	0.00313517	2.02117	0.00862853	-7.62425	2.82718e-17	0.339888	0.694149	-3.00966	7.839e-06	0.733361	0.431991	-8.91206	6.58107e-20	-2.66977	6.42429e-06	1.07325	0.19311	-8.57217	9.3113e-21	3.74302	2.09314e-07	-5.9024	2.08336e-11	-9.64542	4.5528e-21	0.24	0.09	0.13	0.44	0	0.95
P14373	FALSE	TRI27	TRIM27	6	6.54931	7.2083	2.02326e-06	3.88801e-06	1.66174	0.0674232	0.0911738	0.931632	-0.590066	0.471323	1.83894	0.0691042	-4.04833	0.000415631	1.57057	0.0966946	-2.2518	0.0118953	0.177201	0.892104	-5.71007	2.47555e-06	-0.68124	0.429166	1.74777	0.0878707	-4.1395	0.000327906	2.42901	0.0105041	-3.45826	0.00266692	-5.88727	3.46698e-06	0.74	0.54	0.72	0.79	0.43	1
Q6ZSZ6	FALSE	TSH1	TSHZ1	6	4.10774	21.4925	1.29368e-18	1.15953e-17	3.08775	0.000543506	-0.734924	0.429857	-0.409618	0.63567	4.34009	8.62435e-06	-6.1896	9.98856e-08	3.82267	2.49083e-05	-3.49736	8.07005e-05	1.25234	0.288366	-9.27735	1.27185e-13	0.325306	0.727026	5.07501	2.11791e-07	-5.45468	3.07423e-06	4.7497	4.77081e-07	-5.77998	4.87912e-07	-10.5297	1.22512e-15	0.49	0.13	0.48	0.52	0	0.95
Q96NG3	FALSE	TTC25	TTC25	6	3.33854	17.885	1.08953e-15	6.78438e-15	0.17415	0.875963	0.749856	0.41313	-3.59878	1.26507e-06	-1.5026	0.151698	-6.64316	6.89409e-09	-0.575706	0.597641	-3.77293	1.47973e-05	-1.67675	0.136692	-6.81731	2.53434e-08	-4.34863	1.12984e-08	-2.25245	0.0259216	-7.39302	1.63464e-10	2.09618	0.0311058	-3.04438	0.00984048	-5.14056	6.85001e-05	0.18	0.2	0.13	0.57	0.37	0.95
A6NLP5	FALSE	TTC36	TTC36	6	3.0291	19.4307	5.89719e-17	4.35171e-16	0.915249	0.330786	-2.19841	0.0052281	-0.661607	0.405155	-2.19911	0.024163	-8.64206	1.42376e-14	3.11366	0.000373093	-1.57686	0.0852652	-3.11436	0.00242975	-9.55731	2.20712e-15	1.53681	0.0470554	-0.000692902	0.999865	-6.44364	8.6749e-09	-1.5375	0.111314	-7.98045	5.39679e-13	-6.44295	2.0352e-07	0.2	0.09	0.38	0.25	0.4	1
Q96ET8	FALSE	TV23C	TVP23C	6	3.54587	26.3649	2.12342e-22	3.07072e-21	-3.59383	1.63287e-06	-5.18168	2.08946e-14	-3.17597	6.20523e-07	-3.59047	1.41074e-05	-8.7222	3.29737e-18	1.58785	0.0497073	0.417857	0.659118	0.00335943	0.998018	-5.12837	1.06932e-06	2.00571	0.00258347	1.59121	0.071816	-3.54052	0.000402048	-0.414497	0.662804	-5.54623	1.16699e-08	-5.13173	3.11158e-06	0.03	0.46	0.63	0.4	0.43	1
Q8N3L3	FALSE	TXLNB	TXLNB	6	4.65292	11.2644	4.85576e-10	1.49026e-09	-1.45272	0.202632	1.24666	0.239505	2.01269	0.0288801	1.46855	0.258244	-6.36429	4.35072e-06	-2.69937	0.0156532	3.46541	0.00119472	2.92127	0.0254192	-4.91157	0.0010825	0.766033	0.469563	0.221897	0.885474	-7.61094	4.58131e-08	-0.544137	0.685003	-8.37698	9.06141e-10	-7.83284	3.83808e-07	0.38	0.72	0.37	0.29	0.4	1
Q13432	FALSE	U119A	UNC119	6	2.41333	15.6392	8.18584e-14	4.0138e-13	-2.65045	0.00038535	-0.366404	0.660716	-1.4585	0.0241605	1.03151	0.258654	-6.34313	7.78019e-11	-2.28404	0.00319526	1.19195	0.143042	3.68195	3.22859e-05	-3.69268	0.000451162	-1.09209	0.11265	1.39791	0.114388	-5.97673	1.07079e-09	2.49	0.00198208	-4.88463	3.79534e-07	-7.37464	1.12565e-11	0.16	0.43	0.2	0.32	0.03	0.86
Q9P275	FALSE	UBP36	USP36	6	4.8171	9.72323	1.12299e-08	2.90384e-08	-3.00766	0.00139678	-1.57502	0.0799608	-1.59049	0.0522258	-0.576837	0.644266	-7.14809	4.65311e-09	-1.43263	0.168772	1.41717	0.168305	2.43082	0.0360712	-4.14043	0.0018726	-0.0154676	0.988225	0.998186	0.401084	-5.57306	5.7783e-06	1.01365	0.364224	-5.5576	4.29234e-06	-6.57125	1.45762e-06	0.36	0.59	0.56	0.5	0.4	1
Q3LFD5	FALSE	UBP41	UBP41	6	2.60102	18.8459	1.76808e-16	1.22714e-15	2.16099	0.00524077	-1.24748	0.0904842	-1.36309	0.0408934	2.16099	0.0127274	-5.64279	1.47702e-08	3.40848	1.13996e-05	-3.52408	2.94068e-06	0	1	-7.80378	3.43814e-13	-0.115602	0.891553	3.40848	5.49775e-05	-4.39531	1.20585e-05	3.52408	1.40162e-05	-4.27971	1.50871e-05	-7.80378	2.56763e-12	0.25	0	0.38	0.38	0	0.86
Q9H9J4	FALSE	UBP42	USP42	6	2.69871	50.1892	1.46575e-38	2.05821e-36	0.894229	0.234485	0.88741	0.197092	-4.62585	6.43574e-15	1.24864	0.129063	-7.87244	1.25882e-17	0.00681899	0.994157	-5.52008	9.67171e-16	0.354407	0.726765	-8.76667	8.88803e-19	-5.51326	4.3189e-19	0.361226	0.701848	-8.75985	8.28246e-21	5.87448	3.11482e-15	-3.24659	0.000352397	-9.12107	1.26207e-18	0.14	0.07	0.07	0.63	0.03	0.95
Q96RL1	FALSE	UIMC1	UIMC1	6	4.58695	7.37975	1.41727e-06	2.78481e-06	-2.5532	0.00758807	-1.47628	0.105535	-2.14055	0.00824356	-0.708178	0.566202	-6.25815	3.55468e-07	-1.07692	0.32297	0.41265	0.733382	1.84502	0.125208	-3.70496	0.00624274	-0.664269	0.48142	0.768101	0.532749	-4.78188	0.000122033	1.43237	0.186742	-4.11761	0.000878035	-5.54998	5.89656e-05	0.36	0.52	0.51	0.51	0.4	1
Q9BZM4	FALSE	ULBP3	ULBP3	6	2.63564	30.4509	1.95967e-25	4.24772e-24	-1.71484	0.0158923	-4.50682	4.99177e-13	-1.3302	0.0275429	-3.32665	1.2682e-05	-8.45974	7.69848e-20	2.79198	8.36389e-05	0.384647	0.659301	-1.61181	0.06437	-6.7449	4.13265e-12	3.17663	1.34381e-07	1.18017	0.157991	-3.95292	1.53897e-05	-1.99646	0.00842542	-7.12955	3.55885e-15	-5.13309	3.89668e-07	0.03	0.22	0.55	0.19	0.4	1
Q8N2C7	FALSE	UNC80	UNC80	6	3.20286	22.8919	1.01306e-19	1.02889e-18	-3.64516	2.20768e-05	0.256262	0.799529	1.37454	0.0701249	-1.11944	0.294747	-7.83041	4.34326e-12	-3.90142	8.63583e-06	5.0197	3.0118e-09	2.52572	0.0170513	-4.18525	0.000600865	1.11828	0.165883	-1.3757	0.187738	-8.08667	1.28248e-12	-2.49398	0.00800087	-9.20495	3.09976e-16	-6.71097	8.59528e-08	0.25	0.63	0.25	0.1	0.37	0.95
O75841	FALSE	UPK1B	UPK1B	6	2.95668	23.1259	6.64035e-20	6.88848e-19	3.33758	3.85638e-05	3.43684	2.5158e-06	1.17886	0.101509	-1.38075	0.155028	-5.13474	1.36573e-06	-0.0992648	0.932822	-2.15872	0.00981757	-4.71833	9.45994e-07	-8.47231	1.31193e-13	-2.25798	0.00162243	-4.81759	6.92748e-08	-8.57158	2.23347e-15	-2.55961	0.00370684	-6.3136	1.7849e-09	-3.75399	0.00201368	0.39	0.07	0.06	0.3	0.57	0.95
O75445	FALSE	USH2A	USH2A	6	3.34313	26.687	1.21129e-22	1.83665e-21	-1.91147	0.0146307	1.76111	0.0136697	-2.42502	0.000187783	2.75679	0.00121754	-5.95953	2.44663e-09	-3.67259	2.29427e-06	-0.513553	0.584357	4.66826	2.56496e-07	-4.04806	0.000172366	-4.18614	2.93873e-10	0.995673	0.293842	-7.72065	2.81229e-14	5.18181	1.82546e-10	-3.53451	0.000427039	-8.71632	1.10138e-14	0.33	0.52	0.11	0.58	0	0.95
O00507	FALSE	USP9Y	USP9Y	6	3.01137	9.31857	2.5771e-08	6.39261e-08	-0.455025	0.645372	-1.74491	0.0264393	-1.09807	0.139497	-2.44116	0.00974398	-6.25018	9.34655e-09	1.28989	0.164223	-0.643049	0.522285	-1.98613	0.0568151	-5.79515	6.30507e-07	0.646837	0.434615	-0.696244	0.521886	-4.50526	4.20329e-05	-1.34308	0.160517	-5.1521	1.74281e-06	-3.80902	0.0022715	0.17	0.24	0.39	0.31	0.49	0.86
O15240	FALSE	VGF	VGF	6	3.48255	22.8539	1.08502e-19	1.09622e-18	3.01366	0.000382038	3.00405	8.58163e-05	2.24117	0.00195238	5.05287	4.50595e-08	-5.30628	1.62468e-06	0.00960627	0.993776	-0.772486	0.439083	2.03921	0.0536498	-8.31993	2.34442e-12	-0.76288	0.355742	2.04882	0.0363658	-8.31033	1.22995e-13	2.8117	0.00212153	-7.54745	6.01381e-12	-10.3591	1.43735e-16	0.57	0.28	0.25	0.33	0.03	0.95
Q502W6	FALSE	VWA3B	VWA3B	6	3.83675	16.8395	8.03967e-15	4.4768e-14	0.113613	0.925912	2.45926	0.00436983	0.910473	0.287965	4.75082	3.50453e-06	-5.62886	4.21955e-06	-2.34565	0.0175674	0.796859	0.474427	4.63721	3.04121e-05	-5.74247	1.14528e-05	-1.54879	0.0702717	2.29156	0.0339218	-8.08812	5.30573e-11	3.84035	0.000121879	-6.53933	5.98804e-08	-10.3797	4.32348e-14	0.46	0.46	0.23	0.42	0	0.9
Q9P2L0	FALSE	WDR35	WDR35	6	3.71632	10.7499	1.37988e-09	4.00289e-09	-0.889736	0.366547	1.29015	0.136125	2.34405	0.00197433	0.406441	0.742254	-4.49046	0.000117899	-2.17989	0.0200119	3.23378	0.000275102	1.29618	0.267799	-3.60073	0.00464439	1.05389	0.208617	-0.883713	0.435446	-5.78062	6.83384e-07	-1.93761	0.0496561	-6.83451	2.29585e-09	-4.8969	0.000178424	0.46	0.59	0.34	0.2	0.4	0.86
Q9H0M0	FALSE	WWP1	WWP1	6	3.09122	21.6857	9.08302e-19	8.27118e-18	4.15874	4.97914e-08	3.0992	7.06605e-06	1.12104	0.0984616	4.66136	2.54119e-08	-3.10322	0.00232319	1.05954	0.219998	-3.0377	7.03555e-05	0.502625	0.645944	-7.26195	1.28429e-11	-1.97817	0.00354563	1.56216	0.0835731	-6.20242	7.87689e-10	3.54033	1.4166e-05	-4.22425	2.18687e-05	-7.76458	4.10367e-12	0.57	0.09	0.21	0.42	0.03	0.95
Q702N8	FALSE	XIRP1	XIRP1	6	5.9394	15.4142	1.26848e-13	6.08731e-13	2.73437	0.00410401	-1.84412	0.0383731	-2.55228	0.00148705	0.363666	0.785128	-5.95146	1.2832e-06	4.57849	1.59909e-06	-5.28665	1.00902e-08	-2.3707	0.0424439	-8.68583	3.73071e-11	-0.708161	0.449275	2.20779	0.0427154	-4.10734	0.00106219	2.91595	0.00426876	-3.39918	0.00685094	-6.31513	4.27402e-06	0.53	0.22	0.65	0.77	0.51	0.95
Q9C0D4	FALSE	Z518B	ZNF518B	6	2.70499	23.3061	4.79987e-20	5.07153e-19	-1.55662	0.0449239	2.13218	0.00187328	-0.158615	0.834449	2.81856	0.000675868	-6.06127	5.53617e-10	-3.6888	1.14946e-06	1.39801	0.0813777	4.37518	7.62997e-07	-4.50464	1.68133e-05	-2.29079	0.000472022	0.686383	0.477341	-8.19344	2.01663e-16	2.97717	0.000195411	-5.90265	9.51177e-10	-8.87982	9.74678e-16	0.32	0.54	0.07	0.32	0	0.95
Q7Z570	FALSE	Z804A	ZNF804A	6	2.58179	23.9258	1.57896e-20	1.78042e-19	4.21437	4.03445e-08	1.52955	0.0363242	3.27065	5.44652e-07	1.95481	0.0273424	-4.85537	1.49729e-06	2.68482	0.000739777	-0.943712	0.280853	-2.25955	0.0171491	-9.06974	1.38598e-16	1.74111	0.0115235	0.425265	0.683708	-6.38492	3.23413e-10	-1.31584	0.134807	-8.12602	7.59492e-16	-6.81018	1.22519e-09	0.42	0	0.31	0.1	0.26	0.9
Q9HC78	FALSE	ZBT20	ZBTB20	6	2.9838	10.0708	5.51261e-09	1.48242e-08	-1.1309	0.186713	-1.63896	0.0293445	-0.977065	0.170947	0.519819	0.623528	-6.09304	4.78033e-09	0.50806	0.608546	0.153838	0.887526	1.65072	0.103659	-4.96214	8.67877e-06	0.661898	0.399841	2.15878	0.0180522	-4.45408	2.24272e-05	1.49688	0.0965234	-5.11598	6.81204e-07	-6.61286	1.14318e-08	0.22	0.37	0.41	0.35	0.17	0.95
O15062	FALSE	ZBTB5	ZBTB5	6	3.22519	10.0414	5.85332e-09	1.56579e-08	1.80614	0.0453173	0.231685	0.820646	-0.235627	0.787919	-0.709091	0.531691	-5.77004	3.67255e-07	1.57445	0.0957306	-2.04176	0.0239907	-2.51523	0.0184361	-7.57618	3.96072e-10	-0.467312	0.598873	-0.940776	0.393365	-6.00173	1.43981e-07	-0.473465	0.666104	-5.53442	8.02048e-07	-5.06095	7.34712e-05	0.32	0.13	0.28	0.37	0.43	1
A2A288	FALSE	ZC12D	ZC3H12D	6	4.15919	11.9775	1.15061e-10	3.82969e-10	0.936599	0.335156	2.71904	0.00068878	2.55138	0.00065745	2.17251	0.0316135	-4.13031	0.000375356	-1.78244	0.0600829	1.61478	0.0879328	1.23591	0.289222	-5.06691	4.02037e-05	-0.167659	0.863335	-0.546528	0.64246	-6.84935	3.18467e-09	-0.378869	0.73605	-6.68169	3.92249e-09	-6.30282	8.94693e-07	0.58	0.54	0.31	0.35	0.37	1
Q96GY0	FALSE	ZC21A	ZC2HC1A	6	2.9512	12.9045	1.79361e-11	6.61527e-11	1.24059	0.153089	1.62185	0.0352311	-0.198086	0.810332	3.20745	0.000375895	-4.58122	1.74519e-05	-0.381266	0.714072	-1.43867	0.102145	1.96686	0.0528553	-5.82181	2.87567e-07	-1.81994	0.0123462	1.5856	0.0995173	-6.20308	6.71455e-09	3.40554	8.94715e-05	-4.38314	3.34839e-05	-7.78867	4.82608e-11	0.38	0.24	0.21	0.4	0.03	0.95
Q9ULC8	FALSE	ZDHC8	ZDHHC8	6	2.6759	23.1767	6.05915e-20	6.31939e-19	-1.54709	0.0498444	0.280712	0.749862	0.962196	0.155215	2.58106	0.00231149	-7.21469	4.52585e-13	-1.8278	0.0227665	2.50928	0.00104125	4.12814	4.34817e-06	-5.66761	8.12437e-08	0.681485	0.357195	2.30034	0.00749555	-7.49541	8.53867e-14	1.61886	0.0557066	-8.17689	1.71245e-16	-9.79575	3.91748e-18	0.29	0.5	0.27	0.17	0	0.95
Q9HA38	FALSE	ZMAT3	ZMAT3	6	2.76347	15.7472	6.63548e-14	3.29698e-13	-1.18911	0.169984	-0.673798	0.425518	-0.983929	0.174413	1.63655	0.0836873	-7.37399	3.73549e-12	-0.515311	0.608604	0.20518	0.849037	2.82566	0.00390102	-6.18488	4.10159e-08	-0.310131	0.713297	2.31035	0.0123258	-6.70019	3.12243e-10	2.62048	0.00278387	-6.39006	9.64239e-10	-9.01053	3.65394e-14	0.21	0.37	0.27	0.31	0.03	0.95
Q9ULJ6	FALSE	ZMIZ1	ZMIZ1	6	3.69805	9.1143	3.92299e-08	9.50483e-08	0.22671	0.834698	0.440324	0.653891	-1.96631	0.00931663	-0.798801	0.479905	-5.57084	1.19151e-06	-0.213613	0.862497	-2.19302	0.0157027	-1.02551	0.38964	-5.79755	2.2032e-06	-2.40663	0.00186786	-1.23912	0.249656	-6.01117	1.84486e-07	1.16751	0.255661	-3.60453	0.00187623	-4.77204	0.000226562	0.32	0.33	0.27	0.55	0.37	1
O60281	FALSE	ZN292	ZNF292	6	2.51752	20.8728	4.0435e-18	3.41565e-17	-3.60392	3.33436e-07	-3.12542	9.03991e-07	-1.32777	0.0317312	-3.27225	2.71438e-05	-7.44672	1.96846e-15	-0.478505	0.587163	2.27615	0.0015257	0.331676	0.75108	-3.8428	0.000118914	1.79765	0.00424818	-0.146829	0.887022	-4.3213	3.58658e-06	-1.94448	0.0123381	-6.11895	2.81356e-11	-4.17447	6.24617e-05	0.03	0.46	0.39	0.17	0.43	0.95
Q9C0G0	FALSE	ZN407	ZNF407	6	3.17671	25.2	1.64084e-21	2.13397e-20	4.36315	8.53896e-08	1.695	0.0282574	2.95674	1.98505e-05	0.545687	0.615888	-5.96267	2.53171e-08	2.66815	0.00165119	-1.40641	0.114075	-3.81747	9.21987e-05	-10.3258	1.07689e-18	1.26174	0.094276	-1.14931	0.253577	-7.65767	1.54647e-12	-2.41106	0.00694441	-8.91942	9.85065e-17	-6.50836	4.69278e-08	0.5	0.02	0.31	0.17	0.4	1
Q9Y4E5	FALSE	ZN451	ZNF451	6	2.69272	9.33486	2.49228e-08	6.19647e-08	1.98604	0.0168029	0.931049	0.252804	0.115421	0.890093	2.98156	0.000942132	-3.51962	0.00104252	1.05499	0.251749	-1.87062	0.0270035	0.995517	0.363835	-5.50566	1.12243e-06	-0.815628	0.29675	2.05051	0.0280272	-4.45067	3.10384e-05	2.86614	0.00102701	-3.63504	0.000642237	-6.50118	3.42921e-08	0.37	0.15	0.27	0.36	0.03	0.76
Q96JF6	FALSE	ZN594	ZNF594	6	2.61452	24.551	5.18018e-21	6.23488e-20	1.99978	0.00919885	3.55317	1.43814e-07	3.18883	5.6962e-07	4.34699	1.27393e-07	-4.18186	2.32303e-05	-1.5534	0.0554749	1.18906	0.14968	2.34722	0.0108237	-6.18164	3.97453e-09	-0.364341	0.639504	0.793816	0.407814	-7.73503	1.11899e-14	1.15816	0.182521	-7.37069	5.68382e-14	-8.52885	1.56708e-14	0.5	0.3	0.11	0.15	0.03	0.95
Q6ZSS3	FALSE	ZN621	ZNF621	6	6.10658	16.0475	3.70579e-14	1.89374e-13	4.87903	1.59192e-05	2.68579	0.0109225	-1.01315	0.332973	-1.01561	0.48824	-5.80967	9.71825e-05	2.19325	0.0741424	-5.89218	1.28397e-07	-5.89464	1.19518e-05	-10.6887	1.56167e-11	-3.69894	0.000191807	-3.7014	0.00379857	-8.49545	1.1842e-08	-0.00245842	0.998438	-4.79652	0.00133789	-4.79406	0.00509542	0.55	0.15	0.35	0.64	0.63	1
Q96K58	FALSE	ZN668	ZNF668	6	2.35938	28.4663	5.63502e-24	1.01672e-22	0.788629	0.290069	-2.27911	0.000223996	1.7964	0.00201478	2.33195	0.00214988	-5.52906	5.19134e-10	3.06774	9.37598e-06	1.00778	0.179663	1.54332	0.0713621	-6.31769	3.07257e-11	4.07551	5.56885e-12	4.61106	7.10943e-10	-3.24995	0.000318772	0.535542	0.520253	-7.32547	1.87577e-16	-7.86101	4.92038e-15	0.26	0.2	0.52	0.06	0	0.95
Q5VV52	FALSE	ZN691	ZNF691	6	2.56196	27.6651	2.22811e-23	3.67771e-22	-4.67179	7.66777e-11	-2.20274	0.000797659	-2.81462	3.77233e-06	0.247398	0.80975	-8.1754	1.25882e-17	-2.46905	0.000904906	1.85717	0.0124472	4.91919	8.38039e-09	-3.50361	0.000591706	-0.61188	0.387604	2.45014	0.00249386	-5.97266	3.00371e-10	3.06202	6.82273e-05	-5.36078	8.15011e-09	-8.4228	2.48849e-15	0.03	0.54	0.27	0.35	0	0.95
Q0D2J5	FALSE	ZN763	ZNF763	6	4.01312	16.9182	6.91221e-15	3.89828e-14	3.57496	0.00017517	1.80798	0.0458524	-0.620043	0.491172	4.66194	7.98281e-06	-4.47941	0.00036615	1.76698	0.0877108	-4.195	8.60919e-06	1.08698	0.402702	-8.05437	1.27787e-09	-2.42802	0.00396795	2.85396	0.0082977	-6.28739	5.00382e-07	5.28198	1.66572e-07	-3.85937	0.00218815	-9.14135	4.20535e-11	0.47	0.13	0.32	0.52	0.03	0.95
Q96IR2	FALSE	ZN845	ZNF845	6	2.40312	15.0252	2.71178e-13	1.25835e-12	-1.8387	0.0190799	0.823118	0.287841	-1.10386	0.103149	1.60041	0.0727048	-5.80171	6.11685e-09	-2.66182	0.00073091	0.734844	0.412432	3.43911	0.00016288	-3.96301	0.000237196	-1.92698	0.00445095	0.777289	0.425984	-6.62483	4.88442e-11	2.70427	0.00102523	-4.69785	1.99182e-06	-7.40212	2.96262e-11	0.21	0.43	0.11	0.3	0.03	0.95
Q05481	FALSE	ZNF91	ZNF91	6	4.01719	18.9173	1.5458e-16	1.07828e-15	0.477799	0.647434	-1.31874	0.12401	-4.06606	4.87084e-08	-3.55254	0.00026659	-7.38094	1.49044e-10	1.79654	0.0580125	-4.54386	1.54875e-07	-4.03034	0.00012231	-7.85874	1.58814e-10	-2.74732	0.000366429	-2.2338	0.0275337	-6.0622	1.58315e-07	0.513519	0.643198	-3.31488	0.00472021	-3.8284	0.00384126	0.21	0.15	0.34	0.62	0.6	0.95
Q9C0D3	FALSE	ZY11B	ZYG11B	6	4.01798	14.3348	1.05156e-12	4.54644e-12	2.68031	0.00276568	0.343936	0.737215	-1.18024	0.134552	3.50607	0.000354297	-4.43225	0.000143468	2.33637	0.012148	-3.86054	1.09419e-05	0.82576	0.502358	-7.11255	8.28085e-09	-1.52417	0.0594573	3.16213	0.00145042	-4.77618	4.34901e-05	4.6863	6.03024e-07	-3.25201	0.0059817	-7.93831	6.70245e-10	0.45	0.17	0.42	0.6	0.09	0.95
