# Supplementary material for: Proteomic analysis reveals key differences between squamous cell carcinomas and adenocarcinomas across multiple tissues
Source: Nat Commun. 2022 Jul 18;13:4167. doi: 10.1038/s41467-022-31719-0 (PMC9293992; doi:10.1038/s41467-022-31719-0)
Supplement: Supplementary file 9 — Supplementary Data 6 [file 41467_2022_31719_MOESM9_ESM.xlsx]

## Sheet: Description
Supplementary Data 6: Characterization of HPV-related SCCs. Related to Figure 6.
HPV infection status	HPV infection status of anogenital SCCs.
HPV prevalence	HPV type-specific prevalence in 5 anogenital SCCs.
p53 expression	p53 expression in HPV positive and negative anogenital SCC patients.
Pathways	Eight patterns of differential pathway regulation between the 5 groups with differential HPV infection.

## Sheet: HPV infection status
SampleID	Group	Main Type of HPV Clade	Number of HPV Clade
Anus_SCC_1	1	16	1
Anus_SCC_2	2	16	3
Anus_SCC_3	3	58	2
Anus_SCC_4	3	Others	3
Anus_SCC_5	1	16	1
Anus_SCC_6	1	16	1
Anus_SCC_7	1	16	1
Anus_SCC_8	1	16	1
Anus_SCC_9	2	16	2
Anus_SCC_10	1	16	1
Cervix_SCC_1	1	16	1
Cervix_SCC_2	3	52	2
Cervix_SCC_3	2	16	2
Cervix_SCC_4	2	16	2
Cervix_SCC_5	4	Others	1
Cervix_SCC_6	1	16	1
Cervix_SCC_7	2	16	2
Cervix_SCC_8	2	16	2
Cervix_SCC_9	3	18	2
Cervix_SCC_10	1	16	1
Cervix_SCC_11	3	58	2
Cervix_SCC_12	3	Others	3
Cervix_SCC_13	4	Others	1
Cervix_SCC_14	4	18	2
Cervix_SCC_15	2	16	3
Cervix_SCC_16	5	Negative	0
Cervix_SCC_17	1	16	1
Cervix_SCC_18	3	58	2
Cervix_SCC_19	1	16	1
Cervix_SCC_20	1	16	1
Cervix_SCC_21	3	52	2
Penis_SCC_2	2	16	2
Penis_SCC_4	5	Negative	0
Penis_SCC_5	5	Negative	0
Penis_SCC_6	5	Negative	0
Penis_SCC_7	4	58	1
Penis_SCC_8	5	Negative	0
Penis_SCC_9	5	Negative	0
Penis_SCC_10	5	Negative	0
Penis_SCC_11	4	52	1
Penis_SCC_12	5	Negative	0
Penis_SCC_13	5	Negative	0
Penis_SCC_14	5	Negative	0
Penis_SCC_15_01	4	18	1
Penis_SCC_16	3	Others	3
Penis_SCC_18	1	16	1
Penis_SCC_19	1	16	1
Penis_SCC_20	1	16	1
Penis_SCC_21	1	16	1
Penis_SCC_22	4	52	1
Penis_SCC_23	5	Negative	0
Penis_SCC_24	5	Negative	0
Penis_SCC_25	1	16	1
Perineum_SCC_1_R1	2	16	2
Perineum_SCC_2	2	16	2
Perineum_SCC_3	4	Others	1
Perineum_SCC_4	1	16	1
Perineum_SCC_5	4	39	1
Perineum_SCC_6	5	Negative	0
Perineum_SCC_7	1	16	1
Perineum_SCC_9	5	Negative	0
Perineum_SCC_10	1	16	1
Perineum_SCC_12	1	16	1
Perineum_SCC_13	1	16	1
Perineum_SCC_14	5	Negative	0
Perineum_SCC_15	1	16	1
Perineum_SCC_16_02	5	Negative	0
Perineum_SCC_17	5	Negative	0
Perineum_SCC_18	1	16	1
Perineum_SCC_19	1	16	1
Perineum_SCC_20	5	Negative	0
Perineum_SCC_21	1	16	1
Perineum_SCC_23	1	16	1
Vagina_SCC_2	1	16	1
Vagina_SCC_3	2	16	3
Vagina_SCC_5	3	39	3
Vagina_SCC_7	2	16	5
Vagina_SCC_8	3	Others	2
Vagina_SCC_9	3	58	3
Vagina_SCC_10	5	Negative	0
Vagina_SCC_11	2	16	4
Vagina_SCC_12	1	16	1
Vagina_SCC_13	3	39	3
Vagina_SCC_14	1	16	1
Vagina_SCC_15	3	39	2
Vagina_SCC_16	2	16	2
Vagina_SCC_17	2	16	2
Vagina_SCC_18	1	16	1
Vagina_SCC_19	1	16	1
Vagina_SCC_20	3	Others	5
Vagina_SCC_21	4	18	2
Vagina_SCC_22	4	18	1
Vagina_SCC_23	3	58	2
Vagina_SCC_24	2	16	2

## Sheet: HPV prevalence
	Penis	Perineum	Anus	Cervix	Vagina
	(22 cases)	(20 cases)	(10cases)	(21 cases)	(21 cases)
HPV16	0.2727	0.6	0.8	0.5238	0.5238
HPV18	0.0455	0	0	0.0952	0.0952
HPV39	0	0.05	0	0	0.1429
HPV52	0.0909	0	0	0.0952	0
HPV58	0.0455	0	0.1	0.0952	0.0952
Others	0.0455	0.05	0.1	0.1429	0.0952
Negative	0.5	0.3	0	0.0476	0.0476

## Sheet: p53 expression
	HPV positive		HPV negative
	p53 loss	p53 positive	p53 loss	p53 positive
Anus (10)	10 (100%)	0 (0%)	0 (0%)	0 (0%)
Cervix (21)	20 (95.24%)	0 (0%)	1 (4.76%)	0 (0%)
Penis (22)	0 (0%)	11 (50%)	0 (0%)	11 (50%)
Perineum (20)	1 (5%)	13 (65%)	2 (10%)	4 (20%)
Vagina (21)	20 (95.24%)	0 (0%)	1 (4.76%)	0 (0%)

## Sheet: Pathways
Pattern	Enrichment.gene.sets	Group1VsNeg_logFC	Group1VsNeg_adj.P.Val	Group2VsNeg_logFC	Group2VsNeg_adj.P.Val	Group3VsNeg_logFC	Group3VsNeg_adj.P.Val	Group4VsNeg_logFC	Group4VsNeg_adj.P.Val	grouPGroup1...grouPGroup5	grouPGroup2...grouPGroup5	grouPGroup3...grouPGroup5	grouPGroup4...grouPGroup5	AveExpr	F	P.Value	adj.P.Val	Group1.Scaled.Average.enrichment.score	Group2.Scaled.Average.enrichment.score	Group3.Scaled.Average.enrichment.score	Group4.Scaled.Average.enrichment.score	Group5.Scaled.Average.enrichment.score	Group1.Raw.Average.enrichment.score	Group2.Raw.Average.enrichment.score	Group3.Raw.Average.enrichment.score	Group4.Raw.Average.enrichment.score	Group5.Raw.Average.enrichment.score	Group1_Anus_SCC_1	Group1_Anus_SCC_10	Group1_Anus_SCC_5	Group1_Anus_SCC_6	Group1_Anus_SCC_7	Group1_Anus_SCC_8	Group1_Cervix_SCC_1	Group1_Cervix_SCC_10	Group1_Cervix_SCC_17	Group1_Cervix_SCC_19	Group1_Cervix_SCC_20	Group1_Cervix_SCC_6	Group1_Penis_SCC_18	Group1_Penis_SCC_19	Group1_Penis_SCC_20	Group1_Penis_SCC_21	Group1_Penis_SCC_25	Group1_Perineum_SCC_10	Group1_Perineum_SCC_12	Group1_Perineum_SCC_13	Group1_Perineum_SCC_15	Group1_Perineum_SCC_18
1	REACTOME_SYNTHESIS_OF_IP2_IP_AND_INS_IN_THE_CYTOSOL	0.105764	0.000962684	0.113808	0.000982221	0.139141	2.72e-05	0.0996416	0.0219746	0.105764	0.113808	0.139141	0.0996416	-0.0298195	9.48037	1.78e-06	0.000149134	0.170512	0.261686	0.548826	0.101122	-1.02826	-0.0147758	-0.00673178	0.0186016	-0.0208979	-0.120539	0.0251434	-0.0374328	0.0706034	0.129924	-0.0244829	0.081491	0.0245971	0.0214974	0.090955	0.028829	-0.0206673	-0.0417732	-0.0982669	-0.0432719	-0.174974	-0.14491	-0.198649	-0.0456742	0.0213161	-0.152698	-0.0231377	0.0447699
1	REACTOME_INTERCONVERSION_OF_NUCLEOTIDE_DI_AND_TRIPHOSPHATES	0.0472773	0.019227	0.0493484	0.029806	0.0718732	0.00100196	0.0645231	0.0416586	0.0472773	0.0493484	0.0718732	0.0645231	0.307626	5.04838	0.000996739	0.00808718	0.0526198	0.0889606	0.484198	0.355228	-0.776942	0.310625	0.312696	0.335221	0.327871	0.263348	0.317818	0.220676	0.342777	0.337844	0.342945	0.383562	0.371397	0.403637	0.411673	0.38037	0.391581	0.339525	0.283871	0.261946	0.252888	0.302732	0.290676	0.319373	0.288115	0.193569	0.270393	0.287646
1	REACTOME_NEGATIVE_REGULATION_OF_NOTCH4_SIGNALING	0.0404449	0.00150045	0.0419624	0.0031925	0.0564894	6.14e-05	0.0507545	0.0156974	0.0404449	0.0419624	0.0564894	0.0507545	0.465649	8.53524	6.48e-06	0.000332265	0.108529	0.149916	0.546113	0.389705	-0.994534	0.469628	0.471145	0.485672	0.479938	0.429183	0.517372	0.467023	0.493868	0.497419	0.497888	0.550481	0.502007	0.487639	0.493151	0.511975	0.494463	0.476946	0.464416	0.379329	0.482624	0.454063	0.459027	0.483073	0.470872	0.39313	0.478973	0.371763
1	KEGG_PROTEASOME	0.043035	0.00155716	0.0464977	0.00252078	0.0596887	7.31e-05	0.0505491	0.0156974	0.043035	0.0464977	0.0596887	0.0505491	0.472733	8.12438	1.15e-05	0.000422371	0.111607	0.199537	0.534498	0.302415	-0.981187	0.477128	0.480591	0.493782	0.484642	0.434093	0.523403	0.457498	0.504536	0.495369	0.497836	0.554094	0.502306	0.490094	0.500119	0.520553	0.495288	0.490605	0.478265	0.349346	0.477183	0.460771	0.454664	0.512582	0.472073	0.405979	0.506038	0.369406
1	REACTOME_DNA_DOUBLE_STRAND_BREAK_RESPONSE	0.0440215	0.0036187	0.0469921	0.00619948	0.072053	2.81e-05	0.0471437	0.0484834	0.0440215	0.0469921	0.072053	0.0471437	0.0659573	8.08102	1.22e-05	0.000422371	0.0732296	0.140047	0.703739	0.143456	-0.916944	0.069213	0.0721836	0.0972444	0.0723351	0.0251914	0.111281	0.0984096	0.125289	0.091137	0.094625	0.084745	0.0784987	0.103209	0.143412	0.0783431	0.0784572	0.108716	0.041727	0.0364641	0.0340071	0.0154873	0.00844963	0.0167101	0.0552695	0.0900168	0.0447368	0.0623632
2	HALLMARK_KRAS_SIGNALING_UP	-0.0341149	0.00204551	-0.0339806	0.00487597	-0.0369605	0.00254019	-0.0373829	0.0353634	-0.0341149	-0.0339806	-0.0369605	-0.0373829	0.0566253	5.47185	0.00052457	0.00437141	-0.189481	-0.185275	-0.278578	-0.291805	0.878678	0.0505737	0.050708	0.0477281	0.0473057	0.0846886	0.0227659	0.0508361	0.0616328	0.0437743	0.0500815	0.0340787	0.0713231	0.0408286	0.00242706	0.0469214	0.0099472	0.0209893	0.0621311	0.0998556	0.0773244	0.0632683	0.119471	0.0329731	0.0689385	0.0830796	0.0545822	0.0657825
3	GO_INOSITOL_PHOSPHATE_CATABOLIC_PROCESS	0.0925419	0.00239492	0.087983	0.00703202	0.103178	0.000762496	0.06729	0.218739	0.0925419	0.087983	0.103178	0.06729	-0.0764252	6.9292	6.41e-05	0.00236552	0.264206	0.205809	0.400455	-0.0592575	-0.92121	-0.0557994	-0.0603583	-0.0451628	-0.0810512	-0.148341	0.0270996	0.0223387	0.0385114	0.0774543	0.00965857	0.0158749	-0.0878371	-0.0850799	-0.0511219	-0.0833005	-0.108931	-0.100049	-0.139506	-0.200258	-0.198614	-0.124984	-0.136797	0.0175776	0.00806167	-0.120411	-0.0250545	-0.0629004
3	GO_REGULATION_OF_NUCLEAR_TRANSCRIBED_MRNA_POLY_A_TAIL_SHORTENING	0.0919008	0.00884241	0.0928313	0.0149797	0.128316	0.000428517	0.0557593	0.398757	0.0919008	0.0928313	0.128316	0.0557593	-0.0139767	6.38274	0.000141035	0.00372779	0.179341	0.189487	0.576386	-0.214721	-0.822682	0.0024716	0.00340214	0.0388867	-0.0336699	-0.0894292	0.0323148	0.062042	0.0249544	0.0253693	0.0157676	0.00465115	0.0207488	0.050933	0.0438035	0.0484038	0.0918082	0.0177458	-0.163574	-0.106408	-0.195197	-0.145978	-0.17981	0.0846525	0.0606373	0.00195619	0.00807163	-0.0276386
3	GO_NEGATIVE_REGULATION_OF_ANTIGEN_RECEPTOR_MEDIATED_SIGNALING_PATHWAY	0.0772381	0.0307309	0.092536	0.0179439	0.116129	0.00169254	0.0413853	0.54913	0.0772381	0.092536	0.116129	0.0413853	0.227425	5.11106	0.000918804	0.0120162	0.114571	0.28017	0.535557	-0.273534	-0.721527	0.238009	0.253307	0.276899	0.202156	0.160771	0.272472	0.299183	0.331927	0.307928	0.267084	0.224989	0.339672	0.314973	0.296956	0.335488	0.290092	0.317654	0.0412336	0.0718161	0.0410973	0.0538881	0.131881	0.172874	0.272719	0.222675	0.228486	0.250413
3	GO_POSITIVE_REGULATION_BY_HOST_OF_VIRAL_TRANSCRIPTION	0.0769067	0.00441308	0.0836856	0.00474875	0.0856272	0.00160257	0.0513249	0.299302	0.0769067	0.0836856	0.0856272	0.0513249	-0.0166254	6.39907	0.000137728	0.00369877	0.229482	0.327318	0.35534	-0.139726	-0.880472	-0.000725082	0.00605386	0.00799543	-0.0263068	-0.0776317	0.0752909	0.203003	0.0477062	0.0109478	-0.0217235	0.114867	0.015788	0.093264	0.0412937	-0.0204506	0.0221422	0.0762697	-0.0694203	-0.0106996	-0.0471718	-0.0454219	-0.0672916	-0.137233	-0.0392899	0.0188889	-0.0857033	-0.0754833
3	GO_NEGATIVE_REGULATION_OF_T_CELL_RECEPTOR_SIGNALING_PATHWAY	0.0715491	0.0347339	0.0811296	0.0269657	0.100707	0.00346536	0.0364144	0.594167	0.0715491	0.0811296	0.100707	0.0364144	0.244535	4.40964	0.00263461	0.0234178	0.138514	0.249287	0.475651	-0.267725	-0.688761	0.256515	0.266096	0.285673	0.22138	0.184966	0.276304	0.308981	0.331679	0.321978	0.293069	0.23594	0.334668	0.314949	0.296461	0.33478	0.296185	0.319308	0.0603569	0.0969133	0.0649992	0.0746881	0.15949	0.202497	0.311174	0.256568	0.261735	0.261424
4	GO_POTASSIUM_CHANNEL_ACTIVITY	-0.0810455	0.0311651	-0.11361	0.00686358	-0.119098	0.00205065	-0.0652196	0.3515	-0.0810455	-0.11361	-0.119098	-0.0652196	-0.211352	5.21239	0.000789935	0.0109891	-0.0637139	-0.397624	-0.453901	0.0985633	0.767318	-0.217566	-0.25013	-0.255619	-0.20174	-0.136521	-0.285505	-0.294566	-0.248732	-0.335426	-0.340798	-0.255528	-0.0864975	-0.184138	-0.166901	-0.115496	-0.137625	-0.169366	-0.140219	-0.212957	-0.228033	-0.202965	-0.220797	-0.25698	-0.209494	-0.219332	-0.250381	-0.019995
4	REACTOME_PTK6_REGULATES_RHO_GTPASES_RAS_GTPASE_AND_MAP_KINASES	-0.0623518	0.00262409	-0.0898079	0.000434434	-0.0888761	0.00011227	-0.0462664	0.204635	-0.0623518	-0.0898079	-0.0888761	-0.0462664	0.0549545	8.66875	5.38e-06	0.000307064	-0.085808	-0.530563	-0.515469	0.174755	0.924213	0.0496573	0.0222012	0.023133	0.0657427	0.112009	0.0174939	-0.0205137	0.072357	-0.0720998	0.0848918	-0.0193126	-0.00289486	0.00735611	-0.0144856	0.0294583	0.00451861	-0.014833	0.115812	0.100907	0.0839728	0.0142952	0.0415245	0.148637	0.0963967	0.189595	0.0645435	0.211719
4	GO_POSITIVE_REGULATION_OF_ERBB_SIGNALING_PATHWAY	-0.0578236	0.00738819	-0.0567509	0.0149101	-0.0583361	0.00662877	-0.0295166	0.462124	-0.0578236	-0.0567509	-0.0583361	-0.0295166	0.138344	5.12992	0.000893309	0.0118155	-0.276629	-0.256972	-0.286021	0.2421	0.782996	0.123248	0.124321	0.122736	0.151555	0.181072	0.0757318	0.120428	0.0865619	0.0640552	0.0762527	0.0380906	0.0985057	0.116573	0.100795	0.0993588	0.153817	0.0756952	0.226249	0.183873	0.193148	0.192196	0.231375	0.151558	0.0961351	0.119166	0.106617	0.121748
4	GO_INTERLEUKIN_6_MEDIATED_SIGNALING_PATHWAY	-0.0573961	0.0128611	-0.0718277	0.00543959	-0.0710806	0.00249972	-0.0351445	0.419991	-0.0573961	-0.0718277	-0.0710806	-0.0351445	0.13546	5.62671	0.000427153	0.00766129	-0.157317	-0.398339	-0.385862	0.21431	0.801261	0.126041	0.111609	0.112356	0.148292	0.183437	0.111804	0.146667	0.0927004	0.115081	0.123875	0.0663785	0.0665858	0.0603785	0.0267245	0.0487125	0.047729	0.0534851	0.167463	0.251035	0.181044	0.213689	0.16981	0.115172	0.146808	0.107481	0.140039	0.196682
4	GO_SODIUM_ION_HOMEOSTASIS	-0.0572771	0.00239492	-0.069172	0.00104441	-0.0771537	5.52e-05	-0.0346164	0.30067	-0.0572771	-0.069172	-0.0771537	-0.0346164	0.118483	9.90866	1.04e-06	0.000290224	-0.17826	-0.418634	-0.57993	0.279672	0.979208	0.109661	0.0977665	0.0897848	0.132322	0.166938	0.0855092	0.0543776	0.0797116	0.114996	0.0825571	0.114899	0.098599	0.01311	0.0407294	0.124557	0.114664	0.118603	0.153697	0.100535	0.214336	0.146827	0.193403	0.140135	0.166294	0.120467	0.124563	0.144274
5	GO_AMINO_ACID_BETAINE_METABOLIC_PROCESS	0.0240967	0.339436	0.0708911	0.00658193	0.0705356	0.00303208	0.0369795	0.402245	0.0240967	0.0708911	0.0705356	0.0369795	0.201662	5.59684	0.000446431	0.00772307	-0.205822	0.564287	0.558436	0.00619328	-0.602389	0.189156	0.23595	0.235594	0.202038	0.165059	0.180415	0.21861	0.191316	0.169277	0.17689	0.164098	0.284588	0.301457	0.314683	0.272497	0.221425	0.246618	0.139652	0.248555	0.160677	0.104815	0.116428	0.18476	0.144512	0.117466	0.17596	0.11122
5	GO_DEOXYRIBONUCLEOTIDE_BIOSYNTHETIC_PROCESS	0.0450944	0.0542626	0.0749806	0.00474875	0.0863171	0.000462675	0.0618635	0.146075	0.0450944	0.0749806	0.0863171	0.0618635	0.224046	6.60841	0.000101685	0.00315225	-0.0795829	0.400794	0.583011	0.189956	-0.804407	0.219095	0.248981	0.260318	0.235864	0.174001	0.289649	0.105336	0.263317	0.306981	0.251976	0.238228	0.247349	0.309176	0.307101	0.268664	0.256362	0.256422	0.174795	0.154871	0.165265	0.143464	0.153385	0.196064	0.13682	0.132672	0.172181	0.130513
5	GO_INFLAMMATORY_RESPONSE_TO_ANTIGENIC_STIMULUS	0.0415729	0.0507013	0.0744959	0.00238132	0.074216	0.000815277	0.0240494	0.559392	0.0415729	0.0744959	0.074216	0.0240494	0.269252	7.05071	5.38e-05	0.00212696	-0.0124745	0.568823	0.563882	-0.321875	-0.746498	0.268546	0.301469	0.301189	0.251022	0.226973	0.367664	0.341443	0.347866	0.344173	0.253644	0.303891	0.328637	0.28534	0.293353	0.322709	0.304684	0.328756	0.163169	0.187716	0.197789	0.190899	0.218235	0.227877	0.271124	0.230219	0.201366	0.213316
5	GO_INSULIN_LIKE_GROWTH_FACTOR_RECEPTOR_SIGNALING_PATHWAY	0.0362217	0.101403	0.0733969	0.0031601	0.0865204	0.000213064	0.0198372	0.669505	0.0362217	0.0733969	0.0865204	0.0198372	0.0679208	8.16224	1.12e-05	0.000750394	-0.094641	0.528019	0.747828	-0.369071	-0.70133	0.0622704	0.0994456	0.112569	0.0458858	0.0260487	0.0635853	0.0899455	0.0676216	0.101482	0.119619	0.0616087	0.0806082	0.134839	0.0924221	0.123016	0.0966972	0.152971	0.0202919	-0.00891515	0.0195133	0.0077923	-0.0557453	-0.0430922	0.0129683	0.0372313	0.0140162	0.0714978
5	GO_NEGATIVE_REGULATION_OF_ANOIKIS	0.0516585	0.0631578	0.0899185	0.00436794	0.105894	0.000311842	0.0588684	0.25506	0.0516585	0.0899185	0.105894	0.0588684	0.0479121	6.88663	6.81e-05	0.00246032	-0.0829743	0.433561	0.649235	0.0143646	-0.780398	0.0417662	0.0800262	0.0960012	0.0489761	-0.00989233	0.0129183	0.0987142	0.0795211	0.0530026	0.010895	0.0338445	0.148308	0.121719	0.186407	0.120544	0.175628	0.0788823	-0.0455084	0.0389435	-0.0177949	-0.061017	-0.0253843	-0.0132536	-0.0336801	0.0297171	-0.0832149	0.017418
6	GO_ENDONUCLEOLYTIC_CLEAVAGE_INVOLVED_IN_RRNA_PROCESSING	-0.0325257	0.416573	-0.0876964	0.0253553	-0.0932898	0.01094	-0.057628	0.401545	-0.0325257	-0.0876964	-0.0932898	-0.057628	-0.0091323	3.81192	0.00651816	0.0424568	0.176496	-0.428435	-0.489764	-0.0987435	0.533131	0.00696444	-0.0482063	-0.0537996	-0.0181379	0.0394902	0.0696869	0.0965069	0.0249293	0.110521	0.0800633	0.0775689	-0.16316	-0.0837443	-0.082242	-0.197371	-0.0174906	-0.106199	0.0783627	0.0949291	0.0716078	0.156486	0.125778	0.071378	-0.0135878	0.108071	0.0170095	0.053247
6	GO_ION_GATED_CHANNEL_ACTIVITY	-0.0575256	0.157921	-0.099359	0.0219773	-0.115981	0.00406238	-0.0648362	0.391082	-0.0575256	-0.099359	-0.115981	-0.0648362	0.0120609	4.06732	0.00442295	0.0330741	0.0625135	-0.352695	-0.517674	-0.0100462	0.633473	0.0183593	-0.023474	-0.0400961	0.0110487	0.0758849	-0.0670935	-0.00395095	-0.0145795	-0.088935	-0.0181083	-0.203314	-0.0804652	-0.0397186	-0.106885	-0.0693352	-0.112617	-0.1183	0.0505533	0.137859	0.0187295	0.0182419	0.0508311	0.155943	0.171634	0.101846	0.111158	0.158276
6	GO_MITOGEN_ACTIVATED_PROTEIN_KINASE_KINASE_KINASE_BINDING	-0.0416191	0.159997	-0.0983001	0.0027286	-0.110289	0.000301436	-0.035629	0.519493	-0.0416191	-0.0983001	-0.110289	-0.035629	0.0991509	7.90439	1.61e-05	0.000925387	0.156342	-0.568651	-0.722003	0.23296	0.688682	0.111374	0.0546929	0.0427036	0.117364	0.152993	0.0417981	0.0489698	0.0402057	0.0184976	0.0195025	0.0208449	0.0556193	0.159265	0.0439947	0.0720908	0.0719458	0.0920287	0.14466	0.199514	0.204153	0.0897195	0.175918	0.201558	0.207122	-0.00356822	0.176042	0.0659036
6	GO_NEGATIVE_REGULATION_OF_LYMPHOCYTE_MEDIATED_IMMUNITY	-0.0503429	0.0542626	-0.0810998	0.00575167	-0.104469	0.000180096	-0.0282465	0.591922	-0.0503429	-0.0810998	-0.104469	-0.0282465	0.169034	7.55229	2.64e-05	0.00124968	0.0238882	-0.411722	-0.742695	0.336839	0.736895	0.170721	0.139964	0.116595	0.192817	0.221064	0.188112	0.169784	0.169866	0.102833	0.137791	0.131098	0.156381	0.101386	0.0980648	0.180445	0.103304	0.171234	0.191073	0.184675	0.248818	0.171702	0.208826	0.192624	0.218794	0.265246	0.169648	0.162427
6	PID_ARF6_DOWNSTREAM_PATHWAY	-0.0337645	0.379686	-0.0974108	0.00965989	-0.109588	0.00236597	-0.0317851	0.638417	-0.0337645	-0.0974108	-0.109588	-0.0317851	0.125013	5.09314	0.000932083	0.00769372	0.174948	-0.492475	-0.620175	0.195704	0.529017	0.141696	0.0780496	0.065872	0.143675	0.17546	0.182522	0.0989636	0.233711	0.0900729	0.134313	0.198737	0.115309	0.0942145	0.112444	0.125254	0.0996821	0.117717	0.224043	0.125015	0.167268	0.197419	0.20176	0.27367	0.254277	0.202536	0.171198	0.171925
7	GO_VIRAL_LATENCY	0.0453867	0.0236058	0.04502	0.037987	0.0377705	0.0647261	0.054145	0.141002	0.0453867	0.04502	0.0377705	0.054145	0.300289	3.64507	0.00840098	0.0495767	0.189304	0.182004	0.0376621	0.363687	-0.714366	0.309797	0.30943	0.30218	0.318555	0.26441	0.32898	0.372052	0.350123	0.289202	0.348509	0.420163	0.357764	0.399662	0.398057	0.315711	0.33692	0.368211	0.286002	0.288769	0.264815	0.299581	0.264927	0.219804	0.298466	0.327701	0.259929	0.298808
7	GO_FIBROBLAST_GROWTH_FACTOR_BINDING	0.0464735	0.0293825	0.0499466	0.0305571	0.0311226	0.159716	0.0213175	0.631271	0.0464735	0.0499466	0.0311226	0.0213175	0.320232	3.2225	0.015986	0.0758806	0.270179	0.335527	-0.0186616	-0.203151	-0.604257	0.334592	0.338065	0.319241	0.309436	0.288118	0.3202	0.427208	0.344333	0.309678	0.378055	0.387046	0.345517	0.299572	0.361991	0.32969	0.312516	0.338504	0.274791	0.257888	0.27442	0.232531	0.217556	0.414133	0.3191	0.357474	0.346156	0.313227
7	GO_NEGATIVE_REGULATION_OF_GENE_SILENCING	0.054562	0.00580072	0.0533072	0.0131919	0.0385151	0.0525651	0.0235284	0.52779	0.054562	0.0533072	0.0385151	0.0235284	0.146431	5.00349	0.00107903	0.01338	0.351219	0.326184	0.0310852	-0.267898	-0.737286	0.164036	0.162781	0.147989	0.133003	0.109474	0.206913	0.286436	0.212693	0.230914	0.250907	0.196795	0.165269	0.193869	0.192756	0.111142	0.171521	0.185964	0.0862277	0.0610451	0.0946544	0.142573	0.0712796	0.232876	0.116648	0.224477	0.203795	0.174621
7	BIOCARTA_TGFB_PATHWAY	0.0440803	0.0276944	0.0617072	0.00659921	0.0254431	0.258063	0.0213916	0.588191	0.0440803	0.0617072	0.0254431	0.0213916	-0.0242736	3.80627	0.0065291	0.0303699	0.213441	0.533993	-0.125486	-0.199164	-0.58818	-0.0125367	0.00509014	-0.031174	-0.0352254	-0.056617	0.0781349	0.16273	-0.0248899	-0.0345346	0.0482616	0.00427224	-0.0182674	0.00685779	-0.013367	-0.0161328	-0.00559564	0.0919611	-0.0787576	-0.0112971	-0.0963084	-0.0741053	-0.0554238	0.025803	-0.0377497	0.0458723	-0.00708769	-0.0787682
7	KEGG_PHOSPHATIDYLINOSITOL_SIGNALING_SYSTEM	0.0290793	0.00313354	0.0322157	0.00405873	0.0177961	0.092695	0.00369248	0.860669	0.0290793	0.0322157	0.0177961	0.00369248	0.0350541	6.05487	0.000223635	0.00287704	0.373447	0.487884	-0.0382378	-0.552829	-0.687554	0.0452893	0.0484257	0.0340061	0.0199025	0.01621	0.0672589	0.0544064	0.0513438	0.10501	0.0795838	0.0547837	0.0429435	0.0535287	0.0391656	0.070815	0.0149267	0.0818955	0.0114514	0.0290721	0.0172296	0.0226545	0.010968	0.0579742	0.0351954	0.0429244	0.0428388	0.0602867
8	GO_POSITIVE_REGULATION_OF_INTERLEUKIN_1_SECRETION	-0.0552922	0.0261808	-0.0586935	0.0302552	-0.0491811	0.053999	-0.0129643	0.815843	-0.0552922	-0.0586935	-0.0491811	-0.0129643	0.102492	3.79075	0.00673135	0.0434895	-0.26307	-0.317004	-0.16617	0.408107	0.613677	0.0859018	0.0825005	0.0920128	0.12823	0.141194	0.000283499	-0.0205358	0.0399854	0.033575	-0.0127471	0.0308954	0.138823	0.134801	0.14614	0.201976	0.165996	0.046986	0.126752	0.105086	0.149396	0.165085	0.0983981	0.124805	0.0747396	0.12311	0.0738211	0.110219
8	GO_POSITIVE_REGULATION_OF_MORPHOGENESIS_OF_AN_EPITHELIUM	-0.0517234	0.0261808	-0.0549524	0.0302374	-0.0397819	0.0975826	-0.052448	0.231709	-0.0517234	-0.0549524	-0.0397819	-0.052448	0.00309578	3.29275	0.0143644	0.0702922	-0.202856	-0.258118	0.00151605	-0.215256	0.68236	-0.00875714	-0.0119862	0.00318436	-0.0094817	0.0429663	-0.131965	-0.0749025	0.0177254	-0.0485913	-0.0831669	-0.166565	-0.058322	0.0078698	0.0212421	-0.00329796	0.0415457	0.00834671	0.0402933	-0.0258248	0.0975885	0.0720797	0.0585111	-0.010263	0.00202184	0.0149887	-0.00353601	0.0877316
8	BIOCARTA_ATRBRCA_PATHWAY	-0.0629922	0.0154469	-0.0594143	0.0440069	-0.0448359	0.11241	-0.0378395	0.436948	-0.0629922	-0.0594143	-0.0448359	-0.0378395	-0.075828	2.9117	0.0255503	0.0825718	-0.272928	-0.222528	-0.0171715	0.0813826	0.614404	-0.0952033	-0.0916253	-0.077047	-0.0700506	-0.0322111	-0.157314	-0.142012	-0.121056	-0.14452	-0.160929	-0.0891983	-0.122418	-0.133565	-0.086885	-0.0938012	-0.142036	-0.105249	0.00699784	0.00160942	0.000927328	0.0297247	0.00864585	-0.0833045	-0.142247	-0.155307	-0.108008	-0.141864
[truncated: 72 more columns]
