# Supplementary material for: Proteomic analysis reveals key differences between squamous cell carcinomas and adenocarcinomas across multiple tissues
Source: Nat Commun. 2022 Jul 18;13:4167. doi: 10.1038/s41467-022-31719-0 (PMC9293992; doi:10.1038/s41467-022-31719-0)
Supplement: Supplementary file 10 — Source Data [file 41467_2022_31719_MOESM10_ESM.xlsx]

## Sheet: Figure 1c
Figure 1c
Sample	Identified Protein Number
Anus_SCC_1	7979
Anus_SCC_2	7973
Anus_SCC_3	7907
Anus_SCC_4	7997
Anus_SCC_5	7969
Anus_SCC_6	7924
Anus_SCC_7	7928
Anus_SCC_8	7688
Anus_SCC_9	7164
Anus_SCC_10	7232
Bladder_SCC_1	8834
Bladder_SCC_2	9089
Bladder_SCC_3	7997
Bladder_SCC_6	9003
Bladder_SCC_7	8992
Bladder_SCC_8	8432
Bladder_SCC_9	9040
Bladder_SCC_10	8960
Bladder_SCC_11	7447
Bladder_SCC_12_02	8670
Bladder_SCC_13	8843
Bladder_SCC_14	8893
Bladder_SCC_15	8626
Bladder_SCC_16	8932
Bladder_SCC_17	7427
Bladder_SCC_18	7377
Bladder_SCC_19_02	8151
Bladder_SCC_20	8939
Bladder_SCC_21	8772
Bladder_SCC_22	8896
Bladder_SCC_23	9082
Bladder_SCC_24	7669
Breast_SCC_1	8484
Breast_SCC_2	8518
Breast_SCC_3	8381
Breast_SCC_4_01	8438
Breast_SCC_5	8682
Breast_SCC_6	8840
Breast_SCC_7_01	8806
Breast_SCC_8	8604
Breast_SCC_9	8812
Breast_SCC_14	8675
Breast_SCC_15	8757
Breast_SCC_17_02	8220
Breast_SCC_18	8048
Breast_SCC_19	8399
Breast_SCC_21	8630
Breast_SCC_11	8529
Breast_SCC_12	8586
Breast_SCC_13	8475
Breast_SCC_20	8294
Breast_SCC_22_01	7708
Cervix_SCC_1	8655
Cervix_SCC_2	8647
Cervix_SCC_3	8721
Cervix_SCC_4	8723
Cervix_SCC_5	8608
Cervix_SCC_6	8502
Cervix_SCC_7	8797
Cervix_SCC_8	8757
Cervix_SCC_9	8757
Cervix_SCC_10	8773
Cervix_SCC_11	8694
Cervix_SCC_12	8549
Cervix_SCC_13	8698
Cervix_SCC_14	8663
Cervix_SCC_15	8661
Cervix_SCC_16	8587
Cervix_SCC_17	8741
Cervix_SCC_18	8655
Cervix_SCC_19	8698
Cervix_SCC_20	8535
Cervix_SCC_21	8638
Esophagus_SCC_1	8140
Esophagus_SCC_2	8199
Esophagus_SCC_4	7835
Esophagus_SCC_6	7873
Esophagus_SCC_7	8108
Esophagus_SCC_8	8097
Esophagus_SCC_9	8091
Esophagus_SCC_10	8013
Esophagus_SCC_11	7848
Esophagus_SCC_12	7893
Esophagus_SCC_13	7655
Esophagus_SCC_16_R2	7605
Esophagus_SCC_17_R2	7984
Esophagus_SCC_18_R2	8133
Esophagus_SCC_19_R2	8123
Esophagus_SCC_20_R2	8047
Esophagus_SCC_21_R2	8059
Esophagus_SCC_22_R2	7998
Esophagus_SCC_25	8058
Esophagus_SCC_26	8174
Gallbladder_SCC_1	8487
Gallbladder_SCC_2	8999
Gallbladder_SCC_3	8952
Gallbladder_SCC_4	8399
Gallbladder_SCC_5_01	9053
Gallbladder_SCC_6_01	8215
Gallbladder_SCC_7_02	8728
Gallbladder_SCC_11	8979
Gallbladder_SCC_12	8663
Gallbladder_SCC_13	8865
Gallbladder_SCC_14	8693
Gallbladder_SCC_8	8214
Gallbladder_SCC_9	8715
Gallbladder_SCC_10	8764
Gallbladder_SCC_15	8712
Gallbladder_SCC_17	8642
Gallbladder_SCC_18	8841
Gallbladder_SCC_19	9044
Gallbladder_SCC_20	8784
Gallbladder_SCC_21	8702
Lung_SCC_1	8842
Lung_SCC_2	8585
Lung_SCC_3	8637
Lung_SCC_4	8646
Lung_SCC_5	8774
Lung_SCC_6	8756
Lung_SCC_7	8595
Lung_SCC_8	8435
Lung_SCC_9	8487
Lung_SCC_10	8287
Lung_SCC_11	7315
Lung_SCC_12	8565
Lung_SCC_13	8497
Lung_SCC_14	8693
Lung_SCC_15	8085
Lung_SCC_16	8586
Lung_SCC_18	8508
Lung_SCC_19	8363
Lung_SCC_20	8167
Lung_SCC_21	8360
Nasopharynx_SCC_2	8588
Nasopharynx_SCC_4	7931
Nasopharynx_SCC_5	8973
Nasopharynx_SCC_6	9020
Nasopharynx_SCC_7	8898
Nasopharynx_SCC_8	8960
Nasopharynx_SCC_9	8993
Nasopharynx_SCC_10	8326
Nasopharynx_SCC_11	8884
Nasopharynx_SCC_12	8987
Nasopharynx_SCC_13	8880
Nasopharynx_SCC_14	8952
Nasopharynx_SCC_15	8940
Nasopharynx_SCC_16	8573
Nasopharynx_SCC_17	8894
Nasopharynx_SCC_18	8231
Nasopharynx_SCC_19	8992
Nasopharynx_SCC_20_SCC_R2	8958
Nasopharynx_SCC_21_SCC_R2	9008
Nasopharynx_SCC_22_SCC_R2	8785
Oral_Cavity_SCC_3	7781
Oral_Cavity_SCC_4	8067
Oral_Cavity_SCC_6_R1	7981
Oral_Cavity_SCC_7	8134
Oral_Cavity_SCC_9	8051
Oral_Cavity_SCC_11	7928
Oral_Cavity_SCC_12	7746
Oral_Cavity_SCC_13	7733
Oral_Cavity_SCC_14_R2	8045
Oral_Cavity_SCC_15	8170
Oral_Cavity_SCC_16	8147
Oral_Cavity_SCC_17	7507
Oral_Cavity_SCC_8_R2	8099
Oral_Cavity_SCC_10_R2	8170
Oral_Cavity_SCC_01_R2	8200
Oral_Cavity_SCC_18	8131
Oral_Cavity_SCC_2_R2	7648
Oral_Cavity_SCC_20	8223
Oral_Cavity_SCC_21	8128
Oral_Cavity_SCC_5_R2	7601
Oral_Cavity_SCC_22	7615
Oral_Cavity_SCC_23	8150
Pancreas_SCC_1_01	7500
Pancreas_SCC_2	8366
Pancreas_SCC_3	8666
Pancreas_SCC_4	8586
Pancreas_SCC_6_01	8320
Pancreas_SCC_7	7077
Pancreas_SCC_8	7688
Pancreas_SCC_9	8521
Pancreas_SCC_10	8578
Pancreas_SCC_11	8305
Pancreas_SCC_12	8295
Pancreas_SCC_16	8504
Pancreas_SCC_17	7281
Pancreas_SCC_18	6975
Pancreas_SCC_13	7832
Pancreas_SCC_14	8669
Pancreas_SCC_15	8662
Pancreas_SCC_20	8524
Pancreas_SCC_21	8485
Pancreas_SCC_22	8508
Pancreas_SCC_23	8601
Penis_SCC_2	8339
Penis_SCC_4	8429
Penis_SCC_5	8197
Penis_SCC_6	8601
Penis_SCC_7	8541
Penis_SCC_8	8440
Penis_SCC_9	8477
Penis_SCC_10	8572
Penis_SCC_11	8272
Penis_SCC_12	8550
Penis_SCC_13	8328
Penis_SCC_14	8634
Penis_SCC_15_01	8583
Penis_SCC_16	8316
Penis_SCC_18	8510
Penis_SCC_19	7490
Penis_SCC_20	8529
Penis_SCC_21	8484
Penis_SCC_22	8472
Penis_SCC_23	7823
Penis_SCC_24	8232
Penis_SCC_25	8509
Perineum_SCC_1_R1	8068
Perineum_SCC_2	8482
Perineum_SCC_3	8607
Perineum_SCC_4	8575
Perineum_SCC_5	8676
Perineum_SCC_6	8513
Perineum_SCC_7	8146
Perineum_SCC_9	8381
Perineum_SCC_10	7467
Perineum_SCC_15	8040
Perineum_SCC_12	8287
Perineum_SCC_19	8403
Perineum_SCC_13	7744
Perineum_SCC_14	8088
Perineum_SCC_16_02	7628
Perineum_SCC_17	7397
Perineum_SCC_18	7544
Perineum_SCC_20	7906
Perineum_SCC_21	8227
Perineum_SCC_23	8589
Skin_SCC_1	8728
Skin_SCC_2	8536
Skin_SCC_3	8475
Skin_SCC_4	8621
Skin_SCC_6	8256
Skin_SCC_7	8677
Skin_SCC_8	6995
Skin_SCC_10	7052
Skin_SCC_9	8513
Skin_SCC_11	7643
Skin_SCC_12	7775
Skin_SCC_13	7810
Skin_SCC_14	8300
Skin_SCC_15	7804
Skin_SCC_16	8626
Skin_SCC_17	8582
Skin_SCC_18	8665
Skin_SCC_20	7411
Skin_SCC_21	7664
Skin_SCC_22	8604
Throat_SCC_1	8074
Throat_SCC_2	8162
Throat_SCC_3	7844
Throat_SCC_4	7684
Throat_SCC_5	7734
Throat_SCC_6	8143
Throat_SCC_7	8297
Throat_SCC_8	8175
Throat_SCC_9	8227
Throat_SCC_10	7922
Throat_SCC_11	8144
Throat_SCC_12	8220
Throat_SCC_13	8251
Throat_SCC_14	7596
Throat_SCC_15	8246
Throat_SCC_16	8163
Throat_SCC_17	8395
Throat_SCC_18	8300
Throat_SCC_19	7344
Throat_SCC_20	8113
Thymus_SCC_2	9179
Thymus_SCC_3	8858
Thymus_SCC_4	9304
Thymus_SCC_5	9127
Thymus_SCC_6	9129
Thymus_SCC_7	9099
Thymus_SCC_8_01	9132
Thymus_SCC_9	8767
Thymus_SCC_11	9016
Thymus_SCC_21	9192
Thymus_SCC_22	9232
Thymus_SCC_23	9009
Thymus_SCC_12	9121
Thymus_SCC_13	9182
Thymus_SCC_14	9036
Thymus_SCC_15	9097
Thymus_SCC_16	9047
Thymus_SCC_17	9148
Thymus_SCC_18	8835
Thymus_SCC_19	9133
Thymus_SCC_20	8620
Thyroid_SCC_1	7415
Thyroid_SCC_2	7548
Thyroid_SCC_3	7535
Thyroid_SCC_4	7215
Thyroid_SCC_5	7327
Thyroid_SCC_11	7398
Thyroid_SCC_12	7227
Thyroid_SCC_6	7182
Thyroid_SCC_7	7323
Thyroid_SCC_8	7231
Thyroid_SCC_9	7265
Thyroid_SCC_10	7280
Thyroid_SCC_13	6264
Vagina_SCC_2	8879
Vagina_SCC_3	8569
Vagina_SCC_5	9025
Vagina_SCC_7	8737
Vagina_SCC_8	8855
Vagina_SCC_9	8913
Vagina_SCC_15	8744
Vagina_SCC_16	8761
Vagina_SCC_17	8837
Vagina_SCC_21	8868
Vagina_SCC_10	8255
Vagina_SCC_11	8770
Vagina_SCC_12	8969
Vagina_SCC_13	8745
Vagina_SCC_14	8893
Vagina_SCC_18	8669
Vagina_SCC_19	8633
Vagina_SCC_20	8710
Vagina_SCC_22	8757
Vagina_SCC_23	8579
Vagina_SCC_24	8579

## Sheet: Figure 3i
Figure 3i
Sample	RUNX2	FOXO1
Anus_SCC_1	395.308	1191.45
Anus_SCC_2	552.61	2083.09
Anus_SCC_3	471.829	1411.44
Anus_SCC_4	564.108	1408.87
Anus_SCC_5	564.38	2315.81
Anus_SCC_6	515.475	1217.67
Anus_SCC_7	222.371	1941.11
Anus_SCC_8	485.851	1667.73
Anus_SCC_9	0	1299.63
Anus_SCC_10	0	2617.1
Bladder_SCC_1	822.692	398.591
Bladder_SCC_2	1386.91	799.137
Bladder_SCC_3	2431.29	1612.15
Bladder_SCC_6	1438.43	572.549
Bladder_SCC_7	1401.25	1125.61
Bladder_SCC_8	442.252	1258.96
Bladder_SCC_9	1292.33	1044.24
Bladder_SCC_10	1546.49	335.027
Bladder_SCC_11	717.288	384.388
Bladder_SCC_12_02	562.473	352.47
Bladder_SCC_13	1038.83	297.05
Bladder_SCC_14	321.451	802.057
Bladder_SCC_15	525.766	1070.92
Bladder_SCC_16	3017.61	313.253
Bladder_SCC_17	1709.18	578.485
Bladder_SCC_18	1365.42	1194.02
Bladder_SCC_19_02	516.516	916.541
Bladder_SCC_20	793.434	338.664
Bladder_SCC_21	2211.79	602.931
Bladder_SCC_22	1840.42	1667.99
Bladder_SCC_23	2671.8	1113.37
Bladder_SCC_24	1791.25	297.483
Breast_SCC_1	725.344	770.592
Breast_SCC_2	440.832	562.62
Breast_SCC_3	558.208	994.448
Breast_SCC_4_01	766.33	833.344
Breast_SCC_5	636.187	296.534
Breast_SCC_6	789.571	470.2
Breast_SCC_7_01	458.761	608.375
Breast_SCC_8	2526.61	750.652
Breast_SCC_9	738.672	475.498
Breast_SCC_14	766.145	1070.43
Breast_SCC_15	1608.41	730.174
Breast_SCC_17_02	0	1647.92
Breast_SCC_18	301.621	904.719
Breast_SCC_19	782.447	291.96
Breast_SCC_21	678.735	541.95
Breast_SCC_11	0	509.138
Breast_SCC_12	669.331	498.981
Breast_SCC_13	1395.91	424.907
Breast_SCC_20	535.554	233.705
Breast_SCC_22_01	1259.15	1159.23
Gallbladder_SCC_1	358.704	828.331
Gallbladder_SCC_2	566.998	459.462
Gallbladder_SCC_3	696.98	625.531
Gallbladder_SCC_4	208.946	747.565
Gallbladder_SCC_5_01	962.277	833.512
Gallbladder_SCC_6_01	0	348.821
Gallbladder_SCC_7_02	209.349	699.745
Gallbladder_SCC_11	833.44	620.847
Gallbladder_SCC_12	449.599	422.375
Gallbladder_SCC_13	1108.65	360.534
Gallbladder_SCC_14	444.808	663.335
Gallbladder_SCC_8	629.403	404.978
Gallbladder_SCC_9	436.358	593.608
Gallbladder_SCC_10	0	466.926
Gallbladder_SCC_15	629.075	864.113
Gallbladder_SCC_17	875.398	605.419
Gallbladder_SCC_18	561.949	772.999
Gallbladder_SCC_19	954.471	497.925
Gallbladder_SCC_20	654.506	628.588
Gallbladder_SCC_21	180.266	779.574
Pancreas_SCC_1_01	3179.31	1703.03
Pancreas_SCC_2	1771.97	1193.23
Pancreas_SCC_3	1930.43	1073.19
Pancreas_SCC_4	2580.64	1171.41
Pancreas_SCC_6_01	1187.11	1311.92
Pancreas_SCC_7	0	1584.05
Pancreas_SCC_8	0	2192.07
Pancreas_SCC_9	255.048	2337.82
Pancreas_SCC_10	332.782	797.401
Pancreas_SCC_11	1855.67	668.514
Pancreas_SCC_12	1269.85	1048.78
Pancreas_SCC_16	3423.41	1172.53
Pancreas_SCC_17	1516.36	841.339
Pancreas_SCC_18	3483.73	925.087
Pancreas_SCC_13	0	246.808
Pancreas_SCC_14	2164.17	1319.97
Pancreas_SCC_15	3012.55	1052.14
Pancreas_SCC_20	3326.09	1117.9
Pancreas_SCC_21	1691.37	1478.8
Pancreas_SCC_22	471.829	1367.08
Pancreas_SCC_23	546.647	1293.34
Thymus_SCC_2	320.749	935.12
Thymus_SCC_3	505.574	1987.58
Thymus_SCC_4	472.045	1400.22
Thymus_SCC_5	431.961	2264.67
Thymus_SCC_6	404.512	1755.92
Thymus_SCC_7	433.967	1451.17
Thymus_SCC_8_01	487.223	1915.06
Thymus_SCC_9	247.536	858.275
Thymus_SCC_11	178.708	1945.69
Thymus_SCC_21	384.086	2133.99
Thymus_SCC_22	429.76	1619.68
Thymus_SCC_23	1928.43	1787.11
Thymus_SCC_12	342.447	1534.67
Thymus_SCC_13	456.7	1858.5
Thymus_SCC_14	0	1489.52
Thymus_SCC_15	332.577	1468.34
Thymus_SCC_16	1664.15	1819.35
Thymus_SCC_17	559.247	1573.03
Thymus_SCC_18	247.056	1832.21
Thymus_SCC_19	310.162	1564.58
Thymus_SCC_20	1081.13	1311.42
Thyroid_SCC_1	2084.24	367.652
Thyroid_SCC_2	1304.03	312.163
Thyroid_SCC_3	1058.6	457.17
Thyroid_SCC_4	1782.69	0
Thyroid_SCC_5	1353.76	593.171
Thyroid_SCC_11	1747.1	535.646
Thyroid_SCC_12	999.699	390.129
Thyroid_SCC_6	1583.13	230.063
Thyroid_SCC_7	1399.43	431.73
Thyroid_SCC_8	1664.43	275.686
Thyroid_SCC_9	1346.57	383.673
Thyroid_SCC_10	1355.11	392.225
Thyroid_SCC_13	1191.34	1553.53

## Sheet: Figure 6e
Figure 6e
Sample	Group	LGALS3	EZR	PHPT1	PAWR	DUSP3	INPP1	IMPA2	NUDT3
Anus_SCC_1	1	26534.9	36206.2	3459.46	2710.14	2360.57	17004.7	3102.73	1426.12
Anus_SCC_2	2	37201.8	13134.4	1410.76	4944.72	1399.61	8028.98	3167.26	1797.15
Anus_SCC_3	3	50656.4	14077.5	4619.46	3298.09	3324.49	8450.96	1803.14	1498.39
Anus_SCC_4	3	70788.8	12090.9	4193.05	5476.66	3052.04	6812.06	1475.78	1177.33
Anus_SCC_5	1	59135.4	21017.5	7650.82	6972.72	3595.44	16422.3	1795.68	1566.93
Anus_SCC_6	1	52302	9387.73	2889.39	2477.59	1782.01	16882.8	3831.81	1130.1
Anus_SCC_7	1	21716	8566.58	2228.56	4629.41	1054.08	7268.85	1595.11	1121.85
Anus_SCC_8	1	27232.3	58380.3	5376.43	5880.99	1606.5	40638.4	2510.71	2492.15
Anus_SCC_9	2	11823.9	10243.2	6782.98	7741.45	2546.83	484.117	3785.42	2000.91
Anus_SCC_10	1	12163.9	18039.8	1449.51	12107.5	4503	3797.03	3194.01	2202.95
Cervix_SCC_1	1	49902.7	41712.4	10318.6	5318.62	24133.6	5473.57	2636.8	634.261
Cervix_SCC_2	3	36908.2	16028.2	2966.85	5940.38	4950.66	11297.1	1689.92	2149.45
Cervix_SCC_3	2	43507.7	23455.6	3929.45	5135.69	3122.39	6905.54	1705.11	916.548
Cervix_SCC_4	2	45244.7	32072.8	9509.24	6930.77	30151.1	5973.45	1214.55	1257.66
Cervix_SCC_5	4	38944.7	22231	22633.8	6789.68	3429.2	9420.67	1108.44	1424.8
Cervix_SCC_6	1	54958.4	15751.3	26514.2	5820.49	40334.7	2850.08	1397.69	1682.08
Cervix_SCC_7	2	47311	23608.8	22062	5402.92	36260.9	8437.84	1826.68	1494.05
Cervix_SCC_8	2	56345.5	33166.8	24589.7	8048.96	33332.5	6626.9	897.229	1895.27
Cervix_SCC_9	3	57618.6	40021.6	4911.38	6192.86	9578.43	3920.72	2567.67	1567.64
Cervix_SCC_10	1	44593.3	57940.6	3817.8	4608.67	36340.3	8602.17	1539.6	1527.14
Cervix_SCC_11	3	44806.8	41462.3	36446.7	4623.27	4011.17	12500.3	1470.53	1500.26
Cervix_SCC_12	3	28810.2	10448.3	18265.9	2591.86	28758.3	10575.8	1947.97	2322.37
Cervix_SCC_13	4	48380.9	21206.7	42212.7	4318.15	5589.8	8425.97	2401.59	1880.94
Cervix_SCC_14	4	71457.4	53812.8	14878.1	4848.96	14177.2	3227.74	2233.97	1708.57
Cervix_SCC_15	2	36478	33255.8	16284.9	5401.24	17011.3	3850.12	2469.5	1422.41
Cervix_SCC_16	5	69893.2	23432.9	28266	4023.38	38122.6	1490.19	1181.91	2213.22
Cervix_SCC_17	1	43644.2	16797.9	6602.18	6686.1	20062.2	6201.84	2669.69	1340.49
Cervix_SCC_18	3	36348	41371.2	15752.1	2792.38	31271.3	15207.9	1700.02	1996.58
Cervix_SCC_19	1	51120.6	19987.2	16733.7	5517.73	39542.6	5267.07	1933.39	1678.42
Cervix_SCC_20	1	50957	13775.1	4420.94	3475.13	9734.59	5624.26	1567.79	1203.39
Cervix_SCC_21	3	48493	37748.9	7285.18	4372.79	24287.5	10302.1	2356.79	2059.26
Penis_SCC_2	2	54766.7	1530.03	436.421	2747.42	4234.95	1800.11	780.194	465.364
Penis_SCC_4	5	75830.5	1408.43	458.151	2434.58	1141.13	4163.97	744.866	227.533
Penis_SCC_5	5	15205.2	2272.07	915.302	2010.17	1276.14	2334.61	963.076	541.93
Penis_SCC_6	5	22371.9	1271.46	632.913	3169.04	904.95	3621.58	568.308	376.807
Penis_SCC_7	4	28627.7	2085.65	365.795	2366.64	3513.61	8525.13	801.444	350.923
Penis_SCC_8	5	16347.9	2923.46	209.156	1421.05	2002.82	3859.17	781.257	486.869
Penis_SCC_9	5	19792	1942.53	736.733	3106.63	3463.7	3518.31	1071.11	531.912
Penis_SCC_10	5	45556.4	1178.7	342.535	3865.95	1421.84	3134.07	300.053	448.364
Penis_SCC_11	4	13749.9	1750.27	1142.15	2026.23	2219.58	16295.3	849.256	458.925
Penis_SCC_12	5	39736.5	2303.49	2864.98	2217.33	3202.41	10048.4	831.438	869.633
Penis_SCC_13	5	6198.15	1417.93	2289.97	2132.95	2564.24	7581.16	640.916	536.385
Penis_SCC_14	5	33216.3	1454.69	1173.64	1148.24	2649.07	3602.25	1176.44	333.442
Penis_SCC_15_01	4	64705.8	1158.46	1191.89	2079.83	4783.43	9102.24	709.444	211.73
Penis_SCC_16	3	5734.62	2184.24	0	2050.16	1701.95	12235.1	471.072	456.956
Penis_SCC_18	1	40973.2	3579.83	505.206	2746.68	1567.64	10739.3	621.293	203.045
Penis_SCC_19	1	22673.5	2727.73	797.112	927.652	2357.57	29206.6	1011.86	0
Penis_SCC_20	1	39153.7	881.44	862.46	2533.19	2612.99	3159.6	764.427	651.486
Penis_SCC_21	1	48480.1	1740.29	440.274	3689.13	1265.32	13976.6	632.579	381.483
Penis_SCC_22	4	36397.7	1176.58	473.049	1612.18	1438.66	6600.8	479.92	3814.95
Penis_SCC_23	5	19933.6	3626.43	1571.48	3230	3393.66	6693.38	852.662	736.846
Penis_SCC_24	5	20951.7	3782.14	944.89	2446.54	3082.82	1644.3	992.2	661.465
Penis_SCC_25	1	46189.8	2535.02	1334.56	2864.48	4138.81	7764.3	938.655	610.371
Perineum_SCC_1_R1	2	23644.1	13790.4	3941.09	2751.67	1261.92	2885.85	266.605	653.23
Perineum_SCC_2	2	29516.5	14571.9	5346.77	6630.72	2987.55	1973.42	327.583	662.991
Perineum_SCC_3	4	35901.8	19602.2	4999.98	4402.39	1592.96	6157.17	784.359	585.492
Perineum_SCC_4	1	18437.1	24340.2	4855.83	6834.39	1804.53	4056.77	546.883	491.6
Perineum_SCC_5	4	27805.5	21857.2	5504.53	7304.74	1788.69	8554.99	2402.77	530.757
Perineum_SCC_6	5	8715.48	23406.2	2926.11	6405.84	2287.37	1645.29	456.998	319.495
Perineum_SCC_7	1	24053.1	9990.39	8072.69	4037.24	1273.63	24602.7	237.334	1034.08
Perineum_SCC_9	5	13800.5	23947	3766.62	3918.16	1307.09	6187.96	1743.03	332.115
Perineum_SCC_10	1	37037.4	7911.65	6533.93	2015.79	823.969	4227.56	946.004	1038.66
Perineum_SCC_15	1	35837.5	20514.5	4170.84	6416.4	4054.67	9397.05	1358.28	645.229
Perineum_SCC_12	1	22493.2	5366.28	7006.65	3853.01	734.377	4850.65	2118.95	689.407
Perineum_SCC_19	1	15562.4	14687.9	3473.58	3221.1	940.435	3280.34	479.181	706.477
Perineum_SCC_13	1	12501.9	5755.04	1161.86	6800.9	2323.68	512.374	652.384	630.086
Perineum_SCC_14	5	28796.7	9141.77	1787.69	2580.91	1685.66	13391.3	360.289	330.81
Perineum_SCC_16_02	5	6848.56	19619.5	7455.96	3935.02	1330.31	5671.69	590.749	223.315
Perineum_SCC_17	5	3900.34	7725.79	7487.69	1115.58	445.662	1224.22	504.384	261.705
Perineum_SCC_18	1	7050.11	13246.8	6196.73	3430.91	745.814	8896.98	789.754	0
Perineum_SCC_20	5	84240	16650.7	5390.14	4709.99	3278.12	4349.31	854.548	824.099
Perineum_SCC_21	1	37532.8	28709.4	3987.32	4700.36	2601.98	9221.1	4368.45	409.202
Perineum_SCC_23	1	19004.9	56726.5	2770.57	20672.5	2141.91	3456.52	482.087	569.625
Vagina_SCC_2	1	55339	13552	3997.19	4346.71	4301.98	10898.4	1483.16	416.802
Vagina_SCC_3	2	49112.4	16132.2	1679.22	4601.67	3572.41	7357.27	2776.76	919.823
Vagina_SCC_5	3	39774.1	13272.8	3005.7	5081.82	2479.59	4782.1	1468.55	700.159
Vagina_SCC_7	2	9837.13	13977.8	2626.49	8741.61	52229.1	2020.68	1176.07	567.258
Vagina_SCC_8	3	57673.6	22310	12931.1	4543.83	35463.3	22459.4	1050.83	1034.71
Vagina_SCC_9	3	57295	15704	5734	9626.27	45667.5	10023.8	965.244	451.801
Vagina_SCC_15	3	64781.6	23530.7	5100.72	6364.85	47209.1	13313.4	3620.61	596.04
Vagina_SCC_16	2	84002.1	14681	464.566	7062.02	59238.6	7522.71	2645.94	795.01
Vagina_SCC_17	2	40691.5	11327.2	1234.75	3720.89	40489.9	2793.91	828.949	804.276
Vagina_SCC_21	4	47731.4	15109.5	7347.4	5098.66	32467.1	4482.28	1750.11	596.033
Vagina_SCC_10	5	35312.9	6098.54	1551.7	11195	34020.8	1436.21	0	224.265
Vagina_SCC_11	2	20765.5	11926.9	1953.28	5700.41	51815.8	10840.8	1947.6	616.414
Vagina_SCC_12	1	40910.4	13622.6	6303.69	10037.8	27077.4	877.533	976.018	649.923
Vagina_SCC_13	3	30938	13012.7	2577.19	10395.6	33848.5	12630.1	341.202	563.421
Vagina_SCC_14	1	57558.3	22457	5016.7	6087.04	62002.2	13836.8	2381.32	800.122
Vagina_SCC_18	1	56233.7	5372.21	7280.9	6735.76	53261.2	3707.07	1513.94	1139.54
Vagina_SCC_19	1	45537.4	6052.99	5222.76	4917.05	48556.9	5493.32	1082.75	863.109
Vagina_SCC_20	3	45365.4	10012.2	3735.13	3332.11	48488.6	19869.8	775.61	878.719
Vagina_SCC_22	4	30995.2	13519.2	3302.34	5691.36	75805.1	3294.31	3003.86	1397.21
Vagina_SCC_23	3	60718.4	23541.1	2886.91	6749.49	19676.1	7160.4	2266.06	856.768
Vagina_SCC_24	2	36212.3	32401.6	1386.06	7000.94	81415.9	18403.2	2570.72	1315.86

## Sheet: Supplementary Figure 1t
Supplementary Figure 1t
Sample	StromalScore	Stromal Ratio (%)
Anus_SCC_1	-313.862	5
Anus_SCC_2	-196.241	10
Anus_SCC_3	-216.196	15
Anus_SCC_4	-184.073	10
Anus_SCC_5	-76.7657	30
Anus_SCC_6	-134.442	20
Anus_SCC_7	-109.989	30
Anus_SCC_8	-232.212	10
Anus_SCC_9	-195.06	20
Anus_SCC_10	-242.146	20
Bladder_SCC_1	-249.95	20
Bladder_SCC_2	-245.982	10
Bladder_SCC_3	-224.151	20
Bladder_SCC_6	-121.426	10
Bladder_SCC_7	-277.995	10
Bladder_SCC_8	-115.3	10
Bladder_SCC_9	-207.306	15
Bladder_SCC_10	-97.7036	30
Bladder_SCC_11	-109.581	10
Bladder_SCC_12_02	-188.374	40
Bladder_SCC_13	-255.581	30
Bladder_SCC_14	-221.725	15
Bladder_SCC_15	-267.16	20
Bladder_SCC_16	-206.308	50
Bladder_SCC_17	-224.583	2
Bladder_SCC_18	-348.47	20
Bladder_SCC_19_02	-66.0206	20
Bladder_SCC_20	-290.49	20
Bladder_SCC_21	-244.483	20
Bladder_SCC_22	-217.65	20
Bladder_SCC_23	-305.345	10
Bladder_SCC_24	-118.222	20
Breast_SCC_1	61.8484	5
Breast_SCC_2	-27.7212	20
Breast_SCC_3	13.7198	25
Breast_SCC_4_01	91.7787	10
Breast_SCC_5	84.9703	10
Breast_SCC_6	65.9611	10
Breast_SCC_7_01	-0.842348	10
Breast_SCC_8	72.0893	40
Breast_SCC_9	78.7943	20
Breast_SCC_14	57.3681	40
Breast_SCC_15	46.9022	20
Breast_SCC_17_02	39.4937	30
Breast_SCC_18	115.402	25
Breast_SCC_19	28.2942	10
Breast_SCC_21	55.6641	10
Breast_SCC_11	61.9796	7
Breast_SCC_12	66.1288	20
Breast_SCC_13	119.105	50
Breast_SCC_20	62.0106	10
Breast_SCC_22_01	-21.701	15
Cervix_SCC_1	-44.9463	15
Cervix_SCC_2	-121.027	20
Cervix_SCC_3	-58.5526	40
Cervix_SCC_4	-207.805	30
Cervix_SCC_5	-62.0742	30
Cervix_SCC_6	-136.681	20
Cervix_SCC_7	-109.731	20
Cervix_SCC_8	-110.385	20
Cervix_SCC_9	-190.455	15
Cervix_SCC_10	-244.113	15
Cervix_SCC_11	-91.5947	10
Cervix_SCC_12	-166.145	10
Cervix_SCC_13	-115.658	15
Cervix_SCC_14	-181.737	20
Cervix_SCC_15	-112.458	10
Cervix_SCC_16	16.011	25
Cervix_SCC_17	-195.146	20
Cervix_SCC_18	-15.522	40
Cervix_SCC_19	-58.7612	30
Cervix_SCC_20	-173.458	30
Cervix_SCC_21	-103.563	15
Esophagus_SCC_1	167.711	10
Esophagus_SCC_2	78.9627	30
Esophagus_SCC_4	61.0666	30
Esophagus_SCC_6	120.225	40
Esophagus_SCC_7	96.8503	20
Esophagus_SCC_8	174.191	20
Esophagus_SCC_9	74.7446	20
Esophagus_SCC_10	127.148	30
Esophagus_SCC_11	110.565	20
Esophagus_SCC_12	23.8974	20
Esophagus_SCC_13	91.6213	15
Esophagus_SCC_16_R2	103.306	30
Esophagus_SCC_17_R2	109.765	40
Esophagus_SCC_18_R2	160.669	30
Esophagus_SCC_19_R2	214.434	30
Esophagus_SCC_20_R2	168.601	30
Esophagus_SCC_21_R2	85.8606	30
Esophagus_SCC_22_R2	110.388	20
Esophagus_SCC_25	141.472	20
Esophagus_SCC_26	116.029	20
Gallbladder_SCC_1	120.042	50
Gallbladder_SCC_2	109.299	10
Gallbladder_SCC_3	92.5694	20
Gallbladder_SCC_4	161.249	50
Gallbladder_SCC_5_01	33.2778	30
Gallbladder_SCC_6_01	17.4339	5
Gallbladder_SCC_7_02	-1.60144	40
Gallbladder_SCC_11	-19.941	20
Gallbladder_SCC_12	115.728	40
Gallbladder_SCC_13	69.3072	10
Gallbladder_SCC_14	128.154	30
Gallbladder_SCC_8	-99.7727	15
Gallbladder_SCC_9	102.214	40
Gallbladder_SCC_10	-57.1307	3
Gallbladder_SCC_15	-19.5329	10
Gallbladder_SCC_17	80.5403	30
Gallbladder_SCC_18	53.5881	10
Gallbladder_SCC_19	29.4298	20
Gallbladder_SCC_20	-15.449	10
Gallbladder_SCC_21	116.807	30
Lung_SCC_1	-248.348	10
Lung_SCC_2	-111.551	30
Lung_SCC_3	-184.495	10
Lung_SCC_4	-257.841	10
Lung_SCC_5	-212.493	10
Lung_SCC_6	-174.185	20
Lung_SCC_7	-202.675	25
Lung_SCC_8	-219.236	20
Lung_SCC_9	-193.877	10
Lung_SCC_10	-241.101	10
Lung_SCC_11	-345.357	10
Lung_SCC_12	-322.364	20
Lung_SCC_13	-312.288	10
Lung_SCC_14	-214.816	20
Lung_SCC_15	-268.237	25
Lung_SCC_16	-268.095	20
Lung_SCC_18	-222.524	30
Lung_SCC_19	-285.911	10
Lung_SCC_20	-148.373	40
Lung_SCC_21	-310.206	5
Nasopharynx_SCC_2	-224.771	20
Nasopharynx_SCC_4	-60.4611	30
Nasopharynx_SCC_5	-150.865	5
Nasopharynx_SCC_6	-171.262	50
Nasopharynx_SCC_7	-126.144	10
Nasopharynx_SCC_8	-160.551	10
Nasopharynx_SCC_9	-16.9827	30
Nasopharynx_SCC_10	-162.21	50
Nasopharynx_SCC_11	-153.002	30
Nasopharynx_SCC_12	-164.758	20
Nasopharynx_SCC_13	-157.103	10
Nasopharynx_SCC_14	-171.043	10
Nasopharynx_SCC_15	-218.46	20
Nasopharynx_SCC_16	-183.791	10
Nasopharynx_SCC_17	-195.508	30
Nasopharynx_SCC_18	-183.803	30
Nasopharynx_SCC_19	-194.022	15
Nasopharynx_SCC_20_SCC_R2	-230.106	40
Nasopharynx_SCC_21_SCC_R2	-199.624	10
Nasopharynx_SCC_22_SCC_R2	-260.458	20
Oral_Cavity_SCC_3	-345.845	10
Oral_Cavity_SCC_4	-303.313	10
Oral_Cavity_SCC_6_R1	-240.818	10
Oral_Cavity_SCC_7	-312.186	30
Oral_Cavity_SCC_9	-452.361	10
Oral_Cavity_SCC_11	-297.739	15
Oral_Cavity_SCC_12	-303.76	20
Oral_Cavity_SCC_13	-382.167	5
Oral_Cavity_SCC_14_R2	-257.957	30
Oral_Cavity_SCC_15	-241.243	10
Oral_Cavity_SCC_16	-330.57	15
Oral_Cavity_SCC_17	-205.164	10
Oral_Cavity_SCC_8_R2	-285.806	20
Oral_Cavity_SCC_10_R2	-340.572	5
Oral_Cavity_SCC_01_R2	-277.101	5
Oral_Cavity_SCC_18	-239.812	20
Oral_Cavity_SCC_2_R2	-310.792	5
Oral_Cavity_SCC_20	-314.415	20
Oral_Cavity_SCC_21	-315.643	30
Oral_Cavity_SCC_5_R2	-301.684	10
Oral_Cavity_SCC_22	-331.408	10
Oral_Cavity_SCC_23	-234.9	10
Pancreas_SCC_1_01	-157.437	20
Pancreas_SCC_2	15.7244	25
Pancreas_SCC_3	-5.03083	10
Pancreas_SCC_4	42.3926	15
Pancreas_SCC_6_01	-96.6262	40
Pancreas_SCC_7	79.4686	10
Pancreas_SCC_8	90.5374	20
Pancreas_SCC_9	-57.1263	40
Pancreas_SCC_10	-2.81607	30
Pancreas_SCC_11	11.536	30
Pancreas_SCC_12	38.5822	40
Pancreas_SCC_16	56.0089	40
Pancreas_SCC_17	-20.5741	20
Pancreas_SCC_18	-71.8608	30
Pancreas_SCC_13	42.2135	20
Pancreas_SCC_14	37.8885	30
Pancreas_SCC_15	110.76	50
Pancreas_SCC_20	-190.966	15
Pancreas_SCC_21	-95.6169	15
Pancreas_SCC_22	-47.3826	30
Pancreas_SCC_23	16.2892	30
Penis_SCC_2	-312.599	5
Penis_SCC_4	-274.787	10
Penis_SCC_5	-339.034	10
Penis_SCC_6	-271.646	25
Penis_SCC_7	-250.576	5
Penis_SCC_8	-225.504	40
Penis_SCC_9	-221.925	30
Penis_SCC_10	-254.389	15
Penis_SCC_11	-219.667	5
Penis_SCC_12	-210.279	20
Penis_SCC_13	-226.696	40
Penis_SCC_14	-361.142	35
Penis_SCC_15_01	-234.632	20
Penis_SCC_16	-248.203	30
Penis_SCC_18	-321.446	30
Penis_SCC_19	-295.514	15
Penis_SCC_20	-295.175	10
Penis_SCC_21	-295.068	20
Penis_SCC_22	-342.818	20
Penis_SCC_23	-273.106	30
Penis_SCC_24	-340.822	20
Penis_SCC_25	-231.067	10
Perineum_SCC_1_R1	-359.358	5
Perineum_SCC_2	-182.526	20
Perineum_SCC_3	-245.316	15
Perineum_SCC_4	-235.925	25
Perineum_SCC_5	-168.57	25
Perineum_SCC_6	-179.22	20
Perineum_SCC_7	-220.449	20
Perineum_SCC_9	-106.65	5
Perineum_SCC_10	-281.842	7
Perineum_SCC_15	-222.916	5
Perineum_SCC_12	-284.438	40
Perineum_SCC_19	-269.655	10
Perineum_SCC_13	-178.352	2
Perineum_SCC_14	-269.7	30
Perineum_SCC_16_02	-88.7432	30
Perineum_SCC_17	39.004	40
Perineum_SCC_18	-151.162	15
Perineum_SCC_20	-269.681	30
Perineum_SCC_21	-148.233	10
Perineum_SCC_23	-105.778	5
Skin_SCC_1	-234.305	15
Skin_SCC_2	-197.762	20
Skin_SCC_3	-174.36	30
Skin_SCC_4	-307.585	25
Skin_SCC_6	-111.165	2
Skin_SCC_7	-175.228	30
Skin_SCC_8	-98.5813	5
Skin_SCC_10	-137.649	10
Skin_SCC_9	-166.833	10
Skin_SCC_11	-149.004	10
Skin_SCC_12	-153.808	10
Skin_SCC_13	-171.316	10
Skin_SCC_14	-170.254	30
Skin_SCC_15	-138.082	20
Skin_SCC_16	-243.294	10
Skin_SCC_17	-210.646	10
Skin_SCC_18	-146.85	20
Skin_SCC_20	-192.26	20
Skin_SCC_21	-217.425	15
Skin_SCC_22	-158.988	10
Throat_SCC_1	-123.65	20
Throat_SCC_2	-225.505	5
Throat_SCC_3	-137.016	20
Throat_SCC_4	-98.6299	30
Throat_SCC_5	-95.487	10
Throat_SCC_6	-69.5352	30
Throat_SCC_7	-59.4418	30
Throat_SCC_8	-158	10
Throat_SCC_9	-55.3522	30
Throat_SCC_10	-141.291	20
Throat_SCC_11	-132.897	20
Throat_SCC_12	-120.756	30
Throat_SCC_13	-61.6154	20
Throat_SCC_14	-32.8768	30
Throat_SCC_15	-88.8544	40
Throat_SCC_16	-76.7875	10
Throat_SCC_17	-91.3931	30
Throat_SCC_18	-164.291	20
Throat_SCC_19	-320.819	15
Throat_SCC_20	-134.374	10
Thymus_SCC_2	-211.664	2
Thymus_SCC_3	6.40646	30
Thymus_SCC_4	-95.385	25
Thymus_SCC_5	-85.0094	25
Thymus_SCC_6	-242.396	10
Thymus_SCC_7	-89.367	20
Thymus_SCC_8_01	-206.139	20
Thymus_SCC_9	-47.1041	25
Thymus_SCC_11	-80.5874	10
Thymus_SCC_21	-49.3682	20
Thymus_SCC_22	-99.3197	20
Thymus_SCC_23	-169.562	10
Thymus_SCC_12	-125.982	15
Thymus_SCC_13	-94.0052	20
Thymus_SCC_14	-121.982	5
Thymus_SCC_15	-132.392	10
Thymus_SCC_16	-84.9241	7
Thymus_SCC_17	-139.676	10
Thymus_SCC_18	-97.4996	10
Thymus_SCC_19	-96.5259	20
Thymus_SCC_20	-134.221	20
Thyroid_SCC_1	47.5036	30
Thyroid_SCC_2	23.5529	30
Thyroid_SCC_3	55.69	20
Thyroid_SCC_4	-14.018	2
Thyroid_SCC_5	111.206	40
Thyroid_SCC_11	114.262	30
Thyroid_SCC_12	124.495	15
Thyroid_SCC_6	98.7993	40
Thyroid_SCC_7	24.0399	30
Thyroid_SCC_8	92.0577	40
Thyroid_SCC_9	61.273	30
Thyroid_SCC_10	81.5583	50
Thyroid_SCC_13_x	41.2566	30
Vagina_SCC_2	-217.934	15
Vagina_SCC_3	-280.183	NA
Vagina_SCC_5	-243.114	20
Vagina_SCC_7	-296.868	20
Vagina_SCC_8	-235.985	30
Vagina_SCC_9	-284.091	5
Vagina_SCC_15	-250.441	20
Vagina_SCC_16	-214.998	30
Vagina_SCC_17	-234.755	30
Vagina_SCC_21	-272.433	10
Vagina_SCC_10	-166.621	30
Vagina_SCC_11	-312.74	NA
Vagina_SCC_12	-248.445	15
Vagina_SCC_13	-213.763	30
Vagina_SCC_14	-252.618	5
Vagina_SCC_18	-342.241	20
Vagina_SCC_19	-282.51	20
Vagina_SCC_20	-276.282	8
Vagina_SCC_22	-262.246	10
Vagina_SCC_23	-223.921	30
Vagina_SCC_24	-270.742	10

## Sheet: Supplementary Figure 10a
Supplementary Figure 10a
RB
Anogenital SCCs	non-anogenital SCCs
869.314	457.592
1033.71	735.579
483.371	894.798
1796.31	676.996
432.522	621.345
944.537	555.239
887.251	596.916
3197.34	1155.01
1987.81	750.004
467.883	388.236
273.105	888.625
140.306	584.988
259.668	874.41
0	407.843
293.36	624.333
0	406.52
230.873	364.398
148.977	1475.16
324.662	1225.62
284.466	1094.77
304.843	1078.93
0	1080.35
213.447	0
254.552	466.685
306.793	392.716
0	346.903
264.401	0
297.526	600.25
340.651	297.938
327.656	396.581
330.444	327.56
755.203	484.493
1728.49	273.758
1732.21	309.385
1077.52	322.68
1247.16	578.33
1143.26	445.497
1662.79	483.603
1725.37	449.84
1387.24	288.931
1709.58	319.84
1668.27	794.996
1214.76	1495.15
1369.37	1164.52
527.434	1560.96
1830.09	1848.95
1309.62	1202.32
1039.78	1427.04
804.361	1564.17
1561.76	631.136
2056.76	1768.16
1569.93	373.596
1930.3	316.468
815.329	2354.92
624.534	1808.67
525.585	1672.29
696.423	2178.51
707.56	1675.24
830.173	1931.25
798.37	3350.01
719.299	1659.65
1477.64	1883.44
1374.59	742.408
1224.62	1580.67
999.565	1091.79
958.631	1463.45
635.84	2448.63
0	2450.49
0	2268.31
0	1281.6
720.616	1249.06
830.109	1359.55
412.5	1720.49
552.647	863.968
708.464	855.329
538.904	1752.98
1084.57	2707.18
570.84	2181.74
650.511	3076.51
603.986	1666.27
774.176	3564.38
718.362	4061.74
898.313	2383.04
420.004	3708.16
669.87	1812.25
310.175	2544.27
696.419	1917.05
680.315	2748.22
608.234	1839.43
370.921	2314.69
606.607	2303.15
730.568	1968.07
822.265	3039.61
846.033	2873.56
	2255.09
	3127.79
	3164.91
	1598.92
	2381.92
	1570.78
	3032.16
	2409.48
	1370.84
	1459.17
	2437.91
	2083.51
	1466.94
	1789.2
	1045.79
	1049.62
	1797.54
	1920.72
	2399.03
	2277.22
	2007.96
	1557.5
	1944.64
	1623.94
	1428.8
	2501.6
	2324.84
	2702.55
	865.919
	956.98
	547.395
	863.347
	890.142
	1109.04
	880.717
	712.557
	1102.99
	1162.1
	1056.01
	855.25
	1276.26
	1548.69
	854.24
	1325.36
	1272.21
	1459.85
	1378.61
	1479.42
	1547.94
	1034.05
	351.698
	503.513
	469.961
	510.841
	513.987
	499.256
	514.727
	471.121
	386.048
	529.452
	488.92
	487.291
	625.051
	405.231
	457.525
	499.545
	362.842
	401.195
	504.771
	591.728
	707.324
	908.016
	903.296
	0
	190.49
	0
	2034.34
	0
	0
	966.123
	441.842
	0
	0
	0
	0
	900.952
	995.706
	2743.15
	0
	0
	952.519
	1989.68
	2911.31
	2012.9
	3301.24
	2605.95
	2432.29
	1964.91
	1607.47
	1526.76
	2642.36
	2195.12
	1061.7
	1620.29
	2082.1
	1784.36
	1541.2
	2363.7
	1952.28
	1621.67
	1818.34
	2076.69
	2284.91
	1762.02
	1226.14
	2102.29
	1266.56
	1448.83
	1632.41
	1904.27
	2030.59
	1362.53
	1817.41
	820.892
	1381.55
	1752.86
	1696.83
	1988.22
	1238.6
	2070.22
	1959.63
	1637.71

## Sheet: Supplementary Figure 10b
Supplementary Figure 10b
RB
Anus	Cervix	Penis	Perineum	Vagina
869.314	273.105	755.203	815.329	552.647
1033.71	140.306	1728.49	624.534	708.464
483.371	259.668	1732.21	525.585	538.904
1796.31	0	1077.52	696.423	1084.57
432.522	293.36	1247.16	707.56	570.84
944.537	0	1143.26	830.173	650.511
887.251	230.873	1662.79	798.37	603.986
3197.34	148.977	1725.37	719.299	774.176
1987.81	324.662	1387.24	1477.64	718.362
467.883	284.466	1709.58	1374.59	898.313
	304.843	1668.27	1224.62	420.004
	0	1214.76	999.565	669.87
	213.447	1369.37	958.631	310.175
	254.552	527.434	635.84	696.419
	306.793	1830.09	0	680.315
	0	1309.62	0	608.234
	264.401	1039.78	0	370.921
	297.526	804.361	720.616	606.607
	340.651	1561.76	830.109	730.568
	327.656	2056.76	412.5	822.265
	330.444	1569.93		846.033
		1930.3

## Sheet: Supplementary Figure 10c
Supplementary Figure 10c
RB1	CDKN2A
273.105	1121.67
140.306	418.168
259.668	1433.64
0	1054.89
293.36	1640.28
0	1362.59
230.873	1180.22
148.977	798.557
324.662	979.697
284.466	469.871
304.843	1031.33
0	1741.32
213.447	1180.67
254.552	962.595
306.793	669.226
0	1064.46
264.401	370.631
297.526	355.723
340.651	1379.23
327.656	650
330.444	881.765

## Sheet: Supplementary Figure 10d
Supplementary Figure 10a			Supplementary Figure 10d
RB			All five anogenital SCCs		Perineum
Anogenital SCCs	non-anogenital SCCs		Negative	Positive	Negative	Positive
869.314	457.592		1064.46	359.228	1001.46	8771.46
1033.71	735.579		7487.94	334.807	308.171	5387.18
483.371	894.798		20640.1	279.427	1342.99	4970.97
1796.31	676.996		509.492	262.267	0	6770.46
432.522	621.345		1426.9	0	0	5448.24
944.537	555.239		367.905	0	474.764	4822.89
887.251	596.916		3075.33	319.756		1233.65
3197.34	1155.01		4946.28	1923.27		7438.19
1987.81	750.004		15461.8	12408.2		105.776
467.883	388.236		2790.87	785.978		1831.55
273.105	888.625		1282.79	1121.67		0
140.306	584.988		1745.83	418.168		370.134
259.668	874.41		1001.46	1433.64		2346.96
0	407.843		308.171	1054.89		1863.26
293.36	624.333		1342.99	1640.28
0	406.52		0	1362.59
230.873	364.398		0	1180.22
148.977	1475.16		474.764	798.557
324.662	1225.62		0	979.697
284.466	1094.77			469.871
304.843	1078.93			1031.33
0	1080.35			1741.32
213.447	0			1180.67
254.552	466.685			962.595
306.793	392.716			669.226
0	346.903			370.631
264.401	0			355.723
297.526	600.25			1379.23
340.651	297.938			650
327.656	396.581			881.765
330.444	327.56			8565.2
755.203	484.493			1674.23
1728.49	273.758			6896.39
1732.21	309.385			1953.09
1077.52	322.68			339.063
1247.16	578.33			389.942
1143.26	445.497			16852.8
1662.79	483.603			531.837
1725.37	449.84			11042.9
1387.24	288.931			505.535
1709.58	319.84			1018.62
1668.27	794.996			8771.46
1214.76	1495.15			5387.18
1369.37	1164.52			4970.97
527.434	1560.96			6770.46
1830.09	1848.95			5448.24
1309.62	1202.32			4822.89
1039.78	1427.04			1233.65
804.361	1564.17			7438.19
1561.76	631.136			105.776
2056.76	1768.16			1831.55
1569.93	373.596			0
1930.3	316.468			370.134
815.329	2354.92			2346.96
624.534	1808.67			1863.26
525.585	1672.29			411.263
696.423	2178.51			935.543
707.56	1675.24			1354.87
830.173	1931.25			693.198
798.37	3350.01			4577.77
719.299	1659.65			1261.17
1477.64	1883.44			4216.89
1374.59	742.408			348.994
1224.62	1580.67			0
999.565	1091.79			3250.49
958.631	1463.45			1276.46
635.84	2448.63			4214.55
0	2450.49			509.957
0	2268.31			582.097
0	1281.6			724.894
720.616	1249.06			781.967
830.109	1359.55			388.707
412.5	1720.49			2008.73
552.647	863.968			4227.66
708.464	855.329			5333.6
538.904	1752.98
1084.57	2707.18
570.84	2181.74
650.511	3076.51
603.986	1666.27
774.176	3564.38
718.362	4061.74
898.313	2383.04
420.004	3708.16
669.87	1812.25
310.175	2544.27
696.419	1917.05
680.315	2748.22
608.234	1839.43
370.921	2314.69
606.607	2303.15
730.568	1968.07
822.265	3039.61
846.033	2873.56
	2255.09
	3127.79
	3164.91
	1598.92
	2381.92
	1570.78
	3032.16
	2409.48
	1370.84
	1459.17
	2437.91
	2083.51
	1466.94
	1789.2
	1045.79
	1049.62
	1797.54
	1920.72
	2399.03
	2277.22
	2007.96
	1557.5
	1944.64
	1623.94
	1428.8
	2501.6
	2324.84
	2702.55
	865.919
	956.98
	547.395
	863.347
	890.142
	1109.04
	880.717
	712.557
	1102.99
	1162.1
	1056.01
	855.25
	1276.26
	1548.69
	854.24
	1325.36
	1272.21
	1459.85
	1378.61
	1479.42
	1547.94
	1034.05
	351.698
	503.513
	469.961
	510.841
	513.987
	499.256
	514.727
	471.121
	386.048
	529.452
	488.92
	487.291
	625.051
	405.231
	457.525
	499.545
	362.842
	401.195
	504.771
	591.728
	707.324
	908.016
	903.296
	0
	190.49
	0
	2034.34
	0
	0
	966.123
	441.842
	0
	0
	0
	0
	900.952
	995.706
	2743.15
	0
	0
	952.519
	1989.68
	2911.31
	2012.9
	3301.24
	2605.95
	2432.29
	1964.91
	1607.47
	1526.76
	2642.36
	2195.12
	1061.7
	1620.29
	2082.1
	1784.36
	1541.2
	2363.7
	1952.28
	1621.67
	1818.34
	2076.69
	2284.91
	1762.02
	1226.14
	2102.29
	1266.56
	1448.83
	1632.41
	1904.27
	2030.59
	1362.53
	1817.41
	820.892
	1381.55
	1752.86
	1696.83
	1988.22
	1238.6
	2070.22
	1959.63
	1637.71

## Sheet: Supplementary Figure 10e
Supplementary Figure 10e
INPP1				IMPA2				NUDT3
Group 1-3	Group 4	Group 5	non-anogenital	Group 1-3	Group 4	Group 5	non-anogenital	Group 1-3	Group 4	Group 5	non-anogenital
17004.7	8425.97	1490.19	6783.41	3102.73	2401.59	1181.91	647.729	1426.12	1880.94	2213.22	2474.02
3797.03	3227.74	3859.17	12532	3194.01	2233.97	781.257	695.426	2202.95	1708.57	486.869	6612.09
16422.3	9420.67	3518.31	4915.52	1795.68	1108.44	1071.11	5489.49	1566.93	1424.8	531.912	23954.9
16882.8	8525.13	3134.07	4582.18	3831.81	801.444	300.053	512.801	1130.1	350.923	448.364	6427.85
7268.85	16295.3	10048.4	784.846	1595.11	849.256	831.438	627.833	1121.85	458.925	869.633	1804.1
40638.4	9102.24	7581.16	8309.99	2510.71	709.444	640.916	497.895	2492.15	211.73	536.385	26909.5
8028.98	6600.8	3602.25	1963.95	3167.26	479.92	1176.44	874.802	1797.15	3814.95	333.442	14884.8
484.117	6157.17	6693.38	5776.9	3785.42	784.359	852.662	876.914	2000.91	585.492	736.846	14685.5
8450.96	8554.99	1644.3	340.812	1803.14	2402.77	992.2	708.087	1498.39	530.757	661.465	5563.39
6812.06	4482.28	4163.97	15302.9	1475.78	1750.11	744.866	709.755	1177.33	596.033	227.533	11756.5
5473.57	3294.31	2334.61	1529.86	2636.8	3003.86	963.076	675.362	634.261	1397.21	541.93	6248.18
2850.08		3621.58	1389.78	1397.69		568.308	649.892	1682.08		376.807	7479.09
8602.17		1645.29	3548.99	1539.6		456.998	214.123	1527.14		319.495	24803
6201.84		6187.96	5836.51	2669.69		1743.03	548.181	1340.49		332.115	921.628
5267.07		13391.3	2481.28	1933.39		360.289	856.264	1678.42		330.81	682.724
5624.26		5671.69	3443.87	1567.79		590.749	782.064	1203.39		223.315	178.649
6905.54		1224.22	4098.15	1705.11		504.384	1031.96	916.548		261.705	403.13
5973.45		4349.31	3270.24	1214.55		854.548	1018.5	1257.66		824.099	4636.41
8437.84		1436.21	8405.88	1826.68		0	451.741	1494.05		224.265	21803.3
6626.9			4835.7	897.229			1074.83	1895.27			17462
3850.12			9549.52	2469.5			1355.22	1422.41			1556.71
11297.1			629.479	1689.92			430.024	2149.45			3078.83
3920.72			3933.84	2567.67			0	1567.64			865.051
12500.3			6129.64	1470.53			894.646	1500.26			610.766
10575.8			14741.7	1947.97			223.024	2322.37			913.47
15207.9			11761	1700.02			817.784	1996.58			866.064
10302.1			2165.35	2356.79			0	2059.26			433.224
10739.3			3967.83	621.293			1126.86	203.045			576.874
29206.6			14493.2	1011.86			858.436	0			408.765
3159.6			6919.15	764.427			239.627	651.486			669.722
13976.6			15196.3	632.579			507.534	381.483			732.362
7764.3			11711.1	938.655			429.497	610.371			530.003
1800.11			5979.53	780.194			1126.41	465.364			579.11
12235.1			2160.76	471.072			464.247	456.956			545.442
4056.77			2123.01	546.883			0	491.6			956.201
24602.7			2631.69	237.334			478.379	1034.08			1162.34
4227.56			2430.4	946.004			1133.92	1038.66			900.481
4850.65			4213.21	2118.95			909.966	689.407			632.351
512.374			9107.48	652.384			661.651	630.086			1223.4
9397.05			8193.65	1358.28			347.434	645.229			744.851
8896.98			3088.21	789.754			423.793	0			607.472
3280.34			3068.76	479.181			677.479	706.477			0
9221.1			2845.7	4368.45			1980.84	409.202			29261.6
3456.52			5107.99	482.087			3110.41	569.625			8765.49
2885.85			1956.32	266.605			2868.41	653.23			13503.3
1973.42			1313.45	327.583			3341.01	662.991			35684.3
10898.4			5401.39	1483.16			1878.03	416.802			39459.3
877.533			3206.93	976.018			1406.03	649.923			1044.84
13836.8			3626.4	2381.32			2759.21	800.122			37608.8
3707.07			2487.42	1513.94			3850.13	1139.54			22007.2
5493.32			2134.41	1082.75			3093.97	863.109			48272.2
7357.27			4181.29	2776.76			2100.55	919.823			43606.6
2020.68			475.92	1176.07			2241.08	567.258			11821.2
10840.8			1775.96	1947.6			3135.12	616.414			57803.9
7522.71			2576.78	2645.94			3816.49	795.01			34368.1
2793.91			4409.39	828.949			4133.09	804.276			45401.6
18403.2			9197.11	2570.72			4236.36	1315.86			47908
4782.1			4452.2	1468.55			3494.01	700.159			16582.5
22459.4			4395.91	1050.83			4310.09	1034.71			17801.7
10023.8			10816.8	965.244			2215.59	451.801			49101.8
12630.1			2734.54	341.202			4878.87	563.421			43707
13313.4			3550.72	3620.61			3220.64	596.04			22772.1
19869.8			380.78	775.61			0	878.719			2082.45
7160.4			474.654	2266.06			875.169	856.768			713.694
			270.504				171.98				553.903
			393.873				0				776.466
			190.48				192.258				765.309
			0				158.45				993.234
			404.314				486.779				1119.46
			421.386				555.12				678.412
			657.845				1281.26				570.49
			421.829				808.66				3088.46
			374.473				0				933.223
			575.138				0				1590.03
			631.296				0				1213.33
			503.937				286.231				1301.97
			0				1084.72				2858.26
			468.71				860.518				1697.49
			786.499				714.256				1909.62
			474.101				559.132				1368.41
			706.944				0				1853.62
			595.689				0				1707.18
			1984.95				3286.76				2923.61
			5218.22				2813.4				4411.65
			7294.8				1867.66				5532.02
			2810.16				2621.58				3429.07
			1495.39				3101.18				2326.26
			0				2370.34				1458.04
			1170.19				3015.37				1802.07
			0				982.626				1857.72
			6593.32				2468.15				3228.76
			2735.67				1852.44				3137.12
			0				1128.64				3900.67
			711.084				3975.61				4001.99
			568.847				2368.65				3440.93
			1347.96				3511.03				3648.56
			0				1949.26				3142.9
			980.681				2781.6				4403.24
			3723.65				3472.78				1805.46
			536.038				2871.22				2918.67
			2111.85				2172.62				2000.67
			142.376				2090.37				1402.42
			17343.5				0				3436.56
			443.896				0				4571.16
			20397.5				0				2435.16
			22001.4				162.316				1663.61
			33947.7				0				2185.92
			20150.1				0				2313.51
			2872.63				8710.27				1452.2
			2081.76				0				2482.41
			15582.8				0				2666.92
			30264.4				0				3601.67
			3832.56				2478.7				1748.38
			5043.74				1306.01				1174.74
			20975.8				0				1265.36
			639.208				0				3913.81
			10840.6				0				2233.42
			2977.34				0				3459.07
			6716.71				0				1988.32
			25765.5				0				2925.26
			19217.2				0				3287.21
			15482.8				0				3743.38
			1859.92				0				919.237
			1839.01				577.668				787.659
			1507.53				852.612				957.813
			1290.4				184.423				791.232
			1354.77				774.92				469.436
			2626.29				830.644				808.922
			2012.78				0				552.464
			1615.5				0				387.551
			942.069				0				1172.94
			2537.62				678.399				756.534
			4526.19				928.159				1013.66
			677.674				0				459.683
			2750.93				1528.69				493.731
			1894.83				947.033				493.682
			2419.4				1091.71				825.628
			1085.53				574.679				789.072
			2989.79				0				717.7
			3550.61				1401.28				1053
			5263.06				656.725				1063.45
			864.095				3068.79				663.528
			1637.1				504.399				1060.55
			2635.57				169.735				678.598
			246.202				0				702.912
			341.356				450.278				2631.25
			1519.39				263.462				962.53
			657.152				0				681.289
			1240.11				265.4				525.725
			508.666				0				290.508
			640.467				0				300.061
			259.836				374.03				905.019
			1158.4				229.218				520.81
			364.417				627.683				1711.37
			721.787				0				383.022
			304.688				282.996				327.844
			1923.35				213.751				2295.04
			1359.45				366.377				471.997
			439.056				0				774.737
			2180.01				236.652				878.083
			1664.91				316.477				485.952
			293.682				375.481				594.697
			704.732				468.871				991.797
			1643.19				432.537				405.869
			785.093				396.09				1148.63
			3822.56				1961.96				3193.69
			6139.46				1575.48				7028.58
			1081.54				2774.05				10083.8
			3088.71				1709.15				3975.26
			4543.93				1402.72				8073.94
			5513.28				1900.3				3836.92
			0				1828.33				6618.39
			1397.71				2086.48				12523.9
			6808.93				1118.26				7805.71
			10991.2				3265.45				2687.59
			4922.24				1804.53				8555.52
			3122.52				1916.78				8569.28
			3030.96				2343.09				18629.4
			0				2534.73				12901
			6946.05				2454.42				3380.24
			1868.39				1486.21				1848.36
			1608.78				2347.97				6280.43
			0				2481				10365.8
			0				3013.88				19600.4
			3354.24				2760.92				9943.55
			11839.7				0				46254.6
			1485.35				784.852				47783.8
			4763.52				0				43191.6
			375.917				0				29202.4
			6704.1				781.125				52238.4
			993.691				896.223				45930.5
			3227.46				1329.75				6001.11
			5613.58				1341.58				44722
			1202.86				2319.02				26030.8
			8910.34				0				40428.9
			5445.85				571.185				41005.9
			4496.6				1733.09				2453.46
			2524.25				1965.36				26639.1
			6153.14				231.312				18683.5
			3375.19				484.81				22850.9
			3097.55				0				7122.16
			3352.49				608.576				6894.94
			6851.89				2365.54				35970.9
			798.058				0				5661.11
			9522.81				0				18073.5
			19578.2				721.601				968.934
			8077.38				0				805.136
			21922.2				289.488				533.487
			2209.15				476.865				364.369
			6370.32				284.361				1135.17
			19764.9				131.633				394.406
			2958.24				212.587				768.247
			6779.48				3028.81				973.338
			26847.8				0				904.497
			16536.8				155.441				645.65
			13552.8				245.559				633.156
			14749.1				285.208				807.75
			6914.63				298.496				744.511
			7950.85				377.931				399.702
			16894.1				140.125				793.438
			13610.9				600.364				814.935
			13343.3				419.837				351.451
			10030				302.661				477.05
			4697.92				248.584				504.196
			20732				235.852				0
			12658.5				168.517				841.622
			4359.56				438.938				2549.09
			4269.19				822.007				2070.48
			4427.49				1091.59				1433.4
			2025.1				0				1559.7
			2601.7				0				1544.56
			6475.72				454.281				1608.83
			2466.27				0				1056.79
			4770.22				0				2897.17
			10321.1				0				2592.84
			3838.96				0				1569.88
			3204.69				0				1646.16
			5171.76				0				3234.31
			3465.47				0				648.053

## Sheet: Supplementary Figure 10f
Supplementary Figure 10f
INPP1																						IMPA2																						NUDT3
Anus-1	Cervix-1	Penis-1	Perineum-1	Vagina-1	Anus-2	Cervix-2	Penis-2	Perineum-2	Vagina-2	Anus-3	Cervix-3	Penis-3	Vagina-3	Cervix-4	Penis-4	Perineum-4	Vagina-4	Cervix-5	Penis-5	Perineum-5	Vagina-5	Anus-1	Cervix-1	Penis-1	Perineum-1	Vagina-1	Anus-2	Cervix-2	Penis-2	Perineum-2	Vagina-2	Anus-3	Cervix-3	Penis-3	Vagina-3	Cervix-4	Penis-4	Perineum-4	Vagina-4	Cervix-5	Penis-5	Perineum-5	Vagina-5	Anus-1	Cervix-1	Penis-1	Perineum-1	Vagina-1	Anus-2
17004.7	5473.57	10739.3	4056.77	10898.4	8028.98	6905.54	1800.11	2885.85	7357.27	8450.96	11297.1	12235.1	4782.1	8425.97	8525.13	6157.17	4482.28	1490.19	3859.17	1645.29	1436.21	3102.73	2636.8	621.293	546.883	1483.16	3167.26	1705.11	780.194	266.605	2776.76	1803.14	1689.92	471.072	1468.55	2401.59	801.444	784.359	1750.11	1181.91	781.257	456.998	0	1426.12	634.261	203.045	491.6	416.802	1797.15
3797.03	2850.08	29206.6	24602.7	877.533	484.117	5973.45		1973.42	2020.68	6812.06	3920.72		22459.4	3227.74	16295.3	8554.99	3294.31		3518.31	6187.96		3194.01	1397.69	1011.86	237.334	976.018	3785.42	1214.55		327.583	1176.07	1475.78	2567.67		1050.83	2233.97	849.256	2402.77	3003.86		1071.11	1743.03		2202.95	1682.08	0	1034.08	649.923	2000.91
16422.3	8602.17	3159.6	4227.56	13836.8		8437.84			10840.8		12500.3		10023.8	9420.67	9102.24				3134.07	13391.3		1795.68	1539.6	764.427	946.004	2381.32		1826.68			1947.6		1470.53		965.244	1108.44	709.444				300.053	360.289		1566.93	1527.14	651.486	1038.66	800.122
16882.8	6201.84	13976.6	4850.65	3707.07		6626.9			7522.71		10575.8		12630.1		6600.8				10048.4	5671.69		3831.81	2669.69	632.579	2118.95	1513.94		897.229			2645.94		1947.97		341.202		479.92				831.438	590.749		1130.1	1340.49	381.483	689.407	1139.54
7268.85	5267.07	7764.3	512.374	5493.32		3850.12			2793.91		15207.9		13313.4						7581.16	1224.22		1595.11	1933.39	938.655	652.384	1082.75		2469.5			828.949		1700.02		3620.61						640.916	504.384		1121.85	1678.42	610.371	630.086	863.109
40638.4	5624.26		9397.05						18403.2		10302.1		19869.8						3602.25	4349.31		2510.71	1567.79		1358.28						2570.72		2356.79		775.61						1176.44	854.548		2492.15	1203.39		645.229
			8896.98										7160.4						6693.38						789.754										2266.06						852.662						0
			3280.34																1644.3						479.181																992.2						706.477
			9221.1																4163.97						4368.45																744.866						409.202
			3456.52																2334.61						482.087																963.076						569.625
																			3621.58																						568.308
[truncated: 16 more columns]

[truncated: 4 more sheets: Supplementary Figure 11b, Supplementary Figure 11c, Supplementary Figure 11d, Supplementary Figure 11e]
